# Supplementary material for: Characterization of site-specific glycosylation of secreted proteins associated with multi-drug resistance of gastric cancer
Source: Oncotarget. 2016 Mar 23;7(18):25315–27. doi: 10.18632/oncotarget.8287 (PMC5041906; doi:10.18632/oncotarget.8287)
Supplement: Supplementary file 2 [file oncotarget-07-25315-s002.xlsx]

## Sheet: Total_glycosites(site pos>0.75)
Proteins	Localization prob	Sequence window	Deamidation (N) Probabilities	Intensity_7901	Intensity_7902	Intensity_7903	Intensity_ADR1	Intensity_ADR2	Intensity_ADR3	Intensity_VCR1	Intensity_VCR2	Intensity_VCR3
sp|P25391|LAMA1_HUMAN	0.752441	GPRPLVAPCVPCSCNNHSDTCDPNTGKCLNC	GPRPLVAPCVPCSCN(0.243)N(0.752)HSDTCDPN(0.005)TGK	0	0	0	116200000	0	105900000	0	0	0
sp|O95633|FSTL3_HUMAN;tr|K7ES54|K7ES54_HUMAN	0.753472	APCPVPSSPGQELCGNNNVTYISSCHMRQAT	AAPCPVPSSPGQELCGN(0.753)N(0.676)N(0.571)VTYISSCHMR	0	39084000	42802000	0	221620000	0	0	58092000	89973000
tr|B2R7T2|B2R7T2_HUMAN;sp|P61812|TGFB2_HUMAN;tr|B4DIL7|B4DIL7_HUMAN	0.75729	FKISLHCPCCTFVPSNNYIIPNKSEELEARF	ISLHCPCCTFVPSN(0.757)N(0.269)YIIPN(0.974)KSEELEAR	4054300	4477600	0	19131000	10729000	11374000	0	33896000	18284000
sp|Q07954|LRP1_HUMAN;tr|Q59FG2|Q59FG2_HUMAN;tr|Q6LBN5|Q6LBN5_HUMAN	0.761838	CGTGVRTCPLDEFQCNNTLCKPLAWKCDGED	TCPLDEFQCN(0.762)N(0.238)TLCKPLAWK	0	12209000	8733400	10876000	0	23547000	8718800	0	9905000
sp|P67809|YBOX1_HUMAN;tr|A0JLU4|A0JLU4_HUMAN;tr|Q2VIK8|Q2VIK8_HUMAN;tr|H0Y449|H0Y449_HUMAN	0.76327	FRRGPPRQRQPREDGNEEDKENQGDETQGQQ	EDGN(0.763)EEDKEN(0.237)QGDETQGQQPPQRR	0	0	0	0	0	0	0	0	0
tr|B7ZKQ9|B7ZKQ9_HUMAN;tr|F5H4X0|F5H4X0_HUMAN;tr|F8W8N0|F8W8N0_HUMAN;tr|B3KW46|B3KW46_HUMAN;tr|B4DZ71|B4DZ71_HUMAN;sp|Q8WTV0|SCRB1_HUMAN;tr|B4E3I1|B4E3I1_HUMAN;tr|Q59FM4|Q59FM4_HUMAN	0.775718	GIPTYRFVAPKTLFANGSIYPPNEGFCPCLE	TLFAN(0.776)GSIYPPN(0.225)EGFCPCLESGIQN(0.999)VSTCR	0	0	0	0	0	14566000	0	0	0
sp|Q9Y4K0|LOXL2_HUMAN;tr|B4DDQ4|B4DDQ4_HUMAN	0.778265	RHYHSMEVFTHYDLLNLNGTKVAEGHKASFC	HYHSMEVFTHYDLLN(0.778)LN(0.222)GTK	0	7156300	0	5100200	5483100	6957300	0	0	26401000
tr|B2R717|B2R717_HUMAN;sp|O60911|CATL2_HUMAN	0.782974	AVDEICKYRPENSVANDTGFTVVAPGKEKAL	YRPEN(0.217)SVAN(0.783)DTGFTVVAPGKEK	0	0	5291800	4647300	0	4729700	0	5066900	0
tr|Q7Z3Z9|Q7Z3Z9_HUMAN;tr|F5H1H0|F5H1H0_HUMAN;tr|A8K139|A8K139_HUMAN;sp|P32004|L1CAM_HUMAN;tr|F5H025|F5H025_HUMAN;tr|Q86SE4|Q86SE4_HUMAN;tr|Q7Z2J0|Q7Z2J0_HUMAN	0.785499	LHIKQDERVTMGQNGNLYFANVLTSDNHSDY	VTMGQN(0.214)GN(0.785)LYFANVLTSDN(1)HSDYICHAHFPGTR	137100000	154320000	1866700	45692000	0	42917000	0	0	3757600
sp|P11047|LAMC1_HUMAN	0.796222	ANVSVTQPESTGDPNNMTLLAEEARKLAERH	VAAAN(1)VSVTQPESTGDPN(0.204)N(0.796)MTLLAEEAR	0	0	0	23466000	17062000	15203000	0	0	11459000
tr|H7C5K4|H7C5K4_HUMAN;tr|B4E342|B4E342_HUMAN;tr|A3KC71|A3KC71_HUMAN;sp|Q76M96|CCD80_HUMAN	0.801953	ATRKISVITIFGPVNNSTMKIDHFQLDNEKP	KISVITIFGPVN(0.198)N(0.802)STMK	1472100	2473600	2624500	7843100	5497800	6527900	0	0	0
sp|Q96JB6|LOXL4_HUMAN	0.806887	YEGHWRQVCDQGWTMNNSRVVCGMLGFPSEV	QVCDQGWTMN(0.807)N(0.193)SR	3907300	4005700	0	0	0	0	0	0	0
tr|B4DSP4|B4DSP4_HUMAN;tr|Q59FG3|Q59FG3_HUMAN;sp|Q9UKP4|ATS7_HUMAN	0.807206	PAFYELQYRGRELRFNLTANQHLLAPGFVSE	FN(0.807)LTAN(0.193)QHLLAPGFVSETR	0	0	0	4334000	3555000	4171500	0	0	0
tr|F8W1Q3|F8W1Q3_HUMAN;tr|B7Z7C9|B7Z7C9_HUMAN;sp|P43251|BTD_HUMAN;tr|B4DLJ9|B4DLJ9_HUMAN;tr|A6NHF2|A6NHF2_HUMAN;tr|C9JSN9|C9JSN9_HUMAN	0.816501	KDGRYQFNTNVVFSNNGTLVDRYRKHNLYFE	YQFNTNVVFSN(0.183)N(0.817)GTLVDR	3633900	0	4229600	0	8443300	10343000	982780	0	0
sp|O15031|PLXB2_HUMAN;tr|E2PU09|E2PU09_HUMAN;tr|A0PK02|A0PK02_HUMAN	0.820509	RGGLNLTAVTVAAENNHTVAFLGTSDGRILK	GGLN(1)LTAVTVAAEN(0.179)N(0.821)HTVAFLGTSDGR	19037000	13543000	24418000	26833000	15926000	15450000	7605000	6601700	11493000
tr|B7Z590|B7Z590_HUMAN;sp|P55290|CAD13_HUMAN;tr|B7Z236|B7Z236_HUMAN;tr|B7Z3H7|B7Z3H7_HUMAN;tr|B7Z985|B7Z985_HUMAN	0.820939	KQAVPDKVWKISKINNTHALVSLLQNLNKAN	IN(0.179)N(0.821)THALVSLLQNLNK	5642800	5415800	5857400	7734300	6715400	0	8524000	5589500	5406600
tr|Q15229|Q15229_HUMAN;tr|E7EQY3|E7EQY3_HUMAN;sp|Q15238|PSG5_HUMAN;tr|Q15228|Q15228_HUMAN;tr|M0R1G9|M0R1G9_HUMAN;tr|Q8WYY6|Q8WYY6_HUMAN;tr|B3KQL2|B3KQL2_HUMAN;tr|Q96QL5|Q96QL5_HUMAN;tr|Q6P520|Q6P520_HUMAN;tr|Q15107|Q15107_HUMAN;tr|Q15108|Q15108_HUMAN;tr|Q15230|Q15230_HUMAN;tr|Q15106|Q15106_HUMAN;tr|B4DTG5|B4DTG5_HUMAN;tr|Q8NBY8|Q8NBY8_HUMAN;tr|M0R235|M0R235_HUMAN;tr|Q8NC17|Q8NC17_HUMAN;tr|G5E9F7|…	0.822681	ENKDVLAFTCEPKSENYTYIWWLNGQSLPVS;ENKDVLTFTCEPKSENYTYIWWLNGQSLPVS	SEN(0.823)YTYIWWLN(0.177)GQSLPVSPR	0	0	0	635070000	620530000	169900000	0	0	0
tr|Q68GS6|Q68GS6_HUMAN;tr|Q504U8|Q504U8_HUMAN;tr|E7BSV0|E7BSV0_HUMAN;tr|E9PFD7|E9PFD7_HUMAN;tr|B7Z2I3|B7Z2I3_HUMAN;tr|F2YGG7|F2YGG7_HUMAN;tr|Q2TTR7|Q2TTR7_HUMAN;tr|A9CB80|A9CB80_HUMAN;tr|A8K2T7|A8K2T7_HUMAN;sp|P00533|EGFR_HUMAN;tr|A2VCQ7|A2VCQ7_HUMAN;tr|Q147T7|Q147T7_HUMAN;tr|Q59FL8|Q59FL8_HUMAN;tr|Q9H3D0|Q9H3D0_HUMAN;tr|Q9H3C8|Q9H3C8_HUMAN	0.827437	GPHCVKTCPAGVMGENNTLVWKYADAGHVCH	TCPAGVMGEN(0.827)N(0.173)TLVWK	25482000	21941000	27093000	24467000	19268000	24119000	0	0	0
tr|Q6AWA9|Q6AWA9_HUMAN;tr|Q96I90|Q96I90_HUMAN;tr|Q5T7F1|Q5T7F1_HUMAN;tr|Q71SW6|Q71SW6_HUMAN;tr|E7EX60|E7EX60_HUMAN;tr|Q9H2E1|Q9H2E1_HUMAN;tr|Q5T7F0|Q5T7F0_HUMAN;tr|Q59F20|Q59F20_HUMAN;tr|Q6X907|Q6X907_HUMAN;tr|E9PEP6|E9PEP6_HUMAN;tr|A8K9V7|A8K9V7_HUMAN;tr|Q68DN3|Q68DN3_HUMAN;sp|O14786|NRP1_HUMAN;tr|Q5JWQ6|Q5JWQ6_HUMAN;tr|Q5JWQ4|Q5JWQ4_HUMAN	0.827946	RENKVFMRKFKIGYSNNGSDWKMIMDDSKRK	IGYSN(0.828)N(0.172)GSDWK	25922000	19969000	19116000	19023000	13754000	18777000	14029000	10277000	12393000
sp|P23284|PPIB_HUMAN	0.835232	NFKLKHYGPGWVSMANAGKDTNGSQFFITTV	HYGPGWVSMAN(0.835)AGKDTN(0.165)GSQFFITTVK	0	0	0	21216000	0	24332000	6811100	0	0
sp|Q92626|PXDN_HUMAN;tr|Q96GF5|Q96GF5_HUMAN	0.840391	LSTTECVDAGGESHANNTKWKKDACTICECK	LSTTECVDAGGESHAN(0.84)N(0.16)TK	55825000	80628000	70019000	48817000	42114000	55984000	37873000	48998000	47433000
sp|P54289|CA2D1_HUMAN;tr|Q9UIU0|Q9UIU0_HUMAN;tr|Q9UDL7|Q9UDL7_HUMAN	0.843902	QANVRNKKVLKDAVNNITAKGITDYKKGFSF	DAVN(0.156)N(0.844)ITAK	0	0	0	7278600	6565900	6262300	2682300	2486500	2054600
tr|B3KYB3|B3KYB3_HUMAN;tr|B3KS64|B3KS64_HUMAN;tr|B4E1J3|B4E1J3_HUMAN;sp|Q06828|FMOD_HUMAN	0.846048	FSKLRHLERLYLDHNNLTRMPGPLPRSLREL	LYLDHN(0.154)N(0.846)LTR	5906700	6428700	3977800	3010000	3590200	5284600	4757000	4066400	4867400
tr|Q96GW1|Q96GW1_HUMAN;tr|Q59FC6|Q59FC6_HUMAN;tr|Q5CAQ5|Q5CAQ5_HUMAN;sp|P14625|ENPL_HUMAN	0.848848	AFLVADKVIVTSKHNNDTQHIWESDSNEFSV	HN(0.151)N(0.849)DTQHIWESDSNEFSVIADPR	0	5533300	0	13610000	11886000	19383000	10967000	0	10347000
tr|B4E3S3|B4E3S3_HUMAN;sp|Q9H6B4|CLMP_HUMAN	0.854375	NQKVVITYSSRHVYNNLTEEQKGRVAFASNF	HVYN(0.146)N(0.854)LTEEQKGR	2459200	3758700	4778200	0	0	0	2003800	3096200	3879500
sp|Q03405|UPAR_HUMAN;tr|M0QYR6|M0QYR6_HUMAN;tr|Q9UPI5|Q9UPI5_HUMAN;tr|M0R1I2|M0R1I2_HUMAN;tr|M0QYS6|M0QYS6_HUMAN;tr|M0R383|M0R383_HUMAN;tr|M0R0Y4|M0R0Y4_HUMAN	0.854732	CGYLPGCPGSNGFHNNDTFHFLKCCNTTKCN	GCGYLPGCPGSN(0.855)GFHN(0.291)N(0.855)DTFHFLK	63298000	83721000	50781000	116740000	164170000	147020000	80082000	67244000	71945000
sp|Q07954|LRP1_HUMAN;tr|Q59FG2|Q59FG2_HUMAN;tr|Q6LBN5|Q6LBN5_HUMAN	0.857318	DINECLRFGTCSQLCNNTKGGHLCSCARNFM	FGTCSQLCN(0.857)N(0.143)TK	14398000	12159000	12462000	15077000	11166000	15572000	0	6954600	9061800
sp|P35555|FBN1_HUMAN	0.857595	KVRILELLPALTTLTNHNRYLIESGNEDGFF	ILELLPALTTLTN(0.858)HN(0.142)R	0	0	1797200	12319000	21019000	29786000	11997000	5639000	14547000
sp|P48960|CD97_HUMAN;tr|B4DTS6|B4DTS6_HUMAN;tr|B3KUI0|B3KUI0_HUMAN;tr|B4E336|B4E336_HUMAN	0.859395	QLRRLSAVNSIFLSHNNTKELNSPILFAFSH	LSAVNSIFLSHN(0.859)N(0.141)TK	7318500	7309200	6930400	21930000	34041000	38852000	0	0	6988000
tr|B3KRK1|B3KRK1_HUMAN;sp|Q86SJ2|AMGO2_HUMAN	0.860214	PVSFAKLNTLILRHNNITSISTGSFSTTPNL	HN(0.14)N(0.86)ITSISTGSFSTTPNLK	0	0	0	15205000	14523000	0	15887000	11172000	16882000
tr|Q53FV4|Q53FV4_HUMAN;sp|P51884|LUM_HUMAN	0.863868	VFSKLKQLKKLHINHNNLTESVGPLPKSLED	LHIN(0.864)HN(0.864)N(0.272)LTESVGPLPK	13813000	12600000	6595900	0	0	0	0	0	0
tr|Q08AL4|Q08AL4_HUMAN;tr|Q59F51|Q59F51_HUMAN;sp|Q9UK96|FBX10_HUMAN	0.867452	FQGKTSKTIFQQISNNRECIMQNNKFLVFKK	TIFQQISN(0.133)N(0.867)R	0	0	0	0	0	0	439890000	312430000	0
sp|Q13433|S39A6_HUMAN	0.869385	RQYHLQQLFYRYGENNSLSVEGFRKLLQNIG	YGEN(0.131)N(0.869)SLSVEGFRK	7767500	0	0	0	0	0	0	0	0
sp|P35555|FBN1_HUMAN;tr|B4E3I6|B4E3I6_HUMAN;tr|Q59HB9|Q59HB9_HUMAN;tr|H0YND0|H0YND0_HUMAN	0.880633	TGFKTNDDQTMCLDINECERDACGNGTCRNT	TN(0.134)DDQTMCLDIN(0.881)ECERDACGN(0.986)GTCR	0	0	0	0	0	0	0	0	0
tr|A8KAQ3|A8KAQ3_HUMAN;sp|Q99523|SORT_HUMAN	0.887871	DEECGRVRDFVAKLANNTHQHVFDDLRGSVS	LAN(0.888)N(0.112)THQHVFDDLR	8812700	7285100	3640700	0	0	6098900	5488600	6691300	6093900
sp|Q4LDE5|SVEP1_HUMAN;tr|Q5JB40|Q5JB40_HUMAN;tr|E9PBN8|E9PBN8_HUMAN	0.897513	LIFNITASVPLPDERNDTLEWENQQRLLQTL	LIFN(0.999)ITASVPLPDERN(0.898)DTLEWEN(0.103)QQR	0	0	0	0	14013000	0	5188700	0	0
tr|B4DZS5|B4DZS5_HUMAN;tr|B4DLL8|B4DLL8_HUMAN;tr|F6SKP1|F6SKP1_HUMAN;tr|B4DN79|B4DN79_HUMAN;tr|F5GY20|F5GY20_HUMAN;tr|B4DLJ7|B4DLJ7_HUMAN;tr|B4DLL5|B4DLL5_HUMAN;tr|B2R5R1|B2R5R1_HUMAN;tr|A8K7R3|A8K7R3_HUMAN;sp|Q14956|GPNMB_HUMAN;tr|B4E3D4|B4E3D4_HUMAN	0.900214	________MFQKNDRNSSDETFLKDLPIMFD	N(0.1)DRN(0.9)SSDETFLK	2917700	0	4363200	0	0	0	0	0	0
sp|Q07954|LRP1_HUMAN	0.903682	SDNANAQQKTSVIRVNRFNSTEYQVVTRVDK	VN(0.904)RFN(0.096)STEYQVVTR	16777000	14075000	12781000	13738000	15953000	11625000	6167700	5793100	7320200
sp|Q07954|LRP1_HUMAN;tr|Q59FG2|Q59FG2_HUMAN	0.906783	RVDIPQQPMGIIAVANDTNSCELSPCRINNG	VDIPQQPMGIIAVAN(0.907)DTN(0.093)SCELSPCR	0	11302000	0	0	11784000	13775000	0	0	5201000
tr|B4DTT0|B4DTT0_HUMAN;tr|Q7Z3X3|Q7Z3X3_HUMAN;tr|H7C3P4|H7C3P4_HUMAN;tr|B4DYH8|B4DYH8_HUMAN;sp|P15586|GNS_HUMAN;tr|F6S8M0|F6S8M0_HUMAN;tr|B4E284|B4E284_HUMAN;tr|F5H4C6|F5H4C6_HUMAN	0.908585	ASILTGKYPHNHHVVNNTLEGNCSSKSWQKI	ASILTGKYPHN(0.04)HHVVN(0.909)N(0.052)TLEGN(1)CSSK	44806000	31999000	0	27047000	0	32122000	36564000	12674000	39850000
sp|O95633|FSTL3_HUMAN;tr|K7ES54|K7ES54_HUMAN	0.924239	PCPVPSSPGQELCGNNNVTYISSCHMRQATC	AAPCPVPSSPGQELCGN(0.102)N(0.924)N(0.974)VTYISSCHMR	36972000	39084000	0	236770000	221620000	239670000	1013200000	942200000	0
tr|H7BZJ3|H7BZJ3_HUMAN;tr|B3KQT9|B3KQT9_HUMAN;tr|G5EA52|G5EA52_HUMAN;tr|B3KQT2|B3KQT2_HUMAN;sp|P30101|PDIA3_HUMAN	0.925092	KGIVPLAKVDCTANTNTCNKYGVSGYPTLKI	VDCTAN(0.041)TN(0.925)TCN(0.034)K	5478000	4844400	4065200	0	0	0	0	0	13587000
sp|Q9H5V8|CDCP1_HUMAN	0.926283	GILRLQFQVLVQHPQNESNKIYVVDLSNERA	LQFQVLVQHPQN(0.926)ESN(0.074)K	0	0	0	0	14096000	16876000	11866000	12654000	13022000
sp|Q11201|SIA4A_HUMAN	0.933718	RWWLRLQREKKPNNLNDTIKELFRVVPGNVD	EKKPN(0.014)N(0.053)LN(0.934)DTIK	0	0	8333800	14856000	0	0	0	6500700	0
tr|F8VV56|F8VV56_HUMAN;tr|F8W022|F8W022_HUMAN;tr|F8VWK8|F8VWK8_HUMAN;tr|C9JV86|C9JV86_HUMAN;sp|P08962|CD63_HUMAN	0.938194	FNNNFRQQMENYPKNNHTASILDRMQADFKC	QQMENYPKN(0.062)N(0.938)HTASILDR	8639500	6420000	7572200	0	14516000	13132000	10466000	10869000	0
tr|E5RK62|E5RK62_HUMAN;tr|F5GY03|F5GY03_HUMAN;tr|B4DRV4|B4DRV4_HUMAN;tr|B2RDL6|B2RDL6_HUMAN;sp|P09486|SPRC_HUMAN;tr|D3DQH8|D3DQH8_HUMAN	0.939144	CPAPIGEFEKVCSNDNKTFDSSCHFFATKCT	VCSN(0.061)DN(0.939)KTFDSSCHFFATK	0	975250	0	0	0	4696800	28165000	37823000	26852000
tr|B2RAK1|B2RAK1_HUMAN;sp|Q9UIQ6|LCAP_HUMAN	0.939967	LRSALLEFACTHNLGNCSTTAMKLFDDWMAS	SALLEFACTHN(0.06)LGN(0.94)CSTTAMK	0	0	0	0	17481000	34765000	0	0	4914000
tr|Q9Y2Q2|Q9Y2Q2_HUMAN;tr|Q9NQ51|Q9NQ51_HUMAN;tr|A8K5H7|A8K5H7_HUMAN;tr|Q96I63|Q96I63_HUMAN;sp|Q96TA2|YMEL1_HUMAN	0.94442	ILMGPERRSVEIDNKNKTITAYHESGHAIIA	RSVEIDN(0.056)KN(0.944)K	2113600	2541100	1426600	0	0	0	0	4947100	4494200
sp|Q9UMF0|ICAM5_HUMAN;tr|Q8TAM9|Q8TAM9_HUMAN;tr|Q8N6I2|Q8N6I2_HUMAN	0.947261	APRIPRVLAPGIYVCNATNRHGSVAKTVVVS	VLAPGIYVCN(0.947)ATN(0.053)R	7300200	6167800	5870400	12903000	13452000	13438000	15791000	16210000	10525000
sp|Q9NY97|B3GN2_HUMAN	0.947289	RQAIRESWGQESNAGNQTVVRVFLLGQTPPE	ESWGQESN(0.053)AGN(0.947)QTVVR	10468000	0	0	9995900	9207000	0	6646700	0	8253400
sp|Q6UWY0|ARSK_HUMAN	0.951591	YNKEQFIKWKQSIGQNYSNVIANLRWHQDWQ	QSIGQN(0.952)YSN(0.048)VIANLR	5754800	0	0	0	0	0	0	0	0
tr|D6RDV5|D6RDV5_HUMAN;sp|P52803|EFNA5_HUMAN	0.954058	DPGSKAVADRYAVYWNSSNPRFQRGDYHIDV	YAVYWN(0.954)SSN(0.046)PR	18841000	20379000	17065000	0	0	0	1084800	0	0
tr|E9PHY1|E9PHY1_HUMAN;sp|O75197|LRP5_HUMAN	0.955494	YWTDSETNRIEVANLNGTSRKVLFWQDLDQP	IEVAN(0.045)LN(0.955)GTSR	0	0	931290	0	0	2317100	0	4280500	4583200
sp|Q9H4F8|SMOC1_HUMAN	0.957229	HLVIKDSKLNNTNIRNSEKVYSCDQERQSAL	DSKLN(0.802)N(0.19)TN(0.051)IRN(0.957)SEK	2766100	0	0	0	2742000	3552000	3960900	0	0
tr|Q53FV4|Q53FV4_HUMAN;sp|P51884|LUM_HUMAN	0.958531	GRVFSKLKQLKKLHINHNNLTESVGPLPKSL	LHIN(0.959)HN(0.852)N(0.19)LTESVGPLPK	13813000	12600000	6595900	0	0	0	0	0	0
sp|Q9H5V8|CDCP1_HUMAN	0.959293	VVPAHLRASVSFLNFNLSNCERKEERVEYYI	ASVSFLN(0.016)FN(0.959)LSN(0.024)CER	7605500	7206300	9522600	19617000	27700000	25889000	25392000	25859000	0
tr|F5H4T5|F5H4T5_HUMAN;tr|F5H7N1|F5H7N1_HUMAN;tr|F5H6Z2|F5H6Z2_HUMAN;tr|B5M0B5|B5M0B5_HUMAN;tr|F5H6V7|F5H6V7_HUMAN;tr|F5H8A6|F5H8A6_HUMAN;tr|F5H061|F5H061_HUMAN;sp|P19438|TNR1A_HUMAN	0.959305	KRDSVCPQGKYIHPQNNSICCTKCHKGTYLY	YIHPQN(0.959)N(0.041)SICCTK	10501000	0	0	7495600	0	0	9596800	0	10358000
tr|E9PJC8|E9PJC8_HUMAN;tr|E9PLZ6|E9PLZ6_HUMAN;tr|E9PRJ3|E9PRJ3_HUMAN;tr|K4DIB7|K4DIB7_HUMAN;tr|E9PMR4|E9PMR4_HUMAN;tr|Q53FU5|Q53FU5_HUMAN;sp|P48509|CD151_HUMAN	0.96011	SAVDQLQQEFHCCGSNNSQDWRDSEWI____	YHQPGHEAVTSAVDQLQQEFHCCGSN(0.96)N(0.04)SQDWR	70439000	88149000	39793000	52585000	62623000	75989000	56145000	47613000	0
sp|Q13591|SEM5A_HUMAN	0.963387	FKYQENSRSAWLPYPNPNPHFQCGTVDQGLY	SAWLPYPN(0.963)PN(0.037)PHFQCGTVDQGLYVN(0.999)LTER	0	0	0	0	0	0	0	0	0
sp|P54289|CA2D1_HUMAN;tr|Q9UIU0|Q9UIU0_HUMAN;tr|Q9UDQ3|Q9UDQ3_HUMAN;tr|H0Y715|H0Y715_HUMAN	0.96592	FIAPRDYCNDLKISDNNTEFLLNFNEFIDRK	ISDN(0.966)N(0.034)TEFLLNFNEFIDRK	0	0	0	17255000	24851000	11047000	2812600	0	3593300
tr|D6RD48|D6RD48_HUMAN;tr|D6RAZ7|D6RAZ7_HUMAN;tr|D6RIU2|D6RIU2_HUMAN;tr|D6RDP6|D6RDP6_HUMAN;tr|D6RHU6|D6RHU6_HUMAN;tr|D6RDY1|D6RDY1_HUMAN;tr|D6RA76|D6RA76_HUMAN;tr|D6RC11|D6RC11_HUMAN;tr|D6R9S8|D6R9S8_HUMAN;tr|D6RCE6|D6RCE6_HUMAN;tr|D6RFX6|D6RFX6_HUMAN;tr|D6RDI6|D6RDI6_HUMAN;tr|D6RCR8|D6RCR8_HUMAN;sp|Q9NY35|CLDN1_HUMAN;tr|J3KQ67|J3KQ67_HUMAN	0.966902	IGTDFWYEYRSPVQENSSDLNKSIWDEFISD	SPVQEN(0.967)SSDLN(0.033)K	0	0	0	0	0	0	0	0	0
sp|Q01638|ILRL1_HUMAN;tr|B4E0I3|B4E0I3_HUMAN;tr|E9PC41|E9PC41_HUMAN	0.968215	TEDAGDYTCKFIHNENGANYSVTATRSFTVK	FIHN(0.032)EN(0.968)GAN(1)YSVTATR	7592500	0	0	45097000	51463000	40923000	0	5754500	7586600
tr|D6RIU4|D6RIU4_HUMAN;tr|B4DWN1|B4DWN1_HUMAN;tr|D6RDX1|D6RDX1_HUMAN;tr|D6RBV2|D6RBV2_HUMAN;sp|Q12907|LMAN2_HUMAN	0.968257	ETTERVFPYISVMVNNGSLSYDHSKDGRWTE	VFPYISVMVN(0.032)N(0.968)GSLSYDHSK	22669000	8851100	14286000	22266000	25644000	36704000	20220000	0	7999800
sp|Q07954|LRP1_HUMAN;tr|Q59FG2|Q59FG2_HUMAN	0.968749	ANDTNSCELSPCRINNGGCQDLCLLTHQGHV	IN(0.031)N(0.969)GGCQDLCLLTHQGHVN(1)CSCR	9547000	10773000	11800000	0	9915100	13209000	0	6485000	5419700
tr|Q5HY54|Q5HY54_HUMAN;tr|Q60FE6|Q60FE6_HUMAN;tr|Q60FE5|Q60FE5_HUMAN;sp|P21333|FLNA_HUMAN;tr|A6NDY9|A6NDY9_HUMAN;tr|F8WE98|F8WE98_HUMAN	0.969318	VTAQGPGLEPSGNIANKTTYFEIFTAGAGTG	VTAQGPGLEPSGN(0.031)IAN(0.969)K	1643900	1849500	2346600	0	0	8563800	16068000	14708000	16722000
sp|Q86SQ4|GP126_HUMAN	0.969755	QEVHHPICAFWDLNKNKSFGGWNTSGCVAHR	TQEVHHPICAFWDLN(0.03)KN(0.97)K	0	0	0	15263000	15815000	24672000	6690300	0	0
tr|B7Z590|B7Z590_HUMAN;sp|P55290|CAD13_HUMAN;tr|B7Z236|B7Z236_HUMAN;tr|B7Z3H7|B7Z3H7_HUMAN;tr|B7Z985|B7Z985_HUMAN	0.970845	HKQAVPDKVWKISKINNTHALVSLLQNLNKA	IN(0.971)N(0.029)THALVSLLQNLNK	34631000	26111000	30870000	48871000	35818000	36268000	29979000	31030000	38088000
sp|Q86TE4|LUZP2_HUMAN	0.972749	DAAAKSKPQQSASGNNESSQVESTKEGNPST	SKPQQSASGN(0.027)N(0.973)ESSQVESTK	7003300	6914500	6671400	27925000	28447000	28579000	11260000	10653000	8778300
tr|D3DVN8|D3DVN8_HUMAN;tr|D6REB5|D6REB5_HUMAN;tr|Q56A80|Q56A80_HUMAN;tr|D3DVN7|D3DVN7_HUMAN;tr|A8K701|A8K701_HUMAN;sp|P35475|IDUA_HUMAN;tr|B3KWK6|B3KWK6_HUMAN	0.976819	PHPFAQRTLTARFQVNNTRPPHVQLLRKPVL	FQVN(0.977)N(0.023)TRPPHVQLLR	23606000	18414000	20751000	5371100	5390600	5397200	7346500	5270900	9886900
tr|Q7Z3Z9|Q7Z3Z9_HUMAN;tr|F5H1H0|F5H1H0_HUMAN;tr|A8K139|A8K139_HUMAN;sp|P32004|L1CAM_HUMAN;tr|F5H025|F5H025_HUMAN;tr|Q86SE4|Q86SE4_HUMAN;tr|Q7Z2J0|Q7Z2J0_HUMAN	0.979319	KILHIKQDERVTMGQNGNLYFANVLTSDNHS	VTMGQN(0.979)GN(0.021)LYFAN(0.002)VLTSDN(0.998)HSDYICHAHFPGTR	5718900	154320000	112510000	45692000	7099800	42917000	175050000	143170000	189590000
tr|Q53FV4|Q53FV4_HUMAN;sp|P51884|LUM_HUMAN	0.9803	FSKLKQLKKLHINHNNLTESVGPLPKSLEDL	KLHINHN(0.02)N(0.98)LTESVGPLPK	54519000	50184000	7622100	0	0	0	0	0	0
tr|K7EN15|K7EN15_HUMAN;sp|Q8WVQ1|CANT1_HUMAN	0.981593	NAHNWRLGQAPANWYNDTYPLSPPQRTPAGI	LGQAPAN(0.018)WYN(0.982)DTYPLSPPQR	9006500	0	10117000	12096000	9687000	11212000	12430000	8150500	10454000
tr|C9J795|C9J795_HUMAN;tr|C9JMW3|C9JMW3_HUMAN;tr|H7C4L0|H7C4L0_HUMAN;sp|Q9NQS3|PVRL3_HUMAN	0.981911	GFSVQGEYQGRVLFKNYSLNDATITLHNIGF	VLFKN(0.982)YSLN(0.018)DATITLHNIGFSDSGK	12896000	10450000	12279000	9738400	11521000	14788000	11507000	0	11229000
tr|Q05BN7|Q05BN7_HUMAN;tr|H0YA68|H0YA68_HUMAN;tr|E9PCD7|E9PCD7_HUMAN;tr|B7Z754|B7Z754_HUMAN;tr|Q4VC00|Q4VC00_HUMAN;sp|Q9Y2E5|MA2B2_HUMAN;tr|B3KQN1|B3KQN1_HUMAN	0.981958	NNGYQMQRRPYVSYVNNSIARNYYPMVQSAF	RPYVSYVN(0.982)N(0.018)SIAR	4550000	5228000	6165900	5628100	5209100	5878100	4264400	4870000	3452300
tr|B7Z378|B7Z378_HUMAN;tr|Q6IBC3|Q6IBC3_HUMAN;sp|P09668|CATH_HUMAN	0.982195	LQTFASNWRKINAHNNGNHTFKMALNQFSDM	INAHN(0.018)N(0.982)GN(1)HTFK	7513700	5500400	4884600	0	0	0	0	0	940650
sp|O14672|ADA10_HUMAN;tr|B4DU28|B4DU28_HUMAN	0.982288	CNGFTALCPASDPKPNFTDCNRHTQVCINGQ	EGICN(1)GFTALCPASDPKPN(0.982)FTDCN(0.018)R	62660000	66761000	72472000	114650000	66185000	84133000	77023000	71895000	92353000
sp|Q99574|NEUS_HUMAN;tr|C9JDY5|C9JDY5_HUMAN	0.982486	SQNVAVANYINKWVENNTNNLVKDLVSPRDF	WVEN(0.982)N(0.017)TN(0.001)NLVK	25511000	17807000	19741000	0	0	0	0	0	3843900
sp|O75054|IGSF3_HUMAN	0.983001	SKRTLTLVENKPIQLNCSVKSQTSQNSHFAV	TLTLVEN(0.017)KPIQLN(0.983)CSVK	3402100	4064100	4045800	0	5476800	5550400	1892300	3248300	2030600
sp|Q8NFZ8|CADM4_HUMAN	0.98332	VTGNPRPNQIRWNRGNESLPERAEAVGETLT	WN(0.017)RGN(0.983)ESLPER	52200000	19800000	17200000	38208000	47463000	20520000	38933000	43952000	12879000
tr|B4DNT6|B4DNT6_HUMAN;tr|Q5NKV8|Q5NKV8_HUMAN;sp|P05362|ICAM1_HUMAN;tr|B4DQW5|B4DQW5_HUMAN;tr|E7ESS4|E7ESS4_HUMAN;tr|B4DW82|B4DW82_HUMAN;tr|Q15463|Q15463_HUMAN	0.98442	RVLYGPRLDERDCPGNWTWPENSQQTPMCQA	DCPGN(0.984)WTWPEN(0.015)SQQTPMCQAWGNPLPELK	0	0	0	0	87790000	0	0	0	0
sp|P11717|MPRI_HUMAN;tr|Q59EZ3|Q59EZ3_HUMAN	0.985864	PQEVQMVNGTITNPINGKSFSLGDIYFKLFR	AACAVKPQEVQMVN(1)GTITN(0.015)PIN(0.986)GK	3541400	12958000	8641700	17974000	0	0	0	0	0
sp|O95633|FSTL3_HUMAN;tr|K7ES54|K7ES54_HUMAN	0.985958	CPVPSSPGQELCGNNNVTYISSCHMRQATCF	AAPCPVPSSPGQELCGN(0.242)N(0.772)N(0.986)VTYISSCHMR	499890000	697770000	665900000	244130000	2854100000	3162200000	915430000	773120000	661260000
sp|P35555|FBN1_HUMAN;tr|B4E3I6|B4E3I6_HUMAN;tr|Q59HB9|Q59HB9_HUMAN;tr|H0YND0|H0YND0_HUMAN	0.987454	TMCLDINECERDACGNGTCRNTIGSFNCRCN	TN(0.382)DDQTMCLDIN(0.631)ECERDACGN(0.987)GTCR	0	0	0	0	0	0	0	0	0
sp|P25391|LAMA1_HUMAN;tr|Q7Z5W6|Q7Z5W6_HUMAN	0.988406	QRNRKQGVLAVIDAYNTSNKETKQGETPGAS	QGVLAVIDAYN(0.988)TSN(0.012)KETK	9468200	9624800	10074000	28720000	25591000	29582000	0	0	0
sp|Q07954|LRP1_HUMAN	0.988425	AIDFPESKLYWISSGNHTINRCNLDGSGLEV	LYWISSGN(0.988)HTIN(0.012)R	28425000	24811000	29369000	21032000	19968000	0	18295000	0	0
tr|Q68GS6|Q68GS6_HUMAN;tr|Q504U8|Q504U8_HUMAN;tr|E7BSV0|E7BSV0_HUMAN;tr|E9PFD7|E9PFD7_HUMAN;tr|B7Z2I3|B7Z2I3_HUMAN;tr|F2YGG7|F2YGG7_HUMAN;tr|Q2TTR7|Q2TTR7_HUMAN;tr|A9CB80|A9CB80_HUMAN;tr|A8K2T7|A8K2T7_HUMAN;sp|P00533|EGFR_HUMAN;tr|C9JYS6|C9JYS6_HUMAN	0.989241	YENSYALAVLSNYDANKTGLKELPMRNLQEI	GNMYYENSYALAVLSN(0.011)YDAN(0.989)KTGLK	0	8765800	19196000	15397000	0	10298000	0	0	0
sp|Q4LDE5|SVEP1_HUMAN;tr|Q5JB40|Q5JB40_HUMAN	0.98951	CGEPPAIKDAVITGNNFTFRNTVTYTCKEGY	DAVITGN(0.01)N(0.99)FTFR	63400000	79855000	69065000	42435000	47786000	44951000	48726000	48885000	42274000
sp|Q8NBJ5|GT251_HUMAN	0.989901	RERTALWVATDHNMDNTSTVLREWLVAVKSL	TALWVATDHN(0.01)MDN(0.99)TSTVLR	2372600	2646800	3204800	7436900	9360500	0	11876000	9243500	10044000
sp|P25391|LAMA1_HUMAN	0.992036	FPAILNLASNAHISTNATCGEKGPEMFCKLV	GLFPAILNLASN(0.008)AHISTN(0.992)ATCGEKGPEMFCK	0	0	19922000	38670000	0	0	0	0	0
sp|P42785|PCP_HUMAN;tr|B3KR26|B3KR26_HUMAN;tr|B7Z7Q6|B7Z7Q6_HUMAN	0.992568	VRPRPSWITTMYGGKNISSHTNIVFSNGELD	N(0.993)ISSHTN(0.007)IVFSNGELDPWSGGGVTK	45979000	50113000	41232000	27711000	27699000	28075000	21930000	34442000	30648000
tr|Q8N353|Q8N353_HUMAN	0.992968	QVQFSKTVIGKARLNNISIIGPLDMKQIDYT	LN(0.007)N(0.993)ISIIGPLDMK	10170000	10282000	8791300	0	0	0	0	0	0
sp|P05556|ITB1_HUMAN;tr|E9PQJ2|E9PQJ2_HUMAN;tr|E7ERX5|E7ERX5_HUMAN;tr|Q5T3E6|Q5T3E6_HUMAN;tr|E9PLR6|E9PLR6_HUMAN;tr|E7EQW5|E7EQW5_HUMAN;tr|Q5T3E5|Q5T3E5_HUMAN	0.993075	CGECIQAGPNCGWCTNSTFLQEGMPTSARCD	SCGECIQAGPN(0.007)CGWCTN(0.993)STFLQEGMPTSAR	0	0	15699000	52810000	43290000	52947000	0	0	0
sp|Q13433|S39A6_HUMAN	0.993423	TRQYHLQQLFYRYGENNSLSVEGFRKLLQNI	YGEN(0.993)N(0.007)SLSVEGFR	6571900	7131600	5199300	11771000	10828000	0	6847600	5839100	5454900
sp|Q13421|MSLN_HUMAN;tr|H3BV92|H3BV92_HUMAN;tr|H3BR90|H3BR90_HUMAN	0.993611	GQEAAPLDGVLANPPNISSLSPRQLLGFPCA	TLAGETGQEAAPLDGVLAN(0.006)PPN(0.994)ISSLSPR	52035000	0	47033000	0	16915000	0	2942300	6301300	3866800
sp|P15144|AMPN_HUMAN;tr|Q59E93|Q59E93_HUMAN;tr|H0YLZ8|H0YLZ8_HUMAN	0.993813	LPKGPSTPLPEDPNWNVTEFHTTPKMSTYLL	GPSTPLPEDPN(0.006)WN(0.994)VTEFHTTPK	6049900	7622000	5731000	35067000	30925000	40060000	0	0	0
tr|B3KU19|B3KU19_HUMAN;tr|A8K2H6|A8K2H6_HUMAN;sp|P38571|LICH_HUMAN;tr|Q6ZUY8|Q6ZUY8_HUMAN;tr|Q5T770|Q5T770_HUMAN;tr|Q5T073|Q5T073_HUMAN;tr|B3KRG8|B3KRG8_HUMAN	0.993878	EMAKYDLPASINFILNKTGQEQVYYVGHSQG	YDLPASIN(0.006)FILN(0.994)K	8218600	4338800	0	7489800	5489900	3736900	3947400	5230500	5351600
sp|P45877|PPIC_HUMAN	0.994376	SIELQATDGHDRPLTNCSIINSGKIDVKTPF	VIDGMTVVHSIELQATDGHDRPLTN(0.994)CSIIN(0.006)SGK	113280000	79291000	61110000	6199800	5290100	6488200	5269900	3542700	4309600
tr|B2R627|B2R627_HUMAN;tr|A8K6A5|A8K6A5_HUMAN;sp|P08648|ITA5_HUMAN	0.995664	KKTIQFDFQILSKNLNNSQSDVVSFRLSVEA	N(0.001)LN(0.996)N(0.004)SQSDVVSFR	5652700	0	3624200	6571500	6538500	8587600	6995700	8138000	6245400
tr|F8WCZ6|F8WCZ6_HUMAN;tr|B3KNX0|B3KNX0_HUMAN;tr|A8K2N0|A8K2N0_HUMAN;sp|P09871|C1S_HUMAN	0.995665	YYMENGGGGEYHCAGNGSWVNEVLGPELPKC	YTCEEPYYYMEN(1)GGGGEYHCAGN(0.996)GSWVN(0.004)EVLGPELPK	231280000	238990000	206940000	78482000	59382000	130830000	104250000	106550000	158420000
sp|P15328|FOLR1_HUMAN;tr|Q9NP04|Q9NP04_HUMAN;tr|Q6LDL1|Q6LDL1_HUMAN	0.99571	GEAQTRIAWARTELLNVCMNAKHHKEKPGPE	TELLN(0.996)VCMN(0.004)AK	6351800	3567800	5694600	0	0	0	0	0	0
sp|P55268|LAMB2_HUMAN	0.99637	NVQGPSCDRCAPNFWNLTSGHGCQPCACHPS	CAPN(0.004)FWN(0.996)LTSGHGCQPCACHPSR	0	0	0	0	0	8786400	7144900	8212200	0
tr|F5GZN3|F5GZN3_HUMAN;tr|B4E396|B4E396_HUMAN;tr|F5H7N9|F5H7N9_HUMAN;tr|B3KTQ2|B3KTQ2_HUMAN;sp|Q08431|MFGM_HUMAN	0.99663	FGSVQFVASYKVAYSNDSANWTEYQDPRTGS	VAYSN(0.997)DSAN(0.003)WTEYQDPR	0	0	0	0	0	0	0	12967000	12878000
tr|H0YC24|H0YC24_HUMAN;tr|Q53FL1|Q53FL1_HUMAN;tr|J7K7G4|J7K7G4_HUMAN;tr|Q508I8|Q508I8_HUMAN;tr|Q508I6|Q508I6_HUMAN;tr|Q508I5|Q508I5_HUMAN;tr|Q508I7|Q508I7_HUMAN;tr|J7KF88|J7KF88_HUMAN;sp|Q9H6X2|ANTR1_HUMAN;tr|Q96EC6|Q96EC6_HUMAN	0.996981	RHARNVDRVLCSFKINDSVTLNEKPFSVEDT	IN(0.997)DSVTLN(0.003)EKPFSVEDTYLLCPAPILK	0	22766000	21344000	0	24772000	36940000	0	0	0
tr|E7EPS8|E7EPS8_HUMAN;sp|P28827|PTPRM_HUMAN;tr|F8WA38|F8WA38_HUMAN;tr|E7EVX9|E7EVX9_HUMAN;tr|B4DGA3|B4DGA3_HUMAN;tr|Q86V60|Q86V60_HUMAN;tr|J3KRV2|J3KRV2_HUMAN	0.997006	ISAPSMPAYELETPLNQTDNTVTVMLKPAHS	ISAPSMPAYELETPLN(0.997)QTDN(0.003)TVTVMLKPAHSR	0	0	0	38208000	0	0	7444200	0	0
tr|C9IYB5|C9IYB5_HUMAN;sp|Q86V40|TIKI1_HUMAN	0.997074	SVILSHDSSQVPNFINATLPPQERITAQEID	HYNCGDLSSVILSHDSSQVPN(0.003)FIN(0.997)ATLPPQER	0	0	0	0	30993000	21366000	0	0	0
tr|B3KWK5|B3KWK5_HUMAN;tr|B3KRV6|B3KRV6_HUMAN;tr|Q6FHL8|Q6FHL8_HUMAN;tr|Q5M8T4|Q5M8T4_HUMAN;tr|B2RCP7|B2RCP7_HUMAN;sp|P29279|CTGF_HUMAN	0.997118	SKTCGMGISTRVTNDNASCRLEKQSRLCMVR	VTN(0.003)DN(0.997)ASCRLEK	0	0	0	0	0	5467700	2229700	0	0
sp|P35555|FBN1_HUMAN;tr|Q59HB9|Q59HB9_HUMAN;tr|H0YND0|H0YND0_HUMAN	0.997131	CVDENECQTKPGICENGRCLNTRGSYTCECN	RPDGEGCVDEN(0.003)ECQTKPGICEN(0.997)GR	0	0	0	0	10190000	0	0	0	0
sp|Q7Z4H8|KDEL2_HUMAN	0.99714	PVRYFYLQAVNSEGQNLTRSPAGETPFKVVV	YFYLQAVN(0.003)SEGQN(0.997)LTR	0	2719100	0	4170600	0	4216400	8616800	9471700	8319500
tr|H0Y6T7|H0Y6T7_HUMAN;tr|E7ENA9|E7ENA9_HUMAN;tr|B4DJN0|B4DJN0_HUMAN;tr|F6Y097|F6Y097_HUMAN;sp|Q92542|NICA_HUMAN;tr|B4DR82|B4DR82_HUMAN	0.997147	PQTVTRLLYGFLIKANNSWFQSILRQDLRSY	AN(0.997)N(0.003)SWFQSILR	9346500	7328000	9923700	13839000	13176000	12133000	8482700	9993700	7755700
tr|Q6MZM7|Q6MZM7_HUMAN;tr|F8W7G7|F8W7G7_HUMAN;tr|B7ZLE5|B7ZLE5_HUMAN;sp|P02751|FINC_HUMAN;tr|Q7Z391|Q7Z391_HUMAN;tr|Q6MZF4|Q6MZF4_HUMAN	0.997223	SNGALCHFPFLYNNHNYTDCTSEGRRDNMKW	GGNSN(0.999)GALCHFPFLYN(0.001)N(0.002)HN(0.997)YTDCTSEGRR	4989800	0	4184400	0	0	0	31204000	25877000	33318000
sp|Q9H4F8|SMOC1_HUMAN	0.997314	TLWIKHLVIKDSKLNNTNIRNSEKVYSCDQE	HLVIKDSKLN(1)N(0.997)TN(0.003)IR	0	2570700	3275500	7141900	4791300	3544800	3963400	4951100	7835500
tr|C9J4Y6|C9J4Y6_HUMAN;tr|Q53EX3|Q53EX3_HUMAN;tr|H7BZE9|H7BZE9_HUMAN;tr|Q59GI7|Q59GI7_HUMAN;tr|H7C024|H7C024_HUMAN;sp|P35052|GPC1_HUMAN;tr|H7C410|H7C410_HUMAN	0.997355	QGYTCCTSEMEENLANRSHAELETALRDSSR	ICPQGYTCCTSEMEEN(0.003)LAN(0.997)R	8122700	0	7830400	0	16377000	17905000	15559000	11733000	13739000
sp|Q6ZRP7|QSOX2_HUMAN	0.997382	KLGVSSVPSCYLIYPNGSHGLINVVKPLRAF	LGVSSVPSCYLIYPN(0.997)GSHGLIN(0.003)VVKPLR	0	4699700	0	0	0	0	45274000	0	46610000
tr|B7Z7D2|B7Z7D2_HUMAN;tr|E9PQY3|E9PQY3_HUMAN;tr|B7Z552|B7Z552_HUMAN;tr|B7Z6L8|B7Z6L8_HUMAN;sp|P11117|PPAL_HUMAN;tr|E9PP23|E9PP23_HUMAN;tr|E9PHY0|E9PHY0_HUMAN;tr|B7Z4Z2|B7Z4Z2_HUMAN;tr|E9PKW9|E9PKW9_HUMAN;tr|E9PQW9|E9PQW9_HUMAN;tr|B7Z6T8|B7Z6T8_HUMAN;tr|B7Z6U3|B7Z6U3_HUMAN	0.997425	LAGLFPPNGMQRFNPNISWQPIPVHTVPITE	FN(0.003)PN(0.997)ISWQPIPVHTVPITEDR	31896000	30990000	31394000	21192000	0	0	17085000	16499000	15863000
tr|Q6MZM7|Q6MZM7_HUMAN;tr|F8W7G7|F8W7G7_HUMAN;tr|B7ZLE5|B7ZLE5_HUMAN;sp|P02751|FINC_HUMAN;tr|Q7Z391|Q7Z391_HUMAN;tr|Q6MZF4|Q6MZF4_HUMAN	0.997747	QLRDQCIVDDITYNVNDTFHKRHEEGHMLNC	DQCIVDDITYN(0.002)VN(0.998)DTFHKR	27450000	31878000	22631000	146590000	114020000	130730000	177240000	144230000	155380000
sp|Q9NZ53|PDXL2_HUMAN	0.997795	CKDWSNLAGKNYIILNMTENIDCEVFRQHRG	NYIILN(0.998)MTEN(0.002)IDCEVFR	16133000	10699000	9093500	0	5352700	0	7001300	0	10262000
tr|B3KSS4|B3KSS4_HUMAN;tr|A8K4I1|A8K4I1_HUMAN;sp|P15151|PVR_HUMAN	0.997898	LIRPVDKPINTTLICNVTNALGARQAELTVQ	PVDKPIN(1)TTLICN(0.998)VTN(0.002)ALGAR	14952000	4130900	4775800	1535200	0	10992000	6610000	4165500	5791000
sp|P01137|TGFB1_HUMAN;tr|Q5PY19|Q5PY19_HUMAN	0.998013	KLKVEQHVELYQKYSNNSWRYLSNRLLAPSD	YSN(0.998)N(0.002)SWR	6731800	7270900	5201600	27594000	18748000	28621000	17677000	16309000	19458000
tr|B4DS52|B4DS52_HUMAN;tr|H0Y997|H0Y997_HUMAN;tr|Q7Z345|Q7Z345_HUMAN;sp|Q96J42|TXD15_HUMAN;tr|D6RB48|D6RB48_HUMAN	0.998341	NTESLKSPKVNCEERNITGLENFTLKILNMS	VN(0.002)CEERN(0.998)ITGLEN(1)FTLK	10603000	7843400	7481900	2944000	0	5346200	0	0	0
tr|F8W1Q3|F8W1Q3_HUMAN;tr|B7Z7C9|B7Z7C9_HUMAN;sp|P43251|BTD_HUMAN;tr|B4DLJ9|B4DLJ9_HUMAN;tr|A6NHF2|A6NHF2_HUMAN	0.998575	NVNAPPTFHSEMMYDNFTLVPVWGKEGYLHV	WNVN(0.001)APPTFHSEMMYDN(0.999)FTLVPVWGK	0	0	0	0	30084000	0	0	0	0
sp|Q9UMF0|ICAM5_HUMAN;tr|Q8TAM9|Q8TAM9_HUMAN	0.998698	QPRVAFVERGGSLWLNCSTNCPRPERGGLET	GGSLWLN(0.999)CSTN(0.001)CPRPER	0	5540000	7405200	22302000	21627000	29367000	16218000	11597000	13944000
tr|B3KQM8|B3KQM8_HUMAN;tr|F5H3L5|F5H3L5_HUMAN;tr|B4E2D8|B4E2D8_HUMAN;tr|A8K0E7|A8K0E7_HUMAN;sp|Q08174|PCDH1_HUMAN;tr|H0Y2Z9|H0Y2Z9_HUMAN	0.998877	SENSPIGHSVIQVKANDSDQGANAEIEYTFH	AN(0.999)DSDQGAN(0.001)AEIEYTFHQAPEVVR	0	0	5221900	0	2548800	0	7434200	0	0
tr|E7EPS8|E7EPS8_HUMAN;sp|P28827|PTPRM_HUMAN;tr|F8WA38|F8WA38_HUMAN;tr|B4E143|B4E143_HUMAN;tr|E7EVX9|E7EVX9_HUMAN;tr|B4DGA3|B4DGA3_HUMAN;tr|Q86V60|Q86V60_HUMAN;tr|J3QLI4|J3QLI4_HUMAN	0.998943	KVTSSRRFIASFNVVNTTKRDAGKYRCMIRT	FIASFN(0.001)VVN(0.999)TTKR	0	1630700	0	4752000	7107600	0	0	0	0
tr|B2R7T2|B2R7T2_HUMAN;sp|P61812|TGFB2_HUMAN;tr|Q59EG9|Q59EG9_HUMAN;tr|B4DIL7|B4DIL7_HUMAN;tr|B4DSP1|B4DSP1_HUMAN	0.998959	PYFRIVRFDVSAMEKNASNLVKAEFRVFRLQ	FDVSAMEKN(0.999)ASN(0.001)LVK	19961000	22430000	16343000	62888000	59253000	66308000	75807000	73904000	78511000
tr|Q17RA0|Q17RA0_HUMAN;sp|P40189|IL6RB_HUMAN	0.999015	SHLQNYTVNATKLTVNLTNDRYVATLTVRNL	LTVN(0.999)LTN(0.001)DR	6879800	6898600	6657300	5519900	4108000	4991300	4088500	3637900	2874400
tr|B7Z590|B7Z590_HUMAN;sp|P55290|CAD13_HUMAN;tr|B7Z9B1|B7Z9B1_HUMAN;tr|B7Z236|B7Z236_HUMAN;tr|B7Z3H7|B7Z3H7_HUMAN;tr|B7Z985|B7Z985_HUMAN	0.999099	SVYKDPAGWLNINPINGTVDTTAVLDRESPF	YSVYKDPAGWLNIN(0.001)PIN(0.999)GTVDTTAVLDR	22722000	0	0	22045000	39401000	31176000	37608000	49878000	34650000
sp|Q4LDE5|SVEP1_HUMAN;tr|B3KQM1|B3KQM1_HUMAN	0.999168	CETPLEFLNGKADIENRTTGPNVVYSCNRGY	CETPLEFLN(0.001)GKADIEN(0.999)R	5068800	0	0	3939200	0	0	0	0	0
sp|P42785|PCP_HUMAN;tr|B3KR26|B3KR26_HUMAN;tr|B7Z7Q6|B7Z7Q6_HUMAN	0.999177	YGGKNISSHTNIVFSNGELDPWSGGGVTKDI	N(0.917)ISSHTN(0.084)IVFSN(0.999)GELDPWSGGGVTK	0	0	0	0	0	0	0	0	0
tr|B4E0H8|B4E0H8_HUMAN;sp|P26006|ITA3_HUMAN	0.999201	ATLFLRTSIPTINMENKTTWFSVDIDSELVE	TSIPTIN(0.001)MEN(0.999)K	12220000	0	0	18500000	19499000	17020000	6579000	6648800	0
tr|B4DLK7|B4DLK7_HUMAN;tr|C9JL30|C9JL30_HUMAN;sp|Q8NBJ7|SUMF2_HUMAN;tr|H7C3B2|H7C3B2_HUMAN;tr|A8MXB9|A8MXB9_HUMAN;tr|Q75LP3|Q75LP3_HUMAN;tr|J3KQJ1|J3KQJ1_HUMAN;tr|C9J660|C9J660_HUMAN;tr|F8WA42|F8WA42_HUMAN	0.999227	GLKGQVYPWGNWFQPNRTNLWQGKFPKGDKA	GQVYPWGN(0.001)WFQPN(0.999)R	3551300	4196400	3264800	2724600	2697700	4017600	26847000	22215000	16600000
sp|Q68BL7|OLM2A_HUMAN	0.999266	KVASQMNTLEESIKANLSRENEVVKDSVRHL	VASQMN(0.001)TLEESIKAN(0.999)LSR	3437100	4242000	1446700	3552300	3515000	4116400	0	4754800	0
sp|Q14517|FAT1_HUMAN	0.999288	ITATDGENFATPLYINITVAASHKLVNLQCE	ITATDGEN(0.001)FATPLYIN(0.999)ITVAASHK	0	0	0	10280000	0	0	11251000	0	0
tr|B4DTY8|B4DTY8_HUMAN;sp|P56199|ITA1_HUMAN	0.999336	IGPKQTQVGIVQYGENVTHEFNLNKYSSTEE	QTQVGIVQYGEN(0.999)VTHEFN(0.001)LNK	15974000	16484000	0	18798000	24582000	27267000	20782000	26996000	21004000
tr|Q6MZM7|Q6MZM7_HUMAN;tr|F8W7G7|F8W7G7_HUMAN;tr|B7ZLE5|B7ZLE5_HUMAN;sp|P02751|FINC_HUMAN;tr|Q7Z391|Q7Z391_HUMAN;tr|Q6MZF4|Q6MZF4_HUMAN	0.999336	CTDHTVLVQTRGGNSNGALCHFPFLYNNHNY	GGNSN(0.999)GALCHFPFLYN(0.001)N(0.002)HN(0.997)YTDCTSEGRR	4989800	0	4184400	0	0	0	31204000	25877000	33318000
sp|Q03405|UPAR_HUMAN;tr|M0QYR6|M0QYR6_HUMAN;tr|Q9UPI5|Q9UPI5_HUMAN;tr|M0R1I2|M0R1I2_HUMAN;tr|M0QYS6|M0QYS6_HUMAN;tr|M0R383|M0R383_HUMAN;tr|M0R0Y4|M0R0Y4_HUMAN	0.999346	RHLRGCGYLPGCPGSNGFHNNDTFHFLKCCN	GCGYLPGCPGSN(0.999)GFHN(0.17)N(0.831)DTFHFLK	63298000	83721000	50781000	116740000	164170000	147020000	80082000	67244000	71945000
sp|Q13591|SEM5A_HUMAN	0.999361	NPHFQCGTVDQGLYVNLTERNLQDAQKFILM	SAWLPYPN(0.963)PN(0.037)PHFQCGTVDQGLYVN(0.999)LTER	0	0	0	0	0	0	0	0	0
tr|B4E0H8|B4E0H8_HUMAN;sp|P26006|ITA3_HUMAN;tr|Q59F03|Q59F03_HUMAN	0.999371	SLDAYPILNQAQALENHTEVQFQKECGPDNK	SLDAYPILN(0.001)QAQALEN(0.999)HTEVQFQK	66362000	67114000	38803000	74203000	0	89617000	0	0	0
tr|E6Y365|E6Y365_HUMAN;sp|P08581|MET_HUMAN;tr|B5A943|B5A943_HUMAN;tr|B5A942|B5A942_HUMAN;tr|B5A941|B5A941_HUMAN;tr|B5A939|B5A939_HUMAN;tr|B5A933|B5A933_HUMAN;tr|B5A937|B5A937_HUMAN;tr|B5A936|B5A936_HUMAN;tr|B5A935|B5A935_HUMAN;tr|B5A930|B5A930_HUMAN;tr|B5A938|B5A938_HUMAN;tr|B5A934|B5A934_HUMAN;tr|B5A931|B5A931_HUMAN	0.999375	SVKDRFINFFVGNTINSSYFPDHPLHSISVR	FINFFVGN(0.001)TIN(0.999)SSYFPDHPLHSISVR	17557000	33419000	26091000	0	42342000	66413000	0	0	0
tr|E7EUI5|E7EUI5_HUMAN;tr|B2RNB2|B2RNB2_HUMAN;sp|P78536|ADA17_HUMAN;tr|Q53RF5|Q53RF5_HUMAN	0.999381	NYLIELIDRVDDIYRNTSWDNAGFKGYGIQI	N(0.999)TSWDN(0.001)AGFK	0	650820	0	1544700	2434200	1717300	2003100	0	0
sp|P98160|PGBM_HUMAN;tr|Q59EG0|Q59EG0_HUMAN	0.999389	KTRNQELEDNVHISPNGSIITIVGTRPSNHG	NQELEDN(0.001)VHISPN(0.999)GSIITIVGTRPSNHGTYR	44993000	55668000	52580000	53640000	120930000	92188000	49323000	53479000	72372000
tr|B3KU19|B3KU19_HUMAN;tr|A8K2H6|A8K2H6_HUMAN;sp|P38571|LICH_HUMAN;tr|Q6ZUY8|Q6ZUY8_HUMAN;tr|B4DE67|B4DE67_HUMAN	0.999416	QAFDWGSSAKNYFHYNQSYPPTYNVKDMLVP	N(0.001)YFHYN(0.999)QSYPPTYNVK	23797000	21541000	19359000	15695000	14540000	16298000	9063900	5679300	5867700
sp|Q92626|PXDN_HUMAN;tr|Q96GF5|Q96GF5_HUMAN	0.999453	IKQTSLARILCDNADNITRVQSDVFRVAEFP	ILCDN(0.001)ADN(0.999)ITR	98033000	83384000	104150000	137640000	148580000	136800000	61660000	82188000	61803000
tr|B7ZKQ9|B7ZKQ9_HUMAN;tr|F5H4X0|F5H4X0_HUMAN;tr|F8W8N0|F8W8N0_HUMAN;tr|B3KW46|B3KW46_HUMAN;tr|B4DZ71|B4DZ71_HUMAN;sp|Q8WTV0|SCRB1_HUMAN;tr|B4E3I1|B4E3I1_HUMAN;tr|Q59FM4|Q59FM4_HUMAN	0.999468	PPNEGFCPCLESGIQNVSTCRFSAPLFLSHP	TLFAN(0.776)GSIYPPN(0.225)EGFCPCLESGIQN(0.999)VSTCR	0	0	0	0	0	14566000	0	0	0
sp|P48960|CD97_HUMAN;tr|B4DTS6|B4DTS6_HUMAN;tr|K7ELE5|K7ELE5_HUMAN;tr|K7EKV5|K7EKV5_HUMAN;tr|K7EPE8|K7EPE8_HUMAN;tr|K7EPP8|K7EPP8_HUMAN	0.999482	SRGCARWCPQNSSCVNATACRCNPGFSSFSE	WCPQN(0.001)SSCVN(0.999)ATACR	11752000	10656000	0	13331000	17228000	20997000	0	0	0
sp|P48960|CD97_HUMAN;tr|B4DTS6|B4DTS6_HUMAN;tr|Q7Z618|Q7Z618_HUMAN;tr|B4DWB8|B4DWB8_HUMAN;tr|E7ESD7|E7ESD7_HUMAN;tr|B4DQ96|B4DQ96_HUMAN;tr|Q53GP0|Q53GP0_HUMAN;tr|A8K6W1|A8K6W1_HUMAN;tr|A0JNV7|A0JNV7_HUMAN;sp|Q9UHX3|EMR2_HUMAN;tr|M0R0K5|M0R0K5_HUMAN	0.999499	CSPGYEPVSGAKTFKNESENTCQDVDECQQN	TFKN(0.999)ESEN(0.001)TCQDVDECQQNPR	34837000	21789000	30952000	16750000	0	0	0	12968000	15278000
sp|O15230|LAMA5_HUMAN;tr|Q5JTP4|Q5JTP4_HUMAN;tr|E2QRK0|E2QRK0_HUMAN;tr|Q5U4N9|Q5U4N9_HUMAN	0.999526	RIVPLENGEIVVSLVNGRPGAMNFSYSPLLR	IVPLEN(0.001)GEIVVSLVN(1)GRPGAMN(1)FSYSPLLR	10346000	0	10720000	0	0	0	0	0	0
sp|Q8NFZ8|CADM4_HUMAN	0.999548	AVGETLTLPGLVSADNGTYTCEASNKHGHAR	AEAVGETLTLPGLVSADN(1)GTYTCEASNK	24428000	13041000	7543700	20283000	30793000	7031500	35361000	27162000	0
sp|P11717|MPRI_HUMAN;tr|Q59EZ3|Q59EZ3_HUMAN	0.999571	SRAACAVKPQEVQMVNGTITNPINGKSFSLG	AACAVKPQEVQMVN(1)GTITN(0.015)PIN(0.986)GK	12970000	17238000	8641700	17974000	0	7965000	5978200	6356700	0
tr|B4DUV1|B4DUV1_HUMAN;tr|B1AHL2|B1AHL2_HUMAN;tr|B1AHL4|B1AHL4_HUMAN;tr|F8W7M9|F8W7M9_HUMAN;sp|P23142|FBLN1_HUMAN;tr|Q8NBH6|Q8NBH6_HUMAN	0.999573	QDIDECVTGIHNCSINETCFNIQGGFRCLAF	NCQDIDECVTGIHN(1)CSIN(1)ETCFN(0.001)IQGGFR	15225000	26576000	17260000	57030000	79204000	53858000	21775000	26663000	32797000
tr|A4QPA1|A4QPA1_HUMAN;tr|Q1WWL2|Q1WWL2_HUMAN;tr|Q4QQP8|Q4QQP8_HUMAN;sp|Q9P2B2|FPRP_HUMAN	0.999589	SNPIEIDFQTSGPIFNASVHSDTPSVIRGDL	EAATSLSNPIEIDFQTSGPIFN(1)ASVHSDTPSVIR	9504400	19745000	0	17826000	0	0	0	0	0
sp|Q9HC84|MUC5B_HUMAN;tr|E9PBJ0|E9PBJ0_HUMAN;tr|A7Y9J9|A7Y9J9_HUMAN	0.999593	VGDNRVVLLDPKPVANVTCVNKHLPIKVSDP	VVLLDPKPVAN(1)VTCVNK	19100000	12373000	12140000	0	0	0	0	0	0
tr|B4DKB2|B4DKB2_HUMAN;sp|P42892|ECE1_HUMAN	0.999594	VDQSGLGLPSRDYYLNKTENEKVLTGYLNYM	DYYLN(1)KTENEK	4643400	0	4127200	0	0	0	1939800	0	2629900
tr|B7Z378|B7Z378_HUMAN;tr|Q6IBC3|Q6IBC3_HUMAN;sp|P09668|CATH_HUMAN	0.999608	TFASNWRKINAHNNGNHTFKMALNQFSDMSF	INAHN(0.018)N(0.982)GN(1)HTFK	7513700	5500400	4884600	0	0	0	0	0	940650
sp|Q68D85|NR3L1_HUMAN	0.999617	DKYMCESSGFYPEAINITWEKQTQKFPHPIE	LLLDQVGMKENEDKYMCESSGFYPEAIN(1)ITWEK	34351000	0	7252600	0	0	0	13564000	12684000	0
tr|C9JN98|C9JN98_HUMAN;tr|B4DMR3|B4DMR3_HUMAN;sp|P07093|GDN_HUMAN	0.999628	EDPASACDSINAWVKNETRDMIDNLLSPDLI	NVNFEDPASACDSINAWVKN(1)ETR	0	4452300	0	40009000	34281000	34868000	17901000	13769000	19594000
sp|O95633|FSTL3_HUMAN	0.99967	VLQTDVTRAECCASGNIDTAWSNLTHPGNKI	AECCASGN(1)IDTAWSN(0.744)LTHPGN(0.256)K	0	0	4752800	6122700	13469000	0	0	3754700	0
tr|E7EQ29|E7EQ29_HUMAN;tr|B7Z5H9|B7Z5H9_HUMAN;tr|Q53H18|Q53H18_HUMAN;tr|Q53G40|Q53G40_HUMAN;sp|P16278|BGAL_HUMAN;tr|B7Z6Q5|B7Z6Q5_HUMAN	0.999683	GIPQGVLERNNVITLNITGKAGATLDLLVEN	NNVITLN(1)ITGK	2425700	3106100	2208100	6468600	5621100	7226900	0	3832100	0
tr|Q6SYC2|Q6SYC2_HUMAN;sp|Q15223|PVRL1_HUMAN	0.999687	TRLKGEAEYQEIRNPNGTVTVISRYRLVPSR	NPN(1)GTVTVISR	0	1274700	1603200	2719800	2553200	3998500	4301600	4357500	4415900
sp|P11717|MPRI_HUMAN;tr|Q59EZ3|Q59EZ3_HUMAN	0.999691	CSSGFQRMSVINFECNKTAGNDGKGTPVFTG	MSVINFECN(1)KTAGNDGK	19997000	21968000	22909000	16721000	13538000	24242000	12940000	16931000	12460000
tr|B4DGQ7|B4DGQ7_HUMAN;sp|P21860|ERBB3_HUMAN;tr|Q9NNX3|Q9NNX3_HUMAN;tr|O75810|O75810_HUMAN	0.999706	SRFQTVDSSNIDGFVNCTKILGNLDFLITGL	FQTVDSSNIDGFVN(1)CTK	0	0	0	12315000	12153000	10786000	0	7054600	6520700
tr|G3V2V8|G3V2V8_HUMAN;tr|B4DQV7|B4DQV7_HUMAN;tr|J3KMY5|J3KMY5_HUMAN;sp|P61916|NPC2_HUMAN;tr|H0YIZ1|H0YIZ1_HUMAN;tr|G3V3E8|G3V3E8_HUMAN;tr|E7EMS2|E7EMS2_HUMAN;tr|B4DV10|B4DV10_HUMAN;tr|G3V3D1|G3V3D1_HUMAN;tr|B2R4S5|B2R4S5_HUMAN	0.99974	PTQPCQLSKGQSYSVNVTFTSNIQSKSSKAV	GQSYSVN(1)VTFTSNIQSK	0	0	0	0	10908000	12381000	4166900	6469000	7343600
tr|C9JYN0|C9JYN0_HUMAN;tr|A4D0R2|A4D0R2_HUMAN;tr|A8K865|A8K865_HUMAN;tr|A4D0R1|A4D0R1_HUMAN;sp|Q16563|SYPL1_HUMAN	0.999752	GQTEIQVNCPPAVTENKTVTATFGYPFRLNE	GQTEIQVNCPPAVTEN(1)K	0	0	0	14246000	9806100	10980000	7457900	0	10684000
sp|Q7Z4H8|KDEL2_HUMAN;tr|B2R8W4|B2R8W4_HUMAN;tr|H0YEM3|H0YEM3_HUMAN	0.999758	NDLLSIQGNTGPSWINKTERAFFRGRDSREE	GVTNDLLSIQGNTGPSWIN(1)KTER	2854200	3076400	0	0	8180200	0	29901000	17611000	25536000
tr|B2R7T2|B2R7T2_HUMAN;sp|P61812|TGFB2_HUMAN;tr|B4DIL7|B4DIL7_HUMAN	0.999796	CPCCTFVPSNNYIIPNKSEELEARFAGIDGT	ISLHCPCCTFVPSNNYIIPN(1)KSEELEAR	112490000	58018000	49716000	218370000	163790000	177140000	458540000	373950000	483590000
tr|B4E3J7|B4E3J7_HUMAN;sp|P07996|TSP1_HUMAN	0.999796	TDLDGWPNENLVCVANATYHCKKDNCPNLPN	CECKPGYAGN(1)GIICGEDTDLDGWPNENLVCVAN(1)ATYHCK	34585000	89018000	32413000	107260000	161090000	132450000	61370000	43171000	85317000
tr|Q5HY54|Q5HY54_HUMAN;tr|Q60FE6|Q60FE6_HUMAN;tr|Q60FE5|Q60FE5_HUMAN;sp|P21333|FLNA_HUMAN;tr|A6NDY9|A6NDY9_HUMAN;tr|Q8TES4|Q8TES4_HUMAN	0.999803	TGGPHVKARVANPSGNLTETYVQDRGDGMYK	VANPSGN(1)LTETYVQDR	0	0	0	5515200	8567600	0	15193000	14942000	12133000
tr|C9JK10|C9JK10_HUMAN;tr|J3KN41|J3KN41_HUMAN;sp|P23229|ITA6_HUMAN;tr|H7BZ97|H7BZ97_HUMAN	0.999805	NRKFSLFAERKYQTLNCSVNVNCVNIRCPLR	KYQTLN(1)CSVNVNCVNIR	2624500	0	2638100	5336800	6543000	5070300	2537500	4667400	0
tr|Q68GS6|Q68GS6_HUMAN;tr|Q504U8|Q504U8_HUMAN;tr|E7BSV0|E7BSV0_HUMAN;tr|E9PFD7|E9PFD7_HUMAN;tr|B7Z2I3|B7Z2I3_HUMAN;tr|F2YGG7|F2YGG7_HUMAN;tr|Q2TTR7|Q2TTR7_HUMAN;tr|A9CB80|A9CB80_HUMAN;tr|A8K2T7|A8K2T7_HUMAN;sp|P00533|EGFR_HUMAN;tr|A2VCQ7|A2VCQ7_HUMAN;tr|Q147T7|Q147T7_HUMAN;tr|Q59FL8|Q59FL8_HUMAN;tr|F1JTL6|F1JTL6_HUMAN	0.999815	CNGIGIGEFKDSLSINATNIKHFKNCTSISG	DSLSIN(1)ATNIK	29381000	23491000	24646000	9800200	7565100	12047000	7592800	8198500	10604000
tr|B4DTA7|B4DTA7_HUMAN;sp|Q13219|PAPP1_HUMAN	0.999821	SGAVNDIKLLAVSGKNISLGPQNVFCDVPLT	N(1)ISLGPQNVFCDVPLTIR	0	0	0	9320000	5844400	0	0	0	0
sp|Q9Y4K0|LOXL2_HUMAN;tr|B4DDQ4|B4DDQ4_HUMAN	0.999823	YHSMEVFTHYDLLNLNGTKVAEGHKASFCLE	HYHSMEVFTHYDLLNLN(1)GTK	28060000	35129000	39647000	32972000	25299000	35517000	53416000	50854000	149070000
tr|E7EPS8|E7EPS8_HUMAN;sp|P28827|PTPRM_HUMAN;tr|F8WA38|F8WA38_HUMAN;tr|B4E143|B4E143_HUMAN	0.999828	VYVKVNNGPLGNPIWNISGDPTRTWNRAELA	VN(0.496)N(0.496)GPLGN(0.008)PIWN(1)ISGDPTR	5229400	0	5966100	0	4056300	0	0	4322000	5862200
tr|E7ERV9|E7ERV9_HUMAN;tr|B3KUZ6|B3KUZ6_HUMAN;tr|E7EMM4|E7EMM4_HUMAN;tr|A8K0B6|A8K0B6_HUMAN;sp|Q13510|ASAH1_HUMAN;tr|D3DSQ1|D3DSQ1_HUMAN;tr|Q53H01|Q53H01_HUMAN	0.99984	RRTPAKMCLNRTSQENISFETMYDVLSTKPV	TSQEN(1)ISFETMYDVLSTKPVLNK	9856600	0	0	0	0	0	0	0	0
sp|Q9UMF0|ICAM5_HUMAN	0.999846	ATASAEQEGARQLVCNVTLGGENRETRENVT	QLVCN(1)VTLGGENR	8497100	6143100	0	9050400	8248500	12096000	10468000	9443600	12076000
tr|A0N0L8|A0N0L8_HUMAN;sp|O75144|ICOSL_HUMAN;tr|K4DIA0|K4DIA0_HUMAN	0.999858	QTSESKTVVTYHIPQNSSLENVDSRYRNRAL	TVVTYHIPQN(1)SSLENVDSR	25214000	40160000	25813000	30298000	36376000	49124000	11479000	9550300	0
sp|Q14517|FAT1_HUMAN	0.999864	DQDVPVKRNFARIVVNVSDTNDHAPWFTASS	IVVN(1)VSDTNDHAPWFTASSYK	0	6194600	0	0	6640900	9376700	7753400	12435000	15543000
tr|Q2V8D5|Q2V8D5_HUMAN;sp|Q9NZQ7|PD1L1_HUMAN	0.99987	KREEKLFNVTSTLRINTTTNEIFYCTFRRLD	IN(1)TTTNEIFYCTFR	0	0	0	10247000	7189900	9226600	0	1079100	0
sp|P49788|TIG1_HUMAN	0.999897	SARVFFKNQKPRPTINVTCTRLIEKKKRQQE	NQKPRPTIN(1)VTCTR	13290000	8727300	0	0	9103600	0	3373900	2564900	3485100
tr|Q2L696|Q2L696_HUMAN	0.999905	DQQQFFTEEELKEYENIIALQENELKKKADE	EHVMN(1)ETLDQQQFFTEEELKEYEN(1)IIALQENELKK	0	40449000	0	0	0	0	0	0	0
tr|Q6YNR1|Q6YNR1_HUMAN;sp|P23560|BDNF_HUMAN	0.999911	LLFLLEEYKNYLDAANMSMRVRRHSDPARRG	NYLDAAN(1)MSMR	0	2898100	0	4258800	3438300	5241100	0	0	0
sp|Q14002|CEAM7_HUMAN	0.999913	GERVHANYRIIGYVKNISQENAPGPAHNGRE	N(1)ISQENAPGPAHNGR	4696600	14198000	10059000	10393000	15726000	0	9152900	8985800	7580900
tr|F8WF43|F8WF43_HUMAN;tr|C9IYI4|C9IYI4_HUMAN;tr|Q5T1D1|Q5T1D1_HUMAN;sp|P47914|RL29_HUMAN;tr|Q6IPI1|Q6IPI1_HUMAN	0.999913	_____MAKSKNHTTHNQSRKWHRNGIKKPRS	NHTTHN(1)QSR	1392000	6110000	0	1858500	0	1242100	0	0	0
tr|H0Y7R7|H0Y7R7_HUMAN;tr|Q6NZX3|Q6NZX3_HUMAN;tr|Q53Z63|Q53Z63_HUMAN;tr|B2RBH2|B2RBH2_HUMAN;sp|P21589|5NTD_HUMAN	0.999918	ERGNVISSHGNPILLNSSIPEDPSIKADINK	GNVISSHGNPILLN(1)SSIPEDPSIK	24477000	18102000	23220000	0	0	0	0	0	0
sp|P13473|LAMP2_HUMAN;tr|B4E2S7|B4E2S7_HUMAN;tr|H0YCG2|H0YCG2_HUMAN;tr|B7Z2R9|B7Z2R9_HUMAN	0.999926	NITQDKVASVININPNTTHSTGSCRSHTALL	VASVININPN(1)TTHSTGSCR	29646000	31411000	26479000	25260000	24888000	30626000	28165000	21566000	18490000
tr|C8C065|C8C065_HUMAN;tr|C8C071|C8C071_HUMAN;tr|C8C068|C8C068_HUMAN;tr|C8C066|C8C066_HUMAN;tr|C8C064|C8C064_HUMAN;tr|C8C063|C8C063_HUMAN;tr|C8C061|C8C061_HUMAN;tr|C8C060|C8C060_HUMAN;sp|P12643|BMP2_HUMAN	0.999926	KFPVTRLLDTRLVNQNASRWESFDVTPAVMR	LVNQN(1)ASR	28030000	23985000	24828000	173690000	154520000	172310000	48969000	40667000	52594000
tr|Q17RA0|Q17RA0_HUMAN;sp|P40189|IL6RB_HUMAN;tr|D6RH03|D6RH03_HUMAN	0.999929	YGITIISGLPPEKPKNLSCIVNEGKKMRCEW	N(1)LSCIVNEGK	5648500	0	4244200	0	0	0	0	0	1157400
tr|H0YLU3|H0YLU3_HUMAN;tr|B4DRE0|B4DRE0_HUMAN;tr|H0YKH9|H0YKH9_HUMAN;tr|B7ZA35|B7ZA35_HUMAN;tr|B4DEU9|B4DEU9_HUMAN;tr|B4DIK4|B4DIK4_HUMAN;tr|H0YLB9|H0YLB9_HUMAN;sp|P49641|MA2A2_HUMAN	0.999933	RKGFDCGLEAKNLGFNCTTSQGKVALGSLFH	NLGFN(1)CTTSQGK	5165100	0	0	2303900	2089200	1996100	0	1553500	2792800
sp|P35556|FBN2_HUMAN	0.999936	HCICDDGYELDRTGGNCTDIDECADPINCVN	TGGN(1)CTDIDECADPINCVNGLCVNTPGR	18766000	0	12060000	0	0	0	0	17284000	21683000
sp|Q14766|LTBP1_HUMAN;tr|C9JD84|C9JD84_HUMAN;tr|E7EV71|E7EV71_HUMAN;tr|B7ZLY3|B7ZLY3_HUMAN	0.999938	QNSCEKGNTTTLISENGHAADTLTATNFRVV	GN(1)TTTLISEN(1)GHAADTLTATNFR	13613000	0	10635000	9236700	0	9036000	0	8373300	0
sp|Q14002|CEAM7_HUMAN	0.999941	YVKNISQENAPGPAHNGRETIYPNGTLLIQN	N(0.999)ISQEN(0.001)APGPAHN(1)GR	0	9408400	5414300	10393000	8100500	0	6124200	5875900	4480000
sp|P25391|LAMA1_HUMAN	0.999948	PSQQDALGGRHQVSINNTAVMQRLAPKYYWA	HQVSIN(1)NTAVMQR	10526000	13604000	10860000	7377900	5929800	6723200	0	0	0
tr|Q9NXZ6|Q9NXZ6_HUMAN;tr|Q53G66|Q53G66_HUMAN;tr|A8K3M4|A8K3M4_HUMAN;sp|Q13145|BAMBI_HUMAN	0.999948	QNSNSPLICQAKQARNHSGTTIPTLECCHED	N(1)HSGTTIPTLECCHEDMCNYR	0	0	0	4654900	0	0	0	0	0
tr|B4DVG5|B4DVG5_HUMAN;sp|Q9GZM7|TINAL_HUMAN	0.99995	MIKAINQGNYGWQAGNHSAFWGMTLDEGIRY	AINQGNYGWQAGN(1)HSAFWGMTLDEGIR	0	29699000	19606000	26363000	34247000	33119000	13458000	0	23438000
sp|Q07954|LRP1_HUMAN;tr|Q59FG2|Q59FG2_HUMAN	0.999956	TDVTTQGSMIRRMHLNGSNVQVLHRTGLSNP	MHLN(1)GSNVQVLHR	7043800	4998500	7418700	18469000	14700000	18071000	0	4322300	0
tr|B4E2Z3|B4E2Z3_HUMAN;tr|F5GZS6|F5GZS6_HUMAN;sp|P08195|4F2_HUMAN;tr|J3KPF3|J3KPF3_HUMAN;tr|H0YFX4|H0YFX4_HUMAN	0.99996	GSTGEHTKSLVTQYLNATGNRWCSWSLSQAR	SLVTQYLN(1)ATGNR	339860000	242910000	338330000	120310000	158150000	145420000	165480000	156840000	152960000
sp|P52798|EFNA4_HUMAN	0.999963	SPLRGGSSLRHVVYWNSSNPRLLRGDAVVEL	HVVYWN(1)SSNPR	6334400	4827100	0	11728000	11712000	13197000	15024000	14507000	0
tr|Q7Z3Z9|Q7Z3Z9_HUMAN;tr|F5H1H0|F5H1H0_HUMAN;tr|A8K139|A8K139_HUMAN;sp|P32004|L1CAM_HUMAN;tr|F5H025|F5H025_HUMAN;tr|Q7Z2J9|Q7Z2J9_HUMAN	0.999966	HSKRHIHKDHVVVPANTTSVILSGLRPYSSY	DHVVVPAN(1)TTSVILSGLRPYSSYHLEVQAFNGR	0	0	0	0	30470000	14501000	0	34439000	14834000
tr|B4DZ36|B4DZ36_HUMAN;sp|O75882|ATRN_HUMAN	0.999967	KDKIYMYGGKIDSTGNVTNELRVFHIHNESW	IDSTGN(1)VTNELR	0	3653600	4601000	10544000	7458400	8800000	0	0	0
tr|B4DGQ7|B4DGQ7_HUMAN;sp|P21860|ERBB3_HUMAN	0.999973	SLYNRGFSLLIMKNLNVTSLGFRSLKEISAG	NLN(1)VTSLGFR	0	0	2021000	15170000	15132000	15674000	8287800	7424300	8396100
tr|Q1LZN2|Q1LZN2_HUMAN;tr|Q4G177|Q4G177_HUMAN;tr|F5H826|F5H826_HUMAN;sp|Q15155|NOMO1_HUMAN;sp|P69849|NOMO3_HUMAN;tr|J3KN36|J3KN36_HUMAN;sp|Q5JPE7|NOMO2_HUMAN	0.999974	EFYQDGNGRENVGIYNLSKGVNRFCLSKPGV	ENVGIYN(1)LSK	4132200	0	0	4325100	0	3566400	3694700	3412200	2553500
tr|H0YD65|H0YD65_HUMAN;sp|Q9UBX1|CATF_HUMAN;tr|Q6FHS1|Q6FHS1_HUMAN	0.999976	MQSCNFSAEKAKVYINDSVELSQNEQKLAAW	VYIN(1)DSVELSQNEQK	0	12982000	1527500	5675400	0	6470500	0	0	1078400
tr|B2R642|B2R642_HUMAN;tr|A8K6A6|A8K6A6_HUMAN;sp|P43121|MUC18_HUMAN;tr|B3KXZ9|B3KXZ9_HUMAN	0.999977	AFKERKVWVKENMVLNLSCEASGHPRPTISW	ENMVLN(1)LSCEASGHPR	6506100	4398300	6560100	7240600	5062700	5194000	0	4208700	3479500
tr|B4DF04|B4DF04_HUMAN;tr|Q6IQ50|Q6IQ50_HUMAN;sp|Q04721|NOTC2_HUMAN	0.999977	GYEPCVNEGMCVTYHNGTGYCKCPEGFLGEY	DGYEPCVNEGMCVTYHN(1)GTGYCK	0	0	14599000	27844000	28892000	38171000	9504900	0	0
tr|B0UXW4|B0UXW4_HUMAN;tr|Q53F89|Q53F89_HUMAN;sp|P00751|CFAB_HUMAN;tr|E7ETN3|E7ETN3_HUMAN;tr|B4E1Z4|B4E1Z4_HUMAN	0.999978	NIYLVLDGSDSIGASNFTGAKKCLVNLIEKV	KIVLDPSGSMNIYLVLDGSDSIGASN(1)FTGAK	0	0	0	0	0	0	0	0	8879200
tr|B4DN67|B4DN67_HUMAN;sp|Q96J84|KIRR1_HUMAN;tr|Q5W0G0|Q5W0G0_HUMAN;tr|Q5W0F9|Q5W0F9_HUMAN	0.999978	TEPVSCEVHNKVGSTNVSTLVNVHFAPRIVV	VGSTN(1)VSTLVNVHFAPR	3482500	2805100	1855800	4253700	4647300	8957200	3931700	4138200	5768700
sp|Q4LDE5|SVEP1_HUMAN;tr|Q5JB40|Q5JB40_HUMAN;tr|E9PBN8|E9PBN8_HUMAN	0.99998	KRSAPLSDYKIKLIFNITASVPLPDERNDTL	LIFN(1)ITASVPLPDERN(0.47)DTLEWEN(0.53)QQR	0	0	0	0	14013000	0	5188700	23276000	0
tr|Q8N8R0|Q8N8R0_HUMAN;tr|Q6IMJ5|Q6IMJ5_HUMAN;tr|Q6IMJ8|Q6IMJ8_HUMAN;tr|A8K1K6|A8K1K6_HUMAN;tr|A8K104|A8K104_HUMAN;sp|Q99784|NOE1_HUMAN;tr|B3KR22|B3KR22_HUMAN;tr|Q96BL8|Q96BL8_HUMAN;tr|F5H810|F5H810_HUMAN	0.999981	FVREYKSMVDFMNTDNFTSHRLPHPWSGTGQ	SMVDFMNTDN(1)FTSHR	22066000	26333000	21786000	26264000	29255000	35436000	9993300	7605200	9954200
sp|Q07954|LRP1_HUMAN;tr|Q59FG2|Q59FG2_HUMAN	0.999982	GGCQDLCLLTHQGHVNCSCRGGRILQDDLTC	IN(0.031)N(0.969)GGCQDLCLLTHQGHVN(1)CSCR	9547000	10773000	11800000	0	9915100	13209000	0	6485000	5419700
tr|A8K6V8|A8K6V8_HUMAN;sp|Q14703|MBTP1_HUMAN;tr|A6NMF3|A6NMF3_HUMAN;tr|B4DR21|B4DR21_HUMAN	0.999983	LPACPRLSWAKPQPLNETAPSNLWKHQKLLS	LSWAKPQPLN(1)ETAPSNLWK	29555000	31816000	21674000	21954000	0	0	21306000	23896000	17921000
tr|F5GXJ9|F5GXJ9_HUMAN;tr|B3KNN9|B3KNN9_HUMAN;sp|Q13740|CD166_HUMAN;tr|B4DX43|B4DX43_HUMAN;tr|Q6PEY4|Q6PEY4_HUMAN	0.999983	YDDVPEYKDRLNLSENYTLSISNARISDEKR	LNLSEN(1)YTLSISNAR	11983000	12025000	13953000	9524500	11844000	15253000	11626000	14498000	9991900
tr|E9PRU5|E9PRU5_HUMAN;sp|Q96F05|CK024_HUMAN	0.999984	RNFVPNKMWKGLVKRNASVETVDNKTSEDVT	N(1)ASVETVDNK	2803200	2335500	2219300	2527800	1937200	2005000	0	1894300	2293300
sp|Q9HAT2|SIAE_HUMAN	0.999986	SKHSVLWNAMIHPLCNMTLKGVVWYQGESNI	HSVLWNAMIHPLCN(1)MTLK	4698200	0	5357000	0	11758000	14306000	0	5965100	3003300
tr|B2R627|B2R627_HUMAN;tr|A8K6A5|A8K6A5_HUMAN;sp|P08648|ITA5_HUMAN	0.999987	LEGQQLLYVTRVTGLNCTTNHPINPKGLELD	VTGLN(1)CTTNHPINPK	13302000	6783200	8699100	23626000	25759000	33140000	20839000	23461000	21282000
tr|B4DUV1|B4DUV1_HUMAN;tr|B1AHL2|B1AHL2_HUMAN;tr|B1AHL4|B1AHL4_HUMAN;tr|F8W7M9|F8W7M9_HUMAN;sp|P23142|FBLN1_HUMAN;tr|Q8NBH6|Q8NBH6_HUMAN	0.999987	GRNCQDIDECVTGIHNCSINETCFNIQGGFR	NCQDIDECVTGIHN(1)CSIN(1)ETCFNIQGGFR	15225000	26576000	17260000	57030000	79204000	53858000	21775000	26663000	32797000
sp|Q01638|ILRL1_HUMAN;tr|B4E0I3|B4E0I3_HUMAN	0.999988	PAQNEIKEVEIGKNANLTCSACFGKGTQFLA	NAN(1)LTCSACFGK	0	2593000	1598600	18623000	16623000	0	1992200	1933100	0
sp|Q9C0H2|TTYH3_HUMAN;tr|H7C3T6|H7C3T6_HUMAN	0.999988	QPATKDPLLRVQEVLNGTEVNLQHLTALVDC	VQEVLN(1)GTEVNLQHLTALVDCR	39357000	64979000	34738000	12883000	10071000	20289000	37175000	29895000	39093000
tr|Q1RMC8|Q1RMC8_HUMAN;tr|Q2M1J3|Q2M1J3_HUMAN;sp|Q9Y6N7|ROBO1_HUMAN;tr|B4DMJ0|B4DMJ0_HUMAN	0.999988	YVCVARNYLGEAVSHNASLEVAILRDDFRQN	NYLGEAVSHN(1)ASLEVAILR	4367200	5294400	0	0	0	0	2724200	0	0
sp|O75326|SEM7A_HUMAN	0.99999	ACGTNARHPSCWNLVNGTVVPLGEMRGYAPF	HPSCWNLVN(1)GTVVPLGEMR	10060000	10006000	14506000	9193000	15510000	13108000	6473800	0	10349000
sp|Q14766|LTBP1_HUMAN;tr|C9JD84|C9JD84_HUMAN;tr|E7EV71|E7EV71_HUMAN;tr|B7ZLY3|B7ZLY3_HUMAN	0.999992	VTCTKGSCQNSCEKGNTTTLISENGHAADTL	GN(1)TTTLISEN(1)GHAADTLTATNFR	13613000	0	10635000	9236700	0	9036000	0	8373300	0
sp|Q8IWA5|CTL2_HUMAN	0.999992	PFTAKTCNPETFPSSNESRQCPNARCQFAFY	TCNPETFPSSN(1)ESR	6576000	0	3772500	6036100	5567600	8167700	1555100	2902900	2465800
sp|Q9NY97|B3GN2_HUMAN	0.999992	EKLNRQYNPILSMLTNQTGEAGRLSNISHLN	QYNPILSMLTN(1)QTGEAGR	3868000	3156800	0	0	7076400	6140400	0	2296200	0
sp|Q7LGC8|CHST3_HUMAN	0.999993	TQAAHDGSGIYSTQKNSSEQFEKWRFSMPFK	NTQAAHDGSGIYSTQKN(1)SSEQFEK	0	19986000	0	0	0	15575000	0	8113400	0
sp|Q9BTY2|FUCO2_HUMAN;tr|Q7Z6V1|Q7Z6V1_HUMAN	0.999993	FKYEDFGPLFTAKFFNANQWADIFQASGAKY	FFN(1)ANQWADIFQASGAK	40159000	73241000	30603000	64320000	98238000	51935000	25694000	46797000	37561000
tr|F8WCZ6|F8WCZ6_HUMAN;tr|B3KNX0|B3KNX0_HUMAN;tr|A8K2N0|A8K2N0_HUMAN;sp|P09871|C1S_HUMAN	0.999993	SVIRYTCEEPYYYMENGGGGEYHCAGNGSWV	YTCEEPYYYMEN(1)GGGGEYHCAGN(0.996)GSWVN(0.004)EVLGPELPK	363280000	238990000	117840000	78482000	59382000	130830000	72478000	64329000	158420000
tr|B5MC36|B5MC36_HUMAN;sp|Q14390|GGTL2_HUMAN;tr|Q6ISU8|Q6ISU8_HUMAN;sp|Q9BX51|GGTL1_HUMAN;tr|A2VCM7|A2VCM7_HUMAN;tr|Q6NZY2|Q6NZY2_HUMAN;tr|D3DW46|D3DW46_HUMAN;tr|B5MC34|B5MC34_HUMAN;sp|P19440|GGT1_HUMAN	0.999994	KRAVEEPRLHNQLLPNVTTVERNIDQAVTAA	LHNQLLPN(1)VTTVER	11289000	7563900	7240000	12177000	18420000	10959000	4015200	3046800	2735200
tr|B9EJB8|B9EJB8_HUMAN;tr|D6RGG3|D6RGG3_HUMAN;sp|Q99715|COCA1_HUMAN;tr|H0Y4P7|H0Y4P7_HUMAN	0.999994	TTQAPKSGPRNLQVYNATSNSLTVKWDPASG	NLQVYN(1)ATSN(1)SLTVK	5973000	20893000	27288000	36295000	5271300	44192000	34571000	32173000	32706000
tr|Q9HAL1|Q9HAL1_HUMAN;tr|Q96I49|Q96I49_HUMAN;tr|Q6YL38|Q6YL38_HUMAN;tr|F5H325|F5H325_HUMAN;tr|B7Z267|B7Z267_HUMAN;tr|Q6ZNJ9|Q6ZNJ9_HUMAN;tr|B2R6P1|B2R6P1_HUMAN;sp|P34059|GALNS_HUMAN	0.999994	SWENFRQGIDFCPGQNVSGVTTHNLEDHTKL	QGIDFCPGQN(1)VSGVTTHNLEDHTK	15808000	15526000	0	0	6781300	0	16372000	0	12196000
sp|P05556|ITB1_HUMAN;tr|E9PQJ2|E9PQJ2_HUMAN;tr|E7ERX5|E7ERX5_HUMAN;tr|Q5T3E6|Q5T3E6_HUMAN;tr|E9PLR6|E9PLR6_HUMAN;tr|E7EQW5|E7EQW5_HUMAN;tr|C9JPK5|C9JPK5_HUMAN;tr|E7EUI6|E7EUI6_HUMAN	0.999995	DIENPRGSKDIKKNKNVTNRSKGTAEKLKPE	NKN(1)VTNR	11114000	13677000	0	17573000	21556000	18851000	13990000	8640500	14671000
sp|Q01638|ILRL1_HUMAN;tr|B4E0I3|B4E0I3_HUMAN;tr|E9PC41|E9PC41_HUMAN	0.999995	AGDYTCKFIHNENGANYSVTATRSFTVKDEQ	FIHN(0.06)EN(0.94)GAN(1)YSVTATR	11957000	2979500	2255200	60995000	66734000	57806000	0	5754500	7586600
tr|A4ZU86|A4ZU86_HUMAN;sp|P06748|NPM_HUMAN;tr|Q9NX34|Q9NX34_HUMAN;tr|Q9BTI9|Q9BTI9_HUMAN;tr|Q504R3|Q504R3_HUMAN	0.999995	SIRDTPAKNAQKSNQNGKDSKPSSTPRSKGQ	SNQN(1)GKDSKPSSTPR	11356000	10314000	14159000	43466000	33811000	28391000	31879000	37953000	38727000
tr|B4DZ36|B4DZ36_HUMAN;sp|O75882|ATRN_HUMAN	0.999995	PSQAPTGNFYPQPLLNSSMCLEDSRYNWSFI	MPSQAPTGNFYPQPLLN(1)SSMCLEDSR	0	0	0	10547000	8689800	14852000	0	0	0
tr|B7Z7G9|B7Z7G9_HUMAN;tr|D3DV87|D3DV87_HUMAN;tr|B2R6A7|B2R6A7_HUMAN;sp|P04062|GLCM_HUMAN;tr|J3KQG4|J3KQG4_HUMAN;tr|F5H241|F5H241_HUMAN;tr|B7Z731|B7Z731_HUMAN;tr|J3KQK9|J3KQK9_HUMAN;tr|B7Z5G2|B7Z5G2_HUMAN;tr|B7Z6E6|B7Z6E6_HUMAN;tr|B7Z6S9|B7Z6S9_HUMAN;tr|B7Z6S1|B7Z6S1_HUMAN	0.999995	HQRDFIARDLGPTLANSTHHNVRLLMLDDQR	DLGPTLAN(1)STHHNVR	8156300	8975300	7488400	12172000	10965000	9977900	6141600	8490000	7596400
sp|P25391|LAMA1_HUMAN;tr|Q7Z5W6|Q7Z5W6_HUMAN	0.999996	LGSGPITLLTDRRYNNGTWYKIAFQRNRKQG	YNN(1)GTWYK	13246000	8457200	9288300	37671000	38583000	47013000	0	0	0
tr|B4DTT0|B4DTT0_HUMAN;tr|Q7Z3X3|Q7Z3X3_HUMAN;tr|H7C3P4|H7C3P4_HUMAN;tr|B4DYH8|B4DYH8_HUMAN;sp|P15586|GNS_HUMAN;tr|F6S8M0|F6S8M0_HUMAN;tr|B4E284|B4E284_HUMAN;tr|F5H4C6|F5H4C6_HUMAN	0.999996	KYPHNHHVVNNTLEGNCSSKSWQKIQEPNTF	ASILTGKYPHN(0.008)HHVVN(0.496)N(0.496)TLEGN(1)CSSK	44806000	31999000	23786000	27047000	23034000	32122000	36564000	42976000	39850000
tr|B7Z766|B7Z766_HUMAN;tr|E9PL22|E9PL22_HUMAN;tr|B7Z2N4|B7Z2N4_HUMAN;tr|B3KXH0|B3KXH0_HUMAN;sp|Q9Y4L1|HYOU1_HUMAN;tr|B7Z602|B7Z602_HUMAN;tr|Q68D25|Q68D25_HUMAN	0.999996	RKKWPERLSALDNLLNHSSMFLKGARLIPEM	LSALDNLLN(1)HSSMFLK	22679000	15363000	13553000	21190000	18520000	13017000	14899000	23994000	18505000
tr|Q59FV9|Q59FV9_HUMAN;sp|Q13308|PTK7_HUMAN;tr|B7Z471|B7Z471_HUMAN;tr|Q86X91|Q86X91_HUMAN;tr|C9J9E8|C9J9E8_HUMAN;tr|F8WDG7|F8WDG7_HUMAN	0.999996	CVARDDVTGEEARSANASFNIKWIEAGPVVL	SAN(1)ASFNIK	11458000	8863900	7287600	14447000	16680000	18165000	24192000	15378000	20980000
tr|B3KNF2|B3KNF2_HUMAN;tr|Q6FHC9|Q6FHC9_HUMAN;sp|O76061|STC2_HUMAN	0.999997	VNAGDVGCGVFECFENNSCEIRGLHGICMTF	LSLQNTAEIQHCLVNAGDVGCGVFECFEN(1)N(1)SCEIR	39030000	0	23617000	138090000	79567000	26114000	126430000	353400000	293160000
tr|B4E0K9|B4E0K9_HUMAN;tr|Q59E90|Q59E90_HUMAN;tr|A8K6A7|A8K6A7_HUMAN;sp|O00754|MA2B1_HUMAN;tr|M0QZ24|M0QZ24_HUMAN	0.999997	LRLEHQFAVGEDSGRNLSAPVTLNLRDLFST	N(1)LSAPVTLNLR	4058100	3909100	0	5845300	4607800	0	3703100	3325200	2740500
tr|H7BXL0|H7BXL0_HUMAN;tr|B7Z6T9|B7Z6T9_HUMAN;tr|Q9Y3V7|Q9Y3V7_HUMAN;tr|Q86V58|Q86V58_HUMAN;sp|P98095|FBLN2_HUMAN;tr|F5H1F3|F5H1F3_HUMAN;tr|B7Z9B8|B7Z9B8_HUMAN	0.999997	GRSCKDVDECALGTHNCSEAETCHNIQGSFR	DVDECALGTHN(1)CSEAETCHNIQGSFR	32819000	38318000	28780000	34883000	27762000	30648000	40701000	25533000	23933000
tr|O43532|O43532_HUMAN;tr|Q8N294|Q8N294_HUMAN;tr|E9PKW6|E9PKW6_HUMAN;tr|B3KS70|B3KS70_HUMAN;tr|E7EUD0|E7EUD0_HUMAN;tr|B4DI69|B4DI69_HUMAN;tr|Q6PQ81|Q6PQ81_HUMAN;sp|Q9UBP4|DKK3_HUMAN;tr|F6SYF8|F6SYF8_HUMAN;tr|B4DID6|B4DID6_HUMAN	0.999997	LCVWGHCTKMATRGSNGTICDNQRDCQPGLC	GSN(1)GTICDNQR	8537600	7683500	7179800	0	0	0	0	0	0
sp|P11047|LAMC1_HUMAN	0.999998	VKDVDQNLMDRLQRVNNTLSSQISRLQNIRN	VN(1)NTLSSQISR	64373000	45751000	58050000	64738000	74437000	58682000	72324000	49143000	56426000
sp|Q13591|SEM5A_HUMAN;tr|H0Y9H9|H0Y9H9_HUMAN;tr|D6RAF4|D6RAF4_HUMAN	0.999998	RLFTCGTNAFTPVCTNRSLSNLTEIHDQISG	LFTCGTNAFTPVCTN(1)R	23717000	15199000	14184000	0	0	0	0	0	0
tr|C9J1V2|C9J1V2_HUMAN;tr|C9J4H5|C9J4H5_HUMAN;tr|Q59G50|Q59G50_HUMAN;tr|C9JQ85|C9JQ85_HUMAN;sp|Q13275|SEM3F_HUMAN;tr|C9IYS6|C9IYS6_HUMAN	0.999998	ELKATGTAHFFNFLLNTTDYRILLKDEDHDR	ATGTAHFFNFLLN(1)TTDYR	7460100	4450500	5165300	15751000	18288000	18394000	17704000	21263000	15334000
tr|F8WCZ6|F8WCZ6_HUMAN;tr|B3KNX0|B3KNX0_HUMAN;tr|A8K2N0|A8K2N0_HUMAN;sp|P09871|C1S_HUMAN;tr|F5H7T4|F5H7T4_HUMAN;tr|H0Y5D1|H0Y5D1_HUMAN	0.999998	_____________MKNCGVNCSGDVFTALIG	N(1)CGVN(1)CSGDVFTALIGEIASPNYPKPYPENSR	0	0	0	0	0	0	0	0	0
tr|L7RXH0|L7RXH0_HUMAN;tr|A5YM53|A5YM53_HUMAN;sp|P06756|ITAV_HUMAN;tr|B7ZLX0|B7ZLX0_HUMAN	0.999998	DTTGLQPILNQFTPANISRQAHILLDCGEDN	TAADTTGLQPILNQFTPAN(1)ISR	23874000	20660000	15636000	27205000	18091000	30158000	17819000	15837000	0
tr|Q53GD2|Q53GD2_HUMAN;tr|A4D1B8|A4D1B8_HUMAN;sp|Q14314|FGL2_HUMAN	0.999998	VNMNNIENYVDSKVANLTFVVNSLDGKCSKC	VAN(1)LTFVVNSLDGK	5870200	4103400	5830200	11363000	7012600	14303000	7231900	7333500	7460100
tr|Q86T81|Q86T81_HUMAN;tr|B2R8E9|B2R8E9_HUMAN;sp|Q02742|GCNT1_HUMAN	0.999998	VRHLELAGENPSSDINCTKVLQGDVNEIQKV	HLELAGENPSSDIN(1)CTK	0	0	1451200	7706000	10012000	16424000	0	0	0
sp|P54289|CA2D1_HUMAN;tr|Q9UIU0|Q9UIU0_HUMAN;tr|Q9UDQ3|Q9UDQ3_HUMAN	0.999999	RSLDNDNYVFTAPYFNKSGPGAYESGIMVSK	SLDNDNYVFTAPYFN(1)K	0	0	0	16186000	10510000	14507000	0	0	0
sp|Q07954|LRP1_HUMAN;tr|Q59FG2|Q59FG2_HUMAN	0.999999	FANRYYLRKLNLDGSNYTLLKQGLNNAVALD	KLNLDGSN(1)YTLLK	7977400	9824800	7290800	16686000	8711000	11315000	3903900	4481200	5192800
sp|Q68D85|NR3L1_HUMAN	0.999999	DVITGPTIKNMDGTFNVTSCLKLNSSQEDPG	NMDGTFN(1)VTSCLK	12425000	15391000	12100000	3652200	2731800	3532500	7977800	8882800	9230200
sp|Q6YHK3|CD109_HUMAN	0.999999	EILTTVTESVTGISRNVSTNVFFKQHDYIIE	N(1)VSTNVFFK	34104000	26261000	25302000	48337000	43041000	44014000	35101000	38889000	38213000
sp|Q99650|OSMR_HUMAN;tr|B4E1W9|B4E1W9_HUMAN;tr|H0Y9E3|H0Y9E3_HUMAN	0.999999	DKPSSSELHSIPAPANSTKLILDRCSYQICV	ILFYNVVVENLDKPSSSELHSIPAPAN(1)STK	198350000	71801000	120420000	64609000	38249000	51818000	30739000	0	0
sp|Q9H4F8|SMOC1_HUMAN	0.999999	PTLWIKHLVIKDSKLNNTNIRNSEKVYSCDQ	LN(1)NTNIR	694120000	413500000	446080000	943230000	849710000	781550000	896180000	1033500000	1063300000
tr|A8K555|A8K555_HUMAN;sp|Q13641|TPBG_HUMAN	0.999999	LSNNSLVSLTYVSFRNLTHLESLHLEDNALK	N(1)LTHLESLHLEDNALK	0	0	0	0	0	0	0	0	0
tr|B3KNF2|B3KNF2_HUMAN;tr|Q6FHC9|Q6FHC9_HUMAN;sp|O76061|STC2_HUMAN	0.999999	NAGDVGCGVFECFENNSCEIRGLHGICMTFL	LSLQNTAEIQHCLVNAGDVGCGVFECFEN(1)N(1)SCEIR	0	0	0	8371200	0	26114000	0	23986000	0
tr|B4DEN5|B4DEN5_HUMAN;tr|B3KQQ7|B3KQQ7_HUMAN;sp|O43505|B3GN1_HUMAN	0.999999	LARVAQPGINYALGTNVSYPNNLLRNLAREG	VAQPGINYALGTN(1)VSYPNNLLR	52973000	36842000	46295000	33208000	46754000	55966000	29863000	43726000	33008000
tr|B4DHC3|B4DHC3_HUMAN;sp|Q15262|PTPRK_HUMAN;tr|Q86WJ2|Q86WJ2_HUMAN;tr|Q68DT8|Q68DT8_HUMAN;tr|F5GXI4|F5GXI4_HUMAN;tr|Q5TG12|Q5TG12_HUMAN;tr|B7ZMG0|B7ZMG0_HUMAN;tr|E9PGC5|E9PGC5_HUMAN;tr|H0YDP9|H0YDP9_HUMAN;tr|E9PRW2|E9PRW2_HUMAN	0.999999	ILVRVNKGPLANPIWNVTGFTGRDWLRAELA	GPLANPIWN(1)VTGFTGR	13475000	10706000	13681000	12146000	11112000	22897000	27762000	20896000	20198000
tr|B4E3J7|B4E3J7_HUMAN;sp|P07996|TSP1_HUMAN	0.999999	SDPMYRCECKPGYAGNGIICGEDTDLDGWPN	CECKPGYAGN(1)GIICGEDTDLDGWPNENLVCVAN(1)ATYHCK	34585000	60893000	7099200	47358000	95062000	87657000	49203000	43171000	48410000
tr|E9PEH6|E9PEH6_HUMAN;tr|B4DP78|B4DP78_HUMAN;tr|C9JR67|C9JR67_HUMAN;sp|O43556|SGCE_HUMAN;tr|G5E9K6|G5E9K6_HUMAN;tr|B7Z2R4|B7Z2R4_HUMAN	0.999999	GAVKNVWQPERLNAINITSALDRGGRVPLPI	LNAIN(1)ITSALDR	12340000	13182000	12537000	3908000	0	2234700	0	0	0
tr|Q68GS6|Q68GS6_HUMAN;tr|Q504U8|Q504U8_HUMAN;tr|E7BSV0|E7BSV0_HUMAN;tr|E9PFD7|E9PFD7_HUMAN;tr|B7Z2I3|B7Z2I3_HUMAN;tr|F2YGG7|F2YGG7_HUMAN;tr|Q2TTR7|Q2TTR7_HUMAN;tr|A9CB80|A9CB80_HUMAN;tr|A8K2T7|A8K2T7_HUMAN;sp|P00533|EGFR_HUMAN;tr|A2VCQ7|A2VCQ7_HUMAN;tr|Q147T7|Q147T7_HUMAN;tr|Q59FL8|Q59FL8_HUMAN	0.999999	SECIQCHPECLPQAMNITCTGRGPDNCIQCA	EFVENSECIQCHPECLPQAMN(1)ITCTGR	33056000	36206000	22476000	0	36281000	0	0	0	0
sp|O00468|AGRIN_HUMAN	1	APPYLWPAHKNELMLNSSLMRITLRNLEEVE	NELMLN(1)SSLMR	23689000	25029000	24718000	10618000	13424000	9993300	24048000	20761000	19192000
sp|O00468|AGRIN_HUMAN;tr|Q5XG79|Q5XG79_HUMAN;tr|B3KMM7|B3KMM7_HUMAN	1	APLHCAQTPYGCCQDNITAARGVGLAGCPSA	GPTFAPLPPVAPLHCAQTPYGCCQDN(1)ITAAR	0	0	0	0	0	0	50183000	60565000	42226000
sp|O00468|AGRIN_HUMAN;tr|Q5XG79|Q5XG79_HUMAN;tr|B3KMM7|B3KMM7_HUMAN	1	GSAHCVCPMLTCPEANATKVCGSDGVTYGNE	CVEESGSAHCVCPMLTCPEAN(1)ATK	170510000	226260000	186390000	16116000	12599000	16564000	265040000	277580000	278880000
sp|O14672|ADA10_HUMAN;tr|A0AV88|A0AV88_HUMAN	1	SGIRNISFMVKRIRINTTADEKDPTNPFRFP	IN(1)TTADEKDPTNPFRFPNIGVEK	0	0	0	18451000	35881000	19463000	27942000	22634000	19162000
sp|O14672|ADA10_HUMAN;tr|B4DU28|B4DU28_HUMAN	1	EKCRDDSDCAREGICNGFTALCPASDPKPNF	EGICN(1)GFTALCPASDPKPN(0.977)FTDCN(0.023)R	62660000	66761000	72472000	114650000	66185000	84133000	64389000	71895000	92353000
sp|O14672|ADA10_HUMAN;tr|B4DU28|B4DU28_HUMAN;tr|A0AV88|A0AV88_HUMAN;tr|H0YNC5|H0YNC5_HUMAN	1	GDKLNNNKFSLCSIRNISQVLEKKRNNCFVE	N(1)ISQVLEKK	18569000	21318000	17195000	20597000	20288000	24641000	22975000	18680000	27224000
sp|O15031|PLXB2_HUMAN	1	SYGKNIDSKLHVTLYNCSFGRSDCSLCRAAN	LHVTLYN(1)CSFGR	4737200	1909000	1838800	4651400	3387300	3722400	2460700	2160900	1919800
sp|O15031|PLXB2_HUMAN	1	SGTFAFRTPKLSHDANETLPLHLYVKSYGKN	LSHDAN(1)ETLPLHLYVK	14034000	15859000	13875000	21321000	14919000	23067000	14968000	15839000	13943000
sp|O15031|PLXB2_HUMAN	1	GVQAGDIQRISVAGRNCSFQPERYSVSTRIV	N(1)CSFQPER	23731000	17717000	19057000	19435000	18838000	22303000	12931000	20586000	12973000
sp|O15031|PLXB2_HUMAN	1	AWCGGQSRCVYEALCNTTSECPPPVITRIQP	CVYEALCN(1)TTSECPPPVITR	0	5439800	4157300	12732000	0	0	0	0	0
sp|O15031|PLXB2_HUMAN	1	SRSKSCVAVTSAQPQNMSRRAQGEVQLTVSP	SCVAVTSAQPQN(1)MSRR	10878000	13924000	10889000	14249000	20583000	17855000	8255100	5947300	9834300
sp|O15031|PLXB2_HUMAN;tr|E2PU09|E2PU09_HUMAN;tr|A0PK02|A0PK02_HUMAN	1	RDGLRGTAVLQRGGLNLTAVTVAAENNHTVA	GGLN(1)LTAVTVAAEN(0.188)N(0.812)HTVAFLGTSDGR	19037000	13543000	24418000	26833000	15926000	15450000	7605000	6601700	11493000
sp|O15031|PLXB2_HUMAN;tr|E2PU09|E2PU09_HUMAN;tr|A0PK02|A0PK02_HUMAN;tr|A6QRH1|A6QRH1_HUMAN	1	CGSLFKGICALRALSNISLRLFYEDGSGEKS	ALSN(1)ISLR	16467000	14871000	13051000	12568000	13585000	13331000	12417000	9442300	11925000
sp|O15031|PLXB2_HUMAN;tr|Q3LIB1|Q3LIB1_HUMAN	1	SLQPMTVVGTDYVFHNDTKVVFLSPAVPEEP	EAESLQPMTVVGTDYVFHN(1)DTK	21668000	14122000	14706000	29205000	30977000	32670000	9534400	0	0
sp|O15031|PLXB2_HUMAN;tr|Q3LIB1|Q3LIB1_HUMAN;tr|H0Y6J7|H0Y6J7_HUMAN	1	TEAGAFEYVPDPTFENFTGGVKKQVNKLIHA	TEAGAFEYVPDPTFEN(1)FTGGVKK	45307000	30788000	33701000	44493000	51519000	38450000	17650000	34248000	33487000
sp|O15230|LAMA5_HUMAN	1	EICAPGFYGNALLPGNCTRCDCTPCGTEACD	CEICAPGFYGNALLPGN(1)CTR	73296000	65636000	70765000	46244000	38320000	38067000	80500000	79204000	81108000
sp|O15230|LAMA5_HUMAN	1	RLEEALQRKQELSRDNATLQATLHAARDTLA	KQELSRDN(1)ATLQATLHAAR	49952000	43820000	36493000	18250000	11631000	10579000	36541000	35639000	36317000
sp|O15230|LAMA5_HUMAN	1	QLLAKLSILENRGVHNASLALSASIGRVREL	GVHN(1)ASLALSASIGR	1287000	1149600	2293000	0	0	0	3296500	1259400	0
sp|O15230|LAMA5_HUMAN	1	VEVLINAGRVWQGHANASFCPHGYGCRTLVV	VWQGHAN(1)ASFCPHGYGCR	15334000	21266000	13937000	31498000	31803000	34144000	48054000	36946000	41263000
sp|O15230|LAMA5_HUMAN	1	VVRQGLVDRAQQLLANSTALEEAMLQEQQRL	AQQLLAN(1)STALEEAMLQEQQR	411620000	485080000	368030000	195100000	181930000	201610000	252300000	297610000	294820000
sp|O15230|LAMA5_HUMAN	1	AGALLPAIHEQLRGINASSMAWARLHRLNAS	GIN(1)ASSMAWAR	25522000	18387000	19975000	22488000	24109000	23437000	27281000	19495000	19568000
sp|O15230|LAMA5_HUMAN	1	TLSELMSQTGHLGLANASAPSGEQLLRTLAE	TLSELMSQTGHLGLAN(1)ASAPSGEQLLR	487870000	520340000	420030000	280410000	207170000	423930000	507430000	271010000	468310000
sp|O15230|LAMA5_HUMAN	1	GINASSMAWARLHRLNASIADLQSQLRSPLG	LN(1)ASIADLQSQLR	45292000	46615000	45938000	67482000	46348000	64771000	74406000	60259000	73063000
sp|O15230|LAMA5_HUMAN;tr|F2Z2S4|F2Z2S4_HUMAN	1	KGIKALGKYVDLKRLNTTGVSAGCTADLLVG	RLN(1)TTGVSAGCTADLLVGR	16176000	16950000	13912000	25501000	26112000	25883000	17361000	22519000	21053000
sp|O15230|LAMA5_HUMAN;tr|F2Z2S4|F2Z2S4_HUMAN	1	GPQRVFDLQQNLGSVNVSTGCAPALQAQTPG	VFDLQQNLGSVN(1)VSTGCAPALQAQTPGLGPR	325600000	149660000	207390000	127090000	113510000	85093000	202800000	171440000	175450000
sp|O15230|LAMA5_HUMAN;tr|F2Z2S4|F2Z2S4_HUMAN	1	AGFADGAPHYVAFYSNATGVWLYVDDQLQQM	TQAGFADGAPHYVAFYSN(1)ATGVWLYVDDQLQQMKPHR	0	0	12473000	0	0	0	13090000	0	20380000
sp|O15230|LAMA5_HUMAN;tr|Q5JTP4|Q5JTP4_HUMAN;tr|E2QRK0|E2QRK0_HUMAN;tr|Q5U4N9|Q5U4N9_HUMAN	1	GFTGFPSCYPTPSSSNDTREQVLPAGQIVNC;GFTGFPSCYPTPSSSNDTREQVLPAGQIVSG	CDVCAEGFTGFPSCYPTPSSSN(1)DTR	111290000	81669000	85099000	33075000	69263000	56294000	79548000	65114000	67463000
sp|O15230|LAMA5_HUMAN;tr|Q5JTP4|Q5JTP4_HUMAN;tr|E2QRK0|E2QRK0_HUMAN;tr|Q5U4N9|Q5U4N9_HUMAN	1	LYCKLVGGPVAGGDPNQTIRGQYCDICTAAN	LVGGPVAGGDPN(1)QTIR	283380000	275510000	267850000	184400000	179230000	214290000	538360000	322800000	397420000
sp|O15230|LAMA5_HUMAN;tr|Q5JTP4|Q5JTP4_HUMAN;tr|E2QRK0|E2QRK0_HUMAN;tr|Q5U4N9|Q5U4N9_HUMAN	1	GEIVVSLVNGRPGAMNFSYSPLLREFTKATN	PGAMN(1)FSYSPLLR	15848000	6711100	15020000	3370200	0	3468000	4574800	5805000	4748400
sp|O43157|PLXB1_HUMAN	1	ERRLQRGQFKYTLDPNITSAGPTKSFLSGGR	YTLDPN(1)ITSAGPTK	3228800	2722600	2109400	6045000	6830800	0	5759800	4360600	6515100
sp|O43897|TLL1_HUMAN;tr|E9PD25|E9PD25_HUMAN;tr|B7ZLW3|B7ZLW3_HUMAN	1	RRSCEAACGGLLTKLNGTITTPGWPKEYPPN	LN(1)GTITTPGWPK	5780600	0	0	0	6068600	0	0	0	0
sp|O43897|TLL1_HUMAN;tr|E9PD25|E9PD25_HUMAN;tr|B7ZLW3|B7ZLW3_HUMAN	1	CIWRVSVTPGEKIVLNFTTMDLYKSSLCWYD	IVLN(1)FTTMDLYK	9182500	14935000	9317000	29411000	26167000	33669000	26266000	28011000	31057000
sp|O60487|MPZL2_HUMAN	1	RYDASILLWKLQFDDNGTYTCQVKNPPDVDG	LQFDDN(1)GTYTCQVK	5427200	0	5306800	0	0	0	0	0	0
sp|O60487|MPZL2_HUMAN	1	IAAVEIYTSRVLEAVNGTDARLKCTFSSFAP	VLEAVN(1)GTDAR	9774600	9678300	7475600	3734500	3537300	3172100	1599300	1994400	2773300
sp|O75054|IGSF3_HUMAN	1	SVLETRQVQLECVVLNRTSITSQLMVEWFVW	QVQLECVVLN(1)R	3089800	1625800	2345700	0	2107100	2525600	0	0	1431000
sp|O75054|IGSF3_HUMAN	1	QRVRGGKIFIERVQGNSTLLHITDLQARDAG	VQGN(1)STLLHITDLQAR	0	6631500	0	0	0	0	7511200	7238200	6275600
sp|O75326|SEM7A_HUMAN	1	GGRGKVYLFDFPEGKNASVRTVNIGSTKGSC	VYLFDFPEGKN(1)ASVR	12913000	9957900	8818100	6143900	5863200	9876100	8909600	3895900	4690300
sp|O75326|SEM7A_HUMAN;tr|F5GYX3|F5GYX3_HUMAN	1	FFREDNPDKNPEAPLNVSRVAQLCRGDQGGE	EDNPDKNPEAPLN(1)VSR	30645000	27324000	24980000	19139000	15837000	14987000	19556000	22069000	20530000
sp|O95633|FSTL3_HUMAN	1	RAECCASGNIDTAWSNLTHPGNKINLLGFLG	AECCASGNIDTAWSN(1)LTHPGNK	792570000	774320000	908220000	2592300000	3389200000	3074100000	1133200000	1442400000	960560000
sp|P01024|CO3_HUMAN;tr|B4E216|B4E216_HUMAN;tr|M0R1Q1|M0R1Q1_HUMAN;tr|B4DR57|B4DR57_HUMAN	1	KLVLSSEKTVLTPATNHMGNVTFTIPANREF	TVLTPATN(1)HMGN(1)VTFTIPANR	104740000	103450000	100940000	49794000	49319000	53452000	202680000	185010000	275650000
sp|P01024|CO3_HUMAN;tr|B4E216|B4E216_HUMAN;tr|M0R1Q1|M0R1Q1_HUMAN;tr|B4DR57|B4DR57_HUMAN	1	SSEKTVLTPATNHMGNVTFTIPANREFKSEK	TVLTPATNHMGN(1)VTFTIPANR	2334800000	1605800000	1564400000	653320000	76828000	741050000	2471900000	2730100000	3083500000
sp|P01137|TGFB1_HUMAN	1	YDKFKQSTHSIYMFFNTSELREAVPEPVLLS	QSTHSIYMFFN(1)TSELR	0	0	1994900	10698000	11615000	9263500	6012000	4806200	6093000
sp|P01861|IGHG4_HUMAN;tr|Q6MZX7|Q6MZX7_HUMAN	1	VEVHNAKTKPREEQFNSTYRVVSVLTVLHQD	TKPREEQFN(1)STYR	229460000	221260000	153020000	260410000	255910000	300750000	260880000	286320000	447160000
sp|P05204|HMGN2_HUMAN	1	KGKADAGKEGNNPAENGDAKTDQAQKAEGAG	EGNNPAEN(1)GDAKTDQAQKAEGAGDAK	46447000	30996000	29608000	41586000	42283000	45723000	56966000	44135000	46855000
sp|P05556|ITB1_HUMAN	1	CQSEGIPESPKCHEGNGTFECGACRCNEGRV	CHEGN(1)GTFECGACR	21729000	20628000	17874000	39702000	51394000	59118000	18424000	18803000	27635000
sp|P05556|ITB1_HUMAN	1	KGEKKDTCTQECSYFNITKVESRDKLPQPVQ	KDTCTQECSYFN(1)ITKVESR	23087000	20453000	31155000	24186000	21351000	36942000	20634000	24897000	24979000
sp|P05556|ITB1_HUMAN	1	STTPAKLRNPCTSEQNCTSPFSYKNVLSLTN	NPCTSEQN(1)CTSPFSYK	17366000	21284000	19133000	100030000	51750000	71305000	33985000	35100000	39509000
sp|P05556|ITB1_HUMAN	1	KLSEGVTISYKSYCKNGVNGTGENGRKCSNI	N(1)GVN(1)GTGEN(1)GRK	18720000	11841000	11186000	25810000	32535000	27712000	23912000	16697000	9295000
sp|P05556|ITB1_HUMAN	1	EGVTISYKSYCKNGVNGTGENGRKCSNISIG	N(1)GVN(1)GTGEN(1)GRK	18720000	11841000	11186000	25810000	32535000	27712000	23912000	16697000	9295000
sp|P05556|ITB1_HUMAN	1	SYKSYCKNGVNGTGENGRKCSNISIGDEVQF	N(1)GVN(1)GTGEN(1)GRK	8032000	9590800	8844300	14421000	18609000	14273000	10038000	9159500	0
sp|P05556|ITB1_HUMAN;tr|H7C4N8|H7C4N8_HUMAN	1	DEVNSEDMDAYCRKENSSEICSNNGECVCGQ	KEN(1)SSEICSN(1)N(1)GECVCGQCVCR	9662300	8167600	0	0	17786000	0	13247000	0	0
sp|P05556|ITB1_HUMAN;tr|H7C4N8|H7C4N8_HUMAN	1	MDAYCRKENSSEICSNNGECVCGQCVCRKRD	KEN(1)SSEICSN(1)N(1)GECVCGQCVCR	0	0	0	0	0	0	0	0	0
sp|P05556|ITB1_HUMAN;tr|H7C4N8|H7C4N8_HUMAN	1	DAYCRKENSSEICSNNGECVCGQCVCRKRDN	KEN(1)SSEICSN(1)N(1)GECVCGQCVCR	0	0	0	0	0	0	0	0	0
sp|P06213|INSR_HUMAN;tr|B0FJM0|B0FJM0_HUMAN	1	TCPPPYYHFQDWRCVNFSFCQDLHHKCKNSR	CVN(1)FSFCQDLHHK	0	0	0	4683600	4034300	8843300	0	0	0
sp|P06213|INSR_HUMAN;tr|Q4JME4|Q4JME4_HUMAN;tr|Q4JME3|Q4JME3_HUMAN;tr|Q4JME5|Q4JME5_HUMAN	1	FALERGCRLRGLSPGNYSVRIRATSLAGNGS	GLSPGN(1)YSVR	0	0	0	8270300	6573800	7503400	3215400	2488800	2465200
sp|P07686|HEXB_HUMAN	1	LLHLAPENFYISHSPNSTAGPSCTLLEEAFR	MTPNLLHLAPENFYISHSPN(1)STAGPSCTLLEEAFRR	94474000	0	0	106770000	48233000	37533000	109740000	51037000	0
sp|P07942|LAMB1_HUMAN;tr|G3XAI2|G3XAI2_HUMAN;tr|E7EPA6|E7EPA6_HUMAN	1	RYVVLPRPVCFEKGTNYTVRLELPQYTSSDS	GTN(1)YTVR	116510000	141540000	98107000	62349000	69939000	83950000	91148000	67111000	73778000
sp|P07942|LAMB1_HUMAN;tr|G3XAI2|G3XAI2_HUMAN;tr|Q8TAS6|Q8TAS6_HUMAN	1	MAQVEVKLSDTTSQSNSTAKELDSLQTEAES	LSDTTSQSN(1)STAKELDSLQTEAESLDNTVK	461240000	443230000	457330000	292820000	306050000	332460000	269910000	342140000	291500000
sp|P07942|LAMB1_HUMAN;tr|G3XAI2|G3XAI2_HUMAN;tr|Q8TAS6|Q8TAS6_HUMAN	1	ADEAKQSAEDILLKTNATKEKMDKSNEELRN	QSAEDILLKTN(1)ATKEK	28979000	26800000	24984000	46009000	50079000	68961000	27589000	33517000	32050000
sp|P07942|LAMB1_HUMAN;tr|G3XAI2|G3XAI2_HUMAN;tr|Q8TAS6|Q8TAS6_HUMAN	1	YYGDALQQDCRKCVCNYLGTVQEHCNGSDCQ	CVCN(1)YLGTVQEHCN(1)GSDCQCDK	0	0	0	0	0	0	0	0	0
sp|P07942|LAMB1_HUMAN;tr|G3XAI2|G3XAI2_HUMAN;tr|Q8TAS6|Q8TAS6_HUMAN	1	ITKYFQMSLEAEERVNASTTEPNSTVEQSAL	VN(1)ASTTEPN(1)STVEQSALMR	0	0	9418000	13915000	11131000	16405000	0	7767800	0
sp|P07942|LAMB1_HUMAN;tr|G3XAI2|G3XAI2_HUMAN;tr|Q8TAS6|Q8TAS6_HUMAN	1	SLEAEERVNASTTEPNSTVEQSALMRDRVED	VN(1)ASTTEPN(1)STVEQSALMR	0	0	9418000	13915000	11131000	16405000	0	7767800	0
sp|P07942|LAMB1_HUMAN;tr|G3XAI2|G3XAI2_HUMAN;tr|Q8TAS6|Q8TAS6_HUMAN	1	RKCVCNYLGTVQEHCNGSDCQCDKATGQCLC	KCVCNYLGTVQEHCN(1)GSDCQCDK	16474000	0	0	19117000	17188000	0	26125000	14572000	22969000
sp|P07942|LAMB1_HUMAN;tr|G3XAI2|G3XAI2_HUMAN;tr|Q8TAS6|Q8TAS6_HUMAN	1	EVLKMEMPSTPQQLQNLTEDIRERVESLSQV	MEMPSTPQQLQN(1)LTEDIRER	85229000	42619000	63449000	141360000	111390000	142380000	72571000	70146000	78346000
sp|P08603|CFAH_HUMAN;tr|A8K5T0|A8K5T0_HUMAN;tr|Q5TFM2|Q5TFM2_HUMAN;tr|F8WDX4|F8WDX4_HUMAN	1	KPKCVEISCKSPDVINGSPISQKIIYKENER	SPDVIN(1)GSPISQK	8185400	4652900	5179800	0	0	0	1821200	4571300	0
sp|P08603|CFAH_HUMAN;tr|Q14006|Q14006_HUMAN	1	KLSYTCEGGFRISEENETTCYMGKWSSPPQC	ISEEN(1)ETTCYMGK	46512000	50526000	39007000	6632200	7192300	0	14213000	16305000	22549000
sp|P08603|CFAH_HUMAN;tr|Q14006|Q14006_HUMAN;tr|A8K5T0|A8K5T0_HUMAN	1	KIPCSQPPQIEHGTINSSRSSQESYAHGTKL	WQSIPLCVEKIPCSQPPQIEHGTIN(1)SSR	151210000	164560000	140170000	17161000	13308000	13428000	102220000	51501000	59761000
sp|P08603|CFAH_HUMAN;tr|Q14006|Q14006_HUMAN;tr|A8K5T0|A8K5T0_HUMAN	1	VTYTCATYYKMDGASNVTCINSRWTGRPTCR	MDGASN(1)VTCIN(1)SR	77043000	71423000	78758000	11574000	7941800	11638000	34711000	36700000	29219000
sp|P08603|CFAH_HUMAN;tr|Q14006|Q14006_HUMAN;tr|A8K5T0|A8K5T0_HUMAN	1	ATYYKMDGASNVTCINSRWTGRPTCRDTSCV	MDGASN(1)VTCIN(1)SR	3872600	3591200	4318000	0	0	0	0	0	0
sp|P10253|LYAG_HUMAN	1	VTVLGVATAPQQVLSNGVPVSNFTYSPDTKV	VTVLGVATAPQQVLSN(1)GVPVSN(1)FTYSPDTK	0	26709000	0	0	0	0	0	28802000	20866000
sp|P10253|LYAG_HUMAN	1	ATAPQQVLSNGVPVSNFTYSPDTKVLDICVS	VTVLGVATAPQQVLSN(1)GVPVSN(1)FTYSPDTK	34179000	66793000	24523000	14492000	0	0	39095000	28802000	59406000
sp|P10253|LYAG_HUMAN;tr|B7Z5V6|B7Z5V6_HUMAN	1	YRPYDEGLRRGVFITNETGQPLIGKVWPGST	RGVFITN(1)ETGQPLIGK	62537000	61780000	68058000	37541000	36663000	45251000	56523000	48178000	49002000
sp|P10253|LYAG_HUMAN;tr|B7Z5V6|B7Z5V6_HUMAN	1	RWGYSSTAITRQVVENMTRAHFPLDVQWNDL	QVVEN(1)MTR	13034000	12834000	12604000	16406000	13868000	13037000	11618000	14039000	12251000
sp|P10253|LYAG_HUMAN;tr|B7Z5V6|B7Z5V6_HUMAN;tr|I3L0S5|I3L0S5_HUMAN;tr|I3L3L3|I3L3L3_HUMAN	1	PWCFFPPSYPSYKLENLSSSEMGYTATLTRT	LEN(1)LSSSEMGYTATLTR	0	0	4107800	0	2237200	0	5067100	0	0
sp|P10696|PPBN_HUMAN	1	VQEWLAKHQGARYVWNRTELLQASLDPSVTH	YVWN(1)RTELLQASLDPSVTHLMGLFEPGDMK	106240000	36666000	47177000	0	0	0	34024000	60204000	38167000
sp|P10909|CLUS_HUMAN;tr|B4DW11|B4DW11_HUMAN;tr|H0YC35|H0YC35_HUMAN;tr|H0YAS8|H0YAS8_HUMAN;tr|Q8IWM0|Q8IWM0_HUMAN	1	LEQLNEQFNWVSRLANLTQGEDQYYLRVTTV	LAN(1)LTQGEDQYYLR	1949000000	1652800000	1488900000	1318700000	1445200000	1497700000	1324700000	1235000000	1243300000
sp|P10909|CLUS_HUMAN;tr|E7ETB4|E7ETB4_HUMAN;tr|E5RGB0|E5RGB0_HUMAN;tr|E5RH61|E5RH61_HUMAN;tr|E5RJZ5|E5RJZ5_HUMAN;tr|E7ERK6|E7ERK6_HUMAN;tr|H0YLK8|H0YLK8_HUMAN	1	LSNLEEAKKKKEDALNETRESETKLKELPGV	KKEDALN(1)ETR	157470000	102810000	131940000	58681000	55840000	60592000	70982000	62675000	68011000
sp|P10909|CLUS_HUMAN;tr|E7ETB4|E7ETB4_HUMAN;tr|E5RGB0|E5RGB0_HUMAN;tr|E5RH61|E5RH61_HUMAN;tr|E5RJZ5|E5RJZ5_HUMAN;tr|E7ERK6|E7ERK6_HUMAN;tr|H0YLK8|H0YLK8_HUMAN	1	TRESETKLKELPGVCNETMMALWEECKPCLK	LKELPGVCN(1)ETMMALWEECKPCLK	199070000	205800000	246730000	86623000	71798000	70307000	224590000	166260000	170910000
sp|P11047|LAMC1_HUMAN	1	FVGNRCDQCEENYFYNRSWPGCQECPACYRL	CDQCEENYFYN(1)R	134640000	85889000	82773000	60996000	77280000	63626000	76373000	96543000	79901000
sp|P11047|LAMC1_HUMAN	1	NKAHEAERIASAVQKNATSTKAEAERTFAEV	N(1)ATSTKAEAER	415510000	292860000	326920000	119450000	130010000	137520000	214220000	177190000	130740000
sp|P11047|LAMC1_HUMAN	1	AFEIEELNRKYEQAKNISQDLEKQAARVHEE	YEQAKN(1)ISQDLEK	310780000	305430000	222800000	165570000	192530000	213540000	171870000	191060000	224220000
sp|P11047|LAMC1_HUMAN	1	HKQEADDIVRVAKTANDTSTEAYNLLLRTLA	TAN(1)DTSTEAYNLLLR	196530000	157910000	148700000	102410000	102820000	121230000	121140000	133000000	122190000
sp|P11047|LAMC1_HUMAN	1	STEAYNLLLRTLAGENQTAFEIEELNRKYEQ	TLAGEN(1)QTAFEIEELNRK	141090000	142740000	158990000	79852000	95171000	75870000	83422000	101440000	98471000
sp|P11047|LAMC1_HUMAN	1	APAKFLGKQVLSYGQNLSFSFRVDRRDTRLS	QVLSYGQN(1)LSFSFR	0	1957600	0	0	3818200	3719800	3369700	4497600	5058800
sp|P11047|LAMC1_HUMAN	1	EIASRELEKAKVAAANVSVTQPESTGDPNNM	VAAAN(1)VSVTQPESTGDPN(0.204)N(0.796)MTLLAEEAR	0	0	0	23466000	17062000	15203000	0	0	11459000
sp|P11047|LAMC1_HUMAN	1	ANDILNNLKDFDRRVNDNKTAAEEALRKIPA	VN(1)DN(1)KTAAEEALR	11598000	5334800	5718000	5202300	3837900	5967900	2756400	3653200	3898100
sp|P11047|LAMC1_HUMAN	1	PWRPALTPFEFQKLLNNLTSIKIRGTYSERS	LLN(1)N(1)LTSIK	26906000	18336000	21587000	15585000	16152000	9443900	11490000	14811000	0
sp|P11047|LAMC1_HUMAN	1	WRPALTPFEFQKLLNNLTSIKIRGTYSERSA	LLN(1)N(1)LTSIK	315410000	305560000	256970000	202090000	160500000	201930000	227450000	193270000	178230000
sp|P11047|LAMC1_HUMAN	1	DILNNLKDFDRRVNDNKTAAEEALRKIPAIN	VN(1)DN(1)KTAAEEALR	94569000	66950000	80115000	26862000	34992000	42807000	74598000	57010000	64895000
sp|P11047|LAMC1_HUMAN	1	ALRKIPAINQTITEANEKTREAQQALGSAAA	KIPAIN(1)QTITEAN(1)EK	0	0	2516900	0	0	2358000	2402500	0	0
sp|P11047|LAMC1_HUMAN	1	NKTAAEEALRKIPAINQTITEANEKTREAQQ	KIPAIN(1)QTITEAN(1)EK	269630000	241150000	208050000	128030000	121490000	153890000	146350000	134960000	143980000
sp|P11717|MPRI_HUMAN	1	DKVVVTYSKGYPCGGNKTASSVIELTCTKTV	GYPCGGN(1)KTASSVIELTCTK	16326000	0	11884000	9854400	10495000	0	0	5274800	0
sp|P11717|MPRI_HUMAN;tr|Q59EZ3|Q59EZ3_HUMAN	1	ARGCPEDAAVCAVDKNGSKNLGKFISSPMKE	GCPEDAAVCAVDKN(1)GSK	4445000	0	0	3277200	0	3217700	0	3478900	0
sp|P11717|MPRI_HUMAN;tr|Q59EZ3|Q59EZ3_HUMAN	1	LLTQKLTYENGLLKMNFTGGDTCHKVYQRST	MN(1)FTGGDTCHK	9864800	4936400	6691700	8006900	8742200	8454300	3492000	3109600	6899400
sp|P11717|MPRI_HUMAN;tr|Q59EZ3|Q59EZ3_HUMAN	1	HTPLACEQATECSVRNGSSIVDLSPLIHRTG	N(1)GSSIVDLSPLIHR	0	0	3395700	5036000	0	4725900	5074700	0	4460500
sp|P11717|MPRI_HUMAN;tr|Q59EZ3|Q59EZ3_HUMAN	1	YSDGDDCGHGKKIKTNITLVCKPGDLESAPV	TN(1)ITLVCKPGDLESAPVLR	56247000	45911000	45164000	30969000	35403000	32582000	37112000	34943000	35779000
sp|P11717|MPRI_HUMAN;tr|Q59EZ3|Q59EZ3_HUMAN	1	GPVVEDSGSLLLEYVNGSACTTSDGRQTTYT	TGPVVEDSGSLLLEYVN(1)GSACTTSDGR	0	0	0	0	0	0	0	0	0
sp|P13473|LAMP2_HUMAN;tr|B4DF49|B4DF49_HUMAN	1	TDSENATCLYAKWQMNFTVRYETTNKTYKTV	WQMN(1)FTVR	9699000	11158000	11354000	2508900	1605400	2966900	11131000	8225400	9827700
sp|P13473|LAMP2_HUMAN;tr|B4DF49|B4DF49_HUMAN;tr|B4E2S7|B4E2S7_HUMAN;tr|H0YCG2|H0YCG2_HUMAN;tr|B7Z2R9|B7Z2R9_HUMAN	1	GAFQINTFDLRVQPFNVTQGKYSTAQDCSAD	VQPFN(1)VTQGK	15235000	14816000	17479000	25820000	17868000	25264000	20315000	0	15821000
sp|P14314|GLU2B_HUMAN;tr|K7ELL7|K7ELL7_HUMAN;tr|B4DJQ5|B4DJQ5_HUMAN	1	SAMKYEQGTGCWQGPNRSTTVRLLCGKETMV	YEQGTGCWQGPN(1)R	0	0	0	0	1187500	0	3570100	0	5127600
sp|P15144|AMPN_HUMAN;tr|Q59E93|Q59E93_HUMAN	1	CKEATDVIIIHSKKLNYTLSQGHRVVLRGVG	KLN(1)YTLSQGHR	3702400	1700500	2718700	14068000	11083000	14571000	0	0	4874100
sp|P15144|AMPN_HUMAN;tr|Q59E93|Q59E93_HUMAN	1	KSFPCFDEPAMKAEFNITLIHPKDLTALSNM	AEFN(1)ITLIHPK	0	901370	0	6096700	0	4327800	2401300	0	0
sp|P15144|AMPN_HUMAN;tr|Q59E93|Q59E93_HUMAN;tr|B4DP96|B4DP96_HUMAN;tr|B4DPH5|B4DPH5_HUMAN;tr|B4DP01|B4DP01_HUMAN;tr|B4DV63|B4DV63_HUMAN	1	QGGEEEWDFAWEQFRNATLVNEADKLRAALA	N(1)ATLVNEADKLR	0	0	2978400	11821000	12764000	9861200	3647900	4112900	4840300
sp|P15328|FOLR1_HUMAN	1	CRTSYTCKSNWHKGWNWTSGFNKCAVGAACQ	SNWHKGWN(1)WTSGFNK	2330300000	1626100000	1608300000	16492000	18373000	18054000	17906000	19404000	11910000
sp|P15328|FOLR1_HUMAN;tr|Q9NP04|Q9NP04_HUMAN	1	GPEDKLHEQCRPWRKNACCSTNTSQEAHKDV	N(1)ACCSTN(1)TSQEAHKDVSYLYR	19867000	26453000	22556000	0	0	0	0	0	0
sp|P15328|FOLR1_HUMAN;tr|Q9NP04|Q9NP04_HUMAN	1	HEQCRPWRKNACCSTNTSQEAHKDVSYLYRF	N(1)ACCSTN(1)TSQEAHKDVSYLYR	449050000	434420000	325410000	3604900	3693500	6404400	5766900	6396600	6017700
sp|P15529|MCP_HUMAN;tr|B4DL30|B4DL30_HUMAN	1	YFYIPPLATHTICDRNHTWLPVSDDACYRET	KGYFYIPPLATHTICDRN(1)HTWLPVSDDACYR	21713000	21944000	1686800	86657000	89986000	120740000	66673000	61645000	60295000
sp|P15529|MCP_HUMAN;tr|Q92494|Q92494_HUMAN	1	KGFYLDGSDTIVCDSNSTWDPPVPKCLKVLP	ATVMFECDKGFYLDGSDTIVCDSN(1)STWDPPVPK	0	46080000	20424000	0	78527000	94386000	57961000	0	100180000
sp|P17301|ITA2_HUMAN	1	FRHTKELNCRTASCSNVTCWLKDVHMKGEYF	TASCSN(1)VTCWLK	0	0	0	28619000	21868000	20871000	9566400	8426600	12188000
sp|P17301|ITA2_HUMAN;tr|E9PB77|E9PB77_HUMAN;tr|E7EMF1|E7EMF1_HUMAN;tr|E7ESP4|E7ESP4_HUMAN;tr|D6RG08|D6RG08_HUMAN	1	ATCEKLNLQTSTSIPNVTEMKTNMSLGLILT	LNLQTSTSIPN(1)VTEMK	0	0	0	17171000	0	17026000	0	3545900	4594500
sp|P17301|ITA2_HUMAN;tr|E9PB77|E9PB77_HUMAN;tr|E7EMF1|E7EMF1_HUMAN;tr|E7ESP4|E7ESP4_HUMAN;tr|Q71V33|Q71V33_HUMAN	1	EIKAIASIPTERYFFNVSDEAALLEKAGTLG	YFFN(1)VSDEAALLEK	0	0	4917600	22294000	31467000	25163000	0	0	8415600
sp|P19883|FST_HUMAN;tr|H0YA75|H0YA75_HUMAN	1	TWKGPVCGLDGKTYRNECALLKARCKEQPEL	TYRN(1)ECALLK	8340600	3223700	4480600	9653900	6420700	11095000	0	0	0
sp|P19883|FST_HUMAN;tr|H0YA75|H0YA75_HUMAN;tr|Q6FHE1|Q6FHE1_HUMAN;tr|H0YAF9|H0YAF9_HUMAN	1	LCPDSKSDEPVCASDNATYASECAMKEAACS	SDEPVCASDN(1)ATYASECAMK	12589000	0	13506000	17360000	15958000	27370000	2570100	3347700	3812700
sp|P19883|FST_HUMAN;tr|Q6FHE1|Q6FHE1_HUMAN	1	NKKNKPRCVCAPDCSNITWKGPVCGLDGKTY	CVCAPDCSN(1)ITWK	13249000	0	15508000	21777000	21592000	15560000	0	2849600	0
sp|P23284|PPIB_HUMAN	1	YGPGWVSMANAGKDTNGSQFFITTVKTAWLD	DTN(1)GSQFFITTVK	50940000	40600000	43607000	89037000	74880000	117110000	59317000	62427000	63153000
sp|P25116|PAR1_HUMAN	1	LSARTRARRPESKATNATLDPRSFLLRNPND	ATN(1)ATLDPR	0	0	0	10681000	15474000	17982000	7148400	5186800	7901000
sp|P25116|PAR1_HUMAN	1	NPNDKYEPFWEDEEKNESGLTEYRLVSINKS	NPNDKYEPFWEDEEKN(1)ESGLTEYR	0	16618000	0	57209000	55962000	72976000	32823000	31105000	20207000
sp|P25391|LAMA1_HUMAN	1	SRKLPGIALELSELRNKTNRFQENAVEITRQ	KLPGIALELSELRN(1)K	5030600	0	0	15144000	10905000	15443000	0	0	0
sp|P25391|LAMA1_HUMAN	1	TNRFQENAVEITRQTNESLLILRAIPKGIRD	QTN(1)ESLLILR	34892000	29331000	24996000	49740000	46858000	55785000	0	0	0
sp|P25391|LAMA1_HUMAN	1	LLEIMQIRDFTQLHQNATLELKAAEDLLSQI	DFTQLHQN(1)ATLELK	2333400	3031700	2916900	5529800	7507400	10311000	0	0	0
sp|P25391|LAMA1_HUMAN	1	VSTLRDVAGLSQELLNTSASLSRVNTTLRET	DVAGLSQELLN(1)TSASLSRVN(1)TTLR	82478000	59553000	59061000	107730000	109460000	139150000	0	0	0
sp|P25391|LAMA1_HUMAN	1	LSQELLNTSASLSRVNTTLRETHQLLQDSTM	DVAGLSQELLN(1)TSASLSRVN(1)TTLR	0	2361700	0	29480000	7874500	28519000	0	0	0
sp|P25391|LAMA1_HUMAN;tr|Q7Z5W6|Q7Z5W6_HUMAN;tr|B3KSD8|B3KSD8_HUMAN;tr|B3KRN6|B3KRN6_HUMAN;tr|Q6P6D3|Q6P6D3_HUMAN	1	YLGGLPSQYQARKIGNITHSIPACIGDVTVN	KIGN(1)ITHSIPACIGDVTVNSK	21698000	22831000	17827000	56805000	61062000	48174000	0	0	0
sp|P29966|MARCS_HUMAN;tr|Q6NVI1|Q6NVI1_HUMAN	1	SPAAAESGAKEELQANGSAPAADKEEPAAAG	EELQAN(1)GSAPAADKEEPAAAGSGAASPSAAEKGEPAAAAAPEAGASPVEK	0	0	27496000	0	0	33774000	0	36541000	31017000
sp|P30530|UFO_HUMAN	1	APGHGPQRSLHVPGLNKTSSFSCEAHNAKGV	SLHVPGLN(1)KTSSFSCEAHN(1)AK	53636000	58960000	61322000	28543000	21802000	30510000	33938000	32767000	32338000
sp|P30530|UFO_HUMAN	1	VPGLNKTSSFSCEAHNAKGVTTSRTATITVL	SLHVPGLN(1)KTSSFSCEAHN(1)AK	0	3663600	0	2737300	0	3953800	2092900	2190200	2069200
sp|P30530|UFO_HUMAN;tr|M0R0W6|M0R0W6_HUMAN	1	LPVETPEGVPLGPPENISATRNGSQAFVHWQ	VACTSSQGPSSWTHWLPVETPEGVPLGPPEN(1)ISATR	506020000	691810000	0	586590000	0	562290000	450970000	472090000	252630000
sp|P30530|UFO_HUMAN;tr|M0R0W6|M0R0W6_HUMAN	1	EGVPLGPPENISATRNGSQAFVHWQEPRAPL	N(1)GSQAFVHWQEPR	132980000	100330000	147840000	104250000	165590000	141460000	143150000	171870000	127590000
sp|P35555|FBN1_HUMAN	1	SLASWDVEKTAIFAFNISHVSNKVRILELLP	TAIFAFN(1)ISHVSNK	11025000	13906000	11695000	76714000	81508000	103970000	33371000	31881000	31908000
sp|P35555|FBN1_HUMAN;tr|B4E3I6|B4E3I6_HUMAN	1	WIGDGIKCTDLDECSNGTHMCSQHADCKNTM	CTDLDECSN(1)GTHMCSQHADCK	0	0	0	0	0	0	0	0	0
sp|P35555|FBN1_HUMAN;tr|B4E3I6|B4E3I6_HUMAN;tr|Q59HB9|Q59HB9_HUMAN;tr|H0YND0|H0YND0_HUMAN	1	YAKFEGGKCSSPKSRNHSKQECCCALKGEGW	N(1)HSKQECCCALK	3275400	3567100	2458300	7562000	0	9893700	4761400	4393600	4340400
sp|P35555|FBN1_HUMAN;tr|B4E3I6|B4E3I6_HUMAN;tr|Q59HB9|Q59HB9_HUMAN;tr|H0YND0|H0YND0_HUMAN	1	MDMRRSLCYRNYYADNQTCDGELLFNMTKKM	NYYADN(1)QTCDGELLFN(1)MTKK	41403000	43921000	25222000	32258000	64024000	59119000	38831000	42806000	32761000
sp|P35555|FBN1_HUMAN;tr|B4E3I6|B4E3I6_HUMAN;tr|Q59HB9|Q59HB9_HUMAN;tr|H0YND0|H0YND0_HUMAN	1	LGKAWGTPCEMCPAVNTSEYKILCPGGEGFR	AWGTPCEMCPAVN(1)TSEYK	34589000	37888000	32941000	24748000	28712000	24757000	49527000	51514000	38367000
sp|P35555|FBN1_HUMAN;tr|B4E3I6|B4E3I6_HUMAN;tr|Q59HB9|Q59HB9_HUMAN;tr|H0YND0|H0YND0_HUMAN	1	NYYADNQTCDGELLFNMTKKMCCCSYNIGRA	NYYADN(1)QTCDGELLFN(1)MTKK	41403000	43921000	25222000	32258000	64024000	59119000	38831000	42806000	32761000
sp|P35555|FBN1_HUMAN;tr|Q75N88|Q75N88_HUMAN	1	EYLYPSREPPRVLPVNVTDYCQLVRYLCQNG	VLPVN(1)VTDYCQLVR	209080000	208640000	212210000	425120000	388930000	386170000	275490000	263790000	277140000
sp|P35555|FBN1_HUMAN;tr|Q75N88|Q75N88_HUMAN;tr|Q9NP01|Q9NP01_HUMAN	1	KCRCDSGFALDSEERNCTDIDECRISPDLCG	N(1)CTDIDECR	18576000	24999000	21448000	43976000	30527000	40419000	25198000	28618000	38261000
sp|P35556|FBN2_HUMAN	1	SLESVDMDSPVNMKFNLSHLGSKEHILELRP	FN(1)LSHLGSK	16234000	13720000	17520000	32994000	38286000	32160000	51309000	47545000	48829000
sp|P35556|FBN2_HUMAN	1	TMCMDVDECERHPCGNGTCKNTVGSYNCLCY	HPCGN(1)GTCK	48033000	31329000	31338000	19208000	27821000	19885000	52327000	34775000	41541000
sp|P35556|FBN2_HUMAN	1	HNCMDMRKSFCYRSYNGTTCENELPFNVTKR	SYN(1)GTTCENELPFN(1)VTKR	88361000	77154000	103030000	80849000	105270000	109660000	84877000	100340000	91060000
sp|P35556|FBN2_HUMAN	1	YRSYNGTTCENELPFNVTKRMCCCTYNVGKA	SYN(1)GTTCENELPFN(1)VTKR	88361000	77154000	103030000	80849000	105270000	109660000	84877000	100340000	91060000
sp|P35556|FBN2_HUMAN;tr|D6RJI3|D6RJI3_HUMAN	1	KCRCNSGFALDMEERNCTDIDECRISPDLCG	N(1)CTDIDECR	107870000	83728000	58248000	73574000	128650000	106300000	94655000	89024000	107770000
sp|P42785|PCP_HUMAN	1	LHLPTNPTSLPAVAKNYSVLYFQQKVDHFGF	N(1)YSVLYFQQK	34894000	42046000	33247000	9429700	11582000	12483000	24771000	19211000	25286000
sp|P46531|NOTC1_HUMAN	1	GTLVVVVLMPPEQLRNSSFHFLRELSRVLHT	N(1)SSFHFLR	4938200	2285400	2815100	2389700	2786900	2839600	1983500	2327000	2049800
sp|P48960|CD97_HUMAN;tr|B4DTS6|B4DTS6_HUMAN;tr|B3KUI0|B3KUI0_HUMAN;tr|B4E336|B4E336_HUMAN	1	SNTELTLMIQERGDKNVTMGQSSARMKLNWA	GDKN(1)VTMGQSSAR	0	4133500	0	13034000	14755000	12856000	5904100	0	5055900
sp|P54289|CA2D1_HUMAN;tr|Q9UIU0|Q9UIU0_HUMAN;tr|Q9UDQ3|Q9UDQ3_HUMAN;tr|B7Z658|B7Z658_HUMAN	1	FDNDSKSFSGVLDCGNCSRIFHGEKLMNTNL	SFSGVLDCGN(1)CSR	0	0	0	19922000	22123000	20877000	5659100	5885800	9153600
sp|P54707|AT12A_HUMAN	1	LSSTRAAELLARDGPNSLTPPKQTPEIVKFL	AAELLARDGPN(1)SLTPPK	14753000	13432000	12432000	0	29115000	35784000	12473000	0	14892000
sp|P54826|GAS1_HUMAN	1	RWRCPSHCISALIQLNHTRRGPALEDCDCAQ	CPSHCISALIQLN(1)HTR	0	0	0	4850300	6617500	3847400	0	0	0
sp|P55268|LAMB2_HUMAN;tr|Q8N9Q8|Q8N9Q8_HUMAN;tr|Q15483|Q15483_HUMAN	1	IRHAHSQSAEAERRANTSALAVPSPVSNSAS	AN(1)TSALAVPSPVSNSASAR	13124000	11461000	13757000	8185900	8711800	0	0	0	0
sp|P55268|LAMB2_HUMAN;tr|Q8N9Q8|Q8N9Q8_HUMAN;tr|Q15483|Q15483_HUMAN	1	ASEAQQRAQAALDKANASRGQVEQANQELQE	AQAALDKAN(1)ASR	23656000	16649000	11123000	6167800	8338800	10455000	12745000	9623800	10254000
sp|P55268|LAMB2_HUMAN;tr|Q8N9Q8|Q8N9Q8_HUMAN;tr|Q15483|Q15483_HUMAN	1	MQEKLGIVQGIVGARNTSAASTAQLVEATEE	N(1)TSAASTAQLVEATEELRR	55075000	45013000	50130000	26796000	29916000	35184000	44024000	31681000	51011000
sp|P80188|NGAL_HUMAN;tr|B2ZDQ1|B2ZDQ1_HUMAN;tr|H9KV70|H9KV70_HUMAN	1	KMYATIYELKEDKSYNVTSVLFRKKKCDYWI	SYN(1)VTSVLFRK	316870000	304030000	329000000	19047000	17777000	27419000	9517700	8513700	9062600
sp|P98088|MUC5A_HUMAN	1	EHRCQCCQELRTSLRNVTLHCTDGSSRAFSY	N(1)VTLHCTDGSSR	6731800	0	0	0	0	821090	0	0	0
sp|P98088|MUC5A_HUMAN;tr|O75372|O75372_HUMAN	1	TTDGTGGCISARCGANGTIERRVYPCSPTTP	CGAN(1)GTIER	6703000	0	4303800	0	0	0	0	0	0
sp|P98160|PGBM_HUMAN	1	DAGVYICTCRNLHQSNTSRAELLVTEAPSKP	NLHQSN(1)TSR	1260400000	783470000	745460000	210000000	217370000	218380000	499900000	511840000	465880000
sp|P98160|PGBM_HUMAN	1	GEACRCKNNVVGRLCNECADGSFHLSTRNPD	LCN(1)ECADGSFHLSTR	0	0	4800800	8177600	5936500	2934400	0	0	0
sp|P98160|PGBM_HUMAN	1	QIRLRFDQPDDFKGVNVTMPAQPGTPPLSST	LRFDQPDDFKGVN(1)VTMPAQPGTPPLSSTQLQIDPSLHEFQLVDLSR	130310000	82382000	0	85892000	85509000	70509000	127660000	49833000	0
sp|P98160|PGBM_HUMAN;tr|H0Y3B2|H0Y3B2_HUMAN	1	FPRACTEAEFACHSYNECVALEYRCDRRPDC	ACTEAEFACHSYN(1)ECVALEYR	23265000	20178000	20577000	27004000	29650000	24834000	20121000	18953000	20448000
sp|P98160|PGBM_HUMAN;tr|Q59EG0|Q59EG0_HUMAN	1	SLTQGSLIVGDLAPVNGTSQGKFQGLDLNEE	SLTQGSLIVGDLAPVN(1)GTSQGK	426010000	272430000	362080000	106160000	142680000	107260000	202770000	144550000	213550000
sp|P98160|PGBM_HUMAN;tr|Q59EG0|Q59EG0_HUMAN;tr|Q2VPA1|Q2VPA1_HUMAN	1	RELRIQGEEIVFHDLNLTAHGISHCPTCRDR	IQGEEIVFHDLN(1)LTAHGISHCPTCR	91217000	121500000	117840000	83614000	79166000	81949000	81574000	59847000	99747000
sp|P98160|PGBM_HUMAN;tr|Q59EG0|Q59EG0_HUMAN;tr|Q2VPA1|Q2VPA1_HUMAN	1	YLGGVEPSVPLSPATNMSAHFRGCVGEVSVN	SQGLNLHTLLYLGGVEPSVPLSPATN(1)MSAHFR	14264000	0	23495000	19124000	0	37999000	43835000	0	17520000
sp|P98160|PGBM_HUMAN;tr|Q5SZJ2|Q5SZJ2_HUMAN	1	LGSGDFQMVYFRALVNFTRSIEYSPQLEDAG	ALVN(1)FTR	300710000	241270000	222430000	113470000	84544000	107910000	132930000	134240000	155420000
sp|Q01638|ILRL1_HUMAN;tr|E9PC41|E9PC41_HUMAN	1	QGKPSYTVDWYYSQTNKSIPTQERNRVFASG	QGKPSYTVDWYYSQTN(1)K	0	3126300	0	19296000	23885000	19315000	4223300	2615100	2401800
sp|Q01638|ILRL1_HUMAN;tr|E9PC41|E9PC41_HUMAN	1	TCIVRSPTFNRTGYANVTIYKKQSDCNVPDY	TGYAN(1)VTIYKK	0	0	0	13322000	9548200	13548000	0	0	0
sp|Q01973|ROR1_HUMAN;tr|A2VCQ3|A2VCQ3_HUMAN	1	SELNKDSYLTLDEPMNNITTSLGQTAELHCK	DSYLTLDEPMN(1)N(1)ITTSLGQTAELHCK	0	0	0	0	0	0	0	0	0
sp|Q01973|ROR1_HUMAN;tr|A2VCQ3|A2VCQ3_HUMAN	1	ELNKDSYLTLDEPMNNITTSLGQTAELHCKV	DSYLTLDEPMN(1)N(1)ITTSLGQTAELHCK	0	0	0	0	0	0	0	0	0
sp|Q02388|CO7A1_HUMAN	1	TAPEPVGRVSRLQILNASSDVLRITWVGVTG	LQILN(1)ASSDVLR	86329000	68766000	91209000	69902000	70933000	96007000	179630000	158990000	183170000
sp|Q02388|CO7A1_HUMAN	1	TARTTALEGPELTIQNTTAHSLLVAWRSVPG	TTALEGPELTIQN(1)TTAHSLLVAWR	0	0	0	11031000	15597000	14481000	16872000	19351000	16213000
sp|Q03405|UPAR_HUMAN;tr|M0QYR6|M0QYR6_HUMAN;tr|Q9UPI5|Q9UPI5_HUMAN;tr|M0QYS6|M0QYS6_HUMAN;tr|M0R383|M0R383_HUMAN;tr|M0R0Y4|M0R0Y4_HUMAN	1	ENLPQNGRQCYSCKGNSTHGCSSEETFLIDC	GN(1)STHGCSSEETFLIDCR	51649000	56546000	51684000	38326000	43560000	51201000	49180000	61409000	50557000
sp|Q03405|UPAR_HUMAN;tr|M0QYR6|M0QYR6_HUMAN;tr|Q9UPI5|Q9UPI5_HUMAN;tr|M0R1I2|M0R1I2_HUMAN;tr|M0QX27|M0QX27_HUMAN;tr|M0R2E9|M0R2E9_HUMAN;tr|M0R0H5|M0R0H5_HUMAN	1	ELELVEKSCTHSEKTNRTLSYRTGLKITSLT	SCTHSEKTN(1)R	22904000	0	22836000	13441000	0	7769100	0	23923000	11505000
sp|Q03405|UPAR_HUMAN;tr|M0R1I2|M0R1I2_HUMAN	1	PMNQCLVATGTHEPKNQSYMVRGCATASMCQ	N(1)QSYMVR	3234300	2693900	2538900	6155800	5215200	6720200	4397900	3151000	3374700
sp|Q07954|LRP1_HUMAN	1	WRTNTLAKANKWTGHNVTVVQRTNTQPFDLQ	WTGHN(1)VTVVQR	7789300	4271400	5088400	7965100	7860000	8584000	3408700	3876500	3352700
sp|Q07954|LRP1_HUMAN	1	ANAQQKTSVIRVNRFNSTEYQVVTRVDKGGA	FN(1)STEYQVVTR	33624000	19759000	19850000	13017000	13999000	13667000	16878000	9569200	10050000
sp|Q07954|LRP1_HUMAN	1	DRTHANGSIKRGSKDNATDSVPLRTGIGVQL	RGSKDN(1)ATDSVPLR	5362000	4769700	6655200	8699100	7949900	7982700	2977800	2206000	1823800
sp|Q07954|LRP1_HUMAN	1	YWVDAFYDRIETILLNGTDRKIVYEGPELNH	IETILLN(1)GTDRK	4009200	3684000	3289100	2323700	1827400	3120800	2305800	1914400	2078400
sp|Q07954|LRP1_HUMAN	1	GTCSKADGSGSVVLRNSTTLVMHMKVYDESI	N(1)STTLVMHMK	2276300	0	2137900	4888400	0	6711700	1194500	1772300	0
sp|Q07954|LRP1_HUMAN	1	TVSCACPHLMKLHKDNTTCYEFKKFLLYARQ	DN(1)TTCYEFK	0	5514700	4592200	0	2608100	0	0	0	2715800
sp|Q07954|LRP1_HUMAN;tr|Q59FG2|Q59FG2_HUMAN	1	EAPKNPHCTSQEHKCNASSQFLCSSGRCVAE	CN(1)ASSQFLCSSGR	11240000	8252000	8514600	7193400	8684800	10168000	3486800	4361000	3696300
sp|Q07954|LRP1_HUMAN;tr|Q59FG2|Q59FG2_HUMAN	1	YWADAKLSVIGSIRLNGTDPIVAADSKRGLS	LN(1)GTDPIVAADSKR	5765700	0	4955000	6596500	6671000	6554800	5028600	3039700	0
sp|Q07954|LRP1_HUMAN;tr|Q59FG2|Q59FG2_HUMAN	1	EGACVVNKQSGDVTCNCTDGRVAPSCLTCVG	QSGDVTCN(1)CTDGR	5893000	3936400	5982400	0	4970000	0	0	0	2897400
sp|Q07954|LRP1_HUMAN;tr|Q59FG2|Q59FG2_HUMAN;tr|Q6LBN5|Q6LBN5_HUMAN	1	EEDCSIDPKLTSCATNASICGDEARCVRTEK	LTSCATN(1)ASICGDEAR	15226000	17680000	16418000	0	17436000	18374000	10064000	0	12279000
sp|Q07954|LRP1_HUMAN;tr|Q59FG2|Q59FG2_HUMAN;tr|Q6LBN5|Q6LBN5_HUMAN	1	PTNFYLGSDGRTCVSNCTASQFVCKNDKCIP	TCVSN(1)CTASQFVCK	8653900	8364000	0	4522500	0	5607100	0	2713400	4767300
sp|Q07954|LRP1_HUMAN;tr|Q6PJ72|Q6PJ72_HUMAN	1	YGQIPKVERCDMDGQNRTKLVDSKIVFPHGI	CDMDGQN(1)R	8075400	8430200	8161400	0	6334900	0	0	0	0
sp|Q07954|LRP1_HUMAN;tr|Q6PJ72|Q6PJ72_HUMAN;tr|Q86SW0|Q86SW0_HUMAN;tr|Q7Z7K9|Q7Z7K9_HUMAN	1	QHHCVPTLDGPTCYCNSSFQLQADGKTCKDF	LGCQHHCVPTLDGPTCYCN(1)SSFQLQADGK	20788000	21963000	25835000	0	15005000	0	0	0	0
sp|Q08380|LG3BP_HUMAN;tr|B4DVE1|B4DVE1_HUMAN;tr|B4DI70|B4DI70_HUMAN;tr|B4DWA8|B4DWA8_HUMAN;tr|B3KP88|B3KP88_HUMAN;tr|B4DDG4|B4DDG4_HUMAN	1	DFEGWKAAIPSALDTNSSKSTSSFPCPAGHF	AAIPSALDTN(1)SSK	6073800000	5317600000	4926900000	8544600000	7388700000	8089300000	6365500000	6039400000	6779900000
sp|Q08380|LG3BP_HUMAN;tr|B4DVE1|B4DVE1_HUMAN;tr|B4DI70|B4DI70_HUMAN;tr|B4DWA8|B4DWA8_HUMAN;tr|B3KP88|B3KP88_HUMAN;tr|B4DDG4|B4DDG4_HUMAN	1	FHTVPFQLLARYKGLNLTEDTYKPRIYTSPT	YKGLN(1)LTEDTYKPR	2103200000	2137600000	2079200000	3132400000	2507200000	2712300000	2465100000	2761000000	2594300000
sp|Q08380|LG3BP_HUMAN;tr|B4DVE1|B4DVE1_HUMAN;tr|B4DI70|B4DI70_HUMAN;tr|B4DWA8|B4DWA8_HUMAN;tr|B3KP88|B3KP88_HUMAN;tr|B4DDG4|B4DDG4_HUMAN	1	SSKSTSSFPCPAGHFNGFRTVIRPFYLTNSS	STSSFPCPAGHFN(1)GFR	6279000	4882600	4725900	1753100	0	2704200	0	3139800	0
sp|Q08380|LG3BP_HUMAN;tr|B4DVE1|B4DVE1_HUMAN;tr|B4DI70|B4DI70_HUMAN;tr|B4DWA8|B4DWA8_HUMAN;tr|B3KP88|B3KP88_HUMAN;tr|B4DDG4|B4DDG4_HUMAN	1	HFNGFRTVIRPFYLTNSSGVD__________	TVIRPFYLTN(1)SSGVD	3575400000	3346100000	2200800000	4353000000	4028400000	4559100000	3628200000	3742100000	3359500000
sp|Q08380|LG3BP_HUMAN;tr|B4DVE1|B4DVE1_HUMAN;tr|B4DI70|B4DI70_HUMAN;tr|K7EKQ5|K7EKQ5_HUMAN;tr|K7EP36|K7EP36_HUMAN;tr|K7ERZ6|K7ERZ6_HUMAN;tr|K7EJD3|K7EJD3_HUMAN;tr|K7ES75|K7ES75_HUMAN;tr|K7EN99|K7EN99_HUMAN	1	DLTDASVVCRALGFENATQALGRAAFGQGSG	ALGFEN(1)ATQALGR	9068800000	7093800000	8312300000	9581000000	12605000000	12093000000	9534100000	8983300000	8279200000
sp|Q08380|LG3BP_HUMAN;tr|B4DVE1|B4DVE1_HUMAN;tr|B4DWA8|B4DWA8_HUMAN;tr|B3KP88|B3KP88_HUMAN;tr|B4DDG4|B4DDG4_HUMAN;tr|K7EKQ5|K7EKQ5_HUMAN;tr|K7EP36|K7EP36_HUMAN;tr|K7EJY8|K7EJY8_HUMAN	1	TANLEAQALWKEPGSNVTMSVDAECVPMVRD	EPGSN(1)VTMSVDAECVPMVR	39305000	40580000	37712000	7578100	10778000	8378600	47943000	41850000	52614000
sp|Q08380|LG3BP_HUMAN;tr|B4DVE1|B4DVE1_HUMAN;tr|K7EKQ5|K7EKQ5_HUMAN;tr|K7EP36|K7EP36_HUMAN;tr|K7EJY8|K7EJY8_HUMAN	1	KSNCRHERDAGVVCTNETRSTHTLDLSRELS	DAGVVCTN(1)ETR	6212900000	3715000000	4173000000	5506000000	5139200000	4873300000	4008800000	3662100000	4531900000
sp|Q08722|CD47_HUMAN	1	ASLKMDKSDAVSHTGNYTCEVTELTREGETI	SDAVSHTGN(1)YTCEVTELTR	6280200	4982000	0	0	0	0	5599200	7571200	0
sp|Q08722|CD47_HUMAN	1	WKFKGRDIYTFDGALNKSTVPTDFSSAKIEV	GRDIYTFDGALN(1)K	0	1191300	0	1933800	1648800	0	0	0	0
sp|Q10589|BST2_HUMAN;tr|B4E0Z6|B4E0Z6_HUMAN	1	SEACRDGLRAVMECRNVTHLLQQELTEAQKG	N(1)VTHLLQQELTEAQK	17507000	21210000	20028000	11858000	8304700	11259000	11792000	9346900	7560200
sp|Q11201|SIA4A_HUMAN	1	GAFRKTGVHDADFESNVTATLASINKIRIFK	TGVHDADFESN(1)VTATLASINK	13649000	14508000	20245000	13301000	14860000	23323000	10558000	14169000	11717000
sp|Q11201|SIA4A_HUMAN;tr|E5RHV6|E5RHV6_HUMAN	1	THHLVYPESFRELGDNVSMILVPFKTIDLEW	ELGDN(1)VSMILVPFK	7069000	13742000	7704800	10680000	10651000	8526900	5140100	5388000	2492600
sp|Q12797|ASPH_HUMAN	1	RGSLLTLQRLVQLFPNDTSLKNDLGVGYLLI	LVQLFPN(1)DTSLK	2414600	0	0	0	0	0	0	1987400	0
sp|Q12913|PTPRJ_HUMAN	1	FPGTKYCFEIVPKGPNGTEGASRTVCNRTVP	GPN(1)GTEGASR	0	0	0	0	0	0	0	0	0
sp|Q12913|PTPRJ_HUMAN;tr|Q9NPR5|Q9NPR5_HUMAN	1	TYKIHVAGETDSSNLNVSEPRAVIPGLRSST	IHVAGETDSSNLN(1)VSEPR	53225000	34368000	37804000	82790000	115610000	136590000	77136000	61527000	57368000
sp|Q12913|PTPRJ_HUMAN;tr|Q9NPR5|Q9NPR5_HUMAN	1	RVALTGVRKAALSWSNGNGTASCRVLLESIG	KAALSWSN(1)GN(1)GTASCR	6555500	5497200	0	29058000	28337000	25083000	10249000	10304000	11543000
sp|Q12913|PTPRJ_HUMAN;tr|Q9NPR5|Q9NPR5_HUMAN	1	ALTGVRKAALSWSNGNGTASCRVLLESIGSH	KAALSWSN(1)GN(1)GTASCR	6555500	7926100	2341200	35830000	35766000	32016000	10249000	10304000	11543000
sp|Q12913|PTPRJ_HUMAN;tr|Q9NPR5|Q9NPR5_HUMAN;tr|E9PJ83|E9PJ83_HUMAN	1	SSGANDSLRTPEQGSNGTDGASQKTPSSTGP	TPEQGSN(1)GTDGASQK	25630000	18837000	16658000	35004000	0	27636000	0	13809000	0
sp|Q13421|MSLN_HUMAN;tr|H3BMA1|H3BMA1_HUMAN;tr|H3BUX1|H3BUX1_HUMAN	1	GYLFLKMSPEDIRKWNVTSLETLKALLEVNK	WN(1)VTSLETLK	2769700000	2011100000	2273100000	1156500000	1035300000	1086900000	604980000	420590000	700160000
sp|Q13421|MSLN_HUMAN;tr|H3BMA1|H3BMA1_HUMAN;tr|H3BUX1|H3BUX1_HUMAN	1	LGGAPTEDLKALSQQNVSMDLATFMKLRTDA	ALSQQN(1)VSMDLATFMK	34899000	42157000	37756000	2966900	3162300	5211600	10246000	10851000	6364200
sp|Q13421|MSLN_HUMAN;tr|H3BMA1|H3BMA1_HUMAN;tr|H3BUX1|H3BUX1_HUMAN	1	RQLDVLYPKARLAFQNMNGSEYFVKIQSFLG	LAFQN(1)MN(1)GSEYFVK	25697000	29312000	20472000	9831100	10933000	11999000	7511500	6060600	3759600
sp|Q13421|MSLN_HUMAN;tr|H3BMA1|H3BMA1_HUMAN;tr|H3BUX1|H3BUX1_HUMAN	1	LDVLYPKARLAFQNMNGSEYFVKIQSFLGGA	LAFQN(1)MN(1)GSEYFVK	1647800000	1408000000	1686900000	244120000	214250000	164140000	370080000	350990000	387100000
sp|Q13433|S39A6_HUMAN	1	VTSKSRVSRLAGRKTNESVSEPRKGFMYSRN	TN(1)ESVSEPR	32550000	27879000	0	27699000	32226000	0	0	20928000	28413000
sp|Q13433|S39A6_HUMAN	1	FMYSRNTNENPQECFNASKLLTSHGMGIQVP	NTNENPQECFN(1)ASK	10487000	7644200	0	20015000	18690000	15891000	0	10571000	9801400
sp|Q13438|OS9_HUMAN;tr|B7Z8E7|B7Z8E7_HUMAN	1	SKQHRLKRYHSQTYGNGSKCDLNGRPREAEV	YHSQTYGN(1)GSK	16511000	18045000	14826000	6328300	3662700	5976600	5948400	5507300	6297800
sp|Q13591|SEM5A_HUMAN;tr|B4DE33|B4DE33_HUMAN	1	LATDYGTIKKVRVPLNQTSSSCLLEEIELFP	VRVPLN(1)QTSSSCLLEEIELFPERR	21195000	8305400	14050000	0	0	0	0	0	0
sp|Q13591|SEM5A_HUMAN;tr|H0Y9H9|H0Y9H9_HUMAN;tr|D6RAF4|D6RAF4_HUMAN	1	GTNAFTPVCTNRSLSNLTEIHDQISGMARCP	SLSN(1)LTEIHDQISGMAR	13872000	12611000	13536000	0	0	0	1717900	0	0
sp|Q14002|CEAM7_HUMAN;tr|Q12813|Q12813_HUMAN;tr|B4DKM4|B4DKM4_HUMAN	1	NQSLLVSPRLLLSTDNRTLVLLSATKNDIGP	LLLSTDN(1)R	8619600	6719300	6550300	11897000	11422000	11975000	5167600	5080200	4789900
sp|Q14118|DAG1_HUMAN	1	KGVHYISVSATRLGANGSHIPQTSSVFSIEV	LGAN(1)GSHIPQTSSVFSIEVYPEDHSELQSVR	311710000	293280000	241990000	431980000	715560000	592720000	402160000	439000000	450970000
sp|Q14126|DSG2_HUMAN	1	IKLAKLPDFESRYVQNGTYTVKIVAISEDYP	YVQN(1)GTYTVK	50995000	39338000	35178000	113340000	96098000	139930000	59879000	71978000	68721000
sp|Q14126|DSG2_HUMAN;tr|J3KSI6|J3KSI6_HUMAN	1	SVEELSAAHTLVMKINATDADEPNTLNSKIS	IN(1)ATDADEPNTLNSK	97254000	72895000	64069000	179740000	140150000	173870000	139970000	151880000	140480000
sp|Q14517|FAT1_HUMAN	1	SDSEPNRGISYQMFGNHSKSHDHFHVDSSTG	GISYQMFGN(1)HSK	3628300	0	1591400	0	1529800	0	2424700	2059200	1954600
sp|Q14517|FAT1_HUMAN	1	PGSAQISTKQLLHKINSSVTDIEEIIGVRIL	IN(1)SSVTDIEEIIGVR	18297000	15681000	25697000	4533300	4431800	8715800	12411000	10078000	8443300
sp|Q14517|FAT1_HUMAN	1	ADITVHIRQVTQEMLNHTIAIRFANLTPEEF	QVTQEMLN(1)HTIAIR	9008900	6173800	8079700	6969100	6143400	5126600	8924200	7213500	7276700
sp|Q14517|FAT1_HUMAN	1	VTQEMLNHTIAIRFANLTPEEFVGDYWRNFQ	FAN(1)LTPEEFVGDYWR	0	0	0	0	0	0	36612000	0	34454000
sp|Q14517|FAT1_HUMAN;tr|D6RCE4|D6RCE4_HUMAN	1	KAIGGIDWDSHPFGYNLTLQAKDKGTPPQFS	AIGGIDWDSHPFGYN(1)LTLQAK	9198700	0	0	0	0	9546700	0	0	19511000
sp|Q14766|LTBP1_HUMAN	1	LRYVQDQVAAPFQLSNHTGRIKVVFTPSICK	YVQDQVAAPFQLSN(1)HTGR	5777800	0	6232000	0	0	0	0	0	0
sp|Q14766|LTBP1_HUMAN;tr|C9JD84|C9JD84_HUMAN;tr|E7EV71|E7EV71_HUMAN;tr|B7ZLY3|B7ZLY3_HUMAN;tr|H7C0I7|H7C0I7_HUMAN;tr|B4DRF7|B4DRF7_HUMAN;tr|E7EUU6|E7EUU6_HUMAN;tr|B4DZD1|B4DZD1_HUMAN;tr|B4DNR7|B4DNR7_HUMAN;tr|B4DST8|B4DST8_HUMAN	1	YNLNDASLCDNVLAPNVTKQECCCTSGVGWG	KECYYNLNDASLCDNVLAPN(1)VTK	150740000	124040000	157920000	128570000	175000000	179840000	104090000	107680000	87130000
sp|Q15293|RCN1_HUMAN	1	VVRPDSELGERPPEDNQSFQYDHEAFLGKED	VVRPDSELGERPPEDN(1)QSFQYDHEAFLGK	7977600	0	5034600	0	0	10045000	12314000	16762000	24033000
sp|Q15818|NPTX1_HUMAN	1	LSRVNTLEEGKGGPRNDTEERVKIETALTSL	VNTLEEGKGGPRN(1)DTEER	29766000	47102000	29291000	347520000	289130000	302560000	21017000	23274000	15148000
sp|Q15818|NPTX1_HUMAN	1	SLKTRLENLEQYSRLNSSSQTNSLKDLLQSK	LN(1)SSSQTN(1)SLKDLLQSK	31665000	32354000	28457000	294310000	191140000	256900000	21037000	17541000	15780000
sp|Q15818|NPTX1_HUMAN	1	ENLEQYSRLNSSSQTNSLKDLLQSKIDELER	LN(1)SSSQTN(1)SLKDLLQSK	0	0	0	13231000	10854000	14607000	682690	0	0
sp|Q16610|ECM1_HUMAN	1	QRVLTKHKHIPGLIHNMTARCCDLPFPEQAC	HKHIPGLIHN(1)MTAR	13608000	11206000	12070000	8209600	6581000	6979900	39832000	48833000	51275000
sp|Q16610|ECM1_HUMAN;tr|C8CHS3|C8CHS3_HUMAN	1	LIQLEREFQRCCRQGNNHTCTWKAWEDTLDK	QGN(1)N(1)HTCTWK	0	0	0	1407900	517540	0	2903300	0	2106300
sp|Q16610|ECM1_HUMAN;tr|C8CHS3|C8CHS3_HUMAN	1	IQLEREFQRCCRQGNNHTCTWKAWEDTLDKY	QGN(1)N(1)HTCTWK	13945000	9921700	9581700	25624000	28326000	24912000	32769000	28848000	31299000
sp|Q16787|LAMA3_HUMAN;tr|B0YJ32|B0YJ32_HUMAN;tr|A0PJJ8|A0PJJ8_HUMAN;tr|Q566Q1|Q566Q1_HUMAN;tr|O14637|O14637_HUMAN	1	GEVVVSLINGRPGAKNFTFSHTLREFTKATN	N(1)FTFSHTLR	1956800	3056700	0	0	2044000	0	0	0	0
sp|Q16787|LAMA3_HUMAN;tr|B0YJ32|B0YJ32_HUMAN;tr|K7EIP4|K7EIP4_HUMAN;tr|Q59HA6|Q59HA6_HUMAN;tr|B0YJ33|B0YJ33_HUMAN	1	QTLNIVTVQKEVIDTNLTTLRDGLHGIQRGD	EVIDTN(1)LTTLR	5076900	5082500	3309300	0	0	0	0	0	0
sp|Q4G148|GXLT1_HUMAN	1	FLRPVDDIWSLLKKFNSTQIAAMAPEHEEPR	KFN(1)STQIAAMAPEHEEPR	4195700	0	0	3539100	4378600	3783000	0	0	0
sp|Q4LDE5|SVEP1_HUMAN;tr|Q5JB40|Q5JB40_HUMAN	1	PGYKLHGNSSRRCLSNGSWSGSSPSCLPCRC	RCLSN(1)GSWSGSSPSCLPCR	45629000	29946000	41169000	31425000	23915000	43852000	29501000	31719000	24338000
sp|Q4LDE5|SVEP1_HUMAN;tr|Q5JB40|Q5JB40_HUMAN	1	LPCRCSTPVIEYGTVNGTDFDCGKAARIQCF	CSTPVIEYGTVN(1)GTDFDCGK	62262000	35381000	32116000	21571000	21578000	25979000	25229000	27286000	19999000
sp|Q4LDE5|SVEP1_HUMAN;tr|Q5JB40|Q5JB40_HUMAN	1	KGYTLAGDKESSCLANSSWSHSPPVCEPVKC	GYTLAGDKESSCLAN(1)SSWSHSPPVCEPVK	92785000	97387000	94158000	96266000	75453000	96244000	70255000	140670000	70655000
sp|Q4LDE5|SVEP1_HUMAN;tr|Q5JB40|Q5JB40_HUMAN	1	EGFLLEGARSRVCLANGSWSGATPDCVPVRC	VCLAN(1)GSWSGATPDCVPVR	52417000	39896000	38990000	34772000	41682000	43655000	32494000	31005000	28047000
sp|Q4LDE5|SVEP1_HUMAN;tr|Q5JB40|Q5JB40_HUMAN	1	CKKPNPVMNGSIKGSNYTYLSTLYYECDPGY	GSN(1)YTYLSTLYYECDPGYVLN(1)GTERR	0	13500000	15114000	0	0	0	0	0	10450000
sp|Q4LDE5|SVEP1_HUMAN;tr|Q5JB40|Q5JB40_HUMAN	1	YLSTLYYECDPGYVLNGTERRTCQDDKNWDE	GSN(1)YTYLSTLYYECDPGYVLN(1)GTERR	0	13500000	15114000	0	0	0	0	0	10450000
sp|Q4LDE5|SVEP1_HUMAN;tr|Q5JB40|Q5JB40_HUMAN	1	AGSVVSFKCMEGFVLNTSAKIECMRGGQWNP	CMEGFVLN(1)TSAK	20503000	19982000	17628000	24653000	22341000	20304000	75705000	12148000	14781000
sp|Q4LDE5|SVEP1_HUMAN;tr|Q5JB40|Q5JB40_HUMAN;tr|B3KQM1|B3KQM1_HUMAN	1	PERISCSPKKCPLPENITHILVHGDDFSVNR	KCPLPEN(1)ITHILVHGDDFSVNR	17664000	8233900	13506000	8911400	8182800	9481600	8829700	6564200	8032300
sp|Q4LDE5|SVEP1_HUMAN;tr|Q5JB40|Q5JB40_HUMAN;tr|B3KQM1|B3KQM1_HUMAN	1	SGYMLEGFLRSVCLENGTWTSPPICRAVCRF	SVCLEN(1)GTWTSPPICR	67519000	69029000	76203000	47686000	61370000	54822000	59390000	37988000	57247000
sp|Q4LDE5|SVEP1_HUMAN;tr|Q5JB40|Q5JB40_HUMAN;tr|B3KQM9|B3KQM9_HUMAN	1	LQGPSVLKCLPSQQWNDSFPVCKIVLCTPPP	CLPSQQWN(1)DSFPVCK	53682000	49161000	43545000	41201000	36471000	40672000	39928000	36006000	35994000
sp|Q4LDE5|SVEP1_HUMAN;tr|Q5JB40|Q5JB40_HUMAN;tr|E9PBN8|E9PBN8_HUMAN	1	PKDIEAKTLEQQDSANVTWQIPTAKDNSGEK	TLEQQDSAN(1)VTWQIPTAK	0	13888000	23715000	15192000	14466000	0	0	19708000	9706200
sp|Q4LDE5|SVEP1_HUMAN;tr|Q5JB40|Q5JB40_HUMAN;tr|E9PBN8|E9PBN8_HUMAN	1	YQPKFGSRSCLSCPENTSTVKRGAVNISACG	SCLSCPEN(1)TSTVKR	20725000	15719000	0	9158700	0	0	10045000	10328000	16461000
sp|Q4LDE5|SVEP1_HUMAN;tr|Q5JB40|Q5JB40_HUMAN;tr|E9PBN8|E9PBN8_HUMAN	1	LSCPENTSTVKRGAVNISACGVPCPEGKFSR	GAVN(1)ISACGVPCPEGK	70225000	76050000	66161000	54521000	48784000	48006000	50327000	49127000	36048000
sp|Q5R3F8|PPR29_HUMAN	1	QSSLQVLQLGYNKLSNLTEGMLRGMSRLQFL	LSN(1)LTEGMLR	0	0	0	0	0	0	0	0	0
sp|Q66K79|CBPZ_HUMAN	1	TCVDLQLRTCSDAAYNHTTFPNLLQHRSWEV	TCSDAAYN(1)HTTFPNLLQHR	6111200	740610	0	29798000	19199000	25424000	20480000	14573000	17570000
sp|Q68D85|NR3L1_HUMAN	1	QCVVRHASLHTPLRSNFTLTAARHSLSETEK	SN(1)FTLTAAR	26898000	22789000	22528000	14752000	15309000	13658000	16049000	11165000	14693000
sp|Q6EMK4|VASN_HUMAN	1	LSNLDLTANRLHEITNETFRGLRRLERLYLG	LHEITN(1)ETFR	60815000	53454000	44912000	16823000	14273000	16136000	35556000	34411000	31696000
sp|Q6UVK1|CSPG4_HUMAN	1	FSQQDLLDGAVLYSHNGSLSPRDTMAFSVEA	AGQPATAFSQQDLLDGAVLYSHN(1)GSLSPR	151110000	90498000	131600000	55244000	39926000	47411000	32659000	27892000	34133000
sp|Q6UVK1|CSPG4_HUMAN	1	ALLEVQASEPYLRVANGSSLVVPQGGQGTID	VAN(1)GSSLVVPQGGQGTIDTAVLHLDTNLDIR	75118000	85370000	146450000	0	113150000	92586000	77398000	49772000	66661000
sp|Q6UVK1|CSPG4_HUMAN	1	HDGSETLTDSFVLMANASEMDRQSHPVAFTV	YVHDGSETLTDSFVLMAN(1)ASEMDR	11342000	17960000	10976000	9185500	13953000	13744000	0	0	0
sp|Q6UVK1|CSPG4_HUMAN	1	RHLQEHRLGLTPEATNASLLGCMEDLSVNGQ	LGLTPEATN(1)ASLLGCMEDLSVN(1)GQRR	91013000	48415000	74757000	169170000	155610000	119570000	50562000	63724000	44592000
sp|Q6UVK1|CSPG4_HUMAN	1	ATNASLLGCMEDLSVNGQRRGLREALLTRNM	LGLTPEATN(1)ASLLGCMEDLSVN(1)GQRR	0	0	11520000	76505000	51681000	0	0	25928000	0
sp|Q6UVK1|CSPG4_HUMAN;tr|A2VCL1|A2VCL1_HUMAN	1	TLRLDPTVLDAGELANRTGSVPRFRLLEGPR	LDPTVLDAGELAN(1)R	438150000	363750000	320450000	0	125830000	142280000	96400000	6632700	0
sp|Q6UXD5|SE6L2_HUMAN;tr|B7Z5L4|B7Z5L4_HUMAN	1	LAGGGSPGLAPRLLANSSMLGEGQVLRSPTN	LLAN(1)SSMLGEGQVLR	30225000	25522000	24747000	0	6099700	5036400	16579000	13415000	15983000
sp|Q6UXD5|SE6L2_HUMAN;tr|B7Z5L4|B7Z5L4_HUMAN;tr|Q8NC33|Q8NC33_HUMAN;tr|H3BN26|H3BN26_HUMAN;tr|B3KNK2|B3KNK2_HUMAN	1	GLGQGFVLHFKEVPRNDTCPELPPPEWGWRT	EVPRN(1)DTCPELPPPEWGWR	0	11497000	7716900	15344000	8081200	10973000	7844700	4356700	4165900
sp|Q6UXD5|SE6L2_HUMAN;tr|B7Z5L4|B7Z5L4_HUMAN;tr|Q8NC33|Q8NC33_HUMAN;tr|H3BN26|H3BN26_HUMAN;tr|B3KNK2|B3KNK2_HUMAN;tr|B3KNF3|B3KNF3_HUMAN	1	LGRIVSPEPGGAVGPNLTCRWVIEAAEGRRL	IVSPEPGGAVGPN(1)LTCR	63333000	66845000	66061000	60166000	55697000	55605000	39808000	31223000	39904000
sp|Q6YHK3|CD109_HUMAN	1	TLQTPLYCSMNSKHLNGTITAKYTYGKPVKG	HLN(1)GTITAK	46248000	38847000	44830000	82824000	59730000	78905000	56175000	64391000	60196000
sp|Q6YHK3|CD109_HUMAN	1	PSQVTVKAELLKTASNLTVSVLEAEGVFEKG	TASN(1)LTVSVLEAEGVFEK	37269000	66356000	42881000	57122000	70430000	71728000	43285000	40144000	72049000
sp|Q6YHK3|CD109_HUMAN	1	ELRVTGRTQDEILFSNSTRLSFETKRISVFI	TQDEILFSN(1)STR	70150000	42546000	53754000	78141000	63440000	69961000	57292000	48746000	48478000
sp|Q6YHK3|CD109_HUMAN	1	PRFLVTAPGIIRPGGNVTIGVELLEHCPSQV	FLVTAPGIIRPGGN(1)VTIGVELLEHCPSQVTVK	0	25754000	24506000	37710000	115410000	57627000	35153000	0	0
sp|Q6YHK3|CD109_HUMAN	1	LEERRNNVVITVTQRNYTEYWSGSNSGNQKM	N(1)YTEYWSGSNSGNQK	14269000	14706000	18158000	18834000	20965000	26329000	17241000	17457000	22169000
sp|Q6YHK3|CD109_HUMAN	1	GSNSGNQKMEAVQKINYTVPQSGTFKIEFPI	MEAVQKIN(1)YTVPQSGTFK	13711000	13228000	14082000	17153000	17518000	13658000	22575000	17718000	20497000
sp|Q6ZMP0|THSD4_HUMAN	1	VRQAEKVIDGTPCDQNGTAICVSGQCKSIGC	VIDGTPCDQN(1)GTAICVSGQCK	16503000	0	0	0	0	3881700	0	0	4689600
sp|Q6ZRP7|QSOX2_HUMAN;tr|H0Y430|H0Y430_HUMAN	1	RELRTVRQTMIDFLQNHTEGSRPPACPRLDP	QTMIDFLQN(1)HTEGSRPPACPR	8199300	0	0	16245000	0	35459000	28293000	23652000	29660000
sp|Q7LGC8|CHST3_HUMAN	1	VFEKYHCKNRRCGPLNVTLAAEACRRKEHMA	CGPLN(1)VTLAAEACR	4047400	0	0	0	0	3575000	0	1535800	0
sp|Q7LGC8|CHST3_HUMAN	1	RLFGYKLARDAAALTNRSVSLLEERGTFWVT	DAAALTN(1)R	10067000	0	10252000	4362700	3803600	4249600	0	0	4062800
sp|Q7Z7M0|MEGF8_HUMAN	1	GGSCFRECGGRALLTNVSSVALGSRRVGGLL	ALLTN(1)VSSVALGSR	10765000	8971000	9267900	0	0	0	0	0	1831600
sp|Q7Z7M0|MEGF8_HUMAN	1	TWGEHCERCRPGSFGNATGSRGCRPCQCNGH	CRPGSFGN(1)ATGSR	4457200	3456000	5019700	778230	1097900	776190	0	0	0
sp|Q7Z7M0|MEGF8_HUMAN	1	HGGHRPSTARFSVRVNSTELFHVDRHVWTTL	VN(1)STELFHVDR	4904300	5002500	4267500	0	1522700	0	0	0	0
sp|Q7Z7M0|MEGF8_HUMAN	1	CHCQRGYQGDGISHCNRTCLEDCGHGVCSGP	GYQGDGISHCN(1)R	0	4280200	0	1496500	1015500	903240	0	1249200	0
sp|Q86SQ4|GP126_HUMAN	1	PEDSVLVRRAQFTFFNKTGLFQDVGPQRKTL	RAQFTFFN(1)K	30363000	21765000	20624000	23583000	22186000	25603000	0	7180700	7637700
sp|Q86SQ4|GP126_HUMAN	1	EIVSLKGDIYNFRLWNFTMNAKILSNLSCNV	LWN(1)FTMN(1)AK	127420000	103670000	102750000	38079000	25340000	29819000	60616000	50119000	56204000
sp|Q86SQ4|GP126_HUMAN	1	LKGDIYNFRLWNFTMNAKILSNLSCNVKGNV	LWN(1)FTMN(1)AK	6833400	5426000	6074800	7063000	4257600	5922600	2780800	1924200	0
sp|Q86SQ4|GP126_HUMAN	1	CAFWDLNKNKSFGGWNTSGCVAHRDSDASET	SFGGWN(1)TSGCVAHR	83989000	72550000	65737000	52573000	42301000	53936000	29005000	22805000	23487000
sp|Q86SQ4|GP126_HUMAN	1	NFRLWNFTMNAKILSNLSCNVKGNVVDWQND	ILSN(1)LSCNVK	577300000	515050000	603510000	320150000	382060000	347610000	217570000	208310000	178200000
sp|Q86SQ4|GP126_HUMAN;tr|F5H2L1|F5H2L1_HUMAN	1	HVSFSSDFSIQKKGFNASYIRVAVSLRNQKV	KGFN(1)ASYIR	126890000	121260000	96109000	79260000	68925000	93751000	59383000	50071000	52926000
sp|Q86SQ4|GP126_HUMAN;tr|H0YFM8|H0YFM8_HUMAN	1	EALKTIDELAFKIDLNSTSHVNITTRNLALS	IDLN(1)STSHVN(1)ITTR	0	3798600	4703500	2900800	3162200	5200400	1772200	1547400	2735700
sp|Q86SQ4|GP126_HUMAN;tr|H0YFM8|H0YFM8_HUMAN	1	DELAFKIDLNSTSHVNITTRNLALSVSSLLP	IDLN(1)STSHVN(1)ITTR	0	3798600	4703500	2900800	3162200	5200400	1772200	1547400	2735700
sp|Q86SQ4|GP126_HUMAN;tr|H0YGP2|H0YGP2_HUMAN	1	NTNLEGKIIQQKLLKNNESLDEGLRLHTVNV	N(1)N(1)ESLDEGLR	3546300	5611900	2939500	2685300	3451100	2577300	11853000	1695700	6652300
sp|Q86SQ4|GP126_HUMAN;tr|H0YGP2|H0YGP2_HUMAN	1	TNLEGKIIQQKLLKNNESLDEGLRLHTVNVR	N(1)N(1)ESLDEGLR	28990000	24770000	28387000	17202000	13548000	16707000	9298700	7204300	7546000
sp|Q86TE4|LUZP2_HUMAN	1	EGRPCSMKHKESPPSNATAETEPIPQKLQMP	HKESPPSN(1)ATAETEPIPQK	0	0	0	0	0	4734800	0	0	0
sp|Q8IWA5|CTL2_HUMAN;tr|K7ESF5|K7ESF5_HUMAN	1	VGNETTYEDGHGSRKNITDLVEGAKKANGVL	KN(1)ITDLVEGAK	8138200	7545700	7027700	5564600	3757500	5925900	0	0	0
sp|Q8IWF2|FXRD2_HUMAN	1	YLGDFADTLGLRVQYNTTIAHVTLDKDRQAW	VQYN(1)TTIAHVTLDKDR	0	0	0	3195200	0	0	2299200	0	3796700
sp|Q8IWF2|FXRD2_HUMAN;tr|B3KR58|B3KR58_HUMAN;tr|A8MUR8|A8MUR8_HUMAN	1	KAKHGLFVINMEYGRNFSGPDKDVFFDDRSV	N(1)FSGPDKDVFFDDR	0	0	0	2759400	0	0	3571600	2663100	0
sp|Q8N9V2|TRIML_HUMAN	1	_______MSTADLMENLREELTCFICLDYFS	STADLMEN(1)LR	14940000	19794000	26112000	0	0	16847000	9051900	14416000	13216000
sp|Q8NBP7|PCSK9_HUMAN	1	EGVYAIARCCLLPQANCSVHTAPPAEASMGT	CCLLPQAN(1)CSVHTAPPAEASMGTR	361130000	267370000	328100000	87159000	89381000	124140000	261520000	233410000	221500000
sp|Q8NES3|LFNG_HUMAN	1	EDEALARHTGNVVITNCSAAHSRQALSCKMA	HTGNVVITN(1)CSAAHSR	13767000	15232000	12888000	10515000	11469000	10935000	19488000	15407000	20104000
sp|Q8NFZ8|CADM4_HUMAN	1	SIVVIQNPARQTLFFNGTRALKDERFQLEEF	QTLFFN(1)GTR	32275000	39190000	29358000	39674000	34373000	35714000	30706000	37540000	32304000
sp|Q8TE58|ATS15_HUMAN	1	AFGYRGAEYVISPLPNASAPAAQRNSQGAHL	GAEYVISPLPN(1)ASAPAAQR	0	0	5864000	0	0	3023000	0	0	0
sp|Q92626|PXDN_HUMAN	1	RDHGIPPYHDYRVYCNLSAAHTFEDLKNEIK	VYCN(1)LSAAHTFEDLKNEIKNPEIR	37269000	42368000	40038000	55674000	45443000	52081000	42192000	30566000	42331000
sp|Q92626|PXDN_HUMAN	1	NLIANLSGCTAHRRVNNCSDMCFHQKYRTHD	VN(1)N(1)CSDMCFHQK	0	0	0	0	3322300	0	0	9552700	0
sp|Q92626|PXDN_HUMAN	1	LIANLSGCTAHRRVNNCSDMCFHQKYRTHDG	VN(1)N(1)CSDMCFHQK	22839000	20696000	24235000	10038000	10548000	7528500	9993600	10159000	11400000
sp|Q92673|SORL_HUMAN	1	IEVANPDGDFRLTIVNSSVLDRPRALVLVPQ	LTIVN(1)SSVLDRPR	6064000	6737100	6466100	0	0	0	0	0	0
sp|Q92673|SORL_HUMAN;tr|E9PKB0|E9PKB0_HUMAN;tr|B4DG45|B4DG45_HUMAN;tr|E9PS32|E9PS32_HUMAN;tr|B4DHG9|B4DHG9_HUMAN;tr|E9PP43|E9PP43_HUMAN;tr|B4DYT0|B4DYT0_HUMAN;tr|E9PPB3|E9PPB3_HUMAN;tr|B4DJ13|B4DJ13_HUMAN	1	SRSGSKMWASQRAASNFTEIKNLLVNTLYTV	AASN(1)FTEIK	3908700	4590100	0	0	0	0	0	0	0
sp|Q92859|NEO1_HUMAN	1	EPVDTLSVRGSSVILNCSAYSEPSPKIEWKK	GSSVILN(1)CSAYSEPSPK	0	0	0	13198000	15469000	14193000	0	0	5712200
sp|Q92859|NEO1_HUMAN	1	DDRVIKLPSGMLVISNATEGDGGLYRCVVES	VIKLPSGMLVISN(1)ATEGDGGLYR	0	1919100	0	5039100	10813000	11432000	0	0	0
sp|Q92859|NEO1_HUMAN;tr|Q59FP8|Q59FP8_HUMAN	1	VAVRTLSDVPSAAPQNLSLEVRNSKSIMIHW	TLSDVPSAAPQN(1)LSLEVR	0	0	0	4987000	0	0	0	0	0
sp|Q969P0|IGSF8_HUMAN	1	GERRIGPGEPLELLCNVSGALPPAGRHAAYS	RIGPGEPLELLCN(1)VSGALPPAGR	9220100	0	0	2237900	2750300	0	15280000	0	8482800
sp|Q969P0|IGSF8_HUMAN	1	AGGTVYRGETASLLCNISVRGGPPGLRLAAS	GETASLLCN(1)ISVR	2150200	4216100	4342600	15134000	17832000	18084000	5964100	3714100	6897600
sp|Q96B49|TOM6_HUMAN	1	ILNLGLFAAGVWLARNLSDIDLMAPQPGV__	N(1)LSDIDLMAPQPGV	24023000	14092000	10776000	22728000	25051000	0	0	12972000	13860000
sp|Q96HE7|ERO1A_HUMAN	1	RYLLQETWLEKKWGHNITEFQQRFDGILTEG	WGHN(1)ITEFQQR	3944600	2947300	2641200	8625500	7872600	7694900	4783900	4385300	5484300
sp|Q99574|NEUS_HUMAN;tr|H7C5T9|H7C5T9_HUMAN	1	VLKALGITEIFIKDANLTGLSDNKEIFLSKA	DAN(1)LTGLSDNK	8614600	8302800	6658300	0	2525700	0	2175100	0	0
sp|Q99650|OSMR_HUMAN	1	IAENYLRKRSVNILFNLTHRVYLMNPFSVNF	SVNILFN(1)LTHR	4696300	4531500	3932100	8454700	9092900	7175000	6011400	4432900	4657600
sp|Q99650|OSMR_HUMAN	1	LCQIELHGEGKMMQYNVSIKVNGEYFLSELE	MMQYN(1)VSIK	2061900	2206600	2188500	3377700	3861200	3103200	0	799250	0
sp|Q99650|OSMR_HUMAN	1	EGTNVTICYVSRNIQNNVSCYLEGKQIHGEQ	NIQN(1)N(1)VSCYLEGK	9053000	8300900	12869000	8996000	6541300	5431700	4799500	8520800	8310600
sp|Q99650|OSMR_HUMAN	1	GTNVTICYVSRNIQNNVSCYLEGKQIHGEQL	NIQN(1)N(1)VSCYLEGK	218190000	124900000	187430000	152970000	186190000	177980000	162760000	135780000	121650000
sp|Q99650|OSMR_HUMAN;tr|B4E1W9|B4E1W9_HUMAN	1	TQDVLGDFQWKNVGPNTTSTVISTDAFRPGV	NVGPN(1)TTSTVISTDAFRPGVR	57262000	50892000	46372000	29878000	20939000	21240000	17048000	14661000	20283000
sp|Q99985|SEM3C_HUMAN;tr|F5H1Z7|F5H1Z7_HUMAN;tr|B4E2I9|B4E2I9_HUMAN	1	PTHGCGNFVRVIQTFNRTHLYVCGSGAFSPV	VIQTFN(1)R	10151000	9421400	8838000	39836000	38055000	36574000	14377000	12697000	15270000
sp|Q99985|SEM3C_HUMAN;tr|F5H1Z7|F5H1Z7_HUMAN;tr|B4E2I9|B4E2I9_HUMAN	1	KAYRNAAEIVQYGVKNNTTFLECAPKSPQAS	N(1)N(1)TTFLECAPK	9370700	6652200	6100200	5460900	11226000	9340900	16566000	3138800	16003000
sp|Q99985|SEM3C_HUMAN;tr|F5H1Z7|F5H1Z7_HUMAN;tr|B4E2I9|B4E2I9_HUMAN	1	AYRNAAEIVQYGVKNNTTFLECAPKSPQASI	N(1)N(1)TTFLECAPK	9370700	6652200	6100200	37225000	55222000	38308000	16566000	24943000	16003000
sp|Q99985|SEM3C_HUMAN;tr|F5H1Z7|F5H1Z7_HUMAN;tr|B4E2I9|B4E2I9_HUMAN;tr|B4DRL8|B4DRL8_HUMAN	1	RSTKQIHSMIARICPNDTGGLRSLVNKWTTF	ICPN(1)DTGGLR	6285600	0	0	0	20058000	0	10854000	8079500	9634300
sp|Q99988|GDF15_HUMAN	1	ELRKRYEDLLTRLRANQSWEDSNTDLVPAPA	LRAN(1)QSWEDSN(1)TDLVPAPAVR	35136000	28644000	28806000	255740000	308080000	272160000	90150000	99395000	81573000
sp|Q99988|GDF15_HUMAN	1	DLLTRLRANQSWEDSNTDLVPAPAVRILTPE	LRAN(1)QSWEDSN(1)TDLVPAPAVR	0	0	0	0	0	0	0	0	0
sp|Q9BTY2|FUCO2_HUMAN;tr|Q7Z6V2|Q7Z6V2_HUMAN	1	VNGEAIYETHTWRSQNDTVTPDVWYTSKPKE	SQN(1)DTVTPDVWYTSKPK	141520000	131600000	148340000	194110000	227940000	212680000	149800000	118670000	168320000
sp|Q9BY76|ANGL4_HUMAN	1	RKRLPEMAQPVDPAHNVSRLHRLPRDCQELF	RLPEMAQPVDPAHN(1)VSR	15381000	9427800	8442100	65954000	66789000	69829000	26628000	26253000	35342000
sp|Q9C0H2|TTYH3_HUMAN	1	VAGVQDRVWDTAVGLNHTAEPSLQTLERQLA	VWDTAVGLN(1)HTAEPSLQTLER	17215000	19206000	15482000	11248000	0	10761000	13611000	12138000	12432000
sp|Q9H173|SIL1_HUMAN;tr|D6REA1|D6REA1_HUMAN	1	IETDMQIMVRLINKFNSSSSSLEEKIAALFD	FN(1)SSSSSLEEK	91561000	80784000	73794000	24803000	20449000	21110000	0	15607000	0
sp|Q9H5V8|CDCP1_HUMAN	1	GRIDATVVRIGTFCSNGTVSRIKMQEGVKMA	IGTFCSN(1)GTVSR	15157000	10737000	11322000	50424000	37247000	64377000	34917000	37479000	43767000
sp|Q9H5V8|CDCP1_HUMAN	1	PRGAEAFEIALPRESNITVLIKLGTPTLLAK	ESN(1)ITVLIK	0	0	4647800	13180000	10596000	9570700	9645800	10525000	8885600
sp|Q9H5V8|CDCP1_HUMAN	1	VPAQKLQQHTHEKPCNTSFSYLVASAIPSQD	LQQHTHEKPCN(1)TSFSYLVASAIPSQDLYFGSFCPGGSIK	0	7256900	0	0	0	25727000	0	0	40043000
sp|Q9H5V8|CDCP1_HUMAN	1	GEVQLQPSTSLLPTLNRTFIWDVKAHKSIGL	NIDCMSGPCPFGEVQLQPSTSLLPTLN(1)R	0	6578000	7011400	0	11459000	0	0	17769000	23919000
sp|Q9H5V8|CDCP1_HUMAN	1	VPGCFVCLESRTCSSNLTLTSGSKHKISFLC	TCSSN(1)LTLTSGSK	0	4480200	0	12189000	9415800	13198000	11373000	8916900	9865000
sp|Q9HAT2|SIAE_HUMAN	1	YRLHLGARALAYGEKNLTFEGPLPEKIELLA	ALAYGEKN(1)LTFEGPLPEKIELLAHK	39544000	35363000	31482000	35452000	34817000	24668000	0	24515000	21387000
sp|Q9HC84|MUC5B_HUMAN;tr|E9PBJ0|E9PBJ0_HUMAN;tr|A7Y9J9|A7Y9J9_HUMAN	1	CRAFGQFFSPGEVIYNKTDRAGCHFYAVCNQ	AFGQFFSPGEVIYN(1)KTDR	12941000	15029000	10456000	0	0	0	0	0	0
sp|Q9HC84|MUC5B_HUMAN;tr|E9PBJ0|E9PBJ0_HUMAN;tr|A7Y9J9|A7Y9J9_HUMAN	1	GPTEQCPDPLPLPAGNCTDEEGICHRTLLGP	LDGPTEQCPDPLPLPAGN(1)CTDEEGICHR	15878000	0	15598000	0	0	0	0	0	0
sp|Q9HCU4|CELR2_HUMAN	1	AEGNLGPRLHGLHLSNITVGGIPGPAGGVAR	LHGLHLSN(1)ITVGGIPGPAGGVAR	3029900	0	0	0	0	0	0	1219900	2226200
sp|Q9HCU4|CELR2_HUMAN	1	GCDTGVALRFGSVLGNYSCAAQGTQGGSKKS	FGSVLGN(1)YSCAAQGTQGGSKK	0	6212800	0	2078900	0	0	0	0	2095700
sp|Q9NPF2|CHSTB_HUMAN	1	FHKRYGTKIIKRQRKNATQEALRKGDDVKFE	N(1)ATQEALR	0	0	0	2836700	1946300	2402700	2901300	2385700	3188100
sp|Q9NPR2|SEM4B_HUMAN;tr|Q2NL81|Q2NL81_HUMAN;tr|J3KNP4|J3KNP4_HUMAN;tr|H0YMR1|H0YMR1_HUMAN;tr|H0YLN3|H0YLN3_HUMAN;tr|H0YMD6|H0YMD6_HUMAN;tr|H0YKP2|H0YKP2_HUMAN	1	SEERPFLRFEAEHISNYTALLLSRDGRTLYV	FEAEHISN(1)YTALLLSR	0	0	0	0	3006900	0	5422000	0	4212900
sp|Q9NPR2|SEM4B_HUMAN;tr|Q2NL81|Q2NL81_HUMAN;tr|J3KNP4|J3KNP4_HUMAN;tr|H0YMZ3|H0YMZ3_HUMAN;tr|Q4VBY2|Q4VBY2_HUMAN;tr|Q7Z3N1|Q7Z3N1_HUMAN	1	RPGACITNSARERKINSSLQLPDRVLNFLKD	KIN(1)SSLQLPDR	3299900	2674600	3092800	2102000	2712300	2448400	4058900	3723200	3493200
sp|Q9NS15|LTBP3_HUMAN;tr|B4DRN5|B4DRN5_HUMAN;tr|E9PKW1|E9PKW1_HUMAN;tr|B9EG76|B9EG76_HUMAN	1	RGEVGADCPQGYKRLNSTHCQDINECAMPGV	LN(1)STHCQDINECAMPGVCR	42078000	34481000	26305000	71657000	64439000	94996000	33363000	23384000	45396000
sp|Q9NS15|LTBP3_HUMAN;tr|H0YE75|H0YE75_HUMAN;tr|E9PRF2|E9PRF2_HUMAN;tr|H0YC99|H0YC99_HUMAN	1	TCLKGQCRDSCQQGSNMTLIGENGHSTDTLT	DSCQQGSN(1)MTLIGEN(1)GHSTDTLTGSGFR	49665000	42344000	37984000	0	4735900	5935700	18618000	14158000	13751000
sp|Q9NS15|LTBP3_HUMAN;tr|H0YE75|H0YE75_HUMAN;tr|E9PRF2|E9PRF2_HUMAN;tr|H0YC99|H0YC99_HUMAN	1	RDSCQQGSNMTLIGENGHSTDTLTGSGFRVV	DSCQQGSN(1)MTLIGEN(1)GHSTDTLTGSGFR	36226000	42344000	37984000	0	4735900	5935700	18618000	9035400	13751000
sp|Q9NXG6|P4HTM_HUMAN	1	PVYPETICSHTKLVANESVPFETSCRYMTVL	LVAN(1)ESVPFETSCR	0	0	1592700	0	0	0	16758000	0	13349000
sp|Q9NY97|B3GN2_HUMAN	1	LPDRFKDFLLYLRCRNYSLLIDQPDKCAKKP	CRN(1)YSLLIDQPDK	0	0	0	4254200	2675100	2747700	0	0	2189900
sp|Q9NY97|B3GN2_HUMAN	1	LSMLTNQTGEAGRLSNISHLNYCEPDLRVTS	LSN(1)ISHLN(1)YCEPDLR	22140000	31605000	29502000	28076000	32714000	26897000	21770000	24360000	0
sp|Q9NY97|B3GN2_HUMAN	1	NQTGEAGRLSNISHLNYCEPDLRVTSVVTGF	LSN(1)ISHLN(1)YCEPDLR	0	0	0	0	0	0	0	0	0
sp|Q9NZ53|PDXL2_HUMAN	1	MLGDIRRSLEEIGIQNYSTTSSCQARASQVR	SLEEIGIQN(1)YSTTSSCQAR	34089000	41193000	42749000	17299000	25326000	21930000	24781000	20715000	21669000
sp|Q9NZP8|C1RL_HUMAN	1	QCMPVCGRPVTPIAQNQTTLGSSRAKLGNFP	DRQDGEEVLQCMPVCGRPVTPIAQN(1)QTTLGSSR	0	0	0	0	0	10609000	6724900	0	5900000
sp|Q9UBG0|MRC2_HUMAN	1	PAALPPAPGTELSYLNGTFRLLQKPLRWHDA	GTDPSLSPSPAALPPAPGTELSYLN(1)GTFR	0	0	0	0	0	0	20861000	22601000	25327000
sp|Q9UBG0|MRC2_HUMAN	1	KPLRWHDALLLCESRNASLAYVPDPYTQAFL	N(1)ASLAYVPDPYTQAFLTQAAR	0	0	0	0	0	0	27460000	33926000	33849000
sp|Q9UBG0|MRC2_HUMAN	1	TLGDQLSLLLGARTSNISKPGTLERGDQTRS	TSN(1)ISKPGTLER	0	0	0	0	1472100	0	27035000	28963000	30776000
sp|Q9UBG0|MRC2_HUMAN	1	CLEAQGGQVRVTPACNTSLPAQRWKWVSRNR	VTPACN(1)TSLPAQR	0	0	0	4350900	0	0	52677000	53677000	49207000
sp|Q9UBG0|MRC2_HUMAN	1	VTIWGPEGRWNDSPCNQSLPSICKKAGQLSQ	WNDSPCN(1)QSLPSICKK	0	0	0	0	1169800	0	27163000	22130000	26107000
sp|Q9UHB7|AFF4_HUMAN	1	RKRTISQSSSLKSSSNSNKETSGSSKNSSST	SSSN(1)SN(1)KETSGSSKN(1)SSSTSK	0	0	0	0	45685000	46308000	78478000	0	0
sp|Q9UHB7|AFF4_HUMAN	1	RTISQSSSLKSSSNSNKETSGSSKNSSSTSK	SSSN(1)SN(1)KETSGSSKN(1)SSSTSK	0	0	0	0	45685000	46308000	78478000	0	0
sp|Q9UHB7|AFF4_HUMAN	1	KSSSNSNKETSGSSKNSSSTSKQKKTEGKTS	SSSN(1)SN(1)KETSGSSKN(1)SSSTSK	0	0	0	0	45685000	46308000	78478000	0	0
sp|Q9UHL4|DPP2_HUMAN	1	AQRITGLRALAGLVYNASGSEHCYDIYRLYH	ALAGLVYN(1)ASGSEHCYDIYR	19747000	22265000	23280000	0	11557000	8339200	7766400	9403300	12209000
sp|Q9UHL4|DPP2_HUMAN;tr|R4GMR2|R4GMR2_HUMAN	1	SNGNLDPWAGGGIRRNLSASVIAVTIQGGAH	RN(1)LSASVIAVTIQGGAHHLDLR	25460000	24799000	29828000	13423000	13377000	17240000	18905000	26020000	21224000
sp|Q9UHN6|TMEM2_HUMAN	1	NFKAGLFIDKGVKTTNSSAADPREYLCLDNS	TTN(1)SSAADPR	0	0	0	0	0	0	0	0	0
sp|Q9ULF5|S39AA_HUMAN	1	PSERGEPSNEPSTETNKTQEQSDVKLPKGKR	GEPSNEPSTETN(1)KTQEQSDVKLPK	58271000	53842000	49770000	72939000	87624000	99728000	85987000	89424000	119740000
sp|Q9ULF5|S39AA_HUMAN	1	LRKDLNEDDHHHECLNVTQLLKYYGHGANSP	DLNEDDHHHECLN(1)VTQLLK	12895000	8855300	0	13296000	15717000	0	31181000	27757000	32267000
sp|Q9ULI3|HEG1_HUMAN	1	PALEMGELTTPSRKRNSSGPDLSWLHFYRTA	N(1)SSGPDLSWLHFYR	5134600	5317700	3770500	9597500	11734000	7583600	6653400	7116600	7699600
sp|Q9UMF0|ICAM5_HUMAN;tr|Q8TAM9|Q8TAM9_HUMAN;tr|Q8N6I2|Q8N6I2_HUMAN	1	RAELDLRPHGLGLFENSSAPRELRTFSLSPD	AELDLRPHGLGLFEN(1)SSAPR	7021500	0	3711000	11063000	12345000	9091500	9020000	14170000	8647200
sp|Q9UMF0|ICAM5_HUMAN;tr|Q8TAM9|Q8TAM9_HUMAN;tr|Q8N6I2|Q8N6I2_HUMAN	1	TVEYGPRFEEPSCPSNWTWVEGSGRLFSCEV	FEEPSCPSN(1)WTWVEGSGR	0	5593600	0	11224000	14439000	13661000	10265000	0	7233200
sp|Q9UMF0|ICAM5_HUMAN;tr|Q8TAM9|Q8TAM9_HUMAN;tr|Q8N6I2|Q8N6I2_HUMAN;tr|K7EIL3|K7EIL3_HUMAN	1	VLTATVLARREDHGANFSCRAELDLRPHGLG	REDHGAN(1)FSCR	0	0	0	6345800	0	6480800	0	0	0
sp|Q9UMR5|PPT2_HUMAN;tr|G8JLE1|G8JLE1_HUMAN;tr|B0S872|B0S872_HUMAN	1	VRCPMAGISHTAWHSNRTLYETCIEPWLS__	CPMAGISHTAWHSN(1)R	0	0	0	0	5414600	8042400	6349900	15259000	18987000
sp|Q9UMR5|PPT2_HUMAN;tr|G8JLE1|G8JLE1_HUMAN;tr|B0S872|B0S872_HUMAN;tr|H3BNV4|H3BNV4_HUMAN;tr|B7Z424|B7Z424_HUMAN;tr|A2ARM8|A2ARM8_HUMAN;tr|A2ABN7|A2ABN7_HUMAN;tr|B0UYY6|B0UYY6_HUMAN;tr|B0UYY2|B0UYY2_HUMAN;tr|A8K358|A8K358_HUMAN	1	ASSFLALINGERDHPNATVWRKNFLRVGHLV	DHPN(1)ATVWR	0	0	0	1407900	1294000	1881200	0	0	4338600
sp|Q9UNN8|EPCR_HUMAN	1	QISYFRDPYHVWYQGNASLGGHLTHVLEGPD	DPYHVWYQGN(1)ASLGGHLTHVLEGPDTN(1)TTIIQLQPLQEPESWAR	0	0	0	26636000	49598000	44751000	0	0	0
sp|Q9UNN8|EPCR_HUMAN	1	SLGGHLTHVLEGPDTNTTIIQLQPLQEPESW	DPYHVWYQGN(1)ASLGGHLTHVLEGPDTN(1)TTIIQLQPLQEPESWAR	0	0	0	26636000	49598000	44751000	0	0	0
sp|Q9Y4D7|PLXD1_HUMAN	1	VEMSVRVNGRNIVKANFTIYDCSRTAQVYPH	AN(1)FTIYDCSR	0	0	4663800	0	0	0	1647900	0	0
sp|Q9Y4K0|LOXL2_HUMAN	1	SSCKLGPQVSLDPMKNVTCENGLPAVVSCVP	LGPQVSLDPMKN(1)VTCEN(1)GLPAVVSCVPGQVFSPDGPSR	139580000	157750000	84224000	313210000	319630000	25048000	125360000	0	236790000
sp|Q9Y4K0|LOXL2_HUMAN	1	GPQVSLDPMKNVTCENGLPAVVSCVPGQVFS	LGPQVSLDPMKN(1)VTCEN(1)GLPAVVSCVPGQVFSPDGPSR	113440000	52900000	30016000	0	25179000	25048000	125360000	105880000	54045000
sp|Q9Y6N6|LAMC3_HUMAN;tr|Q5JTC4|Q5JTC4_HUMAN	1	VAPPLPPFHFQRLLANLTSLRLRVSPGPSPA	LLAN(1)LTSLR	1292200	0	1466600	4245100	3417600	4026700	1789400	0	1833800
tr|A0N0L8|A0N0L8_HUMAN;sp|O75144|ICOSL_HUMAN;tr|K4DIA0|K4DIA0_HUMAN;tr|B7ZA61|B7ZA61_HUMAN;tr|B7ZA28|B7ZA28_HUMAN;tr|B7Z1W8|B7Z1W8_HUMAN	1	SPAGMLRGDFSLRLFNVTPQDEQKFHCLVLS	LFN(1)VTPQDEQK	21990000	14345000	17607000	18584000	14594000	16128000	0	0	0
tr|A0PJ49|A0PJ49_HUMAN;tr|Q6ZMD4|Q6ZMD4_HUMAN;sp|Q8N441|FGRL1_HUMAN	1	SGKYTCRVSNRAGAINATYKVDVIQRTRSKP	AGAIN(1)ATYK	0	841730	0	2371200	0	2691900	5207200	3816300	4360000
tr|A3KFI2|A3KFI2_HUMAN;tr|R4GMY4|R4GMY4_HUMAN;tr|A3KFI3|A3KFI3_HUMAN;tr|A3KFI4|A3KFI4_HUMAN;tr|A3KFI5|A3KFI5_HUMAN;tr|A3KFI1|A3KFI1_HUMAN;tr|E5RFZ1|E5RFZ1_HUMAN;sp|P41271|NBL1_HUMAN	1	KLALFPDKSAWCEAKNITQIVGHSGCEAKSI	SAWCEAKN(1)ITQIVGHSGCEAK	285140000	276990000	332850000	144540000	146930000	148250000	197290000	211780000	165050000
tr|A4D0Y6|A4D0Y6_HUMAN;sp|O15354|GPR37_HUMAN	1	HEGWTIALPGRALAQNGSLGEGIHEPGGPRR	ALAQN(1)GSLGEGIHEPGGPR	0	0	0	5552900	10492000	9243500	0	0	0
tr|A4QPA1|A4QPA1_HUMAN;tr|Q1WWL2|Q1WWL2_HUMAN;tr|Q4QQP8|Q4QQP8_HUMAN;sp|Q9P2B2|FPRP_HUMAN	1	KYIISLDQDSVVKLENWTDASRVDGVVLEKV	LEN(1)WTDASRVDGVVLEK	20979000	18266000	14610000	5849200	7510200	8517300	0	0	0
tr|A4QPA1|A4QPA1_HUMAN;tr|Q1WWL2|Q1WWL2_HUMAN;tr|Q4QQP8|Q4QQP8_HUMAN;sp|Q9P2B2|FPRP_HUMAN	1	TVVIQPTVLRAAVPKNVSVAEGKELDLTCNI	N(1)VSVAEGK	17237000	20442000	16267000	11817000	13957000	13507000	7817600	8741100	6774300
tr|A4QPA1|A4QPA1_HUMAN;tr|Q1WWL2|Q1WWL2_HUMAN;tr|Q4QQP8|Q4QQP8_HUMAN;sp|Q9P2B2|FPRP_HUMAN	1	VLIMAEKPVGDLSSPNETKYIISLDQDSVVK	YSVLIMAEKPVGDLSSPN(1)ETK	116500000	102730000	110170000	64193000	68519000	66494000	45455000	46700000	35608000
tr|A4QPA1|A4QPA1_HUMAN;tr|Q1WWL2|Q1WWL2_HUMAN;tr|Q4QQP8|Q4QQP8_HUMAN;sp|Q9P2B2|FPRP_HUMAN	1	KNVSVAEGKELDLTCNITTDRADDVRPEVTW	ELDLTCN(1)ITTDR	18076000	24872000	21253000	18744000	8339000	11944000	0	10943000	10742000
tr|A5PKX5|A5PKX5_HUMAN;sp|Q16706|MA2A1_HUMAN	1	AENNEIISNIRDSVINLSESVEDGPKSSQSN	DSVIN(1)LSESVEDGPK	0	0	0	5789000	0	4580500	7340100	7582500	4645000
tr|A5PKX5|A5PKX5_HUMAN;sp|Q16706|MA2A1_HUMAN	1	SASSNSHLADYVLYKNKVEDSGIFTIKNMIN	N(1)KVEDSGIFTIK	103260000	0	97968000	14291000	21812000	19752000	0	14642000	0
tr|A6NM95|A6NM95_HUMAN;tr|A8K1W7|A8K1W7_HUMAN;sp|Q8NFY4|SEM6D_HUMAN;tr|H0YMA6|H0YMA6_HUMAN;tr|H0YMV0|H0YMV0_HUMAN	1	HYSRQYPVFRGRPSGNESQHRLDFQLMLKIR	GRPSGN(1)ESQHR	9308000	9033700	6747700	21335000	12686000	15625000	10691000	11690000	5171800
tr|A6NM95|A6NM95_HUMAN;tr|A8K1W7|A8K1W7_HUMAN;sp|Q8NFY4|SEM6D_HUMAN;tr|Q9HAH9|Q9HAH9_HUMAN	1	GMVLKVLAKTSPFSLNDSVLLEEIEAYNHAK	TSPFSLN(1)DSVLLEEIEAYNHAK	0	32142000	13823000	45482000	48338000	25432000	0	19137000	19042000
tr|A8K037|A8K037_HUMAN;sp|Q9NU53|GINM1_HUMAN	1	EPPPLSGAPQDGIRINVTTLKDDGDISKQQV	IN(1)VTTLKDDGDISK	5874400	3807300	0	5266000	4934700	5033600	0	0	0
tr|A8K0I8|A8K0I8_HUMAN;sp|Q8NFT8|DNER_HUMAN	1	NSSAGGRLVSFEVPQNTSVKIRQDATASLIL	LVSFEVPQN(1)TSVK	13875000	13303000	13154000	62364000	61062000	55855000	0	0	0
tr|A8K0M4|A8K0M4_HUMAN;tr|B2R7U1|B2R7U1_HUMAN;sp|P20827|EFNA1_HUMAN	1	LCCSLAAADRHTVFWNSSNPKFRNEDYTIHV	HTVFWN(1)SSNPK	139270000	77672000	93082000	143250000	171100000	140840000	105470000	89363000	77839000
tr|A8K1Z4|A8K1Z4_HUMAN;sp|P42702|LIFR_HUMAN	1	SRSEPCLMDWRKVPSNSTETVIESDEFRPGI	KVPSN(1)STETVIESDEFRPGIR	15893000	8814200	0	7350800	4714900	6533000	0	2256000	0
tr|A8K1Z4|A8K1Z4_HUMAN;sp|P42702|LIFR_HUMAN	1	HFSGLEEWSDWSPVRNISWIPDSQTKVFPQD	N(1)ISWIPDSQTK	3436900	0	4734600	2077500	0	2184500	1246400	942510	1528900
tr|A8K1Z4|A8K1Z4_HUMAN;sp|P42702|LIFR_HUMAN	1	VLRKESMELVKLVTHNTTLNGKDTLHHWSWA	LVTHN(1)TTLN(1)GK	909120	3491700	1091000	0	0	0	0	0	0
tr|A8K1Z4|A8K1Z4_HUMAN;sp|P42702|LIFR_HUMAN	1	ESMELVKLVTHNTTLNGKDTLHHWSWASDMP	LVTHN(1)TTLN(1)GK	0	2165200	1091000	0	0	0	0	0	0
tr|A8K335|A8K335_HUMAN;sp|Q92820|GGH_HUMAN	1	EPLTANFHKWSLSVKNFTMNEKLKKFFNVLT	N(1)FTMNEK	51506000	45535000	56710000	30026000	31310000	37744000	24091000	25114000	25272000
tr|A8K369|A8K369_HUMAN;tr|B4DN92|B4DN92_HUMAN;tr|A8K285|A8K285_HUMAN;tr|A8K0M6|A8K0M6_HUMAN;sp|Q8NBN3|TM87A_HUMAN	1	RGLSGKYQTSSKLFQNCSELFKTQTFSGDFM	LFQN(1)CSELFK	0	1101300	930600	5305300	5173400	5655000	5754900	4321500	5507300
tr|A8K4A0|A8K4A0_HUMAN;sp|P15848|ARSB_HUMAN	1	EDYYSHERCTLIDALNVTRCALDFRDGEEVA	CTLIDALN(1)VTR	4812100	6839400	3517700	0	0	0	0	6775100	2383400
tr|A8K4C2|A8K4C2_HUMAN;tr|A8K477|A8K477_HUMAN;sp|O00391|QSOX1_HUMAN;tr|Q13876|Q13876_HUMAN	1	IPGFPTVRFFKAFTKNGSGAVFPVAGADVQT	N(1)GSGAVFPVAGADVQTLR	17611000	15889000	18240000	14903000	16092000	27475000	18587000	31376000	27159000
tr|A8K4C2|A8K4C2_HUMAN;tr|A8K477|A8K477_HUMAN;sp|O00391|QSOX1_HUMAN;tr|Q13876|Q13876_HUMAN	1	AAPELAMGALELESRNSTLDPGKPEMMKSPT	N(1)STLDPGKPEMMK	0	0	0	0	0	0	0	0	0
tr|A8K4C2|A8K4C2_HUMAN;tr|A8K477|A8K477_HUMAN;sp|O00391|QSOX1_HUMAN;tr|Q13876|Q13876_HUMAN	1	KFGVTDFPSCYLLFRNGSVSRVPVLMESRSF	N(1)GSVSRVPVLMESR	8683900	8402800	7918500	22539000	21815000	17418000	6098700	5199800	4959200
tr|A8K555|A8K555_HUMAN;sp|Q13641|TPBG_HUMAN	1	CECSEAARTVKCVNRNLTEVPTDLPAYVRNL	N(1)LTEVPTDLPAYVR	0	0	0	4862000	3399600	3596300	3156700	2052500	0
tr|A8K555|A8K555_HUMAN;sp|Q13641|TPBG_HUMAN	1	GAFARRPPLAELAALNLSGSRLDEVRAGAFE	RPPLAELAALN(1)LSGSR	0	0	0	2668600	0	2311100	0	0	0
tr|A8K6H1|A8K6H1_HUMAN;sp|Q9NZ08|ERAP1_HUMAN	1	YFFGKCFDAMEVDALNSSHPVSTPVENPAQI	CFDAMEVDALN(1)SSHPVSTPVENPAQIR	39862000	34644000	27766000	0	0	0	0	0	0
tr|A8K6V8|A8K6V8_HUMAN;sp|Q14703|MBTP1_HUMAN	1	FRSLKYAESDPTVPCNETRWSQKWQSSRPLR	YAESDPTVPCN(1)ETR	8517400	8326900	0	0	11823000	11315000	0	0	0
tr|A8KAQ3|A8KAQ3_HUMAN;sp|Q99523|SORT_HUMAN	1	DRHLYTTTGGETDFTNVTSLRGVYITSVLSE	HLYTTTGGETDFTN(1)VTSLR	0	0	4285800	0	0	0	7525800	7453200	9380000
tr|A8KAY2|A8KAY2_HUMAN;sp|Q75N90|FBN3_HUMAN	1	HCACAGGFALDAQERNCTDIDECRISPDLCG	N(1)CTDIDECR	107870000	83728000	58248000	73574000	128650000	106300000	94655000	89024000	107770000
tr|A8MWK3|A8MWK3_HUMAN;sp|P19022|CADH2_HUMAN	1	EVPIIITDSGNPPKSNISILRVKVCQCDSNG	SN(1)ISILR	6580900	0	5212900	9547600	9234100	9441400	19954000	16763000	19616000
tr|A8MWK3|A8MWK3_HUMAN;sp|P19022|CADH2_HUMAN	1	PFAFDLPLSPVTIKRNWTITRLNGDFAQLNL	RN(1)WTITR	20731000	17497000	15009000	26094000	24341000	26215000	61194000	56577000	59205000
tr|A9UJN9|A9UJN9_HUMAN;tr|A9UJP0|A9UJP0_HUMAN;sp|P01127|PDGFB_HUMAN	1	LHGDPGEEDGAELDLNMTRSHSGGELESLAR	LLHGDPGEEDGAELDLN(1)MTR	28217000	33245000	35855000	1580300	2752400	0	0	0	0
tr|B2R627|B2R627_HUMAN;tr|A8K6A5|A8K6A5_HUMAN;sp|P08648|ITA5_HUMAN	1	EPLSDPVGTCYLSTDNFTRILEYAPCRSDFS	TEKEPLSDPVGTCYLSTDN(1)FTR	0	0	0	22397000	20683000	25723000	23618000	16034000	25386000
tr|B2R627|B2R627_HUMAN;tr|A8K6A5|A8K6A5_HUMAN;sp|P08648|ITA5_HUMAN	1	SGDDTEDFVAGVPKGNLTYGYVTILNGSDIR	GN(1)LTYGYVTILN(1)GSDIR	0	0	2304700	5058800	5129800	7969800	0	8107500	5963500
tr|B2R627|B2R627_HUMAN;tr|A8K6A5|A8K6A5_HUMAN;sp|P08648|ITA5_HUMAN	1	GVPKGNLTYGYVTILNGSDIRSLYNFSGEQM	GN(1)LTYGYVTILN(1)GSDIR	0	0	2304700	5058800	5129800	7969800	0	8107500	5963500
tr|B2R642|B2R642_HUMAN;tr|A8K6A6|A8K6A6_HUMAN;sp|P43121|MUC18_HUMAN	1	GSTALLKCGLSQSQGNLSHVDWFSVHKEKRT	CGLSQSQGN(1)LSHVDWFSVHKEK	163370000	151840000	210550000	186380000	244190000	286140000	270030000	192860000	264610000
tr|B2R642|B2R642_HUMAN;tr|A8K6A6|A8K6A6_HUMAN;sp|P43121|MUC18_HUMAN;tr|B3KXZ9|B3KXZ9_HUMAN	1	GGYRCVASVPSIPGLNRTQLVNVAIFGPPWM	CVASVPSIPGLN(1)R	118250000	106550000	101150000	86416000	88685000	100480000	80253000	67352000	84227000
tr|B2R6X2|B2R6X2_HUMAN;sp|P08236|BGLR_HUMAN	1	KLEVRLLDAENKVVANGTGTQGQLKVPGVSL	VVAN(1)GTGTQGQLK	30951000	24714000	19961000	1116600	0	1256000	4903800	2201700	3581100
tr|B2R7C7|B2R7C7_HUMAN;sp|P05187|PPB1_HUMAN	1	VQEWLAKRQGARYVWNRTELMQASLDPSVTH	YVWN(1)RTELMQASLDPSVTHLMGLFEPGDMK	0	17385000	0	15699000	22569000	8329200	13302000	0	0
tr|B2R7C7|B2R7C7_HUMAN;sp|P05187|PPB1_HUMAN;sp|P09923|PPBI_HUMAN;sp|P10696|PPBN_HUMAN	1	KGNFQTIGLSAAARFNQCNTTRGNEVISVMN	FN(1)QCN(1)TTR	20336000	17168000	14800000	0	0	2839100	7520400	6647700	8571900
tr|B2R7C7|B2R7C7_HUMAN;sp|P05187|PPB1_HUMAN;sp|P09923|PPBI_HUMAN;sp|P10696|PPBN_HUMAN	1	FQTIGLSAAARFNQCNTTRGNEVISVMNRAK	FN(1)QCN(1)TTR	1433000000	1133800000	1052500000	329690000	237310000	366770000	483720000	428360000	486490000
tr|B2R7T2|B2R7T2_HUMAN;sp|P61812|TGFB2_HUMAN;tr|Q59EG9|Q59EG9_HUMAN	1	YPEPEEVPPEVISIYNSTRDLLQEKASRRAA	LTSPPEDYPEPEEVPPEVISIYN(1)STR	0	0	0	60490000	0	75992000	115950000	117320000	143820000
tr|B2RA81|B2RA81_HUMAN;sp|Q13253|NOGG_HUMAN	1	IEHPDPIFDPKEKDLNETLLRSLLGGHYDPG	EKDLN(1)ETLLR	12917000	11583000	8937800	7138500	6833000	5099200	1338800	0	0
tr|B2RBR3|B2RBR3_HUMAN;sp|O95274|LYPD3_HUMAN;tr|A8K4E0|A8K4E0_HUMAN	1	REACQGTSPPVVSCYNASDHVYKGCFDGNVT	EACQGTSPPVVSCYN(1)ASDHVYK	299940000	253050000	196760000	1010800000	714530000	851100000	325010000	237430000	323240000
tr|B2RBR3|B2RBR3_HUMAN;sp|O95274|LYPD3_HUMAN;tr|A8K4E0|A8K4E0_HUMAN	1	VYKGCFDGNVTLTAANVTVSLPVRGCVQDEF	GCFDGN(1)VTLTAAN(1)VTVSLPVR	5991000	2083800	0	55018000	27587000	28813000	0	6375200	10970000
tr|B2RBR3|B2RBR3_HUMAN;sp|O95274|LYPD3_HUMAN;tr|A8K4E0|A8K4E0_HUMAN	1	CYNASDHVYKGCFDGNVTLTAANVTVSLPVR	GCFDGN(1)VTLTAAN(1)VTVSLPVR	5991000	2083800	0	55018000	27587000	28813000	0	6375200	10970000
tr|B2RBR3|B2RBR3_HUMAN;sp|O95274|LYPD3_HUMAN;tr|A8K4E0|A8K4E0_HUMAN;tr|Q5JPJ9|Q5JPJ9_HUMAN	1	SGSCCQGSRCNSDLRNKTYFSPRIPPLVRLP	N(1)KTYFSPR	12047000	8529900	7408600	62000000	53410000	46703000	11342000	14107000	14399000
tr|B2RBR3|B2RBR3_HUMAN;sp|O95274|LYPD3_HUMAN;tr|Q5JPJ9|Q5JPJ9_HUMAN	1	IQLQQCAQDRCNAKLNLTSRALDPAGNESAY	CNAKLN(1)LTSR	15768000	12952000	15915000	71862000	65920000	62223000	24895000	20922000	20306000
tr|B3KMB2|B3KMB2_HUMAN;tr|B7Z3D1|B7Z3D1_HUMAN;tr|F5H7K3|F5H7K3_HUMAN;tr|B7Z444|B7Z444_HUMAN;sp|O75071|EFC14_HUMAN	1	DRSATLKRQSLDQVTNRTDTVKIQSIKKEDS	QSLDQVTN(1)RTDTVK	9730300	9800400	8203000	3181700	2863300	5194500	2424100	1707200	1460000
tr|B3KMB6|B3KMB6_HUMAN;sp|O75509|TNR21_HUMAN	1	CDKCPAGTYVSEHCTNTSLRVCSSCPVGTFT	CPAGTYVSEHCTN(1)TSLR	27106000	35758000	21086000	124730000	80851000	92070000	83714000	70557000	70803000
tr|B3KMB6|B3KMB6_HUMAN;sp|O75509|TNR21_HUMAN	1	RPKVLSSIQEGTVPDNTSSARGKEDVNKTLP	VLSSIQEGTVPDN(1)TSSAR	0	4213000	0	0	0	11576000	0	0	2739200
tr|B3KNG6|B3KNG6_HUMAN	1	FDMNQDGLISWDEYRNVTYGTYLDDPDPDDG	N(1)VTYGTYLDDPDPDDGFNYK	45113000	33124000	28452000	12039000	18493000	0	19512000	0	17391000
tr|B3KNK9|B3KNK9_HUMAN;sp|Q8NBJ4|GOLM1_HUMAN	1	RNYGRLQQDVLQFQKNQTNLERKFSYDLSQC	N(1)QTNLER	274730000	359860000	325650000	164010000	164720000	156090000	213740000	162140000	159950000
tr|B3KNK9|B3KNK9_HUMAN;sp|Q8NBJ4|GOLM1_HUMAN;tr|C9JYM4|C9JYM4_HUMAN	1	ESVNKLYQDEKAVLVNNITTGERLIRVLQDQ	AVLVN(1)N(1)ITTGER	23204000	20750000	18797000	1667500	9569300	6270700	8595800	8053100	7454600
tr|B3KNK9|B3KNK9_HUMAN;sp|Q8NBJ4|GOLM1_HUMAN;tr|C9JYM4|C9JYM4_HUMAN	1	SVNKLYQDEKAVLVNNITTGERLIRVLQDQL	AVLVN(1)N(1)ITTGER	343810000	305590000	305520000	95696000	102450000	112850000	116040000	125120000	139480000
tr|B3KPV4|B3KPV4_HUMAN;tr|B3KRZ6|B3KRZ6_HUMAN;sp|O60512|B4GT3_HUMAN;tr|Q71VA3|Q71VA3_HUMAN	1	QGPTFDYSHPRDVYSNLSHLPGAPGGPPAPQ	DVYSN(1)LSHLPGAPGGPPAPQGLPYCPER	0	0	0	0	0	14210000	20753000	18911000	13522000
tr|B3KQE1|B3KQE1_HUMAN;tr|Q53FK6|Q53FK6_HUMAN;tr|Q2HIZ0|Q2HIZ0_HUMAN;sp|P49746|TSP3_HUMAN;tr|B4DQH6|B4DQH6_HUMAN	1	VGSFKCGPCRLGFLGNQSQGCLPARTCHSPA	LGFLGN(1)QSQGCLPAR	14188000	8975100	11755000	15267000	18352000	18979000	61863000	48857000	69831000
tr|B3KQE1|B3KQE1_HUMAN;tr|Q53FK6|Q53FK6_HUMAN;tr|Q2HIZ0|Q2HIZ0_HUMAN;sp|P49746|TSP3_HUMAN;tr|F5H4Z8|F5H4Z8_HUMAN;tr|B4DQQ9|B4DQQ9_HUMAN;tr|Q2HIZ1|Q2HIZ1_HUMAN	1	FSQENIIWSNLQYRCNDTVPEDFEPFRRQLL	CN(1)DTVPEDFEPFRR	0	0	0	0	0	0	0	6143200	0
tr|B3KQQ3|B3KQQ3_HUMAN;sp|O60568|PLOD3_HUMAN;tr|C9JIX5|C9JIX5_HUMAN;tr|C9JU11|C9JU11_HUMAN;tr|B4DMP0|B4DMP0_HUMAN	1	ETEGYLRFLRSAEFFNYTVRTLGLGEEWRGG	SAEFFN(1)YTVR	20162000	16859000	11659000	88362000	99366000	96445000	38767000	46580000	40159000
tr|B3KQQ3|B3KQQ3_HUMAN;sp|O60568|PLOD3_HUMAN;tr|H7C2S8|H7C2S8_HUMAN;tr|Q9UG85|Q9UG85_HUMAN	1	IFDNPVDWKEQYIHENYSRALEGEGIVEQPC	YDTEHLHPDLWQIFDNPVDWKEQYIHEN(1)YSR	0	2275300	0	18612000	9598400	15610000	4917100	5980900	6158500
tr|B3KQR3|B3KQR3_HUMAN;sp|O75629|CREG1_HUMAN	1	DYFGGPKIVTPEEYYNVTVQ___________	IVTPEEYYN(1)VTVQ	103410000	74985000	81329000	0	29315000	33146000	26102000	20090000	0
tr|B3KQR3|B3KQR3_HUMAN;sp|O75629|CREG1_HUMAN	1	PLCVHIMLSGTVTKVNETEMDIAKHSLFIRH	VN(1)ETEMDIAK	45124000	51303000	40264000	35530000	26581000	38095000	23493000	21526000	25562000
tr|B3KQS3|B3KQS3_HUMAN;tr|B4DQ98|B4DQ98_HUMAN;tr|B2RBF5|B2RBF5_HUMAN;sp|Q01459|DIAC_HUMAN	1	AAGRQVPYKTIMKQINSSISGNLWDKDQRAP	QIN(1)SSISGNLWDKDQR	42159000	34442000	40693000	14629000	16289000	14392000	13711000	14182000	12137000
tr|B3KQX7|B3KQX7_HUMAN;tr|B4DI53|B4DI53_HUMAN;tr|B4DDS1|B4DDS1_HUMAN;tr|B4DJ65|B4DJ65_HUMAN;tr|B2NI05|B2NI05_HUMAN;tr|B2NI04|B2NI04_HUMAN;tr|Q86XR1|Q86XR1_HUMAN;tr|Q540C4|Q540C4_HUMAN;tr|A2A2V1|A2A2V1_HUMAN;tr|Q6FGR8|Q6FGR8_HUMAN;tr|Q6FGN5|Q6FGN5_HUMAN;tr|Q5U0K3|Q5U0K3_HUMAN;tr|Q53YK7|Q53YK7_HUMAN;tr|A1YVW6|A1YVW6_HUMAN;sp|P04156|PRIO_HUMAN;tr|Q6SES1|Q6SES1_HUMAN;tr|O75942|O75942_HUMAN	1	ITIKQHTVTTTTKGENFTETDVKMMERVVEQ	QHTVTTTTKGEN(1)FTETDVK	18366000	14548000	12270000	24640000	22787000	26600000	28941000	31102000	31657000
tr|B3KQX9|B3KQX9_HUMAN;sp|P41221|WNT5A_HUMAN;tr|Q6DK41|Q6DK41_HUMAN;tr|B7Z1Y5|B7Z1Y5_HUMAN;sp|Q9H1J7|WNT5B_HUMAN	1	QDLVYIDPSPDYCVRNESTGSLGTQGRLCNK	N(1)ESTGSLGTQGR	11328000	6389500	10611000	0	5671000	5106100	8332100	7741500	11348000
tr|B3KQX9|B3KQX9_HUMAN;sp|P41221|WNT5A_HUMAN;tr|Q6DK41|Q6DK41_HUMAN;tr|C9J8I8|C9J8I8_HUMAN	1	TGIKECQYQFRHRRWNCSTVDNTSVFGRVMQ	WN(1)CSTVDNTSVFGR	19022000	17209000	11283000	19450000	26662000	15393000	13699000	12787000	16894000
tr|B3KS71|B3KS71_HUMAN;tr|C9JP16|C9JP16_HUMAN;tr|Q8NB01|Q8NB01_HUMAN;tr|B3KME2|B3KME2_HUMAN;sp|O75718|CRTAP_HUMAN;tr|B3KUP0|B3KUP0_HUMAN;tr|B3KQR7|B3KQR7_HUMAN	1	RLHRLLRDSEAFCHRNCSAAPQPEPAAGLAS	N(1)CSAAPQPEPAAGLASYPELR	0	6292700	7185800	0	5761300	7536400	0	0	6745300
tr|B3KS71|B3KS71_HUMAN;tr|C9JP16|C9JP16_HUMAN;tr|Q8NB01|Q8NB01_HUMAN;tr|B3KME2|B3KME2_HUMAN;sp|O75718|CRTAP_HUMAN;tr|B4DPA3|B4DPA3_HUMAN;tr|B3KX16|B3KX16_HUMAN	1	SDEHFQPRPEAVQFFNVTTLQKELYDFAKEN	DTWGLSDEHFQPRPEAVQFFN(1)VTTLQK	19936000	0	5000400	0	27601000	32555000	7910100	18419000	18031000
tr|B3KSS4|B3KSS4_HUMAN;tr|A8K4I1|A8K4I1_HUMAN;sp|P15151|PVR_HUMAN	1	NASLRMFGLRVEDEGNYTCLFVTFPQGSRSV	VEDEGN(1)YTCLFVTFPQGSR	0	0	0	14692000	12560000	11045000	0	0	0
tr|B3KSS4|B3KSS4_HUMAN;tr|A8K4I1|A8K4I1_HUMAN;sp|P15151|PVR_HUMAN	1	AQGAQLLIRPVDKPINTTLICNVTNALGARQ	PVDKPIN(1)TTLICN(0.998)VTN(0.002)ALGAR	14952000	4130900	4775800	1535200	0	10992000	6610000	4165500	5791000
tr|B3KWK7|B3KWK7_HUMAN;tr|B3KTQ0|B3KTQ0_HUMAN;tr|B4DP07|B4DP07_HUMAN;tr|A6XNC9|A6XNC9_HUMAN;tr|A6XND1|A6XND1_HUMAN;tr|B3KVF9|B3KVF9_HUMAN;tr|A6XND0|A6XND0_HUMAN;tr|B4DN53|B4DN53_HUMAN;tr|B3KRZ1|B3KRZ1_HUMAN;sp|P17936|IBP3_HUMAN	1	ARPLQALLDGRGLCVNASAVSRLRAYLLPAP	GLCVN(1)ASAVSR	491070000	524800000	483770000	378550000	332270000	418210000	193610000	136510000	158660000
tr|B3KWK7|B3KWK7_HUMAN;tr|B3KTQ0|B3KTQ0_HUMAN;tr|B4DP07|B4DP07_HUMAN;tr|A6XNC9|A6XNC9_HUMAN;tr|A6XND1|A6XND1_HUMAN;tr|B3KVF9|B3KVF9_HUMAN;tr|A6XND0|A6XND0_HUMAN;tr|B4DN53|B4DN53_HUMAN;tr|B3KRZ1|B3KRZ1_HUMAN;sp|P17936|IBP3_HUMAN;tr|B3KTS0|B3KTS0_HUMAN	1	SRLRAYLLPAPPAPGNASESEEDRSAGSVES	AYLLPAPPAPGN(1)ASESEEDRSAGSVESPSVSSTHR	141900000	115160000	118190000	55543000	50725000	56510000	60217000	56014000	63575000
tr|B3KWK7|B3KWK7_HUMAN;tr|B3KTQ0|B3KTQ0_HUMAN;tr|B4DP07|B4DP07_HUMAN;tr|A6XNC9|A6XNC9_HUMAN;tr|A6XND1|A6XND1_HUMAN;tr|B3KVF9|B3KVF9_HUMAN;tr|A6XND0|A6XND0_HUMAN;tr|B4DN53|B4DN53_HUMAN;tr|B3KRZ1|B3KRZ1_HUMAN;sp|P17936|IBP3_HUMAN;tr|C9JMX4|C9JMX4_HUMAN;tr|H0Y485|H0Y485_HUMAN;tr|H0Y5K2|H0Y5K2_HUMAN;tr|B3KVY6|B3KVY6_HUMAN;tr|B3KTS0|B3KTS0_HUMAN;tr|Q6ZSD0|Q6ZSD0_HUMAN	1	QRYKVDYESQSTDTQNFSSESKRETEYGPCR	YKVDYESQSTDTQN(1)FSSESKR	33371000	30468000	56884000	56740000	47175000	52154000	23976000	21256000	14608000
tr|B4DFW1|B4DFW1_HUMAN;sp|P48745|NOV_HUMAN	1	LRTKKSLKAIHLQFKNCTSLHTYKPRFCGVC	N(1)CTSLHTYKPR	27827000	15271000	17241000	0	0	0	0	0	0
tr|B4DGD7|B4DGD7_HUMAN;sp|P22304|IDS_HUMAN;tr|B3KWA1|B3KWA1_HUMAN	1	NPWMDIRQREDVQALNISVPYGPIPVDFQRK	QREDVQALN(1)ISVPYGPIPVDFQR	35975000	40873000	37482000	0	0	0	0	26696000	29226000
tr|B4DGD7|B4DGD7_HUMAN;sp|P22304|IDS_HUMAN;tr|Q14603|Q14603_HUMAN;tr|H0YB91|H0YB91_HUMAN;tr|O60597|O60597_HUMAN	1	TRLYDFNSYWRVHAGNFSTIPQYFKENGYVT	VHAGN(1)FSTIPQYFK	7029100	6599300	5197500	0	4321400	0	0	3033500	4943900
tr|B4DGG1|B4DGG1_HUMAN;sp|Q9H0X4|ITFG3_HUMAN	1	SGGPFKSDPHWESMLNATTRRMLSHSSGAVR	SDPHWESMLN(1)ATTR	4644700	3636700	3840000	3507600	0	4527500	2219000	1153400	1860100
tr|B4DGG1|B4DGG1_HUMAN;sp|Q9H0X4|ITFG3_HUMAN;tr|H7C2U8|H7C2U8_HUMAN	1	IFGRYKPDTLAVAVENGTGTDRQILFLDLGT	YKPDTLAVAVEN(1)GTGTDR	20639000	11657000	22665000	16353000	19451000	16574000	12274000	0	8305700
tr|B4DGN8|B4DGN8_HUMAN;sp|Q02809|PLOD1_HUMAN;tr|B4DR87|B4DR87_HUMAN;tr|B4DHT1|B4DHT1_HUMAN	1	VGVDYEGGGCRFLRYNCSIRAPRKGWTLMHP	FLRYN(1)CSIR	3195500	3481100	3016800	0	0	2449900	3671700	4552900	4811300
tr|B4DGN8|B4DGN8_HUMAN;sp|Q02809|PLOD1_HUMAN;tr|B4DR87|B4DR87_HUMAN;tr|Q5JXB7|Q5JXB7_HUMAN;tr|B2R5M9|B2R5M9_HUMAN	1	FYTKIFLDPEKREQINITLDHRCRIFQNLDG	EQIN(1)ITLDHR	17203000	16947000	16202000	15780000	10631000	10214000	23969000	32592000	20016000
tr|B4DGQ7|B4DGQ7_HUMAN;sp|P21860|ERBB3_HUMAN	1	CSGPQDTDCFACRHFNDSGACVPRCPQPLVY	HFN(1)DSGACVPR	1371600	1685100	1320800	11059000	8357500	11629000	0	0	0
tr|B4DHB2|B4DHB2_HUMAN;sp|Q9Y2G1|MRF_HUMAN	1	REFTYHFRVALLGQANCSSEALAQPATDYHF	VALLGQAN(1)CSSEALAQPATDYHFHFYR	0	0	0	19427000	0	15831000	0	0	0
tr|B4DHC3|B4DHC3_HUMAN;sp|Q15262|PTPRK_HUMAN;tr|Q86WJ2|Q86WJ2_HUMAN;tr|Q68DT8|Q68DT8_HUMAN;tr|F5GXI4|F5GXI4_HUMAN;tr|Q5TG12|Q5TG12_HUMAN;tr|B7ZMG0|B7ZMG0_HUMAN;tr|E9PGC5|E9PGC5_HUMAN;tr|Q59EZ1|Q59EZ1_HUMAN	1	IQARRIAVDWESLGYNITRCHTFNVTICYHY	RIAVDWESLGYN(1)ITR	33889000	39190000	39460000	104380000	78191000	109710000	39227000	31266000	59863000
tr|B4DHC3|B4DHC3_HUMAN;sp|Q15262|PTPRK_HUMAN;tr|Q86WJ2|Q86WJ2_HUMAN;tr|Q68DT8|Q68DT8_HUMAN;tr|F5GXI4|F5GXI4_HUMAN;tr|Q5TG12|Q5TG12_HUMAN;tr|B7ZMG0|B7ZMG0_HUMAN;tr|E9PGC5|E9PGC5_HUMAN;tr|Q59EZ1|Q59EZ1_HUMAN	1	PKAPQHVVNHLPPYTNVSLKMILTNPEGRKE	APQHVVNHLPPYTN(1)VSLK	18374000	0	16363000	14850000	14037000	10226000	13372000	9519200	13665000
tr|B4DHC3|B4DHC3_HUMAN;sp|Q15262|PTPRK_HUMAN;tr|Q86WJ2|Q86WJ2_HUMAN;tr|Q68DT8|Q68DT8_HUMAN;tr|F5GXI4|F5GXI4_HUMAN;tr|Q5TG12|Q5TG12_HUMAN;tr|B7ZMG0|B7ZMG0_HUMAN;tr|E9PGC5|E9PGC5_HUMAN;tr|Q59EZ1|Q59EZ1_HUMAN	1	HTFNVTICYHYFRGHNESKADCLDMDPKAPQ	GHN(1)ESKADCLDMDPK	7969500	8777600	6797000	0	0	9760200	0	5335100	6843500
tr|B4DJQ8|B4DJQ8_HUMAN;sp|P53634|CATC_HUMAN	1	TWVFQVGSSGSQRDVNCSVMGPQEKKVVVYL	DVN(1)CSVMGPQEKK	29389000	23852000	20852000	3407700	0	0	16714000	14106000	14894000
tr|B4DJQ8|B4DJQ8_HUMAN;sp|P53634|CATC_HUMAN;tr|I3V9V6|I3V9V6_HUMAN;tr|I3V9V3|I3V9V3_HUMAN;tr|H0YCY8|H0YCY8_HUMAN	1	FFKYKEEGSKVTTYCNETMTGWVHDVLGRNW	VTTYCN(1)ETMTGWVHDVLGR	27869000	40436000	16712000	0	0	0	19177000	24373000	39336000
tr|B4DK26|B4DK26_HUMAN;tr|A8K6Q6|A8K6Q6_HUMAN;sp|Q5ZPR3|CD276_HUMAN;tr|A8K9J6|A8K9J6_HUMAN;tr|H0YLT8|H0YLT8_HUMAN;tr|H0YN85|H0YN85_HUMAN;tr|H0YK40|H0YK40_HUMAN;tr|H0YK59|H0YK59_HUMAN	1	YANRTALFPDLLAQGNASLRLQRVRVADEGS	TALFPDLLAQGN(1)ASLR	17339000	16408000	16071000	18522000	20152000	21824000	19119000	21890000	19361000
tr|B4DK26|B4DK26_HUMAN;tr|A8K6Q6|A8K6Q6_HUMAN;sp|Q5ZPR3|CD276_HUMAN;tr|A8K9J6|A8K9J6_HUMAN;tr|H0YLT8|H0YLT8_HUMAN;tr|H0YN85|H0YN85_HUMAN;tr|H0YK40|H0YK40_HUMAN;tr|H0YK59|H0YK59_HUMAN;tr|B4DPW3|B4DPW3_HUMAN;tr|H3BM68|H3BM68_HUMAN	1	VHSFTEGRDQGSAYANRTALFPDLLAQGNAS	DQGSAYAN(1)R	10270000	9501000	7819700	10036000	8184900	10376000	10344000	10141000	12644000
tr|B4DK26|B4DK26_HUMAN;tr|A8K6Q6|A8K6Q6_HUMAN;sp|Q5ZPR3|CD276_HUMAN;tr|A8K9J6|A8K9J6_HUMAN;tr|H0YN29|H0YN29_HUMAN;tr|H0YL10|H0YL10_HUMAN	1	GLFDVHSILRVVLGANGTYSCLVRNPVLQQD	VVLGAN(1)GTYSCLVR	10058000	9100500	10817000	13981000	12250000	14941000	11942000	11168000	12020000
tr|B4DK26|B4DK26_HUMAN;tr|A8K6Q6|A8K6Q6_HUMAN;sp|Q5ZPR3|CD276_HUMAN;tr|H0YLT8|H0YLT8_HUMAN;tr|H0YN85|H0YN85_HUMAN;tr|H0YK40|H0YK40_HUMAN;tr|H0YK59|H0YK59_HUMAN;tr|B4DPW3|B4DPW3_HUMAN;tr|H3BM68|H3BM68_HUMAN	1	VHSFAEGQDQGSAYANRTALFPDLLAQGNAS	QLVHSFAEGQDQGSAYAN(1)R	15843000	10794000	0	11554000	15287000	13730000	0	11706000	8910700
tr|B4DKB2|B4DKB2_HUMAN;sp|P42892|ECE1_HUMAN	1	RAKPLMELIERLGGWNITGPWAKDNFQDTLQ	LGGWN(1)ITGPWAK	6699200	5994400	5860800	0	2720100	0	4785700	3633100	3711300
tr|B4DKB2|B4DKB2_HUMAN;sp|P42892|ECE1_HUMAN;tr|E9PJG1|E9PJG1_HUMAN	1	NLWEHNQAIIKHLLENSTASVSEAERKAQVY	HLLEN(1)STASVSEAERK	12680000	15981000	10002000	5466300	3927600	5009100	6178400	7896500	7086000
tr|B4DKY3|B4DKY3_HUMAN;tr|F5H845|F5H845_HUMAN;tr|B4DTV1|B4DTV1_HUMAN;tr|F5GZY0|F5GZY0_HUMAN;tr|B4E3I5|B4E3I5_HUMAN;sp|Q06481|APLP2_HUMAN	1	KSQVMTHLHVIEERRNQSLSLLYKVPYVAQE	RN(1)QSLSLLYK	17585000	22116000	16552000	23912000	20468000	25261000	24258000	21328000	28715000
tr|B4DMA2|B4DMA2_HUMAN;tr|B4DGL0|B4DGL0_HUMAN;sp|P08238|HS90B_HUMAN;tr|Q6PK50|Q6PK50_HUMAN;sp|Q58FF8|H90B2_HUMAN;tr|Q96GW1|Q96GW1_HUMAN;tr|Q59FC6|Q59FC6_HUMAN;tr|Q5CAQ5|Q5CAQ5_HUMAN;sp|P14625|ENPL_HUMAN;tr|B4DQX3|B4DQX3_HUMAN;tr|F8W026|F8W026_HUMAN;tr|Q5T9W8|Q5T9W8_HUMAN	1	SLYKNKEIFLRELISNASDALDKIRLISLTD;TFYSNKEIFLRELISNASDALDKIRYESLTD	ELISN(1)ASDALDKIR	7837400	5283600	3084900	0	0	0	4152300	2577700	2104400
tr|B4DMH8|B4DMH8_HUMAN;tr|B7Z390|B7Z390_HUMAN;tr|Q59GF2|Q59GF2_HUMAN;sp|Q13444|ADA15_HUMAN	1	DHSEAQKYRDFQHLLNRTLEVALLLDTFFRP	YRDFQHLLN(1)R	4757900	3816100	2346300	2638700	3556800	3909500	5732400	5214500	4547300
tr|B4DN67|B4DN67_HUMAN;sp|Q96J84|KIRR1_HUMAN	1	IDGGPVILLQAGTPHNLTCRAFNAKPAATII	IDGGPVILLQAGTPHN(1)LTCR	12919000	11047000	11871000	16568000	17504000	20400000	18615000	17284000	12846000
tr|B4DNT6|B4DNT6_HUMAN;tr|Q5NKV8|Q5NKV8_HUMAN;sp|P05362|ICAM1_HUMAN;tr|B4DQW5|B4DQW5_HUMAN;tr|E7ESS4|E7ESS4_HUMAN;tr|B4DW82|B4DW82_HUMAN;tr|Q15463|Q15463_HUMAN	1	LALGDQRLNPTVTYGNDSFSAKASVSVTAED	LNPTVTYGN(1)DSFSAK	127340000	179430000	132930000	147970000	130470000	154660000	137730000	182780000	129730000
tr|B4DNT6|B4DNT6_HUMAN;tr|Q5NKV8|Q5NKV8_HUMAN;sp|P05362|ICAM1_HUMAN;tr|B4DQW5|B4DQW5_HUMAN;tr|E7ESS4|E7ESS4_HUMAN;tr|B4DW82|B4DW82_HUMAN;tr|Q15463|Q15463_HUMAN	1	SCSATLEVAGQLIHKNQTRELRVLYGPRLDE	SFSCSATLEVAGQLIHKN(1)QTR	0	0	0	11538000	25375000	19987000	0	8452200	15031000
tr|B4DNT6|B4DNT6_HUMAN;tr|Q5NKV8|Q5NKV8_HUMAN;sp|P05362|ICAM1_HUMAN;tr|B4DQW5|B4DQW5_HUMAN;tr|Q15462|Q15462_HUMAN;tr|K7EKL8|K7EKL8_HUMAN	1	EVTTTVLVRRDHHGANFSCRTELDLRPQGLE	RDHHGAN(1)FSCR	15169000	14187000	13821000	44530000	38180000	34808000	29675000	35346000	27718000
tr|B4DNT6|B4DNT6_HUMAN;tr|Q5NKV8|Q5NKV8_HUMAN;sp|P05362|ICAM1_HUMAN;tr|B4DQW5|B4DQW5_HUMAN;tr|Q15462|Q15462_HUMAN;tr|K7EKL8|K7EKL8_HUMAN	1	NLTLRCQVEGGAPRANLTVVLLRGEKELKRE	AN(1)LTVVLLRGEK	24774000	25090000	24125000	31699000	29127000	33905000	27900000	27721000	29136000
tr|B4DNT6|B4DNT6_HUMAN;tr|Q5NKV8|Q5NKV8_HUMAN;sp|P05362|ICAM1_HUMAN;tr|Q15462|Q15462_HUMAN	1	RVELAPLPSWQPVGKNLTLRCQVEGGAPRAN	VELAPLPSWQPVGKN(1)LTLR	0	4348000	0	12278000	0	0	0	7072000	0
tr|B4DPP4|B4DPP4_HUMAN;sp|Q9BVK6|TMED9_HUMAN	1	FTSHTPGEHQICLHSNSTKFSLFAGGMLVSG	FTFTSHTPGEHQICLHSN(1)STK	0	0	0	0	9275400	8791600	0	12646000	0
tr|B4DPU0|B4DPU0_HUMAN;tr|B4DUD1|B4DUD1_HUMAN;sp|Q8NCC3|PAG15_HUMAN	1	YTWSPEKVFVQTPTINYTLRDYRKFFQDIGF	VFVQTPTIN(1)YTLR	5265900	0	5671800	4509000	4362900	5649400	5255500	4853000	5990300
tr|B4DQV1|B4DQV1_HUMAN;tr|B4DRR8|B4DRR8_HUMAN;tr|D3DSM7|D3DSM7_HUMAN;sp|P12109|CO6A1_HUMAN	1	EPRLSIIATDHTYRRNFTAADWGQSRDAEEA	RN(1)FTAADWGQSR	56169000	38164000	45539000	39460000	38795000	38644000	12628000	11944000	12797000
tr|B4DRB0|B4DRB0_HUMAN;tr|B4DUZ1|B4DUZ1_HUMAN;tr|B3KQJ7|B3KQJ7_HUMAN;sp|O43657|TSN6_HUMAN;tr|Q59ED5|Q59ED5_HUMAN	1	KNSFKNNYEKALKQYNSTGDYRSHAVDKIQN	QYN(1)STGDYR	4835100	2583000	3317500	0	0	9774600	6442400	5307500	0
tr|B4DS52|B4DS52_HUMAN;tr|H0Y997|H0Y997_HUMAN;tr|Q7Z345|Q7Z345_HUMAN;sp|Q96J42|TXD15_HUMAN;tr|D6RB48|D6RB48_HUMAN	1	SPKVNCEERNITGLENFTLKILNMSQDLMDF	VN(0.002)CEERN(0.998)ITGLEN(1)FTLK	10603000	7843400	7481900	2944000	0	5346200	0	0	0
tr|B4DS52|B4DS52_HUMAN;tr|H0Y997|H0Y997_HUMAN;tr|Q7Z345|Q7Z345_HUMAN;sp|Q96J42|TXD15_HUMAN;tr|H0Y928|H0Y928_HUMAN	1	NHTDRTLETLKIFIFNQTGIEAKKNVVVTQA	IFIFN(1)QTGIEAK	0	0	4772800	0	0	0	0	0	2786100
tr|B4DTP0|B4DTP0_HUMAN;tr|B4DU18|B4DU18_HUMAN;sp|P33151|CADH5_HUMAN;tr|Q59EA3|Q59EA3_HUMAN	1	IYNEKELDREVYPWYNLTVEAKELDSTGTPT	ELDREVYPWYN(1)LTVEAK	0	0	0	3758900	0	3258300	0	0	0
tr|B4DTT0|B4DTT0_HUMAN;tr|Q7Z3X3|Q7Z3X3_HUMAN;tr|H7C3P4|H7C3P4_HUMAN;tr|B4DYH8|B4DYH8_HUMAN;sp|P15586|GNS_HUMAN;tr|F6S8M0|F6S8M0_HUMAN;tr|B4E284|B4E284_HUMAN;tr|A8K6V6|A8K6V6_HUMAN;tr|F5H4C6|F5H4C6_HUMAN	1	GWSYWYALEKNSKYYNYTLSINGKARKHGEN	YYN(1)YTLSIN(1)GK	32441000	42276000	33584000	20946000	20798000	22241000	32952000	41159000	43362000
tr|B4DTT0|B4DTT0_HUMAN;tr|Q7Z3X3|Q7Z3X3_HUMAN;tr|H7C3P4|H7C3P4_HUMAN;tr|B4DYH8|B4DYH8_HUMAN;sp|P15586|GNS_HUMAN;tr|F6S8M0|F6S8M0_HUMAN;tr|B4E284|B4E284_HUMAN;tr|A8K6V6|A8K6V6_HUMAN;tr|F5H4C6|F5H4C6_HUMAN	1	ALEKNSKYYNYTLSINGKARKHGENYSVDYL	YYN(1)YTLSIN(1)GK	21393000	25004000	22552000	13717000	13973000	14629000	21230000	23414000	28636000
tr|B4DTT0|B4DTT0_HUMAN;tr|Q7Z3X3|Q7Z3X3_HUMAN;tr|H7C3P4|H7C3P4_HUMAN;tr|B4DYH8|B4DYH8_HUMAN;sp|P15586|GNS_HUMAN;tr|F6S8M0|F6S8M0_HUMAN;tr|B4E284|B4E284_HUMAN;tr|A8K6V6|A8K6V6_HUMAN;tr|F5H4C6|F5H4C6_HUMAN;tr|H0YFA9|H0YFA9_HUMAN	1	TNKHWLIRQAKTPMTNSSIQFLDNAFRKRWQ	TPMTN(1)SSIQFLDNAFRK	69134000	65198000	52677000	6243500	7869300	7457700	69696000	58670000	48460000
tr|B4DTT0|B4DTT0_HUMAN;tr|Q7Z3X3|Q7Z3X3_HUMAN;tr|H7C3P4|H7C3P4_HUMAN;tr|B4DYH8|B4DYH8_HUMAN;sp|P15586|GNS_HUMAN;tr|F6S8M0|F6S8M0_HUMAN;tr|B4E284|B4E284_HUMAN;tr|A8K6V6|A8K6V6_HUMAN;tr|H0YFA9|H0YFA9_HUMAN	1	QMDGMSLLPILRGASNLTWRSDVLVEYQGEG	GASN(1)LTWR	39222000	29973000	31629000	19421000	23446000	17678000	32609000	25401000	24873000
tr|B4DTT0|B4DTT0_HUMAN;tr|Q7Z3X3|Q7Z3X3_HUMAN;tr|H7C3P4|H7C3P4_HUMAN;tr|B4DYH8|B4DYH8_HUMAN;sp|P15586|GNS_HUMAN;tr|F6S8M0|F6S8M0_HUMAN;tr|B4E284|B4E284_HUMAN;tr|A8K6V6|A8K6V6_HUMAN;tr|H0YFA9|H0YFA9_HUMAN	1	DIKVPLLVRGPGIKPNQTSKMLVANIDLGPT	GPGIKPN(1)QTSK	44763000	37544000	36286000	20897000	17436000	14396000	38611000	31359000	35488000
tr|B4DTT5|B4DTT5_HUMAN;tr|A8K523|A8K523_HUMAN;sp|Q12841|FSTL1_HUMAN;tr|B4DTZ8|B4DTZ8_HUMAN	1	LEAEIIPDGWFSKGSNYSEILDKYFKNFDNG	GSN(1)YSEILDKYFK	1033600000	1038100000	771170000	660140000	639220000	600380000	560360000	576720000	742400000
tr|B4DTT5|B4DTT5_HUMAN;tr|A8K523|A8K523_HUMAN;sp|Q12841|FSTL1_HUMAN;tr|B4DTZ8|B4DTZ8_HUMAN	1	DSRLDSSEFLKFVEQNETAINITTYPDQENN	FVEQN(1)ETAIN(1)ITTYPDQENNK	46003000	67740000	71451000	85111000	85632000	72433000	32505000	35539000	39931000
tr|B4DTT5|B4DTT5_HUMAN;tr|A8K523|A8K523_HUMAN;sp|Q12841|FSTL1_HUMAN;tr|B4DTZ8|B4DTZ8_HUMAN	1	SSEFLKFVEQNETAINITTYPDQENNKLLRG	FVEQN(1)ETAIN(1)ITTYPDQENNK	46003000	67740000	71451000	85111000	85632000	72433000	32505000	35539000	39931000
tr|B4DTT5|B4DTT5_HUMAN;tr|A8K523|A8K523_HUMAN;sp|Q12841|FSTL1_HUMAN;tr|C9J5G4|C9J5G4_HUMAN	1	PHKRPVCGSNGKTYLNHCELHRDACLTGSKI	TYLN(1)HCELHR	11527000	9313500	10308000	8916000	10375000	10597000	8612200	10998000	12008000
tr|B4DTY8|B4DTY8_HUMAN;sp|P56199|ITA1_HUMAN	1	GTVVMQKASQIIIPRNTTFNVESTKKNEPLA	N(1)TTFNVESTK	18514000	16468000	15102000	29171000	34002000	33478000	25345000	29116000	26011000
tr|B4DTY8|B4DTY8_HUMAN;sp|P56199|ITA1_HUMAN	1	ASSGDVLYIAGQPRYNHTGQVIIYRMEDGNI	YN(1)HTGQVIIYR	11241000	10209000	8876700	27499000	22979000	25186000	25907000	27859000	16408000
tr|B4DTY8|B4DTY8_HUMAN;sp|P56199|ITA1_HUMAN	1	FSSLNLTIRGGLRSENASLVLSSSNQKRELA	SEN(1)ASLVLSSSNQKR	5503700	0	0	9169200	7063900	0	14926000	12375000	8375800
tr|B4DTY8|B4DTY8_HUMAN;sp|P56199|ITA1_HUMAN	1	GTEKEEQGKVYVYALNQTRFEYQMSLEPIKQ	VYVYALN(1)QTR	1314000	1941200	0	5132500	3845900	4957900	4312400	3465200	3987800
tr|B4DTY8|B4DTY8_HUMAN;sp|P56199|ITA1_HUMAN	1	GRGESLPCVKLDLPVNTSIPNVTEVKENMTF	LDLPVN(1)TSIPN(1)VTEVK	6761900	5844600	4897100	8943200	0	9176600	0	0	7342300
tr|B4DTY8|B4DTY8_HUMAN;sp|P56199|ITA1_HUMAN	1	VFSGIEAIQKDSCESNHNITCKVGYPFLRRG	DSCESN(1)HN(1)ITCK	3592600	2773400	2653900	5665900	5592400	9203700	0	5622600	0
tr|B4DTY8|B4DTY8_HUMAN;sp|P56199|ITA1_HUMAN	1	SGIEAIQKDSCESNHNITCKVGYPFLRRGEM	DSCESN(1)HN(1)ITCK	12457000	10307000	2653900	22796000	23403000	29099000	13379000	22044000	16431000
tr|B4DTY8|B4DTY8_HUMAN;sp|P56199|ITA1_HUMAN	1	LPCVKLDLPVNTSIPNVTEVKENMTFGSTLV	LDLPVN(1)TSIPN(1)VTEVK	6761900	5844600	4897100	8943200	0	9176600	0	0	7342300
tr|B4DUV1|B4DUV1_HUMAN;tr|B1AHL2|B1AHL2_HUMAN	1	KLPLRITYYHLSFPTNIQAPAVVFRMGPSSA	ITYYHLSFPTN(1)IQAPAVVFR	11957000	9238700	9884400	0	13212000	0	8120300	0	16466000
tr|B4DUV1|B4DUV1_HUMAN;tr|B1AHL2|B1AHL2_HUMAN;tr|B1AHL4|B1AHL4_HUMAN;tr|F8W7M9|F8W7M9_HUMAN;sp|P23142|FBLN1_HUMAN;tr|B1AHM7|B1AHM7_HUMAN;tr|B1AHM9|B1AHM9_HUMAN;tr|B1AHN3|B1AHN3_HUMAN;tr|B1AHM8|B1AHM8_HUMAN;tr|B1AHM6|B1AHM6_HUMAN	1	SLANEQDRCATPHGDNASLEATFVKRCCHCC	CATPHGDN(1)ASLEATFVKR	836960000	793920000	700450000	455830000	472450000	718400000	414660000	514520000	659860000
tr|B4DVG5|B4DVG5_HUMAN;sp|Q9GZM7|TINAL_HUMAN;tr|B4DNS5|B4DNS5_HUMAN;tr|E7EUP2|E7EUP2_HUMAN;tr|B4DK04|B4DK04_HUMAN	1	ALPYLGAICYCDLFCNRTVSDCCPFPPIQGC	GRADDCALPYLGAICYCDLFCN(1)R	119190000	79017000	0	71227000	58456000	75950000	54912000	42643000	31364000
tr|B4DWL3|B4DWL3_HUMAN;tr|Q59FZ0|Q59FZ0_HUMAN;tr|B3KRY3|B3KRY3_HUMAN;sp|P11279|LAMP1_HUMAN	1	PSLVIAFGRGHTLTLNFTRNATRYSVQLMSF	GHTLTLN(1)FTR	41063000	26700000	36906000	15797000	14668000	21431000	16851000	15096000	25157000
tr|B4DWL3|B4DWL3_HUMAN;tr|Q59FZ0|Q59FZ0_HUMAN;tr|B3KRY3|B3KRY3_HUMAN;sp|P11279|LAMP1_HUMAN	1	SAAFSVNYDTKSGPKNMTFDLPSDATVVLNR	SGPKN(1)MTFDLPSDATVVLN(1)R	99677000	89304000	82318000	41758000	53308000	45903000	48366000	53206000	33281000
tr|B4DWL3|B4DWL3_HUMAN;tr|Q59FZ0|Q59FZ0_HUMAN;tr|B3KRY3|B3KRY3_HUMAN;sp|P11279|LAMP1_HUMAN	1	RNATRYSVQLMSFVYNLSDTHLFPNASSKET	YSVQLMSFVYN(1)LSDTHLFPN(1)ASSK	43155000	0	34309000	0	0	0	0	15423000	0
tr|B4DWL3|B4DWL3_HUMAN;tr|Q59FZ0|Q59FZ0_HUMAN;tr|B3KRY3|B3KRY3_HUMAN;sp|P11279|LAMP1_HUMAN	1	SDATVVLNRSSCGKENTSDPSLVIAFGRGHT	SSCGKEN(1)TSDPSLVIAFGR	97011000	83108000	83245000	42142000	52487000	64780000	46441000	46038000	43288000
tr|B4DWL3|B4DWL3_HUMAN;tr|Q59FZ0|Q59FZ0_HUMAN;tr|B3KRY3|B3KRY3_HUMAN;sp|P11279|LAMP1_HUMAN	1	LMSFVYNLSDTHLFPNASSKETRCEQDRPSP	YSVQLMSFVYN(1)LSDTHLFPN(1)ASSK	43155000	0	34309000	0	0	0	0	15423000	0
tr|B4DWL3|B4DWL3_HUMAN;tr|Q59FZ0|Q59FZ0_HUMAN;tr|B3KRY3|B3KRY3_HUMAN;sp|P11279|LAMP1_HUMAN	1	KNMTFDLPSDATVVLNRSSCGKENTSDPSLV	SGPKN(1)MTFDLPSDATVVLN(1)R	99677000	89304000	82318000	41758000	53308000	45903000	48366000	53206000	33281000
tr|B4DZ36|B4DZ36_HUMAN;sp|O75882|ATRN_HUMAN	1	VATPDEQNRDLDMFINASKNFNLNITWAASF	DLDMFIN(1)ASK	2552700	2301600	0	0	0	0	0	1182700	1171500
tr|B4DZ36|B4DZ36_HUMAN;sp|O75882|ATRN_HUMAN	1	MVLAYDLASREWLPLNRSVNNVVVRYGHSLA	EWLPLN(1)R	36370000	28384000	27181000	35761000	27309000	0	14218000	16804000	13729000
tr|B4DZ36|B4DZ36_HUMAN;sp|O75882|ATRN_HUMAN	1	PHCTDNCGFPHRGICNSSDVRGCSCFSDWQG	GICN(1)SSDVR	63128000	67002000	53685000	45581000	37992000	49345000	32214000	28097000	25172000
tr|B4DZ36|B4DZ36_HUMAN;sp|O75882|ATRN_HUMAN	1	NTNDCHWCNDHCVPRNHSCSEGQISIFRYEN	N(1)HSCSEGQISIFR	23480000	32237000	27849000	15541000	14268000	15279000	10689000	12458000	11609000
tr|B4DZ36|B4DZ36_HUMAN;sp|O75882|ATRN_HUMAN	1	PSTRGLKAATCINPLNGSVCERPANHSAKQC	AATCINPLN(1)GSVCERPAN(1)HSAK	152180000	68677000	97396000	80883000	72581000	67819000	49622000	52587000	49290000
tr|B4DZ36|B4DZ36_HUMAN;sp|O75882|ATRN_HUMAN	1	IHCPACQCNGHSKCINQSICEKCENLTTGKH	CIN(1)QSICEK	26974000	27399000	27959000	26653000	25106000	31363000	19272000	14436000	15944000
tr|B4DZ36|B4DZ36_HUMAN;sp|O75882|ATRN_HUMAN	1	TCINPLNGSVCERPANHSAKQCRTPCALRTA	AATCINPLN(1)GSVCERPAN(1)HSAK	152180000	68677000	97396000	80883000	72581000	67819000	49622000	52587000	49290000
tr|B4DZ36|B4DZ36_HUMAN;sp|O75882|ATRN_HUMAN	1	GHSKCINQSICEKCENLTTGKHCETCISGFY	CEN(1)LTTGK	33575000	32656000	21071000	16845000	12774000	12493000	9296700	7422900	9491400
tr|B4DZ36|B4DZ36_HUMAN;sp|O75882|ATRN_HUMAN	1	QPLLNSSMCLEDSRYNWSFIHCPACQCNGHS	YN(1)WSFIHCPACQCN(1)GHSK	0	0	0	0	0	9352100	0	0	0
tr|B4DZ36|B4DZ36_HUMAN;sp|O75882|ATRN_HUMAN	1	STGNVTNELRVFHIHNESWVLLTPKAKEQYA	VFHIHN(1)ESWVLLTPK	6502600	9966000	5013400	10635000	14651000	2656200	2047900	6870800	9529500
tr|B4DZ36|B4DZ36_HUMAN;sp|O75882|ATRN_HUMAN	1	SRYNWSFIHCPACQCNGHSKCINQSICEKCE	YN(1)WSFIHCPACQCN(1)GHSK	0	0	0	0	0	9352100	0	0	0
tr|B4E0C7|B4E0C7_HUMAN;tr|B2R608|B2R608_HUMAN;sp|O14773|TPP1_HUMAN;tr|D3DQU2|D3DQU2_HUMAN;tr|B4DIV8|B4DIV8_HUMAN	1	GLHLGVTPSVIRKRYNLTSQDVGSGTSNNSQ	YN(1)LTSQDVGSGTSN(1)N(1)SQACAQFLEQYFHDSDLAQFMR	37616000	0	33735000	0	0	0	29637000	70218000	69008000
tr|B4E0C7|B4E0C7_HUMAN;tr|B2R608|B2R608_HUMAN;sp|O14773|TPP1_HUMAN;tr|D3DQU2|D3DQU2_HUMAN;tr|B4DIV8|B4DIV8_HUMAN	1	KRYNLTSQDVGSGTSNNSQACAQFLEQYFHD	YN(1)LTSQDVGSGTSN(1)N(1)SQACAQFLEQYFHDSDLAQFMR	37616000	0	33735000	0	0	0	29637000	70218000	69008000
tr|B4E0C7|B4E0C7_HUMAN;tr|B2R608|B2R608_HUMAN;sp|O14773|TPP1_HUMAN;tr|D3DQU2|D3DQU2_HUMAN;tr|B4DIV8|B4DIV8_HUMAN	1	RYNLTSQDVGSGTSNNSQACAQFLEQYFHDS	YN(1)LTSQDVGSGTSN(1)N(1)SQACAQFLEQYFHDSDLAQFMR	0	20518000	27112000	0	0	0	0	32596000	45354000
tr|B4E0C7|B4E0C7_HUMAN;tr|B2R608|B2R608_HUMAN;sp|O14773|TPP1_HUMAN;tr|D3DQU2|D3DQU2_HUMAN;tr|B4DIV8|B4DIV8_HUMAN;tr|B4DE89|B4DE89_HUMAN;tr|B4DSE2|B4DSE2_HUMAN;tr|Q53HP2|Q53HP2_HUMAN	1	KFLSSSPHLPPSSYFNASGRAYPDVAALSDG	FLSSSPHLPPSSYFN(1)ASGR	217030000	125760000	131670000	71760000	74742000	81685000	75464000	69179000	76571000
tr|B4E0H8|B4E0H8_HUMAN;sp|P26006|ITA3_HUMAN	1	CVWLECPIPDAPVVTNVTVKARVWNSTFIED	AHCVWLECPIPDAPVVTN(1)VTVK	32163000	16530000	24008000	45335000	47939000	66440000	19592000	25041000	25068000
tr|B4E0H8|B4E0H8_HUMAN;sp|P26006|ITA3_HUMAN	1	DAPVVTNVTVKARVWNSTFIEDYRDFDRVRV	VWN(1)STFIEDYRDFDR	10387000	12809000	10148000	12655000	18597000	14586000	9628500	0	7066200
tr|B4E0H8|B4E0H8_HUMAN;sp|P26006|ITA3_HUMAN;tr|Q59F03|Q59F03_HUMAN;tr|B4DDT0|B4DDT0_HUMAN	1	IGYTMQVGSFILHPKNITIVTGAPRHRHMGA	N(1)ITIVTGAPR	22824000	19644000	17787000	29760000	28213000	26525000	14663000	13030000	12072000
tr|B4E0H8|B4E0H8_HUMAN;sp|P26006|ITA3_HUMAN;tr|Q59F03|Q59F03_HUMAN;tr|D6R9X8|D6R9X8_HUMAN	1	LAGAPRELAVPDGYTNRTGAVYLCPLTAHKD	ELAVPDGYTN(1)R	37668000	32409000	29192000	52286000	45439000	43426000	30289000	21125000	23617000
tr|B4E0K9|B4E0K9_HUMAN;tr|Q59E90|Q59E90_HUMAN;tr|A8K6A7|A8K6A7_HUMAN;sp|O00754|MA2B1_HUMAN	1	EILERRRDYRPTWKLNQTEPVAGNYYPVNTR	LN(1)QTEPVAGNYYPVNTR	13189000	12491000	13611000	13698000	12993000	19462000	9913500	9094000	0
tr|B4E0K9|B4E0K9_HUMAN;tr|Q59E90|Q59E90_HUMAN;tr|A8K6A7|A8K6A7_HUMAN;sp|O00754|MA2B1_HUMAN;tr|M0QZG6|M0QZG6_HUMAN;tr|M0R2P5|M0R2P5_HUMAN;tr|Q93093|Q93093_HUMAN	1	YVEIAFFSRWWHQQTNATQEVVRDLVRQGRL	WWHQQTN(1)ATQEVVR	10850000	11728000	8884600	25734000	16075000	19105000	11602000	12623000	13215000
tr|B4E1D8|B4E1D8_HUMAN;tr|B4E1E1|B4E1E1_HUMAN;tr|Q5VVQ8|Q5VVQ8_HUMAN;sp|P04003|C4BPA_HUMAN	1	NGRLSVDKDQYVEPENVTIQCDSGYGVVGPQ	LSVDKDQYVEPEN(1)VTIQCDSGYGVVGPQSITCSGN(1)R	0	0	0	0	0	6543100	34335000	0	0
tr|B4E1D8|B4E1D8_HUMAN;tr|B4E1E1|B4E1E1_HUMAN;tr|Q5VVQ8|Q5VVQ8_HUMAN;sp|P04003|C4BPA_HUMAN	1	SGYGVVGPQSITCSGNRTWYPEVPKCEWETP	LSVDKDQYVEPEN(1)VTIQCDSGYGVVGPQSITCSGN(1)R	0	0	0	0	0	6543100	34335000	0	0
tr|B4E1I8|B4E1I8_HUMAN;tr|Q68CK4|Q68CK4_HUMAN;sp|P02750|A2GL_HUMAN	1	LSGNRLRKLPPGLLANFTLLRTLDLGENQLE	KLPPGLLAN(1)FTLLR	81334000	67444000	63795000	87274000	76636000	117350000	62918000	54811000	41296000
tr|B4E1I8|B4E1I8_HUMAN;tr|Q68CK4|Q68CK4_HUMAN;sp|P02750|A2GL_HUMAN	1	LYRWLQAQKDKMFSQNDTRCAGPEAVKGQTL	MFSQN(1)DTR	7946300	4437000	5487200	8760000	4124200	5999800	5685100	5071600	8099300
tr|B4E1Q1|B4E1Q1_HUMAN	1	__________MPAYFNDSQRQATKDAGTIAG	PAYFN(1)DSQR	12864000	0	15421000	0	0	0	10444000	9869100	10780000
tr|B4E2J3|B4E2J3_HUMAN;tr|B3KQQ9|B3KQQ9_HUMAN;sp|O95084|PRS23_HUMAN	1	VGFLKPKFKDGGRGANDSTSAMPEQMKFQWI	GAN(1)DSTSAMPEQMK	33349000	28721000	28308000	6761200	6144400	5559900	34516000	24678000	25764000
tr|B4E2J3|B4E2J3_HUMAN;tr|B3KQQ9|B3KQQ9_HUMAN;sp|O95084|PRS23_HUMAN;tr|E9PRR2|E9PRR2_HUMAN	1	LNLAKQYLSYETLYANGSRTETQVGIYILSS	QYLSYETLYAN(1)GSR	85956000	66584000	66753000	28688000	27314000	23645000	17862000	18553000	19022000
tr|B4E2Z3|B4E2Z3_HUMAN;tr|F5GZS6|F5GZS6_HUMAN;sp|P08195|4F2_HUMAN;tr|J3KPF3|J3KPF3_HUMAN	1	WLQAGVDGFQVRDIENLKDASSFLAEWQNIT	DIEN(1)LKDASSFLAEWQN(1)ITK	0	0	0	0	0	0	0	0	0
tr|B4E2Z3|B4E2Z3_HUMAN;tr|F5GZS6|F5GZS6_HUMAN;sp|P08195|4F2_HUMAN;tr|J3KPF3|J3KPF3_HUMAN	1	IENLKDASSFLAEWQNITKGFSEDRLLIAGT	DIEN(1)LKDASSFLAEWQN(1)ITK	0	0	0	0	546620000	0	0	0	0
tr|B4E394|B4E394_HUMAN;tr|B2R7D2|B2R7D2_HUMAN;sp|Q9UNW1|MINP1_HUMAN	1	RFFDHCEKFLTEVEKNATALYHVEAFKTGPE	FLTEVEKN(1)ATALYHVEAFK	7564000	10422000	13319000	17944000	16828000	14829000	16664000	16791000	15484000
tr|B4E394|B4E394_HUMAN;tr|B2R7D2|B2R7D2_HUMAN;sp|Q9UNW1|MINP1_HUMAN	1	LQSCQTSEECELARANSTSDEL_________	AN(1)STSDEL	4363700	0	3290100	0	3795500	4267100	0	2917400	0
tr|B4E3J7|B4E3J7_HUMAN;sp|P07996|TSP1_HUMAN;tr|Q59E99|Q59E99_HUMAN;tr|A0PJG0|A0PJG0_HUMAN	1	SSSTSVLLTLDNNVVNGSSPAIRTNYIGHKT	NKGCSSSTSVLLTLDNNVVN(1)GSSPAIR	148820000	147300000	186090000	133490000	174750000	198490000	115780000	114800000	122410000
tr|B4E3N0|B4E3N0_HUMAN;tr|Q2VP98|Q2VP98_HUMAN;tr|Q59H46|Q59H46_HUMAN;tr|Q0VF97|Q0VF97_HUMAN;tr|B7ZLD8|B7ZLD8_HUMAN;tr|B7ZLD5|B7ZLD5_HUMAN;sp|P16144|ITB4_HUMAN	1	RLLAKHNIIPIFAVTNYSYSYYEKLHTYFPV	HNIIPIFAVTN(1)YSYSYYEK	0	6015200	3386000	9928700	14851000	9999600	0	0	7299000
tr|B5A959|B5A959_HUMAN;tr|D3DSX4|D3DSX4_HUMAN;sp|P11362|FGFR1_HUMAN;tr|A0N6Y5|A0N6Y5_HUMAN	1	PDNLPYVQILKTAGVNTTDKEMEVLHLRNVS	TAGVN(1)TTDKEMEVLHLR	4883100	0	2460200	5915800	8688900	0	4326100	4618900	6133900
tr|B5A959|B5A959_HUMAN;tr|D3DSX4|D3DSX4_HUMAN;sp|P11362|FGFR1_HUMAN;tr|E9PN14|E9PN14_HUMAN;tr|B5A958|B5A958_HUMAN;tr|Q53G05|Q53G05_HUMAN;tr|C1KBH7|C1KBH7_HUMAN;tr|E7EU09|E7EU09_HUMAN;tr|J3KNT4|J3KNT4_HUMAN	1	SDPQPHIQWLKHIEVNGSKIGPDNLPYVQIL	HIEVN(1)GSK	7982200	0	6741300	10236000	10764000	10588000	8424300	0	9119500
tr|B5A959|B5A959_HUMAN;tr|D3DSX4|D3DSX4_HUMAN;sp|P11362|FGFR1_HUMAN;tr|E9PN14|E9PN14_HUMAN;tr|B5A958|B5A958_HUMAN;tr|Q53G05|Q53G05_HUMAN;tr|C1KBH7|C1KBH7_HUMAN;tr|E7EU09|E7EU09_HUMAN;tr|J3KNT4|J3KNT4_HUMAN;tr|E9PNM3|E9PNM3_HUMAN	1	ERSPHRPILQAGLPANKTVALGSNVEFMCKV	SPHRPILQAGLPAN(1)K	13363000	16346000	10983000	14972000	14195000	13019000	14029000	8771500	10590000
tr|B5A965|B5A965_HUMAN;tr|Q96KE5|Q96KE5_HUMAN;tr|J3KPQ0|J3KPQ0_HUMAN;tr|B4DVP5|B4DVP5_HUMAN;tr|G3JVM9|G3JVM9_HUMAN;tr|G3JVM7|G3JVM7_HUMAN;tr|G3JVM5|G3JVM5_HUMAN;tr|G3JVM2|G3JVM2_HUMAN;sp|P22455|FGFR4_HUMAN;tr|Q59F30|Q59F30_HUMAN	1	SDAQPHIQWLKHIVINGSSFGADGFPYVQVL	HIVIN(1)GSSFGADGFPYVQVLK	9270200	8611700	4534200	0	0	0	4582200	0	0
tr|B5A968|B5A968_HUMAN;tr|B4DL04|B4DL04_HUMAN;sp|P29317|EPHA2_HUMAN	1	GLVTSRSFRTASVSINQTEPPKVRLEGRSTT	TASVSIN(1)QTEPPK	0	0	2789900	0	0	0	4054600	4726600	5198200
tr|B5A971|B5A971_HUMAN;tr|B5A972|B5A972_HUMAN;tr|B5A970|B5A970_HUMAN;tr|Q96L35|Q96L35_HUMAN;tr|Q59F17|Q59F17_HUMAN;tr|Q7Z635|Q7Z635_HUMAN;tr|Q541P7|Q541P7_HUMAN;sp|P54760|EPHB4_HUMAN	1	LSLHLFYKKCAQLTVNLTRFPETVPRELVVP	CAQLTVN(1)LTRFPETVPR	3016800	3526200	0	5985000	4786900	9570300	0	3224900	2838200
tr|B5MED8|B5MED8_HUMAN;tr|B4DIJ4|B4DIJ4_HUMAN;sp|Q96PQ0|SORC2_HUMAN	1	QDLGGDFRYVTCAIHNCSEKMLTAPFAGPID	YVTCAIHN(1)CSEK	3071900	2890600	3879400	0	0	0	1814700	1688600	0
tr|B7Z230|B7Z230_HUMAN;tr|B3KQQ0|B3KQQ0_HUMAN;sp|O95302|FKBP9_HUMAN;tr|B7Z6H3|B7Z6H3_HUMAN	1	CPRTIQVSDFVRYHYNGTFLDGTLFDSSHNR	YHYN(1)GTFLDGTLFDSSHNR	25643000	21815000	20455000	5354400	9947600	8154800	8206100	7403100	7819900
tr|B7Z230|B7Z230_HUMAN;tr|B3KQQ0|B3KQQ0_HUMAN;sp|O95302|FKBP9_HUMAN;tr|B7Z6H3|B7Z6H3_HUMAN;tr|C9J4P8|C9J4P8_HUMAN;tr|B7Z1G9|B7Z1G9_HUMAN;tr|B7Z1U8|B7Z1U8_HUMAN	1	CERISQSGDFLRYHYNGTLLDGTLFDSSYSR	YHYN(1)GTLLDGTLFDSSYSR	12125000	14580000	9885400	0	0	0	0	6416200	7611300
tr|B7Z378|B7Z378_HUMAN;tr|Q6IBC3|Q6IBC3_HUMAN;sp|P09668|CATH_HUMAN;tr|E9PKT6|E9PKT6_HUMAN	1	SFAEIKHKYLWSEPQNCSATKSNYLRGTGPY	YLWSEPQN(1)CSATK	64678000	82290000	76225000	7872500	5827100	13658000	0	0	0
tr|B7Z577|B7Z577_HUMAN;tr|B7Z5J4|B7Z5J4_HUMAN;tr|A4D1M3|A4D1M3_HUMAN;sp|Q9UI42|CBPA4_HUMAN	1	SRNPGSSCIGADPNRNWNASFAGKGASDNPC	N(1)WN(1)ASFAGK	187330000	95384000	1671300	3303700	4073300	0	2427600	2226600	2247200
tr|B7Z577|B7Z577_HUMAN;tr|B7Z5J4|B7Z5J4_HUMAN;tr|A4D1M3|A4D1M3_HUMAN;sp|Q9UI42|CBPA4_HUMAN	1	NPGSSCIGADPNRNWNASFAGKGASDNPCSE	N(1)WN(1)ASFAGK	90762000	95777000	74418000	126530000	134060000	139350000	106800000	121130000	110010000
tr|B7Z590|B7Z590_HUMAN;sp|P55290|CAD13_HUMAN;tr|B7Z9B1|B7Z9B1_HUMAN	1	PYFKVNSDGGLVALRNITAVGKTLFVHARTP	VNSDGGLVALRN(1)ITAVGK	115530000	116970000	97453000	175650000	114790000	125770000	79912000	91986000	91680000
tr|B7Z590|B7Z590_HUMAN;sp|P55290|CAD13_HUMAN;tr|B7Z9B1|B7Z9B1_HUMAN	1	HINQPAEFIEDQSILNLTFSDCKGNDKLRYE	VFHINQPAEFIEDQSILN(1)LTFSDCK	59282000	53493000	57837000	66895000	33554000	57626000	57911000	43670000	23364000
tr|B7Z590|B7Z590_HUMAN;sp|P55290|CAD13_HUMAN;tr|B7Z9B1|B7Z9B1_HUMAN;tr|B7Z236|B7Z236_HUMAN;tr|B7Z3H7|B7Z3H7_HUMAN	1	TRQEDLSVGSVLLTVNATDPDSLQHQTIRYS	QEDLSVGSVLLTVN(1)ATDPDSLQHQTIR	39993000	28609000	18640000	32948000	53532000	51924000	40819000	99374000	63462000
tr|B7Z590|B7Z590_HUMAN;sp|P55290|CAD13_HUMAN;tr|B7Z9B1|B7Z9B1_HUMAN;tr|B7Z236|B7Z236_HUMAN;tr|B7Z3H7|B7Z3H7_HUMAN;tr|B7Z985|B7Z985_HUMAN	1	NLPIMVTDSGKPPMTNITDLRVQVCSCRNSK	ANYNLPIMVTDSGKPPMTN(1)ITDLR	0	0	0	0	0	14313000	0	0	9501400
tr|B7Z766|B7Z766_HUMAN;tr|E9PL22|E9PL22_HUMAN;tr|B7Z2N4|B7Z2N4_HUMAN;tr|B3KXH0|B3KXH0_HUMAN;sp|Q9Y4L1|HYOU1_HUMAN	1	PRPKDKNGTRAEPPLNASASDQGEKVIPPAG	AEPPLN(1)ASASDQGEK	30801000	24889000	21768000	17760000	14015000	19812000	27949000	28421000	27086000
tr|B7Z766|B7Z766_HUMAN;tr|E9PL22|E9PL22_HUMAN;tr|B7Z2N4|B7Z2N4_HUMAN;tr|B3KXH0|B3KXH0_HUMAN;sp|Q9Y4L1|HYOU1_HUMAN;tr|B7Z602|B7Z602_HUMAN;tr|B7Z909|B7Z909_HUMAN;tr|E9PJ21|E9PJ21_HUMAN;tr|Q05D91|Q05D91_HUMAN;tr|Q6IN67|Q6IN67_HUMAN	1	LGFLGPEDLRVFGSQNLTTVKLKGVGDSFKK	VFGSQN(1)LTTVK	35035000	23468000	22661000	16735000	20648000	19903000	22526000	25712000	22785000
tr|B7Z766|B7Z766_HUMAN;tr|E9PL22|E9PL22_HUMAN;tr|B7Z2N4|B7Z2N4_HUMAN;tr|B3KXH0|B3KXH0_HUMAN;sp|Q9Y4L1|HYOU1_HUMAN;tr|B7Z602|B7Z602_HUMAN;tr|Q68D25|Q68D25_HUMAN	1	QIFTEVEMTTLEKVINETWAWKNATLAEQAK	VIN(1)ETWAWKN(1)ATLAEQAK	27759000	21724000	24705000	20595000	11982000	11354000	24968000	23377000	28774000
tr|B7Z766|B7Z766_HUMAN;tr|E9PL22|E9PL22_HUMAN;tr|B7Z2N4|B7Z2N4_HUMAN;tr|B3KXH0|B3KXH0_HUMAN;sp|Q9Y4L1|HYOU1_HUMAN;tr|B7Z602|B7Z602_HUMAN;tr|Q68D25|Q68D25_HUMAN	1	MTTLEKVINETWAWKNATLAEQAKLPATEKP	VIN(1)ETWAWKN(1)ATLAEQAK	30195000	21118000	22203000	20586000	7729300	11762000	28784000	25440000	28219000
tr|B7Z7D2|B7Z7D2_HUMAN;tr|E9PQY3|E9PQY3_HUMAN;tr|B7Z552|B7Z552_HUMAN;tr|B7Z6L8|B7Z6L8_HUMAN;sp|P11117|PPAL_HUMAN	1	LKFPLGPCPRYEQLQNETRQTPEYQNESSRN	YEQLQN(1)ETR	41892000	28203000	24760000	17766000	21008000	17439000	16825000	10153000	11950000
tr|B7Z7D2|B7Z7D2_HUMAN;tr|E9PQY3|E9PQY3_HUMAN;tr|B7Z552|B7Z552_HUMAN;tr|B7Z6L8|B7Z6L8_HUMAN;sp|P11117|PPAL_HUMAN	1	YEQLQNETRQTPEYQNESSRNAQFLDMVANE	QTPEYQN(1)ESSR	0	0	0	3107400	6001500	0	0	0	0
tr|B7Z7D2|B7Z7D2_HUMAN;tr|E9PQY3|E9PQY3_HUMAN;tr|B7Z552|B7Z552_HUMAN;tr|B7Z6L8|B7Z6L8_HUMAN;sp|P11117|PPAL_HUMAN;tr|E9PP23|E9PP23_HUMAN;tr|E9PHY0|E9PHY0_HUMAN;tr|B7Z4Z2|B7Z4Z2_HUMAN;tr|E9PKW9|E9PKW9_HUMAN;tr|E9PQW9|E9PQW9_HUMAN;tr|B7Z6T8|B7Z6T8_HUMAN;tr|B7Z6U3|B7Z6U3_HUMAN;tr|G5EA28|G5EA28_HUMAN;tr|B7Z5T5|B7Z5T5_HUMAN	1	WELGQALRQRYHGFLNTSYHRQEVYVRSTDF	YHGFLN(1)TSYHR	12541000	10132000	11607000	8106700	11686000	9173600	8475900	10054000	5943100
tr|B7Z7D2|B7Z7D2_HUMAN;tr|E9PQY3|E9PQY3_HUMAN;tr|B7Z552|B7Z552_HUMAN;tr|B7Z6L8|B7Z6L8_HUMAN;sp|P11117|PPAL_HUMAN;tr|E9PP23|E9PP23_HUMAN;tr|E9PHY0|E9PHY0_HUMAN;tr|B7Z4Z2|B7Z4Z2_HUMAN;tr|F5GWV7|F5GWV7_HUMAN;tr|B7Z8T9|B7Z8T9_HUMAN	1	KARLQGGVLLAQIRKNLTLMATTSQLPKLLV	N(1)LTLMATTSQLPK	7497700	6072200	5969500	6744100	3720500	0	2478500	3053300	3320600
tr|B7Z7G9|B7Z7G9_HUMAN;tr|D3DV87|D3DV87_HUMAN;tr|B2R6A7|B2R6A7_HUMAN;sp|P04062|GLCM_HUMAN;tr|J3KQG4|J3KQG4_HUMAN;tr|B7Z6S9|B7Z6S9_HUMAN;tr|B7Z6S1|B7Z6S1_HUMAN	1	RSGRRMELSMGPIQANHTGTGLLLTLQPEQK	RMELSMGPIQAN(1)HTGTGLLLTLQPEQK	0	0	0	86618000	77372000	76410000	0	0	0
tr|B7Z7G9|B7Z7G9_HUMAN;tr|D3DV87|D3DV87_HUMAN;tr|B2R6A7|B2R6A7_HUMAN;sp|P04062|GLCM_HUMAN;tr|J3KQG4|J3KQG4_HUMAN;tr|F5H241|F5H241_HUMAN;tr|B7Z731|B7Z731_HUMAN;tr|J3KQK9|J3KQK9_HUMAN;tr|B7Z5G2|B7Z5G2_HUMAN;tr|B7Z6E6|B7Z6E6_HUMAN;tr|B4DMV8|B4DMV8_HUMAN;tr|B3KQW3|B3KQW3_HUMAN;tr|B4DHT6|B4DHT6_HUMAN	1	RTYTYADTPDDFQLHNFSLPEEDTKLKIPLI	TYTYADTPDDFQLHN(1)FSLPEEDTKLK	85428000	70504000	60534000	114780000	117850000	101380000	80066000	76246000	73644000
tr|B7Z938|B7Z938_HUMAN;tr|Q5D044|Q5D044_HUMAN;tr|H0UI49|H0UI49_HUMAN;sp|Q16363|LAMA4_HUMAN;tr|Q05CF9|Q05CF9_HUMAN;tr|E5RFQ2|E5RFQ2_HUMAN	1	NECLDGSGYCVHCQRNTTGEHCEKCLDGYIG	N(1)TTGEHCEK	0	0	5318600	32434000	34670000	18049000	42282000	63437000	31099000
tr|B7Z9S8|B7Z9S8_HUMAN;tr|A6NGH2|A6NGH2_HUMAN;tr|Q6LEU2|Q6LEU2_HUMAN;tr|A3KLL5|A3KLL5_HUMAN;sp|P05026|AT1B1_HUMAN	1	RGERKVCRFKLEWLGNCSGLNDETYGYKEGK	FKLEWLGN(1)CSGLNDETYGYK	28676000	27817000	26847000	17215000	23133000	25028000	16144000	16416000	20485000
tr|B7ZMJ3|B7ZMJ3_HUMAN;sp|Q6UY14|ATL4_HUMAN;tr|F8WAD0|F8WAD0_HUMAN;tr|B2RTT0|B2RTT0_HUMAN	1	GVCGGDDSTCRLVSGNLTDRGGPLGYQKILW	LVSGN(1)LTDRGGPLGYQK	26542000	26742000	29391000	16738000	14978000	20784000	22333000	19801000	25128000
tr|B7ZMJ3|B7ZMJ3_HUMAN;sp|Q6UY14|ATL4_HUMAN;tr|F8WAD0|F8WAD0_HUMAN;tr|B2RTT0|B2RTT0_HUMAN;tr|A8KAH2|A8KAH2_HUMAN	1	QRRDIICVSKLGTEFNVTSPSNCSHLPRPPA	LGTEFN(1)VTSPSN(1)CSHLPRPPALQPCQGQACQDR	27659000	0	15152000	13813000	10439000	0	0	0	0
tr|B7ZMJ3|B7ZMJ3_HUMAN;sp|Q6UY14|ATL4_HUMAN;tr|F8WAD0|F8WAD0_HUMAN;tr|B2RTT0|B2RTT0_HUMAN;tr|A8KAH2|A8KAH2_HUMAN	1	CVSKLGTEFNVTSPSNCSHLPRPPALQPCQG	LGTEFN(1)VTSPSN(1)CSHLPRPPALQPCQGQACQDR	27659000	0	15152000	13813000	10439000	0	0	0	0
tr|B7ZMJ3|B7ZMJ3_HUMAN;sp|Q6UY14|ATL4_HUMAN;tr|F8WAD0|F8WAD0_HUMAN;tr|B2RTT0|B2RTT0_HUMAN;tr|A8KAH2|A8KAH2_HUMAN;tr|Q71RC7|Q71RC7_HUMAN	1	GSSVPPERCGHLPRPNITQSCQLRLCGHWEV	CGHLPRPN(1)ITQSCQLR	14277000	15611000	13573000	14293000	8091100	16926000	11433000	9200900	11036000
tr|B7ZMJ3|B7ZMJ3_HUMAN;sp|Q6UY14|ATL4_HUMAN;tr|F8WAD0|F8WAD0_HUMAN;tr|B2RTT0|B2RTT0_HUMAN;tr|A8KAH2|A8KAH2_HUMAN;tr|Q9UFG7|Q9UFG7_HUMAN	1	CQGGTQTREVQCLSTNQTLSTRCPPQLRPSR	EVQCLSTN(1)QTLSTR	43851000	38009000	45584000	27233000	24834000	25448000	28197000	25420000	25450000
tr|B8ZZC1|B8ZZC1_HUMAN;sp|Q53RD9|FBLN7_HUMAN	1	PGFRLVGPSSVVCLPNGTWTGEQPHCRGISE	LVGPSSVVCLPN(1)GTWTGEQPHCR	348370000	378100000	278370000	82124000	113600000	83320000	98840000	78824000	95237000
tr|B9EJB8|B9EJB8_HUMAN;tr|D6RGG3|D6RGG3_HUMAN;sp|Q99715|COCA1_HUMAN;tr|H0Y4P7|H0Y4P7_HUMAN	1	PKSGPRNLQVYNATSNSLTVKWDPASGRVQK	NLQVYN(1)ATSN(1)SLTVK	5271600	4963300	4107500	5516800	5271300	6864200	4875300	6056300	7372500
tr|B9EJB8|B9EJB8_HUMAN;tr|D6RGG3|D6RGG3_HUMAN;sp|Q99715|COCA1_HUMAN;tr|H0Y5N9|H0Y5N9_HUMAN	1	IDCYEIIEKDIKEAGNITTDGYEILGKLLKG	EAGN(1)ITTDGYEILGK	630200000	566830000	561460000	594770000	578510000	635340000	538450000	483950000	564650000
tr|B9EJB8|B9EJB8_HUMAN;tr|D6RGG3|D6RGG3_HUMAN;sp|Q99715|COCA1_HUMAN;tr|H0Y5N9|H0Y5N9_HUMAN;tr|H0Y991|H0Y991_HUMAN	1	LDGYTSPGFKMLEAYNLTEKNFASVQGVSLE	MLEAYN(1)LTEK	158550000	113050000	107230000	35451000	35751000	36683000	149590000	135050000	144340000
tr|C0KRQ8|C0KRQ8_HUMAN;tr|Q96QJ4|Q96QJ4_HUMAN;tr|Q6I9S8|Q6I9S8_HUMAN;sp|P01215|GLHA_HUMAN	1	YPTPLRSKKTMLVQKNVTSESTCCVAKSYNR	TMLVQKN(1)VTSESTCCVAK	147630000	141370000	112220000	1267600000	1160900000	1639100000	45498000	32767000	30107000
tr|C0KRQ8|C0KRQ8_HUMAN;tr|Q96QJ4|Q96QJ4_HUMAN;tr|Q6I9S8|Q6I9S8_HUMAN;sp|P01215|GLHA_HUMAN	1	KSYNRVTVMGGFKVENHTACHCSTCYYHKS_	VTVMGGFKVEN(1)HTACHCSTCYYHKS	77304000	43518000	41474000	1690500000	1521500000	1722900000	19183000	17145000	14212000
tr|C1PHC3|C1PHC3_HUMAN;tr|E9PKC6|E9PKC6_HUMAN;tr|Q86UZ1|Q86UZ1_HUMAN;tr|H0YDX6|H0YDX6_HUMAN;tr|H0YD13|H0YD13_HUMAN;tr|H0YDW7|H0YDW7_HUMAN;tr|H0YCV9|H0YCV9_HUMAN;tr|H0Y2P0|H0Y2P0_HUMAN;tr|H0Y5E4|H0Y5E4_HUMAN;tr|B4DN59|B4DN59_HUMAN;tr|A8K309|A8K309_HUMAN;tr|E7EPC6|E7EPC6_HUMAN;sp|P16070|CD44_HUMAN	1	YSISRTEAADLCKAFNSTLPTMAQMEK____	AFN(1)STLPTMAQMEK	82751000	68743000	78073000	33927000	30806000	40192000	207410000	175070000	164230000
tr|C8C065|C8C065_HUMAN;tr|C8C071|C8C071_HUMAN;tr|C8C068|C8C068_HUMAN;tr|C8C066|C8C066_HUMAN;tr|C8C064|C8C064_HUMAN;tr|C8C063|C8C063_HUMAN;tr|C8C061|C8C061_HUMAN;tr|C8C060|C8C060_HUMAN;sp|P12643|BMP2_HUMAN	1	AELQVFREQMQDALGNNSSFHHRINIYEIIK	EQMQDALGN(1)N(1)SSFHHR	5155800	3364200	3579600	54739000	58128000	3255000	0	0	0
tr|C8C065|C8C065_HUMAN;tr|C8C071|C8C071_HUMAN;tr|C8C068|C8C068_HUMAN;tr|C8C066|C8C066_HUMAN;tr|C8C064|C8C064_HUMAN;tr|C8C063|C8C063_HUMAN;tr|C8C061|C8C061_HUMAN;tr|C8C060|C8C060_HUMAN;sp|P12643|BMP2_HUMAN	1	ELQVFREQMQDALGNNSSFHHRINIYEIIKP	EQMQDALGN(1)N(1)SSFHHR	4007500	4478600	0	10065000	9851200	9924400	5889700	5295900	6729800
tr|C9J114|C9J114_HUMAN;tr|B4DNT3|B4DNT3_HUMAN;tr|C9JV08|C9JV08_HUMAN;sp|P17181|INAR1_HUMAN	1	QKTGMDNWIKLSGCQNITSTKCNFSSLKLNV	LSGCQN(1)ITSTK	6053400	5469800	4214000	2564900	1606700	2211400	2399200	0	0
tr|C9J1V2|C9J1V2_HUMAN;tr|C9J4H5|C9J4H5_HUMAN;tr|Q59G50|Q59G50_HUMAN;tr|C9JQ85|C9JQ85_HUMAN;sp|Q13275|SEM3F_HUMAN;tr|H7C4A2|H7C4A2_HUMAN;tr|C9JPG5|C9JPG5_HUMAN	1	VNGECGNFVRLIQPWNRTHLYVCGTGAYNPM	LIQPWN(1)R	3517400	2471100	2259300	8211500	6842800	7445700	6749300	7463600	6725200
tr|C9J4Y6|C9J4Y6_HUMAN;tr|Q53EX3|Q53EX3_HUMAN;tr|H7BZE9|H7BZE9_HUMAN;tr|Q59GI7|Q59GI7_HUMAN;tr|H7C024|H7C024_HUMAN;sp|P35052|GPC1_HUMAN;tr|H7C410|H7C410_HUMAN;tr|B3KTD1|B3KTD1_HUMAN	1	ATQLRSFDDHFQHLLNDSERTLQATFPGAFG	SFDDHFQHLLN(1)DSER	69121000	56180000	44562000	83597000	95444000	82021000	78335000	85033000	71885000
tr|C9JA36|C9JA36_HUMAN;tr|B7Z1N7|B7Z1N7_HUMAN;tr|D3DNF9|D3DNF9_HUMAN;sp|P54709|AT1B3_HUMAN	1	DLKKFLKPYTLEEQKNLTVCPDGALFEQKGP	FLKPYTLEEQKN(1)LTVCPDGALFEQK	27944000	34329000	23040000	67799000	95058000	123760000	23397000	0	0
tr|C9JGT6|C9JGT6_HUMAN;tr|C9JM55|C9JM55_HUMAN;tr|C9K055|C9K055_HUMAN;tr|F8W8W4|F8W8W4_HUMAN;tr|Q584P1|Q584P1_HUMAN;tr|B7Z3Y2|B7Z3Y2_HUMAN;tr|B7Z9P8|B7Z9P8_HUMAN;tr|B7Z8A2|B7Z8A2_HUMAN;sp|Q9UHG3|PCYOX_HUMAN	1	KLLHALGGDDFLGMLNRTLLETLQKAG____	LLHALGGDDFLGMLN(1)R	5266200	1047800	0	5066100	5342500	4735400	2133900	0	1103000
tr|C9JK10|C9JK10_HUMAN;tr|J3KN41|J3KN41_HUMAN;sp|P23229|ITA6_HUMAN;tr|C9JXX7|C9JXX7_HUMAN	1	VSKDEITFVSGAPRANHSGAVVLLKRDMKSA	AN(1)HSGAVVLLKR	0	0	0	0	0	0	2292900	1896000	0
tr|C9JK10|C9JK10_HUMAN;tr|J3KN41|J3KN41_HUMAN;sp|P23229|ITA6_HUMAN;tr|H7BZ97|H7BZ97_HUMAN	1	GLDSKASLILRSRLWNSTFLEEYSKLNYLDI	SRLWN(1)STFLEEYSK	1557200	1939000	1832700	2154400	2258600	4243400	3737000	2273300	0
tr|C9JMA2|C9JMA2_HUMAN;tr|F8W876|F8W876_HUMAN;tr|B4DUI7|B4DUI7_HUMAN;tr|Q5HYM1|Q5HYM1_HUMAN;sp|P48740|MASP1_HUMAN	1	GYYCSCRFGYILHTDNRTCRVECSDNLFTQR	FGYILHTDN(1)R	1353900	0	0	0	0	0	0	2580300	1972500
tr|C9JN98|C9JN98_HUMAN;tr|B4DMR3|B4DMR3_HUMAN;sp|P07093|GDN_HUMAN	1	KNKDIVTVANAVFVKNASEIEVPFVTRNKDV	N(1)ASEIEVPFVTR	0	0	0	7275700	6581400	12605000	2391300	0	2146700
tr|D5L9C1|D5L9C1_HUMAN;tr|D5G2K7|D5G2K7_HUMAN;tr|D5G248|D5G248_HUMAN;tr|D5G246|D5G246_HUMAN;tr|D5FZU9|D5FZU9_HUMAN;tr|D5FZU8|D5FZU8_HUMAN;tr|D5FZU7|D5FZU7_HUMAN;tr|D5FZU3|D5FZU3_HUMAN;tr|D5FZT9|D5FZT9_HUMAN;tr|D5FZT8|D5FZT8_HUMAN;tr|D5FZT6|D5FZT6_HUMAN;tr|D5FZT5|D5FZT5_HUMAN;tr|D5FZT2|D5FZT2_HUMAN;tr|D5FZS7|D5FZS7_HUMAN;tr|D5FZS6|D5FZS6_HUMAN;tr|D5FZS5|D5FZS5_HUMAN;tr|D5FZS4|D5FZS4_HUMAN;tr|D5FZS…	1	AQTDRVNLRKLRGYYNQSEAGSHTLQRMYGC	LRGYYN(1)QSEAGSHTLQR	1021400000	766910000	792710000	1225400000	1132700000	1381300000	2353400000	1750700000	1912800000
tr|D6R9R8|D6R9R8_HUMAN;tr|H0Y9B1|H0Y9B1_HUMAN;tr|A0N0L5|A0N0L5_HUMAN;sp|P08887|IL6RA_HUMAN	1	GRRLLLRSVQLHDSGNYSCYRAGRPAGTVHL	SVQLHDSGN(1)YSCYR	2954500	0	3669300	3155800	0	0	0	2406500	2420300
tr|D6R9S9|D6R9S9_HUMAN;sp|Q02083|NAAA_HUMAN	1	GAGLSAASPPAAPRFNVSLDSVPELRWLPVL	FN(1)VSLDSVPELR	1017500	2758000	939350	2152000	1758800	0	3313000	3048400	2531800
tr|D6RDL8|D6RDL8_HUMAN;tr|C9JK69|C9JK69_HUMAN;tr|Q60I31|Q60I31_HUMAN;tr|A8K4A5|A8K4A5_HUMAN;sp|P17342|ANPRC_HUMAN	1	GYSKKDGGKIIQQTWNRTFEGIAGQVSIDAN	IIQQTWN(1)R	4929800	2914500	3613300	7379100	4968900	6775900	0	1414600	1478800
tr|D6REQ6|D6REQ6_HUMAN;tr|D6RHI9|D6RHI9_HUMAN;sp|O00584|RNT2_HUMAN;tr|A6XND5|A6XND5_HUMAN	1	GQIELCLTKQDQQLQNCTEPGEQPSPKQEVW	QDQQLQN(1)CTEPGEQPSPK	107090000	107420000	83946000	95856000	69665000	77038000	33245000	47676000	44762000
tr|D6REQ6|D6REQ6_HUMAN;tr|D6RHI9|D6RHI9_HUMAN;sp|O00584|RNT2_HUMAN;tr|A6XND5|A6XND5_HUMAN;tr|H0YAE9|H0YAE9_HUMAN	1	PEMRAYWPDVIHSFPNRSRFWKHEWEKHGTC	AYWPDVIHSFPN(1)R	97257000	91596000	80967000	55414000	43502000	34217000	43952000	39856000	48392000
tr|D6REQ6|D6REQ6_HUMAN;tr|D6RHI9|D6RHI9_HUMAN;sp|O00584|RNT2_HUMAN;tr|A6XND5|A6XND5_HUMAN;tr|H0YAE9|H0YAE9_HUMAN;tr|Q8TCU1|Q8TCU1_HUMAN	1	YWTIHGLWPDKSEGCNRSWPFNLEEIKDLLP	IQNDCRDPPDYWTIHGLWPDKSEGCN(1)R	157510000	115720000	120050000	131860000	233560000	183470000	88656000	86613000	87816000
tr|D6W5P7|D6W5P7_HUMAN;tr|F8WAD8|F8WAD8_HUMAN;tr|Q08AL8|Q08AL8_HUMAN;tr|B3KWN4|B3KWN4_HUMAN;tr|G5E951|G5E951_HUMAN;sp|Q9P0K1|ADA22_HUMAN	1	REAVNDCDIRETCSGNSSQCAPNIHKMDGYS	ETCSGN(1)SSQCAPNIHK	1671200	1264000	1755800	85959000	56402000	74097000	41196000	56444000	47664000
tr|D6W633|D6W633_HUMAN;tr|G8JL96|G8JL96_HUMAN;sp|Q13332|PTPRS_HUMAN;tr|E9PDC5|E9PDC5_HUMAN	1	DVPSAPPRKVEAEALNATAIRVLWRSPAPGR	KVEAEALN(1)ATAIR	7337600	6762000	6838100	6089300	7790500	5549600	4065900	4987200	4504000
tr|D6W633|D6W633_HUMAN;tr|G8JL96|G8JL96_HUMAN;sp|Q13332|PTPRS_HUMAN;tr|E9PDC5|E9PDC5_HUMAN	1	EDTPRGHPQILEAAGNASAGTVLLRWLPPVP	GHPQILEAAGN(1)ASAGTVLLR	12578000	11652000	9540100	13232000	18141000	18128000	12863000	11753000	20205000
tr|E5RFZ8|E5RFZ8_HUMAN;tr|E5RGA7|E5RGA7_HUMAN;tr|E5RIP4|E5RIP4_HUMAN;tr|E5RJG5|E5RJG5_HUMAN;sp|Q15043|S39AE_HUMAN	1	LKALLNHLDVGVGRGNVTQHVQGHRNLS___	GN(1)VTQHVQGHR	0	4032800	4307600	4402000	0	4561400	6661600	0	0
tr|E5RHN7|E5RHN7_HUMAN;tr|E5RJI0|E5RJI0_HUMAN;tr|B3KRV7|B3KRV7_HUMAN;tr|Q6IAV0|Q6IAV0_HUMAN;tr|Q53HW6|Q53HW6_HUMAN;tr|A8K2M5|A8K2M5_HUMAN;sp|P06858|LIPL_HUMAN	1	HLIPGVAESVATCHFNHSSKTFMVIHGWTVT	TPEDTAEDTCHLIPGVAESVATCHFN(1)HSSK	127900000	161670000	176120000	0	0	0	0	0	0
tr|E6Y365|E6Y365_HUMAN;sp|P08581|MET_HUMAN;tr|B5A929|B5A929_HUMAN;tr|H7C174|H7C174_HUMAN;tr|Q59EB3|Q59EB3_HUMAN;tr|B4DLF5|B4DLF5_HUMAN	1	VSVPRMVINVHEAGRNFTVACQHRSNSEIIC	N(1)FTVACQHR	33929000	25434000	24932000	18563000	26256000	20029000	14174000	17559000	19711000
tr|E6Y365|E6Y365_HUMAN;sp|P08581|MET_HUMAN;tr|B5A943|B5A943_HUMAN;tr|B5A942|B5A942_HUMAN;tr|B5A941|B5A941_HUMAN;tr|B5A939|B5A939_HUMAN;tr|B5A933|B5A933_HUMAN;tr|B5A937|B5A937_HUMAN;tr|B5A936|B5A936_HUMAN;tr|B5A935|B5A935_HUMAN;tr|B5A930|B5A930_HUMAN;tr|B5A929|B5A929_HUMAN;tr|B5A938|B5A938_HUMAN;tr|B5A934|B5A934_HUMAN;tr|B5A940|B5A940_HUMAN	1	RCLQHFYGPNHEHCFNRTLLRNSSGCEARRD	CLQHFYGPNHEHCFN(1)R	24004000	24038000	26952000	33439000	28724000	34228000	17914000	24663000	28352000
tr|E6Y365|E6Y365_HUMAN;sp|P08581|MET_HUMAN;tr|B5A943|B5A943_HUMAN;tr|B5A942|B5A942_HUMAN;tr|B5A941|B5A941_HUMAN;tr|B5A939|B5A939_HUMAN;tr|B5A933|B5A933_HUMAN;tr|B5A937|B5A937_HUMAN;tr|B5A936|B5A936_HUMAN;tr|B5A935|B5A935_HUMAN;tr|B5A930|B5A930_HUMAN;tr|B5A931|B5A931_HUMAN	1	GSVNRGTCQRHVFPHNHTADIQSEVHCIFSP	HVFPHN(1)HTADIQSEVHCIFSPQIEEPSQCPDCVVSALGAK	86002000	47262000	36461000	141390000	112120000	102710000	0	56866000	52187000
tr|E7EPS8|E7EPS8_HUMAN;sp|P28827|PTPRM_HUMAN;tr|F8WA38|F8WA38_HUMAN;tr|B4E143|B4E143_HUMAN;tr|E7EVX9|E7EVX9_HUMAN;tr|B4DGA3|B4DGA3_HUMAN;tr|Q86V60|Q86V60_HUMAN	1	VKSRQITIRWEPFGYNVTRCHSYNLTVHYCY	WEPFGYN(1)VTR	12123000	0	11819000	18314000	20267000	0	0	12816000	0
tr|E7EPS8|E7EPS8_HUMAN;sp|P28827|PTPRM_HUMAN;tr|F8WA38|F8WA38_HUMAN;tr|B4E143|B4E143_HUMAN;tr|E7EVX9|E7EVX9_HUMAN;tr|B4DGA3|B4DGA3_HUMAN;tr|Q86V60|Q86V60_HUMAN	1	TYKAVSSFDPEIDLSNQSGRVSKLGNETHFL	AVSSFDPEIDLSN(1)QSGR	5326500	4242300	5055800	0	4953000	5546800	5760800	3987000	5238900
tr|E7ERV9|E7ERV9_HUMAN;tr|B3KUZ6|B3KUZ6_HUMAN;tr|E7EMM4|E7EMM4_HUMAN;tr|A8K0B6|A8K0B6_HUMAN;sp|Q13510|ASAH1_HUMAN;tr|D3DSQ1|D3DSQ1_HUMAN	1	TKTKILAPAYFILGGNQSGEGCVITRDRKES	ILAPAYFILGGN(1)QSGEGCVITR	0	16411000	0	8484500	7879000	6217200	0	0	4735500
tr|E7ERV9|E7ERV9_HUMAN;tr|B3KUZ6|B3KUZ6_HUMAN;tr|E7EMM4|E7EMM4_HUMAN;tr|A8K0B6|A8K0B6_HUMAN;sp|Q13510|ASAH1_HUMAN;tr|D3DSQ1|D3DSQ1_HUMAN;tr|Q53H01|Q53H01_HUMAN	1	KDVMWIGFLTRTVLENSTSYEEAKNLLTKTK	TVLEN(1)STSYEEAK	87062000	111950000	94690000	32943000	40119000	42606000	30463000	30654000	25713000
tr|E7ETU9|E7ETU9_HUMAN;tr|B4DHG3|B4DHG3_HUMAN;sp|O00469|PLOD2_HUMAN;tr|B3KWS3|B3KWS3_HUMAN;tr|Q96AR9|Q96AR9_HUMAN	1	VGEDFQGGGCKFLRYNCSIESPRKGWSFMHP	YN(1)CSIESPR	9132100	6566800	6314700	14255000	9379000	11851000	11588000	11829000	16347000
tr|E7ETU9|E7ETU9_HUMAN;tr|B4DHG3|B4DHG3_HUMAN;sp|O00469|PLOD2_HUMAN;tr|B3KWS3|B3KWS3_HUMAN;tr|Q96AR9|Q96AR9_HUMAN	1	HPGRLTHLHEGLPVKNGTRYIAVSFIDP___	LTHLHEGLPVKN(1)GTR	7888700	7554800	5614400	16992000	11907000	12672000	12534000	11562000	13334000
tr|E7EUI5|E7EUI5_HUMAN;tr|B2RNB2|B2RNB2_HUMAN;sp|P78536|ADA17_HUMAN;tr|Q53RF5|Q53RF5_HUMAN;tr|Q6P5T8|Q6P5T8_HUMAN;tr|A8K1B4|A8K1B4_HUMAN;tr|A6H8L4|A6H8L4_HUMAN	1	TKDKRMLVYKSEDIKNVSRLQSPKVCGYLKV	SEDIKN(1)VSR	12001000	10682000	9765300	25576000	18340000	16055000	30821000	26906000	24814000
tr|E7EUI5|E7EUI5_HUMAN;tr|B2RNB2|B2RNB2_HUMAN;sp|P78536|ADA17_HUMAN;tr|Q6P5T8|Q6P5T8_HUMAN;tr|A8K1B4|A8K1B4_HUMAN;tr|A6H8L4|A6H8L4_HUMAN;tr|Q53S40|Q53S40_HUMAN	1	ERFSQNFKVVVVDGKNESEYTVKWQDFFTGH	VVVVDGKN(1)ESEYTVK	7348700	8194600	11243000	13957000	14121000	13310000	15120000	14138000	12841000
tr|E7EUU1|E7EUU1_HUMAN	1	HGPTGSRCTPTCAPRNATSVDSGAPGGAAPG	N(1)ATSVDSGAPGGAAPGGPGFR	253800000	239540000	204310000	54452000	51674000	61652000	56010000	40340000	45836000
tr|E7EUU1|E7EUU1_HUMAN;tr|E7ENG9|E7ENG9_HUMAN;sp|Q8N2S1|LTBP4_HUMAN	1	VSAPDGPCPTGFERVNGSCEDVDECATGGRC	VSAPDGPCPTGFERVN(1)GSCEDVDECATGGR	162030000	161940000	136990000	52350000	44983000	50258000	102990000	73786000	117180000
tr|E7EUU1|E7EUU1_HUMAN;tr|E7ENG9|E7ENG9_HUMAN;sp|Q8N2S1|LTBP4_HUMAN;tr|B3KXY6|B3KXY6_HUMAN	1	QPTPGGGCQDVDECRNRSFCGAHAVCQNLPG	CTPACDPGYQPTPGGGCQDVDECRN(1)R	135080000	161440000	147760000	86998000	90338000	103270000	77732000	13602000	78504000
tr|E7EUU1|E7EUU1_HUMAN;tr|E7ENG9|E7ENG9_HUMAN;sp|Q8N2S1|LTBP4_HUMAN;tr|B3KXY6|B3KXY6_HUMAN;tr|O75441|O75441_HUMAN;tr|M0QZX0|M0QZX0_HUMAN;tr|F5GXC9|F5GXC9_HUMAN	1	FDTAAPDACDNILARNVTWQECCCTVGEGWG	N(1)VTWQECCCTVGEGWGSGCR	17355000	17121000	0	0	4106000	0	0	0	8303200
tr|E7EUU1|E7EUU1_HUMAN;tr|E7ENG9|E7ENG9_HUMAN;sp|Q8N2S1|LTBP4_HUMAN;tr|B3KXY6|B3KXY6_HUMAN;tr|O75441|O75441_HUMAN;tr|M0QZX0|M0QZX0_HUMAN;tr|F5GXC9|F5GXC9_HUMAN;tr|M0QYE9|M0QYE9_HUMAN	1	EPPLVLDGSQRRCVSNESQSLDDNLGVCWQE	CVSN(1)ESQSLDDNLGVCWQEVGADLVCSHPR	175470000	0	55064000	9235600	8052700	9057200	25101000	49874000	27419000
tr|E7EUU1|E7EUU1_HUMAN;tr|E7ENG9|E7ENG9_HUMAN;sp|Q8N2S1|LTBP4_HUMAN;tr|B3KXY6|B3KXY6_HUMAN;tr|O75441|O75441_HUMAN;tr|M0QZX0|M0QZX0_HUMAN;tr|F5GXC9|F5GXC9_HUMAN;tr|M0QYE9|M0QYE9_HUMAN	1	SQRRCVSNESQSLDDNLGVCWQEVGADLVCS	CVSN(1)ESQSLDDN(1)LGVCWQEVGADLVCSHPR	130060000	0	10638000	0	0	0	0	5768400	0
tr|E9PFD9|E9PFD9_HUMAN;tr|B7Z9Z2|B7Z9Z2_HUMAN;tr|B4DER0|B4DER0_HUMAN;sp|Q92854|SEM4D_HUMAN;tr|Q4LE41|Q4LE41_HUMAN	1	VTPIDNRPRLIKKDVNYTQIVVDRTQALDGT	DVN(1)YTQIVVDR	0	0	0	0	0	0	2208900	2351900	3213500
tr|E9PFW2|E9PFW2_HUMAN;tr|B4DT18|B4DT18_HUMAN;tr|A8K6D3|A8K6D3_HUMAN;tr|A7LFP5|A7LFP5_HUMAN;sp|O00462|MANBA_HUMAN	1	YYRFNDLNYRWVSLDNWTYSKEFKIPFEISK	WVSLDN(1)WTYSK	27266000	20791000	0	21176000	19406000	23267000	12192000	8238400	10285000
tr|E9PI73|E9PI73_HUMAN;tr|E9PIE6|E9PIE6_HUMAN;tr|E9PIT4|E9PIT4_HUMAN;tr|E9PIR4|E9PIR4_HUMAN;tr|F5H294|F5H294_HUMAN;tr|B7Z1M8|B7Z1M8_HUMAN;tr|B7Z4E4|B7Z4E4_HUMAN;sp|Q86YD3|TMM25_HUMAN;tr|E9PKP3|E9PKP3_HUMAN	1	TSTFTVTAHRAQHELNCSLQDPRSGRSANAS	AQHELN(1)CSLQDPR	4664500	3984100	3954600	0	0	0	4776200	0	4458000
tr|E9PJ35|E9PJ35_HUMAN;tr|Q6MZE4|Q6MZE4_HUMAN;tr|E9PQI4|E9PQI4_HUMAN;sp|P43308|SSRB_HUMAN;tr|B4DUJ9|B4DUJ9_HUMAN	1	SGMLNVKWDRIAPASNVSHTVVLRPLKAGYF	IAPASN(1)VSHTVVLRPLK	1375500	0	1512500	0	0	11749000	5198100	5224800	4605100
tr|E9PJA2|E9PJA2_HUMAN;tr|B4DTX0|B4DTX0_HUMAN;tr|Q59H07|Q59H07_HUMAN;sp|P09603|CSF1_HUMAN	1	YETPLQLLEKVKNVFNETKNLLDKDWNIFSK	NVFN(1)ETK	10887000	8627300	7085900	9324100	7795500	10876000	9778700	9605500	13133000
tr|E9PJC7|E9PJC7_HUMAN;tr|Q6LET0|Q6LET0_HUMAN;sp|P27701|CD82_HUMAN	1	KQEMGGIVTELIRDYNSSREDSLQDAWDYVQ	DYN(1)SSREDSLQDAWDYVQAQVK	0	10694000	10861000	0	0	0	0	0	0
tr|E9PJT6|E9PJT6_HUMAN;tr|E9PLW1|E9PLW1_HUMAN;tr|E9PPE4|E9PPE4_HUMAN;tr|E9PLF2|E9PLF2_HUMAN;tr|E9PJL3|E9PJL3_HUMAN;tr|E9PSH9|E9PSH9_HUMAN;tr|E9PMZ1|E9PMZ1_HUMAN;tr|E9PR64|E9PR64_HUMAN;tr|B4DV87|B4DV87_HUMAN;tr|E9PS74|E9PS74_HUMAN;tr|B0AZP8|B0AZP8_HUMAN;tr|A8K2X6|A8K2X6_HUMAN;sp|Q8NBI5|S43A3_HUMAN	1	DYFKDLCGPDAGPIGNATGQADCKAQDERFS	DLCGPDAGPIGN(1)ATGQADCK	7300000	0	0	17498000	13839000	18056000	12198000	10376000	12734000
tr|E9PL32|E9PL32_HUMAN;tr|E9PKX0|E9PKX0_HUMAN;tr|E9PS78|E9PS78_HUMAN;tr|E9PR54|E9PR54_HUMAN;tr|E9PJ67|E9PJ67_HUMAN;tr|Q5HYG5|Q5HYG5_HUMAN;tr|E9PCB3|E9PCB3_HUMAN;tr|E9PKQ7|E9PKQ7_HUMAN;tr|E9PNL5|E9PNL5_HUMAN;tr|E9PHZ5|E9PHZ5_HUMAN;tr|E9PLY3|E9PLY3_HUMAN;tr|E9PSG5|E9PSG5_HUMAN;tr|E9PQM1|E9PQM1_HUMAN;tr|B4DL49|B4DL49_HUMAN;tr|A8K2H4|A8K2H4_HUMAN;sp|P07858|CATB_HUMAN	1	FHPLSDELVNYVNKRNTTWQAGHNFYNVDMS	N(1)TTWQAGHNFYNVDMSYLK	58530000	36890000	43447000	30700000	26487000	31838000	37843000	32044000	35595000
tr|E9PNW4|E9PNW4_HUMAN;tr|E9PI80|E9PI80_HUMAN;tr|Q6FHM9|Q6FHM9_HUMAN;sp|P13987|CD59_HUMAN;tr|E9PR17|E9PR17_HUMAN	1	CYNCPNPTADCKTAVNCSSDFDACLITKAGL	TAVN(1)CSSDFDACLITK	64977000	69137000	65720000	48375000	39892000	52257000	53706000	44914000	45938000
tr|E9PQ34|E9PQ34_HUMAN;tr|E9PJH8|E9PJH8_HUMAN;tr|E9PIG2|E9PIG2_HUMAN;tr|E9PRS3|E9PRS3_HUMAN;tr|Q9NPA9|Q9NPA9_HUMAN;tr|E9PNX1|E9PNX1_HUMAN;tr|E9PK86|E9PK86_HUMAN;tr|E9PMI5|E9PMI5_HUMAN;tr|E9PR70|E9PR70_HUMAN;tr|E9PPV6|E9PPV6_HUMAN;tr|A8K259|A8K259_HUMAN;sp|P50454|SERPH_HUMAN	1	EEVHAGLGELLRSLSNSTARNVTWKLGSRLY	SLSN(1)STAR	29344000	25878000	23564000	36797000	39900000	44289000	48595000	35963000	41974000
tr|E9PSH3|E9PSH3_HUMAN;tr|E9PN41|E9PN41_HUMAN;tr|A8MVV6|A8MVV6_HUMAN;tr|J3KNL1|J3KNL1_HUMAN;sp|O14817|TSN4_HUMAN;tr|J3KQ42|J3KQ42_HUMAN	1	AWSIIQTDFRCCGVSNYTDWFEVYNATR___	CCGVSN(1)YTDWFEVYN(1)ATR	0	10697000	7361700	7532300	7036800	6219200	0	0	0
tr|E9PSH3|E9PSH3_HUMAN;tr|E9PN41|E9PN41_HUMAN;tr|A8MVV6|A8MVV6_HUMAN;tr|J3KNL1|J3KNL1_HUMAN;sp|O14817|TSN4_HUMAN;tr|J3KQ42|J3KQ42_HUMAN	1	RCCGVSNYTDWFEVYNATR____________	CCGVSN(1)YTDWFEVYN(1)ATR	0	10697000	7361700	7532300	7036800	6219200	0	0	0
tr|F5GXJ9|F5GXJ9_HUMAN;tr|B3KNN9|B3KNN9_HUMAN;sp|Q13740|CD166_HUMAN;tr|B4DX43|B4DX43_HUMAN	1	GIRSSNTYTLTDVRRNATGDYKCSLIDKKSM	RN(1)ATGDYK	63508000	49240000	54596000	29897000	0	28642000	32782000	25813000	29357000
tr|F5GXJ9|F5GXJ9_HUMAN;tr|B3KNN9|B3KNN9_HUMAN;sp|Q13740|CD166_HUMAN;tr|B4DX43|B4DX43_HUMAN	1	YYPTEQVTIQVLPPKNAIKEGDNITLKCLGN	N(1)AIKEGDN(1)ITLK	5746200	5338900	5665500	2636300	1599600	1299400	0	0	0
tr|F5GXJ9|F5GXJ9_HUMAN;tr|B3KNN9|B3KNN9_HUMAN;sp|Q13740|CD166_HUMAN;tr|B4DX43|B4DX43_HUMAN	1	TIQVLPPKNAIKEGDNITLKCLGNGNPPPEE	N(1)AIKEGDN(1)ITLK	196420000	161090000	163730000	78965000	82152000	91058000	99322000	88020000	81270000
tr|F5GXJ9|F5GXJ9_HUMAN;tr|B3KNN9|B3KNN9_HUMAN;sp|Q13740|CD166_HUMAN;tr|B4DX43|B4DX43_HUMAN;tr|H7C543|H7C543_HUMAN	1	KKLGDCISEDSYPDGNITWYRNGKVLHPLEG	LGDCISEDSYPDGN(1)ITWYR	287100000	273570000	235700000	155550000	182870000	200180000	201210000	160190000	172590000
tr|F5GXJ9|F5GXJ9_HUMAN;tr|B3KNN9|B3KNN9_HUMAN;sp|Q13740|CD166_HUMAN;tr|Q6ZS95|Q6ZS95_HUMAN;tr|H7C543|H7C543_HUMAN	1	RSSPSFSSLHYQDAGNYVCETALQEVEGLKK	SSPSFSSLHYQDAGN(1)YVCETALQEVEGLK	0	0	0	19145000	0	0	20228000	0	37492000
tr|F5GXJ9|F5GXJ9_HUMAN;tr|B3KNN9|B3KNN9_HUMAN;sp|Q13740|CD166_HUMAN;tr|Q6ZS95|Q6ZS95_HUMAN;tr|H7C543|H7C543_HUMAN	1	KPAIQWTITGSGSVINQTEESPYINGRYYSK	TIICHVEGFPKPAIQWTITGSGSVIN(1)QTEESPYIN(1)GR	8747900	0	0	28038000	0	22674000	26628000	15040000	21347000
tr|F5GXJ9|F5GXJ9_HUMAN;tr|B3KNN9|B3KNN9_HUMAN;sp|Q13740|CD166_HUMAN;tr|Q6ZS95|Q6ZS95_HUMAN;tr|H7C543|H7C543_HUMAN	1	IGDALPVSCTISASRNATVVWMKDNIRLRSS	N(1)ATVVWMKDNIR	37616000	24654000	24477000	7055600	7780400	7551000	27289000	20839000	31698000
tr|F5GXJ9|F5GXJ9_HUMAN;tr|B3KNN9|B3KNN9_HUMAN;sp|Q13740|CD166_HUMAN;tr|Q6ZS95|Q6ZS95_HUMAN;tr|H7C543|H7C543_HUMAN	1	GSGSVINQTEESPYINGRYYSKIIISPEENV	TIICHVEGFPKPAIQWTITGSGSVIN(1)QTEESPYIN(1)GR	8747900	0	0	28038000	0	22674000	26628000	15040000	21347000
tr|F5GXJ9|F5GXJ9_HUMAN;tr|B3KNN9|B3KNN9_HUMAN;sp|Q13740|CD166_HUMAN;tr|Q6ZS95|Q6ZS95_HUMAN;tr|H7C543|H7C543_HUMAN	1	INGRYYSKIIISPEENVTLTCTAENQLERTV	IIISPEEN(1)VTLTCTAENQLER	184590000	191640000	172140000	175040000	187470000	170630000	147700000	118090000	171670000
tr|F5H001|F5H001_HUMAN	1	HHQNLNLQETLKRVANCSAPCPQDWIWHGEN	VAN(1)CSAPCPQDWIWHGENCYL	0	0	0	0	20808000	50658000	16792000	0	0
tr|F5H0I2|F5H0I2_HUMAN;tr|B4E089|B4E089_HUMAN	1	______MAQPVDPAHNVSRLHRLPRDCQELF	MAQPVDPAHN(1)VSR	10738000	10893000	8611900	15351000	11731000	14796000	51255000	58076000	53273000
tr|F5H125|F5H125_HUMAN;tr|H0YG94|H0YG94_HUMAN;tr|A0A4Z1|A0A4Z1_HUMAN;tr|H0YGA7|H0YGA7_HUMAN;tr|A4FVB5|A4FVB5_HUMAN;tr|H1ZZW2|H1ZZW2_HUMAN;tr|H1ZZV9|H1ZZV9_HUMAN;sp|Q9BY67|CADM1_HUMAN;tr|F5H0J4|F5H0J4_HUMAN;tr|H1ZZW1|H1ZZW1_HUMAN	1	FRDFRPLKDSRFQLLNFSSSELKVSLTNVSI	FQLLN(1)FSSSELK	63324000	36111000	0	0	0	0	0	0	0
tr|F5H125|F5H125_HUMAN;tr|H0YG94|H0YG94_HUMAN;tr|A0A4Z1|A0A4Z1_HUMAN;tr|H0YGA7|H0YGA7_HUMAN;tr|A4FVB5|A4FVB5_HUMAN;tr|H1ZZW2|H1ZZW2_HUMAN;tr|H1ZZV9|H1ZZV9_HUMAN;sp|Q9BY67|CADM1_HUMAN;tr|F5H0J4|F5H0J4_HUMAN;tr|H1ZZW1|H1ZZW1_HUMAN	1	QLLNFSSSELKVSLTNVSISDEGRYFCQLYT	VSLTN(1)VSISDEGR	22308000	15453000	15868000	0	0	0	0	0	0
tr|F5H1C0|F5H1C0_HUMAN;tr|F5H2W4|F5H2W4_HUMAN;tr|H0YG03|H0YG03_HUMAN;tr|A8K3H0|A8K3H0_HUMAN;sp|Q13361|MFAP5_HUMAN	1	DIAPSTDDLASLSEKNTTAECWDEKFTC___	N(1)TTAECWDEK	41422000	34843000	30029000	0	0	0	0	0	0
tr|F5H5E2|F5H5E2_HUMAN;sp|Q8NHP8|PLBL2_HUMAN	1	NGENAISARSDLNPANGSYPFQALRQRSHGG	SDLNPAN(1)GSYPFQALR	32104000	29070000	22235000	8832000	0	8451200	14752000	0	9897900
tr|F5H5E2|F5H5E2_HUMAN;sp|Q8NHP8|PLBL2_HUMAN	1	WFSYDGSPRAQIFRRNQSLVQDMDSMVRLMR	RN(1)QSLVQDMDSMVR	19494000	17745000	11060000	13837000	13690000	11699000	7208600	6166800	4737700
tr|F5H5E2|F5H5E2_HUMAN;sp|Q8NHP8|PLBL2_HUMAN;tr|H0YIX0|H0YIX0_HUMAN	1	LLMVDGRHPDAVAWANLTNAIRETGWAFLEL	HPDAVAWAN(1)LTNAIR	13003000	14182000	8908500	6015200	5914500	7079500	6811500	6101500	6082500
tr|F5H627|F5H627_HUMAN;tr|F5H6F8|F5H6F8_HUMAN;tr|F5H2E7|F5H2E7_HUMAN;tr|B3KTD9|B3KTD9_HUMAN;tr|F5GXE7|F5GXE7_HUMAN;tr|B7Z1D2|B7Z1D2_HUMAN;sp|P36941|TNR3_HUMAN	1	KGNNHCVPCKAGHFQNTSSPSARCQPHTRCE	AGHFQN(1)TSSPSAR	3177800	0	0	0	4891200	0	0	3528200	0
tr|F5H7I3|F5H7I3_HUMAN;tr|B2CKK9|B2CKK9_HUMAN;sp|Q6QNK2|GP133_HUMAN;tr|B7ZLF7|B7ZLF7_HUMAN	1	VLFTWKSKEGLKVYVNGTLSTSDPSGKVSRD	VYVN(1)GTLSTSDPSGK	0	0	3911200	4657400	0	0	2384100	0	1623200
tr|F8VSZ4|F8VSZ4_HUMAN;sp|Q9UIW2|PLXA1_HUMAN	1	EVYVGAVNRIYKLSGNLTLLRAHVTGPVEDN	LSGN(1)LTLLR	3477200	0	0	2072700	0	3044500	0	0	0
tr|F8VSZ4|F8VSZ4_HUMAN;sp|Q9UIW2|PLXA1_HUMAN	1	ININRAQLTNPEVKYNYTEDPTILRIDPEWS	YN(1)YTEDPTILR	7814200	0	0	0	0	2353200	0	0	0
tr|F8VV56|F8VV56_HUMAN;tr|F8W022|F8W022_HUMAN;tr|F8VWK8|F8VWK8_HUMAN;tr|C9JV86|C9JV86_HUMAN;sp|P08962|CD63_HUMAN	1	ILDRMQADFKCCGAANYTDWEKIPSMSKNRV	CCGAAN(1)YTDWEKIPSMSK	39024000	46203000	58753000	104600000	115170000	123500000	31272000	31183000	24912000
tr|F8VWH2|F8VWH2_HUMAN;tr|Q53GA9|Q53GA9_HUMAN;sp|P19075|TSN8_HUMAN	1	GILGAVFKSKSDRIVNETLYENTKLLSATGE	IVN(1)ETLYENTK	17729000	15482000	13227000	25119000	21220000	25690000	0	0	0
tr|F8W0I7|F8W0I7_HUMAN;tr|A8K3H6|A8K3H6_HUMAN;tr|B2RE43|B2RE43_HUMAN;sp|Q9HB63|NET4_HUMAN	1	LALGRKLWADTTCGQNATELYCFYSENTDLT	KLWADTTCGQN(1)ATELYCFYSENTDLTCR	58542000	120190000	44940000	0	55393000	0	0	0	0
tr|F8W111|F8W111_HUMAN;sp|P14384|CBPM_HUMAN;tr|F8VR29|F8VR29_HUMAN;tr|F8VU13|F8VU13_HUMAN;tr|F8VVI6|F8VVI6_HUMAN	1	HRQEGMEAFLKTVAQNYSSVTHLHSIGKSVK	TVAQN(1)YSSVTHLHSIGK	17867000	15353000	11573000	5541600	4730300	4717700	0	0	0
tr|F8W1Q3|F8W1Q3_HUMAN;tr|B7Z7C9|B7Z7C9_HUMAN;sp|P43251|BTD_HUMAN;tr|B4DLJ9|B4DLJ9_HUMAN;tr|A6NHF2|A6NHF2_HUMAN	1	IAQVAKNPVGLIGAENATGETDPSHSKFLKI	NPVGLIGAEN(1)ATGETDPSHSK	215230000	158110000	139950000	984090	325700000	360910000	198860000	176470000	179870000
tr|F8W1Q3|F8W1Q3_HUMAN;tr|B7Z7C9|B7Z7C9_HUMAN;sp|P43251|BTD_HUMAN;tr|B4DLJ9|B4DLJ9_HUMAN;tr|A6NHF2|A6NHF2_HUMAN;tr|C9JSN9|C9JSN9_HUMAN	1	DVQIIVFPEDGIHGFNFTRTSIYPFLDFMPS	DVQIIVFPEDGIHGFN(1)FTR	124550000	99101000	112180000	210960000	270740000	315900000	140840000	150150000	106260000
tr|F8W1Q3|F8W1Q3_HUMAN;tr|B7Z7C9|B7Z7C9_HUMAN;sp|P43251|BTD_HUMAN;tr|B4DLJ9|B4DLJ9_HUMAN;tr|A6NHF2|A6NHF2_HUMAN;tr|C9JSN9|C9JSN9_HUMAN	1	PQVVRWNPCLEPHRFNDTEVLQRLSCMAIRG	WNPCLEPHRFN(1)DTEVLQR	6581400	5256100	5810800	11281000	11521000	11654000	6265700	5704600	7480000
tr|F8W720|F8W720_HUMAN;tr|B4DXV7|B4DXV7_HUMAN;tr|B4DUT7|B4DUT7_HUMAN;tr|Q53F90|Q53F90_HUMAN;tr|A8K639|A8K639_HUMAN;sp|P49915|GUAA_HUMAN	1	SLVASGKAELIKTHHNDTELIRKLREEGKVI	THHN(1)DTELIR	2442100	1519900	0	0	0	0	0	0	803330
tr|F8W7F7|F8W7F7_HUMAN;sp|Q7Z7H5|TMED4_HUMAN	1	FTSHTPGDHQICLHSNSTRMALFAGGKLYRE	FTFTSHTPGDHQICLHSN(1)STR	13076000	13880000	0	16810000	14121000	0	0	7383700	12774000
tr|F8W7J5|F8W7J5_HUMAN;tr|E9PH42|E9PH42_HUMAN;sp|Q92729|PTPRU_HUMAN	1	IQARQLTLQWEPLGYNVTRCHTYTVSLCYHY	QLTLQWEPLGYN(1)VTR	14791000	16132000	7506000	15489000	18086000	15101000	13069000	20909000	16938000
tr|F8W7J5|F8W7J5_HUMAN;tr|E9PH42|E9PH42_HUMAN;sp|Q92729|PTPRU_HUMAN	1	TRAPADLPHGSYLMVNTSQHAPGQRAHVIFQ	APADLPHGSYLMVN(1)TSQHAPGQR	0	0	0	12329000	12985000	14591000	7359100	0	0
tr|F8WC54|F8WC54_HUMAN;tr|A0AVL1|A0AVL1_HUMAN;sp|Q13443|ADAM9_HUMAN	1	ALSDCFGLRGLLHLENASYGIEPLQNSSHFE	GLLHLEN(1)ASYGIEPLQN(1)SSHFEHIIYR	146800000	59774000	94062000	94444000	107410000	63985000	107460000	71415000	100520000
tr|F8WC54|F8WC54_HUMAN;tr|A0AVL1|A0AVL1_HUMAN;sp|Q13443|ADAM9_HUMAN	1	LLHLENASYGIEPLQNSSHFEHIIYRMDDVY	GLLHLEN(1)ASYGIEPLQN(1)SSHFEHIIYR	146800000	59774000	94062000	94444000	107410000	63985000	107460000	71415000	100520000
tr|F8WCD0|F8WCD0_HUMAN;sp|Q8NC42|RN149_HUMAN	1	GGCTFKDKVLVAARRNASAVVLYNEERYGNI	N(1)ASAVVLYNEER	0	0	1215100	2429800	2914100	3915900	0	2184700	1939600
tr|F8WCZ6|F8WCZ6_HUMAN;tr|B3KNX0|B3KNX0_HUMAN;tr|A8K2N0|A8K2N0_HUMAN;sp|P09871|C1S_HUMAN;tr|F5H7T4|F5H7T4_HUMAN;tr|H0Y5D1|H0Y5D1_HUMAN	1	_________MKNCGVNCSGDVFTALIGEIAS	NCGVN(1)CSGDVFTALIGEIASPNYPKPYPENSR	0	2046500000	1288800000	0	0	682320000	0	0	0
tr|F8WD96|F8WD96_HUMAN;tr|C9JH19|C9JH19_HUMAN;tr|H7C469|H7C469_HUMAN;sp|P07339|CATD_HUMAN	1	GGTDSKYYKGSLSYLNVTRKAYWQVHLDQ__	YYKGSLSYLN(1)VTR	256270000	286190000	240440000	86891000	94254000	127160000	90537000	61399000	84002000
tr|F8WFC4|F8WFC4_HUMAN;tr|Q9UEL6|Q9UEL6_HUMAN;tr|Q9UEL4|Q9UEL4_HUMAN;tr|Q5U0H8|Q5U0H8_HUMAN;tr|A8K5D4|A8K5D4_HUMAN;sp|O95297|MPZL1_HUMAN	1	VSALEVYTPKEIFVANGTQGKLTCKFKSTST	EIFVAN(1)GTQGK	15481000	15068000	15306000	20199000	17854000	18679000	7768300	7797300	0
tr|G3V0E5|G3V0E5_HUMAN;tr|A8K6Q8|A8K6Q8_HUMAN;sp|P02786|TFR1_HUMAN	1	NFGTKKDFEDLYTPVNGSIVIVRAGKITFAE	KDFEDLYTPVN(1)GSIVIVR	251850000	281960000	183290000	767570000	662270000	859820000	242450000	255580000	391750000
tr|G3V0E5|G3V0E5_HUMAN;tr|A8K6Q8|A8K6Q8_HUMAN;sp|P02786|TFR1_HUMAN;tr|F5H6B1|F5H6B1_HUMAN;tr|B7Z2I6|B7Z2I6_HUMAN	1	HTLPALLENLKLRKQNNGAFNETLFRNQLAL	QN(1)N(1)GAFN(1)ETLFR	6791800	0	666570	17899000	13086000	22134000	6261300	4283100	6847100
tr|G3V0E5|G3V0E5_HUMAN;tr|A8K6Q8|A8K6Q8_HUMAN;sp|P02786|TFR1_HUMAN;tr|F5H6B1|F5H6B1_HUMAN;tr|B7Z2I6|B7Z2I6_HUMAN	1	TLPALLENLKLRKQNNGAFNETLFRNQLALA	QN(1)N(1)GAFN(1)ETLFR	59670000	38596000	40787000	177840000	173490000	170630000	66710000	66314000	82153000
tr|G3V0E5|G3V0E5_HUMAN;tr|A8K6Q8|A8K6Q8_HUMAN;sp|P02786|TFR1_HUMAN;tr|F5H6B1|F5H6B1_HUMAN;tr|B7Z2I6|B7Z2I6_HUMAN	1	LLENLKLRKQNNGAFNETLFRNQLALATWTI	QN(1)N(1)GAFN(1)ETLFR	82358000	58402000	68222000	242620000	234970000	251420000	90315000	109320000	122330000
tr|G3V2V8|G3V2V8_HUMAN;tr|B4DQV7|B4DQV7_HUMAN;tr|J3KMY5|J3KMY5_HUMAN;sp|P61916|NPC2_HUMAN;tr|H0YIZ1|H0YIZ1_HUMAN;tr|G3V3E8|G3V3E8_HUMAN;tr|E7EMS2|E7EMS2_HUMAN;tr|B4DV10|B4DV10_HUMAN;tr|G3V3D1|G3V3D1_HUMAN;tr|Q53HV6|Q53HV6_HUMAN	1	QFKDCGSVDGVIKEVNVSPCPTQPCQLSKGQ	EVN(1)VSPCPTQPCQLSK	0	0	0	22531000	18368000	20054000	15889000	16298000	14721000
tr|G3XAE6|G3XAE6_HUMAN;sp|Q8IWU5|SULF2_HUMAN	1	HGSDYSKDYLTDLITNDSVSFFRTSKKMYPH	HGSDYSKDYLTDLITN(1)DSVSFFR	0	0	0	7064300	9821400	0	0	0	5288000
tr|G3XAE6|G3XAE6_HUMAN;sp|Q8IWU5|SULF2_HUMAN;tr|B1AMP9|B1AMP9_HUMAN	1	SWQAQHESRTFAVYLNSTGYRTAFFGKYLNE	TFAVYLN(1)STGYR	0	0	0	6391100	0	7516800	0	0	2704800
tr|H0Y4Y9|H0Y4Y9_HUMAN;tr|Q86TI6|Q86TI6_HUMAN;tr|B1AH90|B1AH90_HUMAN	1	TCIEKDEAAIERSQFNATSVADVDKRVKRRL	SQFN(1)ATSVADVDKR	5049900	4618400	3150300	0	0	0	0	1469400	0
tr|H0Y6T7|H0Y6T7_HUMAN;tr|E7ENA9|E7ENA9_HUMAN;tr|B4DJN0|B4DJN0_HUMAN;tr|F6Y097|F6Y097_HUMAN;sp|Q92542|NICA_HUMAN;tr|Q5T205|Q5T205_HUMAN;tr|H0Y3Z4|H0Y3Z4_HUMAN	1	QPLPPSSLQRFLRARNISGVVLADHSGAFHN	N(1)ISGVVLADHSGAFHNK	8170800	8991900	10391000	18617000	18143000	18586000	10634000	8482100	12294000
tr|H0Y7C8|H0Y7C8_HUMAN;sp|O14657|TOR1B_HUMAN	1	IYCRFAECCREERPLNASALKLDLEEKLFGQ	EERPLN(1)ASALK	4689300	4740500	4601000	5751500	3743200	4285500	3510300	3585800	4860300
tr|H0Y7R7|H0Y7R7_HUMAN;tr|Q6NZX3|Q6NZX3_HUMAN;tr|Q53Z63|Q53Z63_HUMAN;tr|B2RBH2|B2RBH2_HUMAN;sp|P21589|5NTD_HUMAN;tr|H0Y3X5|H0Y3X5_HUMAN	1	PSIKADINKWRIKLDNYSTQELGKTIVYLDG	LDN(1)YSTQELGK	0	0	0	0	0	0	0	0	0
tr|H0YC24|H0YC24_HUMAN;tr|Q53FL1|Q53FL1_HUMAN;tr|J7K7G4|J7K7G4_HUMAN;tr|Q508I8|Q508I8_HUMAN;tr|Q508I6|Q508I6_HUMAN;tr|Q508I5|Q508I5_HUMAN;tr|Q508I7|Q508I7_HUMAN;tr|J7KF88|J7KF88_HUMAN;sp|Q9H6X2|ANTR1_HUMAN	1	UDLGAIVYCVGVKDFNETQLARIADSKDHVF	DFN(1)ETQLAR	34883000	34063000	32251000	29127000	27847000	29195000	8547800	10410000	0
tr|H0YD65|H0YD65_HUMAN;sp|Q9UBX1|CATF_HUMAN	1	ETEDDYSYQGHMQSCNFSAEKAKVYINDSVE	NLGGLETEDDYSYQGHMQSCN(1)FSAEK	63670000	34419000	31931000	0	0	0	0	6416400	6003600
tr|H0YD65|H0YD65_HUMAN;sp|Q9UBX1|CATF_HUMAN;tr|Q6FHS1|Q6FHS1_HUMAN;tr|E9PSC2|E9PSC2_HUMAN	1	PVKMASIFKNFVITYNRTYESKEARWRLSVF	NFVITYN(1)R	50611000	45443000	38644000	10376000	11472000	11636000	12065000	15306000	12445000
tr|H0YEA7|H0YEA7_HUMAN;tr|A2VDJ4|A2VDJ4_HUMAN;sp|Q9UJJ9|GNPTG_HUMAN;tr|Q96RZ2|Q96RZ2_HUMAN	1	SLVESTYKYEFCPFHNVTQHEQTFRWNAYSG	YEFCPFHN(1)VTQHEQTFR	23736000	11765000	10026000	0	6563400	9715600	0	3735300	0
tr|H0YGE9|H0YGE9_HUMAN;tr|F5GXU0|F5GXU0_HUMAN;tr|F5H883|F5H883_HUMAN;tr|Q6I9U3|Q6I9U3_HUMAN;tr|Q53GY9|Q53GY9_HUMAN;tr|B2R6S2|B2R6S2_HUMAN;sp|P20645|MPRD_HUMAN	1	SDTYIYIFRVCREAGNHTSGAGLVQINKSNG	EAGN(1)HTSGAGLVQINK	0	0	0	14553000	18201000	19557000	18255000	17066000	19093000
tr|H0YJI6|H0YJI6_HUMAN;tr|B7ZME4|B7ZME4_HUMAN;sp|Q9P2K2|TXD16_HUMAN	1	TRINCADWSDVCTKQNVTEFPIIKMYKKGEN	QN(1)VTEFPIIK	0	2347500	1939700	2281000	0	4586400	0	2645600	3900700
tr|H0YM40|H0YM40_HUMAN;tr|H0YMW7|H0YMW7_HUMAN;tr|B2R758|B2R758_HUMAN;sp|O95395|GCNT3_HUMAN	1	NILYNFLKLPAKRSINCSGVTRGDQEAVLQA	SIN(1)CSGVTR	682310	1897100	0	4671200	3725700	3906000	10267000	7909800	7708500
tr|H0YNA7|H0YNA7_HUMAN;sp|Q8TCT8|SPP2A_HUMAN	1	KILIAFISYKDFRDMNQTLGDNITVKMYSPS	DMN(1)QTLGDN(1)ITVK	8315400	8684700	5677500	0	0	0	2266900	2959100	0
tr|H0YNA7|H0YNA7_HUMAN;sp|Q8TCT8|SPP2A_HUMAN	1	ISYKDFRDMNQTLGDNITVKMYSPSWPNFDY	DMN(1)QTLGDN(1)ITVK	8315400	8684700	5677500	0	0	0	2266900	2959100	0
tr|H3BLV0|H3BLV0_HUMAN;tr|Q14UF5|Q14UF5_HUMAN;tr|E9PSH2|E9PSH2_HUMAN;tr|B2R658|B2R658_HUMAN;sp|P08174|DAF_HUMAN;tr|Q14UF4|Q14UF4_HUMAN;tr|Q14UF6|Q14UF6_HUMAN;tr|B1AP13|B1AP13_HUMAN;tr|Q14UF3|Q14UF3_HUMAN;tr|Q14UF2|Q14UF2_HUMAN;tr|H7BY55|H7BY55_HUMAN;tr|B4DPY4|B4DPY4_HUMAN	1	ICLKGSQWSDIEEFCNRSCEVPTRLNSASLK	GSQWSDIEEFCN(1)R	2389600000	1289000000	1200200000	1795300000	2016900000	1850200000	881480000	897040000	1015700000
tr|H3BQT1|H3BQT1_HUMAN;tr|H3BQU9|H3BQU9_HUMAN;tr|H3BM42|H3BM42_HUMAN;sp|Q92896|GSLG1_HUMAN	1	_____MVSCLVDHRGNITEYQCHQYITKMTA	GN(1)ITEYQCHQYITK	24089000	22915000	10789000	17803000	18195000	10371000	23600000	12113000	21743000
tr|H3BU85|H3BU85_HUMAN;tr|H3BTD4|H3BTD4_HUMAN;tr|Q9BVJ8|Q9BVJ8_HUMAN;tr|H3BS10|H3BS10_HUMAN;sp|P06865|HEXA_HUMAN;tr|H3BP20|H3BP20_HUMAN;tr|B4DVA7|B4DVA7_HUMAN	1	FSQLVWKSAEGTFFINKTEIEDFPRFPHRGL	SAEGTFFIN(1)KTEIEDFPRFPHR	91254000	87208000	56912000	19213000	16663000	15334000	28139000	22918000	27564000
tr|H7BYW6|H7BYW6_HUMAN;tr|A8K852|A8K852_HUMAN;sp|P04085|PDGFA_HUMAN;tr|Q32M96|Q32M96_HUMAN	1	IWPPCVEVKRCTGCCNTSSVKCQPSRVHHRS	CTGCCN(1)TSSVK	0	0	9818400	4905500	0	0	6647800	3379400	2662000
tr|H7C5N9|H7C5N9_HUMAN;sp|O75095|MEGF6_HUMAN	1	TGACRCPTGFLGTDCNLTCPQGRFGPNCTHV	CPTGFLGTDCN(1)LTCPQGR	17854000	15875000	14490000	0	0	0	3546200	0	0
tr|H7C5N9|H7C5N9_HUMAN;sp|O75095|MEGF6_HUMAN	1	QNRFGVGCEHTCSCRNGGLCHASNGSCSCGL	N(1)GGLCHASN(1)GSCSCGLGWTGR	11793000	8557300	0	0	0	9643300	0	3527900	5576800
tr|H7C5N9|H7C5N9_HUMAN;sp|O75095|MEGF6_HUMAN	1	EHTCSCRNGGLCHASNGSCSCGLGWTGRHCE	N(1)GGLCHASN(1)GSCSCGLGWTGR	11793000	8557300	0	0	0	9643300	0	3527900	5576800
tr|H7C5N9|H7C5N9_HUMAN;sp|O75095|MEGF6_HUMAN	1	GTDCNLTCPQGRFGPNCTHVCGCGQGAACDP	FGPN(1)CTHVCGCGQGAACDPVTGTCLCPPGR	21599000	22684000	18033000	0	0	0	10984000	9820700	0
tr|H7C5U2|H7C5U2_HUMAN;tr|D3DNA1|D3DNA1_HUMAN;tr|L7RT22|L7RT22_HUMAN;sp|P18084|ITB5_HUMAN	1	RDCVECLLLHSGKPDNQTCHSLCRDEVITWV	DCVECLLLHSGKPDN(1)QTCHSLCR	10283000	8555300	6145500	11990000	0	10211000	0	0	11245000
tr|H7C5U2|H7C5U2_HUMAN;tr|D3DNA1|D3DNA1_HUMAN;tr|L7RT22|L7RT22_HUMAN;sp|P18084|ITB5_HUMAN	1	NLIFAVTKNHYMLYKNFTALIPGTTVEILDG	N(1)FTALIPGTTVEILDGDSK	0	7653500	23813000	10515000	0	9079600	0	0	0
tr|I1W660|I1W660_HUMAN;sp|O94907|DKK1_HUMAN	1	EGLSCRIQKDHHQASNSSRLHTCQRH_____	IQKDHHQASN(1)SSR	6449600	4329600	1449700	0	25954000	0	10455000	18648000	0
tr|I3L192|I3L192_HUMAN;tr|Q54A51|Q54A51_HUMAN;tr|B4DNE1|B4DNE1_HUMAN;sp|P35613|BASI_HUMAN;tr|B4DY23|B4DY23_HUMAN;tr|A8MZ77|A8MZ77_HUMAN	1	GAEDLGSKILLTCSLNDSATEVTGHRWLKGG	ILLTCSLN(1)DSATEVTGHR	763510000	839320000	803750000	1050600000	921470000	1061700000	505720000	662890000	843760000
tr|I3L192|I3L192_HUMAN;tr|Q54A51|Q54A51_HUMAN;tr|B4DNE1|B4DNE1_HUMAN;sp|P35613|BASI_HUMAN;tr|R4GMX5|R4GMX5_HUMAN;tr|B4DY23|B4DY23_HUMAN	1	WAWYKITDSEDKALMNGSESRFFVSSSQGRS	ITDSEDKALMN(1)GSESR	40265000	39977000	41333000	22132000	21767000	21369000	55294000	55534000	50255000
tr|I7KDP0|I7KDP0_HUMAN;tr|G0TQY6|G0TQY6_HUMAN;sp|P50895|BCAM_HUMAN	1	DPLELSEGKVLSLPLNSSAVVNCSVHGLPTP	VLSLPLN(1)SSAVVN(1)CSVHGLPTPALR	815020000	745640000	866280000	246200000	129790000	240220000	245770000	171690000	296940000
tr|I7KDP0|I7KDP0_HUMAN;tr|G0TQY6|G0TQY6_HUMAN;sp|P50895|BCAM_HUMAN	1	EGKVLSLPLNSSAVVNCSVHGLPTPALRWTK	VLSLPLN(1)SSAVVN(1)CSVHGLPTPALR	815020000	745640000	866280000	246200000	129790000	240220000	245770000	171690000	296940000
tr|I7KDP0|I7KDP0_HUMAN;tr|G0TQY6|G0TQY6_HUMAN;sp|P50895|BCAM_HUMAN;tr|I7L574|I7L574_HUMAN	1	CEASLPTVPVLSRTQNFTLLVQGSPELKTAE	TQN(1)FTLLVQGSPELK	164140000	108890000	124000000	32035000	36085000	40327000	33858000	31816000	28397000
tr|J3JS74|J3JS74_HUMAN;tr|F2Z3C9|F2Z3C9_HUMAN;sp|P15509|CSF2R_HUMAN	1	SLLDTKKIERFNPPSNVTVRCNTTHCLVRWK	FNPPSN(1)VTVR	36718000	30482000	32715000	17716000	20296000	22638000	11278000	9066700	10362000
tr|J3JS74|J3JS74_HUMAN;tr|F2Z3C9|F2Z3C9_HUMAN;sp|P15509|CSF2R_HUMAN	1	LDNLSGLTSRNYFLVNGTSREIGIQFFDSLL	N(1)YFLVN(1)GTSR	49106000	48013000	52341000	33546000	27217000	30529000	16791000	1370700	21462000
tr|J3JS74|J3JS74_HUMAN;tr|F2Z3C9|F2Z3C9_HUMAN;sp|P15509|CSF2R_HUMAN	1	KIERFNPPSNVTVRCNTTHCLVRWK______	CN(1)TTHCLVR	13707000	9920500	9861200	5638200	9665300	6221500	4288400	0	3944200
tr|J3KTJ1|J3KTJ1_HUMAN;tr|Q2F834|Q2F834_HUMAN;tr|Q53X45|Q53X45_HUMAN;tr|Q53HL1|Q53HL1_HUMAN;sp|P19105|ML12A_HUMAN;tr|Q71U02|Q71U02_HUMAN;tr|Q6IBG1|Q6IBG1_HUMAN;sp|P24844|MYL9_HUMAN;sp|O14950|ML12B_HUMAN;tr|J3QRS3|J3QRS3_HUMAN	1	PINFTMFLTMFGEKLNGTDPEDVIRNAFACF	LN(1)GTDPEDVIR	5090700	0	3734600	0	0	4974000	8209800	9100000	0
tr|J3KTJ8|J3KTJ8_HUMAN	1	KKYVIYIERVQREKANGTTVHV_________	AN(1)GTTVHV	16948000	13207000	11784000	30129000	28653000	31175000	22980000	22362000	23182000
tr|J3QRL0|J3QRL0_HUMAN;tr|Q5T2W7|Q5T2W7_HUMAN;tr|Q5T2W9|Q5T2W9_HUMAN;sp|Q96HA4|CA159_HUMAN	1	SECRSFAGPGAPFPMNRSSGTPGRPHP____	SFAGPGAPFPMN(1)R	4205000	2537200	3149900	0	0	2513100	0	0	0
tr|J3QS03|J3QS03_HUMAN;sp|Q9GZX9|TWSG1_HUMAN	1	KCLIQELCQCRPGEGNCSCCKECMLCLGALW	CLIQELCQCRPGEGN(1)CSCCK	82760000	39802000	42995000	105000000	91915000	77057000	30394000	22036000	23588000
tr|J3QS03|J3QS03_HUMAN;sp|Q9GZX9|TWSG1_HUMAN	1	LWDECCDCVGMCNPRNYSDTPPTSKSTVEEL	N(1)YSDTPPTSK	69714000	68475000	52012000	89539000	105200000	116700000	37548000	35874000	37074000
tr|J3QSR7|J3QSR7_HUMAN;sp|Q9HCM3|K1549_HUMAN	1	PVNIIFAVKSTQGFLNGSEVSELLRNLSVVE	STQGFLN(1)GSEVSELLR	0	5529300	17964000	0	0	0	0	0	0
tr|K7EKL3|K7EKL3_HUMAN;tr|Q9H8S1|Q9H8S1_HUMAN;tr|B4DJI2|B4DJI2_HUMAN;tr|Q53HQ8|Q53HQ8_HUMAN;sp|P28799|GRN_HUMAN	1	DTVCDLIQSKCLSKENATTDLLTKLPAHTVG	EN(1)ATTDLLTKLPAHTVGDVK	167470000	131360000	147650000	145690000	150450000	197290000	106140000	104560000	150910000
tr|K7ENE5|K7ENE5_HUMAN;tr|B7Z4K6|B7Z4K6_HUMAN;tr|C0LQF2|C0LQF2_HUMAN;tr|B3KQS9|B3KQS9_HUMAN;sp|O00115|DNS2A_HUMAN	1	PEGAVGRSLQPLYRSNTSQLAFLLYNDQPPQ	SN(1)TSQLAFLLYNDQPPQPSK	58510000	60580000	59313000	22860000	24340000	21698000	25831000	23022000	36741000
tr|K7ENE5|K7ENE5_HUMAN;tr|B7Z4K6|B7Z4K6_HUMAN;tr|C0LQF2|C0LQF2_HUMAN;tr|B3KQS9|B3KQS9_HUMAN;sp|O00115|DNS2A_HUMAN	1	LENVVKGHHVSQEPWNSSITLTSQAGAVFQS	GHHVSQEPWN(1)SSITLTSQAGAVFQSFAK	11008000	0	0	30756000	0	0	0	0	0
tr|K9J972|K9J972_HUMAN;tr|E6Y7C4|E6Y7C4_HUMAN;tr|F0UWG7|F0UWG7_HUMAN;tr|H7C5Z8|H7C5Z8_HUMAN;tr|B6VNV5|B6VNV5_HUMAN;tr|E6Y7C3|E6Y7C3_HUMAN;tr|Q6ICT6|Q6ICT6_HUMAN;sp|P25445|TNR6_HUMAN;tr|Q59FU8|Q59FU8_HUMAN	1	RCRLCDEGHGLEVEINCTRTQNTKCRCKPNF	LCDEGHGLEVEIN(1)CTR	0	0	0	2055900	0	5445800	0	0	0
tr|L7RXH0|L7RXH0_HUMAN;tr|A5YM53|A5YM53_HUMAN;sp|P06756|ITAV_HUMAN	1	NNEALARLSCAFKTENQTRQVVCDLGNPMKA	LSCAFKTEN(1)QTR	5345400	6177300	0	8705300	9041700	12233000	5532400	4681400	5880900
tr|L7RXH0|L7RXH0_HUMAN;tr|A5YM53|A5YM53_HUMAN;sp|P06756|ITAV_HUMAN;tr|B7ZLX0|B7ZLX0_HUMAN	1	RRALFLYSRSPSHSKNMTISRGGLMQCEELI	SPSHSKN(1)MTISR	1159200	1309800	0	7384700	6288400	8193700	1987800	0	3663700
tr|L7RXH0|L7RXH0_HUMAN;tr|A5YM53|A5YM53_HUMAN;sp|P06756|ITAV_HUMAN;tr|B7ZLX0|B7ZLX0_HUMAN;tr|B4DYQ7|B4DYQ7_HUMAN	1	SASSRMFLLVGAPKANTTQPGIVEGGQVLKC	AN(1)TTQPGIVEGGQVLK	15392000	0	0	21905000	17329000	18713000	0	14331000	12268000
tr|L8EB25|L8EB25_HUMAN	1	QKMNWTMYFLRKKMWNSVTMILKRSPKKKVR	KMWN(1)SVTMILK	2785500	0	0	0	0	0	17229000	0	0
tr|M0QX44|M0QX44_HUMAN;tr|M0QXM4|M0QXM4_HUMAN;tr|Q71UA6|Q71UA6_HUMAN;sp|Q15758|AAAT_HUMAN;tr|Q59ES3|Q59ES3_HUMAN	1	VSAAFRSYSTTYEERNITGTRVKVPVGQEVE	SYSTTYEERN(1)ITGTR	35530000	39074000	31709000	37194000	33631000	28555000	34949000	21451000	18535000
tr|M0QZG3|M0QZG3_HUMAN;tr|Q9UPH8|Q9UPH8_HUMAN;tr|A6XNE3|A6XNE3_HUMAN;tr|A8K686|A8K686_HUMAN;sp|P13284|GILT_HUMAN	1	YKTGNLYLRGPLKKSNAPLVNVTLYYEALCG	SN(1)APLVN(1)VTLYYEALCGGCR	0	0	0	0	0	0	0	0	0
tr|M0QZG3|M0QZG3_HUMAN;tr|Q9UPH8|Q9UPH8_HUMAN;tr|A6XNE3|A6XNE3_HUMAN;tr|A8K686|A8K686_HUMAN;sp|P13284|GILT_HUMAN	1	LYLRGPLKKSNAPLVNVTLYYEALCGGCRAF	SN(1)APLVN(1)VTLYYEALCGGCR	0	0	0	0	0	0	0	0	0
tr|M0QZH0|M0QZH0_HUMAN;sp|Q96D15|RCN3_HUMAN	1	YDTDRDGRVGWEELRNATYGHYAPGEEFHDV	N(1)ATYGHYAPGEEFHDVEDAETYKK	34337000	27120000	0	36396000	38058000	31069000	27051000	26024000	23065000
tr|M0QZI4|M0QZI4_HUMAN;tr|B4DEL6|B4DEL6_HUMAN;sp|Q8IV08|PLD3_HUMAN	1	PSMRAFLLSLAALRDNHTHSDIQVKLFVVPA	DN(1)HTHSDIQVK	6011900	6666100	5964000	3364200	3896300	0	4734300	3578300	3331000
tr|M0R0E6|M0R0E6_HUMAN;tr|K7ELM3|K7ELM3_HUMAN;tr|J3QT02|J3QT02_HUMAN;tr|J3KP00|J3KP00_HUMAN;tr|J3KNZ1|J3KNZ1_HUMAN;tr|H9KV56|H9KV56_HUMAN;sp|P01233|CGHB_HUMAN;sp|A6NKQ9|CGB1_HUMAN;sp|Q6NT52|CGB2_HUMAN	1	TWASKEPLRPRCRPINATLAVEKEGCPVCIT	CRPIN(1)ATLAVEK	0	0	0	2800400	2046800	3154000	0	0	0
tr|M0R2Y5|M0R2Y5_HUMAN;tr|Q9H7S7|Q9H7S7_HUMAN;tr|F8WE81|F8WE81_HUMAN;tr|M0QZZ9|M0QZZ9_HUMAN;tr|B3KY80|B3KY80_HUMAN;tr|M0R2S7|M0R2S7_HUMAN;tr|B3KY81|B3KY81_HUMAN;tr|B5ME49|B5ME49_HUMAN;sp|Q8WXI7|MUC16_HUMAN	1	TTERVLQGLLRPVFKNTSVGPLYSGCRLTLL	N(1)TSVGPLYSGCR	7254900	6344100	5900400	0	0	0	0	0	0
tr|M9QQA5|M9QQA5_HUMAN;sp|B6SEH8|ERVV1_HUMAN;tr|M9QSX5|M9QSX5_HUMAN;sp|B6SEH9|ERVV2_HUMAN	1	PEGQHKSVPLQVSLANSAHQVPCLDLTPPFN	SVPLQVSLAN(1)SAHQVPCLDLTPPFN(1)QSSK	0	0	0	0	0	0	0	0	0
tr|M9QQA5|M9QQA5_HUMAN;sp|B6SEH8|ERVV1_HUMAN;tr|M9QSX5|M9QSX5_HUMAN;sp|B6SEH9|ERVV2_HUMAN	1	NSAHQVPCLDLTPPFNQSSKTSFYFYNCSSL	SVPLQVSLAN(1)SAHQVPCLDLTPPFN(1)QSSK	0	0	0	0	0	0	0	0	0
tr|Q05BN7|Q05BN7_HUMAN;tr|H0YA68|H0YA68_HUMAN;tr|E9PCD7|E9PCD7_HUMAN;tr|B7Z754|B7Z754_HUMAN;tr|Q4VC00|Q4VC00_HUMAN;sp|Q9Y2E5|MA2B2_HUMAN	1	VAGQLVTEIRQYFYRNMTAQNYTYAIRSRLT	N(1)MTAQN(1)YTYAIR	0	0	0	0	0	0	0	0	0
tr|Q05BN7|Q05BN7_HUMAN;tr|H0YA68|H0YA68_HUMAN;tr|E9PCD7|E9PCD7_HUMAN;tr|B7Z754|B7Z754_HUMAN;tr|Q4VC00|Q4VC00_HUMAN;sp|Q9Y2E5|MA2B2_HUMAN	1	VTEIRQYFYRNMTAQNYTYAIRSRLTHVPQG	N(1)MTAQN(1)YTYAIR	0	0	0	0	0	0	0	0	0
tr|Q05DA4|Q05DA4_HUMAN;tr|Q5HYD8|Q5HYD8_HUMAN;sp|O15460|P4HA2_HUMAN	1	YFEQLLEEEREKTLTNQTEAELATPEGIYER	TLTN(1)QTEAELATPEGIYERPVDYLPERDVYESLCR	0	0	8659000	0	0	0	0	61112000	0
tr|Q08M29|Q08M29_HUMAN;sp|Q8N0V5|GNT2A_HUMAN	1	TELWENKRFLRAALSNASLLAEACHQIFEGK	AALSN(1)ASLLAEACHQIFEGK	93165000	39961000	40724000	100800000	59335000	62241000	55072000	52470000	69867000
tr|Q12787|Q12787_HUMAN;tr|H0YNK6|H0YNK6_HUMAN;sp|Q06418|TYRO3_HUMAN;tr|Q59FM9|Q59FM9_HUMAN	1	RTATVHLQALPAAPFNITVTKLSSSNASVAW	TATVHLQALPAAPFN(1)ITVTK	11723000	13907000	9680000	23725000	17124000	15371000	16759000	10585000	15478000
tr|Q12787|Q12787_HUMAN;tr|H0YNK6|H0YNK6_HUMAN;sp|Q06418|TYRO3_HUMAN;tr|Q59FM9|Q59FM9_HUMAN	1	PAAPFNITVTKLSSSNASVAWMPGADGRALL	LSSSN(1)ASVAWMPGADGR	3962500	3723600	5259400	0	10982000	0	5458400	0	0
tr|Q12787|Q12787_HUMAN;tr|H0YNK6|H0YNK6_HUMAN;sp|Q06418|TYRO3_HUMAN;tr|Q59FM9|Q59FM9_HUMAN;tr|Q8N6J3|Q8N6J3_HUMAN	1	DNGTQDELTVEGTRANLTGWDPQKDLIVRVC	AN(1)LTGWDPQKDLIVR	10964000	0	7609300	10967000	10969000	9378600	10262000	10229000	9850100
tr|Q14769|Q14769_HUMAN;sp|P54802|ANAG_HUMAN;tr|K7ENX5|K7ENX5_HUMAN	1	AGHVPEAVTRVFPQVNVTKMGSWGHFNCSYS	VFPQVN(1)VTK	7775800	7710100	6923400	4696100	3699000	5671400	5970300	4873700	4732600
tr|Q14769|Q14769_HUMAN;sp|P54802|ANAG_HUMAN;tr|Q59FD0|Q59FD0_HUMAN	1	PDAGAAWRLLLRSVYNCSGEACRGHNRSPLV	SVYN(1)CSGEACR	0	0	0	0	6728900	8898900	7401500	8575500	8255000
tr|Q15229|Q15229_HUMAN;tr|E7EQY3|E7EQY3_HUMAN;sp|Q15238|PSG5_HUMAN;tr|Q15228|Q15228_HUMAN;tr|M0R1G9|M0R1G9_HUMAN	1	QPIENRILILPSVTRNETGPYECEIRDRDGG	ILILPSVTRN(1)ETGPYECEIR	11552000	10804000	7725600	40097000	47731000	43056000	0	0	0
tr|Q1RMC8|Q1RMC8_HUMAN;tr|Q2M1J3|Q2M1J3_HUMAN;sp|Q9Y6N7|ROBO1_HUMAN;tr|B7Z687|B7Z687_HUMAN	1	TQNGMVQEYKVWCLGNETRYHINKTVDGSTF	VWCLGN(1)ETR	7321200	7150900	9331400	3919700	4078800	3826200	4471500	3511300	4381400
tr|Q2L696|Q2L696_HUMAN	1	VEMEEERLRMREHVMNETLDQQQFFTEEELK	EHVMN(1)ETLDQQQFFTEEELKEYENIIALQENELK	0	40449000	11463000	0	35826000	23385000	0	0	7467900
tr|Q2UV93|Q2UV93_HUMAN;tr|Q09GE6|Q09GE6_HUMAN;tr|M5ETC5|M5ETC5_HUMAN;tr|K4UNA5|K4UNA5_HUMAN;tr|K4ULG4|K4ULG4_HUMAN;tr|I2GUK8|I2GUK8_HUMAN;tr|H6SSQ4|H6SSQ4_HUMAN;tr|G0WJF3|G0WJF3_HUMAN;tr|F4NC92|F4NC92_HUMAN;tr|E7BBA4|E7BBA4_HUMAN;tr|E1Y6P5|E1Y6P5_HUMAN;tr|E1Y6M5|E1Y6M5_HUMAN;tr|E0WMT8|E0WMT8_HUMAN;tr|E0WMN0|E0WMN0_HUMAN;tr|C7C6F5|C7C6F5_HUMAN;tr|C6KF33|C6KF33_HUMAN;tr|A7LB40|A7LB40_HUMAN;tr|B0S7Z…	1	AQADRVSLRNLRGYYNQSEAGSHTLQWMYGC	GYYN(1)QSEAGSHTLQWMYGCDLGPDGR	39209000	38282000	41289000	62570000	0	72634000	55540000	54970000	58949000
tr|Q2V8D5|Q2V8D5_HUMAN;sp|Q9NZQ7|PD1L1_HUMAN	1	GKTTTTNSKREEKLFNVTSTLRINTTTNEIF	LFN(1)VTSTLR	518100	0	0	13683000	13544000	15107000	0	1266700	1286900
tr|Q4ZG85|Q4ZG85_HUMAN;sp|Q9NZV1|CRIM1_HUMAN	1	GDGTPGKCCDVFECVNDTKPACVFNNVEYYD	CCDVFECVN(1)DTKPACVFN(1)N(1)VEYYDGDMFR	0	0	0	0	0	0	0	0	0
tr|Q4ZG85|Q4ZG85_HUMAN;sp|Q9NZV1|CRIM1_HUMAN	1	DVFECVNDTKPACVFNNVEYYDGDMFRMDNC	CCDVFECVN(1)DTKPACVFN(1)N(1)VEYYDGDMFR	0	0	0	0	0	0	0	0	0
tr|Q4ZG85|Q4ZG85_HUMAN;sp|Q9NZV1|CRIM1_HUMAN	1	VFECVNDTKPACVFNNVEYYDGDMFRMDNCR	CCDVFECVN(1)DTKPACVFN(1)N(1)VEYYDGDMFR	0	0	0	0	0	0	0	0	0
tr|Q4ZG93|Q4ZG93_HUMAN;tr|Q9BCM0|Q9BCM0_HUMAN;tr|Q9UIM4|Q9UIM4_HUMAN;tr|Q9MYG2|Q9MYG2_HUMAN;tr|Q9MY90|Q9MY90_HUMAN;tr|Q9GJM5|Q9GJM5_HUMAN;tr|Q8WLR0|Q8WLR0_HUMAN;tr|Q8WLQ9|Q8WLQ9_HUMAN;tr|Q8SPE5|Q8SPE5_HUMAN;tr|Q8SNA6|Q8SNA6_HUMAN;tr|Q8HWM3|Q8HWM3_HUMAN;tr|Q861A3|Q861A3_HUMAN;tr|Q860Q9|Q860Q9_HUMAN;tr|Q5QQ08|Q5QQ08_HUMAN;tr|Q5F2I5|Q5F2I5_HUMAN;tr|Q56H49|Q56H49_HUMAN;tr|Q50H36|Q50H36_HUMAN;tr|Q4L1J…	1	SQTDRENLRIALRYYNQSEAGSHTLQRMFGC	YYN(1)QSEAGSHTLQR	21410000	23306000	17442000	77200000	104060000	96544000	119390000	122500000	127870000
tr|Q53FJ5|Q53FJ5_HUMAN;sp|P07602|SAP_HUMAN;tr|C9JIZ6|C9JIZ6_HUMAN;tr|Q59EN5|Q59EN5_HUMAN;tr|B1AVU8|B1AVU8_HUMAN;tr|B4DEK5|B4DEK5_HUMAN;tr|B4DRB7|B4DRB7_HUMAN	1	DCIRMVTDIQTAVRTNSTFVQALVEHVKEEC	TN(1)STFVQALVEHVKEECDRLGPGMADICK	186800000	125100000	98110000	16706000	23284000	17939000	52521000	39995000	44834000
tr|Q53FJ5|Q53FJ5_HUMAN;sp|P07602|SAP_HUMAN;tr|C9JIZ6|C9JIZ6_HUMAN;tr|Q59EN5|Q59EN5_HUMAN;tr|B1AVU8|B1AVU8_HUMAN;tr|B4DEK5|B4DEK5_HUMAN;tr|B4DRB7|B4DRB7_HUMAN	1	ILVYLEKTCDWLPKPNMSASCKEIVDSYLPV	TCDWLPKPN(1)MSASCK	769040000	783950000	663730000	55441000	49988000	37369000	277350000	249430000	270040000
tr|Q53FJ5|Q53FJ5_HUMAN;sp|P07602|SAP_HUMAN;tr|C9JIZ6|C9JIZ6_HUMAN;tr|Q59EN5|Q59EN5_HUMAN;tr|B1AVU8|B1AVU8_HUMAN;tr|B4DEK5|B4DEK5_HUMAN;tr|B4DRB7|B4DRB7_HUMAN	1	EVCEFLVKEVTKLIDNNKTEKEILDAFDKMC	LIDN(1)N(1)KTEKEILDAFDK	66978000	31222000	61658000	0	10533000	5981600	12751000	17842000	0
tr|Q53FJ5|Q53FJ5_HUMAN;sp|P07602|SAP_HUMAN;tr|C9JIZ6|C9JIZ6_HUMAN;tr|Q59EN5|Q59EN5_HUMAN;tr|B1AVU8|B1AVU8_HUMAN;tr|B4DEK5|B4DEK5_HUMAN;tr|B4DRB7|B4DRB7_HUMAN	1	VCEFLVKEVTKLIDNNKTEKEILDAFDKMCS	LIDN(1)N(1)KTEKEILDAFDK	522680000	352700000	505660000	84084000	75231000	111720000	147790000	151760000	109460000
tr|Q53FJ5|Q53FJ5_HUMAN;sp|P07602|SAP_HUMAN;tr|C9JIZ6|C9JIZ6_HUMAN;tr|Q59EN5|Q59EN5_HUMAN;tr|B1AVU8|B1AVU8_HUMAN;tr|B4DEK5|B4DEK5_HUMAN;tr|B4DRB7|B4DRB7_HUMAN	1	ICKDVVTAAGDMLKDNATEEEILVYLEKTCD	SLPCDICKDVVTAAGDMLKDN(1)ATEEEILVYLEK	25435000	33042000	23959000	4829900	6903800	5531800	17706000	14050000	12276000
tr|Q53FJ5|Q53FJ5_HUMAN;sp|P07602|SAP_HUMAN;tr|C9JIZ6|C9JIZ6_HUMAN;tr|Q59EN5|Q59EN5_HUMAN;tr|B1AVU8|B1AVU8_HUMAN;tr|B4DEK5|B4DEK5_HUMAN;tr|B4DRB7|B4DRB7_HUMAN;tr|Q5BJH1|Q5BJH1_HUMAN	1	GFCEVCKKLVGYLDRNLEKNSTKQEILAALE	N(1)LEKN(1)STKQEILAALEK	33484000	47070000	42298000	9610900	7524000	12683000	11059000	15977000	8503700
tr|Q53FJ5|Q53FJ5_HUMAN;sp|P07602|SAP_HUMAN;tr|C9JIZ6|C9JIZ6_HUMAN;tr|Q59EN5|Q59EN5_HUMAN;tr|B1AVU8|B1AVU8_HUMAN;tr|B4DEK5|B4DEK5_HUMAN;tr|B4DRB7|B4DRB7_HUMAN;tr|Q5BJH1|Q5BJH1_HUMAN	1	VCKKLVGYLDRNLEKNSTKQEILAALEKGCS	N(1)STKQEILAALEK	1427800000	1449000000	1112700000	126730000	266380000	152420000	556000000	425490000	365570000
tr|Q53FK2|Q53FK2_HUMAN;sp|P48723|HSP13_HUMAN	1	NAVISVPAEFDLKQRNSTIEAANLAGLKILR	N(1)STIEAANLAGLK	56815000	56842000	46739000	38291000	26446000	26198000	12884000	13968000	21962000
tr|Q53FU0|Q53FU0_HUMAN;tr|Q53FS1|Q53FS1_HUMAN;sp|Q9NRB3|CHSTC_HUMAN	1	EFYRKFAVPMLRLYANHTSLPASAREAFRAG	LYAN(1)HTSLPASAR	4721200	0	0	2772600	0	0	870390	0	0
tr|Q53FV4|Q53FV4_HUMAN;sp|P51884|LUM_HUMAN	1	THNKITKLGSFEGLVNLTFIHLQHNRLKEDA	LGSFEGLVN(1)LTFIHLQHNR	25106000	79059000	39921000	0	0	0	8811400	4863100	2870700
tr|Q53SZ9|Q53SZ9_HUMAN;sp|Q09328|MGT5A_HUMAN	1	LNSSDIHHINEIKRQNQSLVYGKVDSFWKNK	RQN(1)QSLVYGK	2394200	2574500	1834200	2935600	2565000	8609200	5083300	0	4456300
tr|Q59EE5|Q59EE5_HUMAN;tr|C9JKV3|C9JKV3_HUMAN;tr|C9JBB3|C9JBB3_HUMAN;tr|B2R8Y9|B2R8Y9_HUMAN;sp|P10646|TFPI1_HUMAN	1	EDPGICRGYITRYFYNNQTKQCERFKYGGCL	YFYN(1)N(1)QTK	14250000	9599300	9044600	22016000	20680000	18717000	10685000	6684800	8770100
tr|Q59EE5|Q59EE5_HUMAN;tr|C9JKV3|C9JKV3_HUMAN;tr|C9JBB3|C9JBB3_HUMAN;tr|B2R8Y9|B2R8Y9_HUMAN;sp|P10646|TFPI1_HUMAN	1	DPGICRGYITRYFYNNQTKQCERFKYGGCLG	YFYN(1)N(1)QTK	253440000	264590000	252380000	488980000	608870000	582320000	246770000	284790000	304220000
tr|Q59EE7|Q59EE7_HUMAN;tr|B2ZZ86|B2ZZ86_HUMAN;sp|P20908|CO5A1_HUMAN	1	SDGKWHRIALSVHKKNVTLILDCKKKTTKFL	N(1)VTLILDCKK	27083000	16474000	18438000	21022000	13964000	23377000	16800000	10175000	14489000
tr|Q59EE7|Q59EE7_HUMAN;tr|B2ZZ86|B2ZZ86_HUMAN;sp|P20908|CO5A1_HUMAN;tr|H7BY82|H7BY82_HUMAN;tr|Q96HC0|Q96HC0_HUMAN	1	DPNQGCSRDSFKVYCNFTAGGSTCVFPDKKS	VYCN(1)FTAGGSTCVFPDKK	134550000	113130000	132330000	100830000	98441000	99214000	111990000	128590000	96826000
tr|Q59F71|Q59F71_HUMAN;tr|A5PLK9|A5PLK9_HUMAN;sp|P13497|BMP1_HUMAN	1	KRRCEAACGGFLTKLNGSITSPGWPKEYPPN	LN(1)GSITSPGWPK	39153000	36552000	36128000	19006000	17809000	18885000	17902000	18100000	17848000
tr|Q59F71|Q59F71_HUMAN;tr|A5PLK9|A5PLK9_HUMAN;sp|P13497|BMP1_HUMAN	1	CVWRISVTPGEKIILNFTSLDLYRSRLCWYD	IILN(1)FTSLDLYR	0	187950000	153140000	97036000	34600000	54243000	0	70630000	126850000
tr|Q59F71|Q59F71_HUMAN;tr|A5PLK9|A5PLK9_HUMAN;sp|P13497|BMP1_HUMAN;tr|B7ZKR5|B7ZKR5_HUMAN;tr|Q3MIM8|Q3MIM8_HUMAN	1	RHTARKSSIKAAVPGNTSTPSCQSTNGQPQR	AAVPGN(1)TSTPSCQSTN(1)GQPQR	70935000	49939000	42074000	17441000	15844000	21392000	15883000	14096000	14505000
tr|Q59F71|Q59F71_HUMAN;tr|A5PLK9|A5PLK9_HUMAN;sp|P13497|BMP1_HUMAN;tr|B7ZKR5|B7ZKR5_HUMAN;tr|Q3MIM8|Q3MIM8_HUMAN	1	AAVPGNTSTPSCQSTNGQPQRGACGRWRGRS	AAVPGN(1)TSTPSCQSTN(1)GQPQR	70935000	49939000	42074000	17441000	15844000	21392000	15883000	14096000	14505000
tr|Q59FV9|Q59FV9_HUMAN;sp|Q13308|PTK7_HUMAN	1	AGTLHFARVTRDDAGNYTCIASNGPQGQIRA	DDAGN(1)YTCIASN(1)GPQGQIR	4124700	7654900	3657000	11432000	4645400	16686000	0	0	12433000
tr|Q59FV9|Q59FV9_HUMAN;sp|Q13308|PTK7_HUMAN	1	ILDPTKLGPRMHIFQNGSLVIHDVAPEDSGR	MHIFQN(1)GSLVIHDVAPEDSGR	0	0	2457600	15491000	16958000	10333000	7725100	0	8959900
tr|Q59FV9|Q59FV9_HUMAN;sp|Q13308|PTK7_HUMAN	1	RVTRDDAGNYTCIASNGPQGQIRAHVQLTVA	DDAGN(1)YTCIASN(1)GPQGQIR	4124700	5300300	3657000	5449800	0	7790100	0	0	7980300
tr|Q59FV9|Q59FV9_HUMAN;sp|Q13308|PTK7_HUMAN;tr|B7Z471|B7Z471_HUMAN;tr|Q86X91|Q86X91_HUMAN	1	YQWFRDGTPLSDGQSNHTVSSKERNLTLRPA	DGTPLSDGQSN(1)HTVSSK	24750000	27121000	20304000	39526000	30388000	35696000	42904000	44023000	46734000
tr|Q59FV9|Q59FV9_HUMAN;sp|Q13308|PTK7_HUMAN;tr|H7C5L0|H7C5L0_HUMAN	1	NQMLISEDSRFEVFKNGTLRINSVEVYDGTW	FEVFKN(1)GTLR	0	0	0	1507600	2587700	1677800	2994900	3489500	3387800
tr|Q59FV9|Q59FV9_HUMAN;sp|Q13308|PTK7_HUMAN;tr|Q9NSQ6|Q9NSQ6_HUMAN;tr|H0Y8F1|H0Y8F1_HUMAN	1	TCHAANLAGQRRQDVNITVATVPSWLKKPQD	RQDVN(1)ITVATVPSWLK	6150100	6207200	4832300	7118100	0	0	13364000	12789000	17849000
tr|Q59GD4|Q59GD4_HUMAN;sp|P25940|CO5A3_HUMAN	1	_ENFSLLITLRGQPANQSVLLSIYDERGARQ	GQPAN(1)QSVLLSIYDER	0	0	3042700	13833000	17313000	16575000	2520100	2287000	2379100
tr|Q5CZ70|Q5CZ70_HUMAN;tr|B5TY34|B5TY34_HUMAN;tr|B7Z3T5|B7Z3T5_HUMAN;tr|B7Z8B7|B7Z8B7_HUMAN;tr|Q8IWC8|Q8IWC8_HUMAN;sp|P98153|IDD_HUMAN	1	SGENYWDAAQTCQRLNGSLATFSTDQELRFV	LN(1)GSLATFSTDQELR	0	0	0	2500600	0	0	0	2490200	2634100
tr|Q5EFE5|Q5EFE5_HUMAN	1	TFSRDNSQDTLYLQLNSLRPEDTAVYYCARP	DNSQDTLYLQLN(1)SLR	195250000	173940000	129610000	95040000	96042000	151130000	141920000	142800000	159340000
tr|Q5HY54|Q5HY54_HUMAN;tr|Q60FE6|Q60FE6_HUMAN;tr|Q60FE5|Q60FE5_HUMAN;sp|P21333|FLNA_HUMAN;tr|A6NDY9|A6NDY9_HUMAN;tr|F8WE98|F8WE98_HUMAN	1	LLGWIQNKLPQLPITNFSRDWQSGRALGALV	LPQLPITN(1)FSR	0	0	0	4945300	5013800	5215900	12912000	12159000	14141000
tr|Q5HY54|Q5HY54_HUMAN;tr|Q60FE6|Q60FE6_HUMAN;tr|Q60FE5|Q60FE5_HUMAN;sp|P21333|FLNA_HUMAN;tr|A6NDY9|A6NDY9_HUMAN;tr|Q8TES4|Q8TES4_HUMAN	1	PTHDASKVKASGPGLNTTGVPASLPVEFTID	ASGPGLN(1)TTGVPASLPVEFTIDAK	0	0	0	0	0	6012800	13549000	0	15956000
tr|Q5HY54|Q5HY54_HUMAN;tr|Q60FE6|Q60FE6_HUMAN;tr|Q60FE5|Q60FE5_HUMAN;sp|P21333|FLNA_HUMAN;tr|A6NDY9|A6NDY9_HUMAN;tr|Q8TES4|Q8TES4_HUMAN;tr|E9PHF0|E9PHF0_HUMAN;tr|B4E2F9|B4E2F9_HUMAN;tr|Q96C61|Q96C61_HUMAN;tr|Q6NXF2|Q6NXF2_HUMAN;tr|B4DTD5|B4DTD5_HUMAN	1	FIPRENGVYLIDVKFNGTHIPGSPFKIRVGE	FN(1)GTHIPGSPFK	0	0	0	1631300	1241500	0	4764900	0	0
tr|Q5HY54|Q5HY54_HUMAN;tr|Q60FE6|Q60FE6_HUMAN;tr|Q60FE5|Q60FE5_HUMAN;sp|P21333|FLNA_HUMAN;tr|Q8TES4|Q8TES4_HUMAN;tr|E9PHF0|E9PHF0_HUMAN;tr|B4E2F9|B4E2F9_HUMAN;tr|Q96C61|Q96C61_HUMAN;tr|Q6NXF2|Q6NXF2_HUMAN;tr|B4DTD5|B4DTD5_HUMAN;tr|H0Y5C6|H0Y5C6_HUMAN	1	FVPKETGEHLVHVKKNGQHVASSPIPVVISQ	N(1)GQHVASSPIPVVISQSEIGDASRVR	0	0	0	6396500	5328600	7708000	7411500	8791000	8132100
tr|Q5JZH0|Q5JZH0_HUMAN;sp|P10619|PPGB_HUMAN;tr|Q59EV6|Q59EV6_HUMAN	1	LLRSGDKVRMDPPCTNTTAASTYLNNPYVRK	MDPPCTN(1)TTAASTYLNNPYVR	5994300	0	0	20242000	18999000	25887000	19375000	14512000	11854000
tr|Q5JZH0|Q5JZH0_HUMAN;sp|P10619|PPGB_HUMAN;tr|Q59EV6|Q59EV6_HUMAN;tr|Q5JZG9|Q5JZG9_HUMAN;tr|B4E324|B4E324_HUMAN	1	GNRLWSSLQTHCCSQNKCNFYDNKDLECVTN	LWSSLQTHCCSQN(1)K	0	0	0	0	0	0	0	0	0
tr|Q5SQ12|Q5SQ12_HUMAN;sp|P41222|PTGDS_HUMAN;tr|Q5SQ11|Q5SQ11_HUMAN;tr|H0Y5A1|H0Y5A1_HUMAN;tr|F8W7I2|F8W7I2_HUMAN	1	SMCKSVVAPATDGGLNLTSTFLRKNQCETRT	SVVAPATDGGLN(1)LTSTFLR	37340000	55689000	32076000	8094600	2387400	10218000	14852000	15895000	21025000
tr|Q5SQ12|Q5SQ12_HUMAN;sp|P41222|PTGDS_HUMAN;tr|Q5SQ11|Q5SQ11_HUMAN;tr|H0Y5A1|H0Y5A1_HUMAN;tr|F8W7I2|F8W7I2_HUMAN	1	QDKFLGRWFSAGLASNSSWLREKKAALSMCK	WFSAGLASN(1)SSWLR	18498000	18086000	15122000	5101800	6657200	5464200	0	8882100	7132900
tr|Q5SRT3|Q5SRT3_HUMAN;tr|Q53FB0|Q53FB0_HUMAN;sp|O00299|CLIC1_HUMAN	1	SQRLFMVLWLKGVTFNVTTVDTKRRTETVQK	GVTFN(1)VTTVDTK	0	1212500	0	3315500	3161900	4400500	2706500	0	2387300
tr|Q5T0S4|Q5T0S4_HUMAN;tr|B4DWU3|B4DWU3_HUMAN;tr|E9PMG2|E9PMG2_HUMAN;sp|P50897|PPT1_HUMAN	1	QAEYWHDPIKEDVYRNHSIFLADINQERGIN	N(1)HSIFLADINQER	18612000	18195000	13504000	20490000	16790000	17632000	30135000	30636000	37952000
tr|Q5T0S4|Q5T0S4_HUMAN;tr|B4DWU3|B4DWU3_HUMAN;tr|E9PMG2|E9PMG2_HUMAN;sp|P50897|PPT1_HUMAN	1	NHSIFLADINQERGINESYKKNLMALKKFVM	GIN(1)ESYKK	32761000	28925000	28606000	14343000	16121000	13454000	46726000	30462000	38253000
tr|Q5TB53|Q5TB53_HUMAN;tr|Q8WUB5|Q8WUB5_HUMAN;tr|Q96JZ5|Q96JZ5_HUMAN;sp|Q9HD45|TM9S3_HUMAN	1	KKLEIGFNGNRIVDVNLTSEGKVKLVPNTKI	IVDVN(1)LTSEGK	1008700	0	2861700	0	7769500	4264200	7012100	0	4203000
tr|Q5VSQ6|Q5VSQ6_HUMAN;sp|P13674|P4HA1_HUMAN	1	NLKYFEYIMAKEKDVNKSASDDQSDQKTTPK	EKDVN(1)KSASDDQSDQK	0	0	9711900	0	0	0	47652000	51019000	34616000
tr|Q5VVQ7|Q5VVQ7_HUMAN;tr|E7EQT9|E7EQT9_HUMAN;tr|B4DDY0|B4DDY0_HUMAN;sp|P20851|C4BPB_HUMAN	1	TTECRLGHCPDPVLVNGEFSSSGPVNVSDKI	LGHCPDPVLVN(1)GEFSSSGPVN(1)VSDK	0	0	0	0	5939400	5850300	0	12344000	15623000
tr|Q5VVQ7|Q5VVQ7_HUMAN;tr|E7EQT9|E7EQT9_HUMAN;tr|B4DDY0|B4DDY0_HUMAN;sp|P20851|C4BPB_HUMAN	1	CIKGYHLVGKKTLFCNASKEWDNTTTECRLG	TLFCN(1)ASKEWDN(1)TTTECR	6438200	0	3709000	11528000	7820100	8715200	8537100	6760900	16256000
tr|Q5VVQ7|Q5VVQ7_HUMAN;tr|E7EQT9|E7EQT9_HUMAN;tr|B4DDY0|B4DDY0_HUMAN;sp|P20851|C4BPB_HUMAN	1	VGKKTLFCNASKEWDNTTTECRLGHCPDPVL	TLFCN(1)ASKEWDN(1)TTTECR	6438200	0	3709000	8876300	7820100	8715200	8537100	6760900	12654000
tr|Q5VVQ7|Q5VVQ7_HUMAN;tr|E7EQT9|E7EQT9_HUMAN;tr|B4DDY0|B4DDY0_HUMAN;sp|P20851|C4BPB_HUMAN	1	DPVLVNGEFSSSGPVNVSDKITFMCNDHYIL	LGHCPDPVLVN(1)GEFSSSGPVN(1)VSDK	0	0	0	0	5939400	5850300	21988000	12344000	30923000
tr|Q5VYB9|Q5VYB9_HUMAN;sp|Q86VZ4|LRP11_HUMAN	1	RRPAPPAAVLGCYLFNCTARGRNVCKFALHS	RPAPPAAVLGCYLFN(1)CTAR	10577000	7782000	0	0	7706600	6552800	0	8107100	0
tr|Q5VYB9|Q5VYB9_HUMAN;sp|Q86VZ4|LRP11_HUMAN;tr|B4DS68|B4DS68_HUMAN	1	FQLTVTDTAGQRSSDNVSVTVLRAAYSTGDG	SSDN(1)VSVTVLR	5241100	5059500	5034100	3654700	0	0	0	0	5044600
tr|Q68CW0|Q68CW0_HUMAN;tr|B4DNM8|B4DNM8_HUMAN;sp|Q32P28|P3H1_HUMAN	1	GQEGKVPLQSAHLYYNVTEKVRRIMESYFRL	VPLQSAHLYYN(1)VTEK	14179000	11277000	10915000	5035100	5210500	0	12407000	0	16190000
tr|Q68DD5|Q68DD5_HUMAN;tr|Q5H993|Q5H993_HUMAN;sp|Q8N8Z6|DCBD1_HUMAN	1	DSGTMTSKNYPGTYPNHTVCEKTITVPKGKR	NYPGTYPN(1)HTVCEK	9286000	8719100	0	17238000	20239000	16768000	14129000	12361000	11559000
tr|Q68DD5|Q68DD5_HUMAN;tr|Q5H993|Q5H993_HUMAN;sp|Q8N8Z6|DCBD1_HUMAN	1	GPYCGSMTVPKELLLNTSEVTVRFESGSHIS	ELLLN(1)TSEVTVR	0	5479100	6150100	10749000	10643000	9220200	7176900	5704500	7684400
tr|Q68GS6|Q68GS6_HUMAN;tr|Q504U8|Q504U8_HUMAN;tr|E7BSV0|E7BSV0_HUMAN;tr|E9PFD7|E9PFD7_HUMAN;tr|B7Z2I3|B7Z2I3_HUMAN;tr|F2YGG7|F2YGG7_HUMAN;tr|Q2TTR7|Q2TTR7_HUMAN;tr|A9CB80|A9CB80_HUMAN;tr|A8K2T7|A8K2T7_HUMAN;sp|P00533|EGFR_HUMAN;tr|A2VCQ7|A2VCQ7_HUMAN;tr|Q147T7|Q147T7_HUMAN;tr|Q59FL8|Q59FL8_HUMAN;tr|F1JTL6|F1JTL6_HUMAN;tr|B6RC66|B6RC66_HUMAN;tr|B6RC65|B6RC65_HUMAN	1	KDSLSINATNIKHFKNCTSISGDLHILPVAF	N(1)CTSISGDLHILPVAFR	22003000	15350000	17602000	5181200	8683500	8234400	13101000	9444000	7203800
tr|Q6AWA9|Q6AWA9_HUMAN;tr|Q96I90|Q96I90_HUMAN;tr|Q5T7F1|Q5T7F1_HUMAN;tr|Q71SW6|Q71SW6_HUMAN;tr|E7EX60|E7EX60_HUMAN;tr|Q9H2E1|Q9H2E1_HUMAN;tr|Q5T7F0|Q5T7F0_HUMAN;tr|Q59F20|Q59F20_HUMAN;tr|Q6X907|Q6X907_HUMAN;tr|E9PEP6|E9PEP6_HUMAN;tr|A8K9V7|A8K9V7_HUMAN;tr|Q68DN3|Q68DN3_HUMAN;sp|O14786|NRP1_HUMAN	1	SIRYEIFKRGPECSQNYTTPSGVIKSPGFPE	RGPECSQN(1)YTTPSGVIK	60033000	57428000	54291000	13756000	18405000	23440000	30153000	27629000	34794000
tr|Q6AWA9|Q6AWA9_HUMAN;tr|Q96I90|Q96I90_HUMAN;tr|Q5T7F1|Q5T7F1_HUMAN;tr|Q71SW6|Q71SW6_HUMAN;tr|E7EX60|E7EX60_HUMAN;tr|Q9H2E1|Q9H2E1_HUMAN;tr|Q5T7F0|Q5T7F0_HUMAN;tr|Q59F20|Q59F20_HUMAN;tr|Q6X907|Q6X907_HUMAN;tr|E9PEP6|E9PEP6_HUMAN;tr|A8K9V7|A8K9V7_HUMAN;tr|Q68DN3|Q68DN3_HUMAN;sp|O14786|NRP1_HUMAN;tr|Q5JWQ6|Q5JWQ6_HUMAN;tr|Q9H2D9|Q9H2D9_HUMAN;tr|H0Y4A0|H0Y4A0_HUMAN	1	VFYTDSAIAKEGFSANYSVLQSSVSEDFKCM	EGFSAN(1)YSVLQSSVSEDFK	29916000	32723000	19085000	9714400	15974000	16688000	0	11529000	0
tr|Q6AZW6|Q6AZW6_HUMAN;sp|Q99941|ATF6B_HUMAN	1	VSFRRDHLLLPAISHNKTSRPKMSLVMPAMA	DHLLLPAISHN(1)KTSRPK	1304400	0	0	0	5640800	4003700	5017000	1987500	0
tr|Q6AZW6|Q6AZW6_HUMAN;sp|Q99941|ATF6B_HUMAN	1	TSRPKMSLVMPAMAPNETLSGRGAPGDYEEM	MSLVMPAMAPN(1)ETLSGR	0	0	0	5661400	6270300	6323900	0	2705000	0
tr|Q6FGX5|Q6FGX5_HUMAN;tr|B3KQF4|B3KQF4_HUMAN;sp|P01033|TIMP1_HUMAN;tr|Q58P21|Q58P21_HUMAN;tr|Q5H9A7|Q5H9A7_HUMAN	1	TPAMESVCGYFHRSHNRSEEFLIAGKLQDGL	SHN(1)RSEEFLIAGK	5950900000	5610600000	5284200000	8267700000	7484300000	8367400000	5857100000	6123500000	4986000000
tr|Q6FGX5|Q6FGX5_HUMAN;tr|B3KQF4|B3KQF4_HUMAN;sp|P01033|TIMP1_HUMAN;tr|Q58P21|Q58P21_HUMAN;tr|Q5H9B4|Q5H9B4_HUMAN;tr|Q5H9B5|Q5H9B5_HUMAN	1	SDLVIRAKFVGTPEVNQTTLYQRYEIKMTKM	FVGTPEVN(1)QTTLYQRYEIK	24727000	22716000	29581000	65728000	45974000	59651000	30768000	29144000	27574000
tr|Q6IAW5|Q6IAW5_HUMAN;tr|B3KQF5|B3KQF5_HUMAN;sp|O43852|CALU_HUMAN	1	HDLNEDGLVSWEEYKNATYGYVLDDPDPDDG	N(1)ATYGYVLDDPDPDDGFNYK	35992000	33792000	34045000	25847000	26479000	29276000	53336000	42565000	50563000
tr|Q6LEP5|Q6LEP5_HUMAN;tr|B4DNZ4|B4DNZ4_HUMAN;sp|P35625|TIMP3_HUMAN	1	_________PDKSIINATDP___________	SIIN(1)ATDP	3722800	0	2975700	0	0	0	4431100	0	0
tr|Q6LER7|Q6LER7_HUMAN;tr|Q53Y83|Q53Y83_HUMAN;tr|Q53HF3|Q53HF3_HUMAN;sp|P06280|AGAL_HUMAN	1	LENLADGYKHMSLALNRTGRSIVYSCEWPLY	HMSLALN(1)R	10159000	7105700	6830200	19810000	21036000	23307000	9405700	8848500	8960900
tr|Q6LER7|Q6LER7_HUMAN;tr|Q53Y83|Q53Y83_HUMAN;tr|Q53HF3|Q53HF3_HUMAN;sp|P06280|AGAL_HUMAN	1	YSCEWPLYMWPFQKPNYTEIRQYCNHWRNFA	SIVYSCEWPLYMWPFQKPN(1)YTEIR	0	0	0	16694000	0	0	0	10889000	0
tr|Q6LER7|Q6LER7_HUMAN;tr|Q53Y83|Q53Y83_HUMAN;tr|Q53HF3|Q53HF3_HUMAN;sp|P06280|AGAL_HUMAN;tr|B4DLT5|B4DLT5_HUMAN	1	VHSKGLKLGIYADVGNKTCAGFPGSFGYYDI	LGIYADVGN(1)K	9291200	9763300	8216700	13936000	12167000	12488000	10272000	7558800	7954100
tr|Q6MZM7|Q6MZM7_HUMAN;tr|F8W7G7|F8W7G7_HUMAN;tr|B7ZLE5|B7ZLE5_HUMAN;sp|P02751|FINC_HUMAN	1	QQTTKLDAPTNLQFVNETDSTVLVRWTPPRA	LDAPTNLQFVN(1)ETDSTVLVR	0	0	0	9741300	10373000	12489000	0	13735000	18490000
tr|Q6MZM7|Q6MZM7_HUMAN;tr|F8W7G7|F8W7G7_HUMAN;tr|B7ZLE5|B7ZLE5_HUMAN;sp|P02751|FINC_HUMAN;tr|Q7Z391|Q7Z391_HUMAN;tr|Q6MZF4|Q6MZF4_HUMAN	1	VNDTFHKRHEEGHMLNCTCFGQGRGRWKCDP	RHEEGHMLN(1)CTCFGQGR	0	2007400	0	992130	2388100	0	20399000	12775000	12577000
tr|Q6MZM7|Q6MZM7_HUMAN;tr|H0Y7Z1|H0Y7Z1_HUMAN	1	VDITDSSIGLRWTPLNSSTIIGYRITVVAAG	WTPLN(1)SSTIIGYR	0	4725800	0	35562000	27239000	28389000	38347000	34806000	42172000
tr|Q6Q4G8|Q6Q4G8_HUMAN;tr|Q59GU8|Q59GU8_HUMAN;tr|Q6IBT5|Q6IBT5_HUMAN;tr|Q5JQI0|Q5JQI0_HUMAN;tr|A8K4K1|A8K4K1_HUMAN;sp|Q99519|NEUR1_HUMAN	1	HPEFRVNLTLRWSFSNGTSWRKETVQLWPGP	WSFSN(1)GTSWR	6659200	5145900	6316400	4905800	5871100	0	0	0	0
tr|Q6ZME7|Q6ZME7_HUMAN;tr|Q658U4|Q658U4_HUMAN;sp|Q96AY3|FKB10_HUMAN;tr|K7ESG6|K7ESG6_HUMAN	1	CPRMVQDGDFVRYHYNGTLLDGTSFDTSYSK	YHYN(1)GTLLDGTSFDTSYSK	13903000	21282000	20186000	24907000	25363000	16908000	29857000	42145000	30004000
tr|Q6ZME7|Q6ZME7_HUMAN;tr|Q658U4|Q658U4_HUMAN;sp|Q96AY3|FKB10_HUMAN;tr|Q8NAG5|Q8NAG5_HUMAN;tr|B4DJJ5|B4DJJ5_HUMAN;tr|K7ESG6|K7ESG6_HUMAN;tr|C9JPC3|C9JPC3_HUMAN;tr|K7ELI6|K7ELI6_HUMAN;tr|K7EM43|K7EM43_HUMAN	1	CPREVQMGDFVRYHYNGTFEDGKKFDSSYDR	YHYN(1)GTFEDGKKFDSSYDR	10914000	7988800	8251200	9315800	7303000	10137000	24157000	16234000	18005000
tr|Q6ZME7|Q6ZME7_HUMAN;tr|Q658U4|Q658U4_HUMAN;sp|Q96AY3|FKB10_HUMAN;tr|Q8NAG5|Q8NAG5_HUMAN;tr|B4DJJ5|B4DJJ5_HUMAN;tr|Q9H6J3|Q9H6J3_HUMAN;tr|H0Y827|H0Y827_HUMAN	1	CNETTKLGDFVRYHYNCSLLDGTQLFTSHDY	YHYN(1)CSLLDGTQLFTSHDYGAPQEATLGANK	41804000	32160000	21240000	0	37963000	38927000	60473000	56942000	59551000
tr|Q6ZME7|Q6ZME7_HUMAN;tr|Q658U4|Q658U4_HUMAN;sp|Q96AY3|FKB10_HUMAN;tr|Q8NAG5|Q8NAG5_HUMAN;tr|B4DJJ5|B4DJJ5_HUMAN;tr|Q9H6J3|Q9H6J3_HUMAN;tr|H0Y827|H0Y827_HUMAN	1	CVRRAGAGDFMRYHYNGSLMDGTLFDSSYSR	YHYN(1)GSLMDGTLFDSSYSR	0	6801000	0	9096900	10177000	12985000	4974900	5607800	6888900
tr|Q70T21|Q70T21_HUMAN;tr|Q70T20|Q70T20_HUMAN;tr|A8KAI3|A8KAI3_HUMAN;sp|Q70SY1|CR3L2_HUMAN	1	LLELQQHLVSAKLEGNETLKVVELDRRVNTT	LEGN(1)ETLK	18401000	9814000	10433000	0	0	0	1009800	850770	1548900
tr|Q7Z3X4|Q7Z3X4_HUMAN;tr|F2Z3B8|F2Z3B8_HUMAN;tr|B3KWM1|B3KWM1_HUMAN;tr|H0Y7Z9|H0Y7Z9_HUMAN;tr|Q59FI2|Q59FI2_HUMAN;tr|H0Y6Z7|H0Y6Z7_HUMAN;sp|P10586|PTPRF_HUMAN	1	RNGRIISYTVVFRDINSQQELQNITTDTRFT	DIN(1)SQQELQN(1)ITTDTR	6143800	2728200	0	0	0	0	0	0	1657000
tr|Q7Z3X4|Q7Z3X4_HUMAN;tr|F2Z3B8|F2Z3B8_HUMAN;tr|B3KWM1|B3KWM1_HUMAN;tr|H0Y7Z9|H0Y7Z9_HUMAN;tr|Q59FI2|Q59FI2_HUMAN;tr|H0Y6Z7|H0Y6Z7_HUMAN;sp|P10586|PTPRF_HUMAN	1	YTVVFRDINSQQELQNITTDTRFTLTGLKPD	DINSQQELQN(1)ITTDTR	116020000	132180000	140660000	85334000	70599000	85997000	125160000	95979000	112000000
tr|Q7Z3X4|Q7Z3X4_HUMAN;tr|F2Z3B8|F2Z3B8_HUMAN;tr|B3KWM1|B3KWM1_HUMAN;tr|H0Y7Z9|H0Y7Z9_HUMAN;tr|Q59FI2|Q59FI2_HUMAN;tr|H0Y6Z7|H0Y6Z7_HUMAN;sp|P10586|PTPRF_HUMAN;tr|H0Y4H1|H0Y4H1_HUMAN;tr|Q5W9G3|Q5W9G3_HUMAN	1	__PSGPPRKVEVEPLNSTAVHVYWKLPVPSK	KVEVEPLN(1)STAVHVYWK	0	7492700	5507200	19097000	25536000	28280000	14817000	16367000	13719000
tr|Q7Z3Z9|Q7Z3Z9_HUMAN;tr|F5H1H0|F5H1H0_HUMAN;tr|A8K139|A8K139_HUMAN;sp|P32004|L1CAM_HUMAN;tr|F5H025|F5H025_HUMAN	1	RPVDLAQVKGHLRGYNVTYWREGSQRKHSKR	GYN(1)VTYWR	255530000	182830000	191000000	185470000	266160000	194620000	195240000	179190000	178590000
tr|Q7Z3Z9|Q7Z3Z9_HUMAN;tr|F5H1H0|F5H1H0_HUMAN;tr|A8K139|A8K139_HUMAN;sp|P32004|L1CAM_HUMAN;tr|F5H025|F5H025_HUMAN	1	GQLSFNLRDPELRTHNLTDLSPHLRYRFQLQ	THN(1)LTDLSPHLR	931570000	628940000	538880000	500370000	529310000	483390000	401770000	586180000	407000000
tr|Q7Z3Z9|Q7Z3Z9_HUMAN;tr|F5H1H0|F5H1H0_HUMAN;tr|A8K139|A8K139_HUMAN;sp|P32004|L1CAM_HUMAN;tr|F5H025|F5H025_HUMAN;tr|H0Y5C3|H0Y5C3_HUMAN	1	EAAPEKNPVDVKGEGNETTNMVITWKPLRWM	GEGN(1)ETTNMVITWKPLR	83024000	69727000	79708000	17255000	13945000	0	107900000	76665000	68430000
tr|Q7Z3Z9|Q7Z3Z9_HUMAN;tr|F5H1H0|F5H1H0_HUMAN;tr|A8K139|A8K139_HUMAN;sp|P32004|L1CAM_HUMAN;tr|F5H025|F5H025_HUMAN;tr|H3BLW5|H3BLW5_HUMAN	1	EEKGGASLSPQYVSYNQSSYTQWDLQPDTDY	GGASLSPQYVSYN(1)QSSYTQWDLQPDTDYEIHLFK	0	0	116250000	149930000	132740000	112850000	0	119520000	0
tr|Q7Z3Z9|Q7Z3Z9_HUMAN;tr|F5H1H0|F5H1H0_HUMAN;tr|A8K139|A8K139_HUMAN;sp|P32004|L1CAM_HUMAN;tr|F5H025|F5H025_HUMAN;tr|Q7Z2J9|Q7Z2J9_HUMAN	1	GVPGHPEALHLECQSNTSLLLRWQPPLSHNG	GSGPASEFTFSTPEGVPGHPEALHLECQSN(1)TSLLLR	71469000	114050000	152330000	152740000	245270000	153390000	154300000	156940000	162890000
tr|Q7Z3Z9|Q7Z3Z9_HUMAN;tr|F5H1H0|F5H1H0_HUMAN;tr|A8K139|A8K139_HUMAN;sp|P32004|L1CAM_HUMAN;tr|F5H025|F5H025_HUMAN;tr|Q86SE4|Q86SE4_HUMAN	1	DGTTVLQDERFFPYANGTLGIRDLQANDTGR	FFPYAN(1)GTLGIR	123690000	134190000	111590000	123170000	104870000	108550000	116100000	122440000	115130000
tr|Q7Z3Z9|Q7Z3Z9_HUMAN;tr|F5H1H0|F5H1H0_HUMAN;tr|A8K139|A8K139_HUMAN;sp|P32004|L1CAM_HUMAN;tr|F5H025|F5H025_HUMAN;tr|Q86SE4|Q86SE4_HUMAN	1	LRPSGPMPADRVTYQNHNKTLQLLKVGEEDD	WLRPSGPMPADRVTYQN(1)HN(1)K	3880800	5004700	5690200	18717000	45927000	16788000	0	0	0
tr|Q7Z3Z9|Q7Z3Z9_HUMAN;tr|F5H1H0|F5H1H0_HUMAN;tr|A8K139|A8K139_HUMAN;sp|P32004|L1CAM_HUMAN;tr|F5H025|F5H025_HUMAN;tr|Q86SE4|Q86SE4_HUMAN	1	PSGPMPADRVTYQNHNKTLQLLKVGEEDDGE	WLRPSGPMPADRVTYQN(1)HN(1)K	34995000	36118000	38299000	125570000	76805000	129050000	26637000	26187000	32976000
tr|Q7Z3Z9|Q7Z3Z9_HUMAN;tr|F5H1H0|F5H1H0_HUMAN;tr|A8K139|A8K139_HUMAN;sp|P32004|L1CAM_HUMAN;tr|F5H025|F5H025_HUMAN;tr|Q86SE4|Q86SE4_HUMAN	1	FPYANGTLGIRDLQANDTGRYFCLAANDQNN	DLQAN(1)DTGR	277040000	256460000	223070000	190140000	252740000	259360000	218430000	175740000	206610000
tr|Q7Z3Z9|Q7Z3Z9_HUMAN;tr|F5H1H0|F5H1H0_HUMAN;tr|A8K139|A8K139_HUMAN;sp|P32004|L1CAM_HUMAN;tr|F5H025|F5H025_HUMAN;tr|Q86SE4|Q86SE4_HUMAN;tr|H0Y5C3|H0Y5C3_HUMAN;tr|Q7Z2I3|Q7Z2I3_HUMAN	1	DGRLVIHSLDYSDQGNYSCVASTELDVVESR	LVIHSLDYSDQGN(1)YSCVASTELDVVESR	30394000	40726000	34929000	32475000	40215000	41989000	40353000	42746000	41245000
tr|Q7Z3Z9|Q7Z3Z9_HUMAN;tr|F5H1H0|F5H1H0_HUMAN;tr|A8K139|A8K139_HUMAN;sp|P32004|L1CAM_HUMAN;tr|F5H025|F5H025_HUMAN;tr|Q86SE4|Q86SE4_HUMAN;tr|H0Y5C3|H0Y5C3_HUMAN;tr|Q7Z2J8|Q7Z2J8_HUMAN	1	EMAPEKWYSLGKVPGNQTSTTLKLSPYVHYT	WYSLGKVPGN(1)QTSTTLK	279980000	205320000	175390000	229330000	220760000	232750000	179830000	152710000	172280000
tr|Q7Z3Z9|Q7Z3Z9_HUMAN;tr|F5H1H0|F5H1H0_HUMAN;tr|A8K139|A8K139_HUMAN;sp|P32004|L1CAM_HUMAN;tr|F5H025|F5H025_HUMAN;tr|Q86SE4|Q86SE4_HUMAN;tr|Q7Z2J0|Q7Z2J0_HUMAN	1	GQNGNLYFANVLTSDNHSDYICHAHFPGTRT	VTMGQN(0.828)GN(0.172)LYFANVLTSDN(1)HSDYICHAHFPGTR	161150000	187890000	129870000	138740000	82461000	108310000	218550000	162330000	229800000
tr|Q86TV2|Q86TV2_HUMAN;tr|Q86TV3|Q86TV3_HUMAN;tr|B7Z4A4|B7Z4A4_HUMAN;tr|B7Z4S8|B7Z4S8_HUMAN;tr|Q6I9U9|Q6I9U9_HUMAN;tr|Q53XC6|Q53XC6_HUMAN;tr|A8K669|A8K669_HUMAN;sp|Q99538|LGMN_HUMAN	1	KETLHKQYHLVKSHTNTSHVMQYGNKTISTM	SHTN(1)TSHVMQYGN(1)K	67899000	43481000	71986000	55211000	32324000	29279000	18996000	16561000	24670000
tr|Q86TV2|Q86TV2_HUMAN;tr|Q86TV3|Q86TV3_HUMAN;tr|B7Z4A4|B7Z4A4_HUMAN;tr|B7Z4S8|B7Z4S8_HUMAN;tr|Q6I9U9|Q6I9U9_HUMAN;tr|Q53XC6|Q53XC6_HUMAN;tr|A8K669|A8K669_HUMAN;sp|Q99538|LGMN_HUMAN	1	LVKSHTNTSHVMQYGNKTISTMKVMQFQGMK	SHTN(1)TSHVMQYGN(1)K	67899000	43481000	71986000	55211000	32324000	29279000	18996000	16561000	24670000
tr|Q86TV2|Q86TV2_HUMAN;tr|Q86TV3|Q86TV3_HUMAN;tr|B7Z4A4|B7Z4A4_HUMAN;tr|B7Z4S8|B7Z4S8_HUMAN;tr|Q6I9U9|Q6I9U9_HUMAN;tr|Q53XC6|Q53XC6_HUMAN;tr|A8K669|A8K669_HUMAN;sp|Q99538|LGMN_HUMAN;tr|G3V4E4|G3V4E4_HUMAN	1	GILVFPNEDLHVKDLNETIHYMYKHKMYRKM	DLN(1)ETIHYMYK	18418000	16971000	21504000	16955000	11977000	13456000	15421000	8909700	12201000
tr|Q86WH3|Q86WH3_HUMAN;tr|Q86SE7|Q86SE7_HUMAN;tr|B2R6M5|B2R6M5_HUMAN;sp|P13726|TF_HUMAN	1	GQPTIQSFEQVGTKVNVTVEDERTLVRRNNT	VN(1)VTVEDER	3388000	2800500	3335400	2569200	2732400	2201100	4288000	5870700	4390600
tr|Q8IZX9|Q8IZX9_HUMAN;tr|B4DSS7|B4DSS7_HUMAN;sp|Q9BZM5|N2DL2_HUMAN;sp|Q5VY80|RET1L_HUMAN	1	VVDILTEQLRDIQLENYTPKEPLTLQARMSC	DIQLEN(1)YTPKEPLTLQAR	0	0	2335900	0	0	5475000	0	0	0
tr|Q8IZX9|Q8IZX9_HUMAN;tr|B4DSS7|B4DSS7_HUMAN;sp|Q9BZM5|N2DL2_HUMAN;tr|J7HHH7|J7HHH7_HUMAN;tr|J7HBD2|J7HBD2_HUMAN;tr|J7HEN7|J7HEN7_HUMAN;sp|Q5VY80|RET1L_HUMAN	1	QGQVDEKTFLHYDCGNKTVTPVSPLGKKLNV	TFLHYDCGN(1)KTVTPVSPLGK	6762300	7329500	8250000	29467000	29115000	15124000	22986000	24387000	23569000
tr|Q8IZX9|Q8IZX9_HUMAN;tr|B4DSS7|B4DSS7_HUMAN;sp|Q9BZM5|N2DL2_HUMAN;tr|J7HHH7|J7HHH7_HUMAN;tr|J7HBD2|J7HBD2_HUMAN;tr|J7HHG3|J7HHG3_HUMAN;tr|J7HEM2|J7HEM2_HUMAN;tr|J7HBC9|J7HBC9_HUMAN;tr|J7HBB6|J7HBB6_HUMAN;tr|Q4V9S8|Q4V9S8_HUMAN;tr|Q4V753|Q4V753_HUMAN;tr|C9JAK3|C9JAK3_HUMAN;sp|Q6H3X3|RET1G_HUMAN	1	GNKTVTPVSPLGKKLNVTTAWKAQNPVLREV	LN(1)VTTAWK	11695000	14504000	12845000	56410000	59201000	57112000	39504000	40590000	35356000
tr|Q8N440|Q8N440_HUMAN;tr|B4DI94|B4DI94_HUMAN;sp|Q7Z3B1|NEGR1_HUMAN	1	PPPAFEWYKGEKKLFNGQQGIIIQNFSTRSI	KLFN(1)GQQGIIIQN(1)FSTR	0	0	0	4188100	0	0	0	0	0
tr|Q8N440|Q8N440_HUMAN;tr|B4DI94|B4DI94_HUMAN;sp|Q7Z3B1|NEGR1_HUMAN	1	GEKKLFNGQQGIIIQNFSTRSILTVTNVTQE	KLFN(1)GQQGIIIQN(1)FSTR	0	0	2575000	4188100	0	0	0	0	0
tr|Q8N8R0|Q8N8R0_HUMAN;tr|Q6IMJ5|Q6IMJ5_HUMAN;tr|Q6IMJ8|Q6IMJ8_HUMAN;tr|A8K1K6|A8K1K6_HUMAN;tr|A8K104|A8K104_HUMAN;sp|Q99784|NOE1_HUMAN;tr|B3KR22|B3KR22_HUMAN;tr|Q96BL8|Q96BL8_HUMAN	1	VSRLDPVSLQTLQTWNTSYPKRSAGEAFIIC	LDPVSLQTLQTWN(1)TSYPKR	75214000	66064000	34110000	41359000	58577000	54165000	28932000	53900000	37019000
tr|Q8N8R0|Q8N8R0_HUMAN;tr|Q6IMJ5|Q6IMJ5_HUMAN;tr|Q6IMJ8|Q6IMJ8_HUMAN;tr|A8K1K6|A8K1K6_HUMAN;tr|A8K104|A8K104_HUMAN;sp|Q99784|NOE1_HUMAN;tr|F5GZQ2|F5GZQ2_HUMAN;tr|Q6IMJ7|Q6IMJ7_HUMAN;tr|F8W870|F8W870_HUMAN	1	DARTKQLRQLLEKVQNMSQSIEVLDRRTQRD	VQN(1)MSQSIEVLDRR	97746000	64566000	83340000	24669000	22871000	18015000	41114000	35952000	36715000
tr|Q8NC33|Q8NC33_HUMAN;tr|H3BN26|H3BN26_HUMAN;tr|B3KNK2|B3KNK2_HUMAN;tr|B3KNF3|B3KNF3_HUMAN	1	______MASCGGTIHNATLGRIVSPEPGGAV	ASCGGTIHN(1)ATLGR	3136300	3683900	2543700	1627400	0	1338500	0	900410	1278500
tr|Q8NE89|Q8NE89_HUMAN;tr|Q8NAK6|Q8NAK6_HUMAN;sp|P48307|TFPI2_HUMAN	1	PSFCYSPKDEGLCSANVTRYYFNPRYRTCDA	KIPSFCYSPKDEGLCSAN(1)VTR	36493000	43081000	40837000	2728100	2923800	1953400	1381500	1604400	0
tr|Q8NE89|Q8NE89_HUMAN;tr|Q8NAK6|Q8NAK6_HUMAN;sp|P48307|TFPI2_HUMAN;tr|H7C4A3|H7C4A3_HUMAN	1	SVDDQCEGSTEKYFFNLSSMTCEKFFSGGCH	YFFN(1)LSSMTCEK	13145000	14453000	9313200	0	0	0	0	0	0
tr|Q8NHK5|Q8NHK5_HUMAN;tr|B0L654|B0L654_HUMAN;tr|B0L653|B0L653_HUMAN;tr|B0L652|B0L652_HUMAN;tr|B0L651|B0L651_HUMAN;sp|Q8N109|KI2LA_HUMAN	1	PSLSAQPGPTVRTGENVTLSCSSRSSFDMYH	TGEN(1)VTLSCSSR	33438000	22006000	32472000	0	0	3527300	0	0	0
tr|Q8WYY6|Q8WYY6_HUMAN;tr|B3KQL2|B3KQL2_HUMAN;tr|Q96QL5|Q96QL5_HUMAN;tr|Q6P520|Q6P520_HUMAN;tr|M0QY31|M0QY31_HUMAN;tr|M0R2A2|M0R2A2_HUMAN;tr|M0R0B3|M0R0B3_HUMAN;tr|E7EX79|E7EX79_HUMAN;sp|Q00888|PSG4_HUMAN	1	PRVKRPIENRILILPNVTRNETGPYQCEIRD	ILILPN(1)VTRN(1)ETGPYQCEIR	33205000	31298000	23174000	199840000	205640000	198210000	39349000	36351000	43083000
tr|Q8WYY6|Q8WYY6_HUMAN;tr|B3KQL2|B3KQL2_HUMAN;tr|Q96QL5|Q96QL5_HUMAN;tr|Q6P520|Q6P520_HUMAN;tr|M0QY31|M0QY31_HUMAN;tr|M0R2A2|M0R2A2_HUMAN;tr|M0R0B3|M0R0B3_HUMAN;tr|E7EX79|E7EX79_HUMAN;sp|Q00888|PSG4_HUMAN	1	RPIENRILILPNVTRNETGPYQCEIRDRYGG	ILILPN(1)VTRN(1)ETGPYQCEIR	33205000	31298000	23174000	199840000	205640000	198210000	39349000	36351000	43083000
tr|Q96GW1|Q96GW1_HUMAN;tr|Q59FC6|Q59FC6_HUMAN;tr|Q5CAQ5|Q5CAQ5_HUMAN;sp|P14625|ENPL_HUMAN;tr|B4DQX3|B4DQX3_HUMAN	1	EVVQREEEAIQLDGLNASQIRELREKSEKFA	TDDEVVQREEEAIQLDGLN(1)ASQIR	0	0	0	0	0	0	0	0	11379000
tr|Q96N83|Q96N83_HUMAN;sp|O00592|PODXL_HUMAN;tr|F5GWY5|F5GWY5_HUMAN;tr|B7ZKQ8|B7ZKQ8_HUMAN	1	EDLETQTQSEKQLVLNLTGNTLCAGGASDEK	QLVLN(1)LTGNTLCAGGASDEK	81521000	100240000	68771000	53623000	50108000	82692000	45803000	38337000	32742000
tr|Q96PQ9|Q96PQ9_HUMAN;tr|D0PNI2|D0PNI2_HUMAN;sp|P28300|LYOX_HUMAN	1	PQRRRDPGAAVPGAANASAQQPRTPILLIRD	RRDPGAAVPGAAN(1)ASAQQPR	49905000	48081000	39398000	3025500	3443900	3466300	4858100	4856400	4398500
tr|Q96PQ9|Q96PQ9_HUMAN;tr|D0PNI2|D0PNI2_HUMAN;sp|P28300|LYOX_HUMAN;tr|B4DQF8|B4DQF8_HUMAN	1	YSTSRAREPGASRAENQTAPGEVPALSNLRP	AEN(1)QTAPGEVPALSNLRPPSR	61539000	34646000	40306000	0	0	0	38827000	33357000	41321000
tr|Q96PQ9|Q96PQ9_HUMAN;tr|D0PNI2|D0PNI2_HUMAN;sp|P28300|LYOX_HUMAN;tr|B4DQF8|B4DQF8_HUMAN	1	ASAQQPRTPILLIRDNRTAAARTRTAGSSGV	TPILLIRDN(1)R	3702400	4122900	3438300	0	0	0	0	0	1795400
tr|Q9BQ02|Q9BQ02_HUMAN;tr|B3KM80|B3KM80_HUMAN;tr|Q6ZS99|Q6ZS99_HUMAN;tr|B3KTP9|B3KTP9_HUMAN;sp|P19338|NUCL_HUMAN	1	YTGEKGQNQDYRGGKNSTWSGESKTLVLSNL	GGKN(1)STWSGESK	0	0	0	2543900	3006700	1473600	0	0	0
tr|Q9BRW0|Q9BRW0_HUMAN;tr|B1AMW1|B1AMW1_HUMAN;sp|P19256|LFA3_HUMAN	1	LIMYSWDCPMEQCKRNSTSIYFKMENDLPQK	N(1)STSIYFK	10905000	7547000	9242600	11720000	10689000	14184000	9060000	7221400	7734400
tr|Q9BS19|Q9BS19_HUMAN;sp|P02790|HEMO_HUMAN	1	LATGTMKERSWPAVGNCSSALRWLGRYYCFQ	SWPAVGN(1)CSSALR	185080000	123450000	135300000	139860000	125450000	167910000	0	138190000	0
tr|Q9HBQ7|Q9HBQ7_HUMAN;tr|Q6LAF7|Q6LAF7_HUMAN;tr|B3KQK4|B3KQK4_HUMAN;tr|A5PLM9|A5PLM9_HUMAN;sp|P07711|CATL1_HUMAN	1	ATEESCKYNPKYSVANDTGFVDIPKQEKALM	YSVAN(1)DTGFVDIPKQEK	621330000	615450000	389120000	688310000	985170000	682540000	354740000	335720000	327030000
tr|Q9HBR1|Q9HBR1_HUMAN;sp|Q13214|SEM3B_HUMAN	1	IGTECMNFVKLLHAYNRTHLLACGTGAFHPT	LLHAYN(1)R	42676000	26491000	31606000	52001000	49445000	62043000	79835000	57253000	74902000
tr|Q9UE03|Q9UE03_HUMAN;tr|M1SWZ3|M1SWZ3_HUMAN;tr|M1PIT1|M1PIT1_HUMAN;tr|F5CJX4|F5CJX4_HUMAN;tr|Q2L6G1|Q2L6G1_HUMAN;tr|Q0EFB3|Q0EFB3_HUMAN;tr|B0FYL7|B0FYL7_HUMAN;tr|Q9HB16|Q9HB16_HUMAN;tr|Q95IC0|Q95IC0_HUMAN;tr|D6QZ32|D6QZ32_HUMAN;tr|C7FEB0|C7FEB0_HUMAN;tr|B9VJ52|B9VJ52_HUMAN;tr|Q9UE02|Q9UE02_HUMAN;tr|Q9UE01|Q9UE01_HUMAN;tr|Q9UE00|Q9UE00_HUMAN;tr|Q9UDZ9|Q9UDZ9_HUMAN;tr|Q9UDZ8|Q9UDZ8_HUMAN;tr|M1Q4R…	1	LHSLQEIRVCEIHEDNSTRSSQHFYYDGELF	VCEIHEDN(1)STR	51034000	44703000	38988000	34493000	34080000	0	0	25132000	21244000
tr|Q9UE03|Q9UE03_HUMAN;tr|M1SWZ3|M1SWZ3_HUMAN;tr|M1PIT1|M1PIT1_HUMAN;tr|F5CJX4|F5CJX4_HUMAN;tr|Q2L6G1|Q2L6G1_HUMAN;tr|Q0EFB3|Q0EFB3_HUMAN;tr|B0FYL7|B0FYL7_HUMAN;tr|Q9HB16|Q9HB16_HUMAN;tr|Q95IC0|Q95IC0_HUMAN;tr|D6QZ32|D6QZ32_HUMAN;tr|C7FEB0|C7FEB0_HUMAN;tr|B9VJ52|B9VJ52_HUMAN;tr|Q9UE02|Q9UE02_HUMAN;tr|Q9UE01|Q9UE01_HUMAN;tr|Q9UE00|Q9UE00_HUMAN;tr|Q9UDZ9|Q9UDZ9_HUMAN;tr|Q9UDZ8|Q9UDZ8_HUMAN;tr|M1Q4R…	1	CRAKPQGQWAEDVLGNKTWDRETRDLTGNGK	AKPQGQWAEDVLGN(1)KTWDR	12344000	9406000	0	7371800	5703500	0	4371000	0	0
tr|Q9UE03|Q9UE03_HUMAN;tr|M1SWZ3|M1SWZ3_HUMAN;tr|M1PIT1|M1PIT1_HUMAN;tr|F5CJX4|F5CJX4_HUMAN;tr|Q2L6G1|Q2L6G1_HUMAN;tr|Q0EFB3|Q0EFB3_HUMAN;tr|B0FYL7|B0FYL7_HUMAN;tr|Q9HB16|Q9HB16_HUMAN;tr|Q95IC0|Q95IC0_HUMAN;tr|D6QZ32|D6QZ32_HUMAN;tr|C7FEB0|C7FEB0_HUMAN;tr|B9VJ52|B9VJ52_HUMAN;tr|Q9UE02|Q9UE02_HUMAN;tr|Q9UE01|Q9UE01_HUMAN;tr|Q9UE00|Q9UE00_HUMAN;tr|Q9UDZ9|Q9UDZ9_HUMAN;tr|Q9UDZ8|Q9UDZ8_HUMAN;tr|M1Q4R…	1	VPPMVNVTRSEASEGNITVTCRASSFYPRNI	SEASEGN(1)ITVTCR	15422000	16827000	15252000	7756500	8164500	11193000	5756300	8142100	9890300
tr|Q9Y499|Q9Y499_HUMAN;tr|Q9UFM8|Q9UFM8_HUMAN;tr|H7BXJ1|H7BXJ1_HUMAN;tr|F5GZD0|F5GZD0_HUMAN;sp|Q9Y639|NPTN_HUMAN	1	GEYHCVYHFVSAPKANATIEVKAAPDITGHK	AN(1)ATIEVK	1979900	2284300	1758900	3973500	3350200	3735400	2816400	2188800	2568400
tr|R4GMN6|R4GMN6_HUMAN;tr|B4E1B0|B4E1B0_HUMAN;tr|H0YFH3|H0YFH3_HUMAN;tr|Q53HU9|Q53HU9_HUMAN;tr|Q53HT9|Q53HT9_HUMAN;tr|A8K5J8|A8K5J8_HUMAN;sp|P00736|C1R_HUMAN;tr|B4DPQ0|B4DPQ0_HUMAN	1	TAAHTLYPKEHEAQSNASLDVFLGHTNVEEL	EHEAQSN(1)ASLDVFLGHTNVEELMK	48262000	45834000	49476000	12878000	9887900	14656000	49005000	52129000	49198000

## Sheet: Quantification_7901_ADR
Proteins	Localization prob	Sequence window	Deamidation (N) Probabilities	Intensity_7901	Intensity_7902	Intensity_7903	Intensity_ADR1	Intensity_ADR2	Intensity_ADR3
sp|P25391|LAMA1_HUMAN	0.752441	GPRPLVAPCVPCSCNNHSDTCDPNTGKCLNC	GPRPLVAPCVPCSCN(0.243)N(0.752)HSDTCDPN(0.005)TGK	0	0	0	116200000	0	105900000	0	3	1	4		Red	7901 only	138
sp|P23284|PPIB_HUMAN	0.835232	NFKLKHYGPGWVSMANAGKDTNGSQFFITTV	HYGPGWVSMAN(0.835)AGKDTN(0.165)GSQFFITTVK	0	0	0	21216000	0	24332000	0	3	1	4		Green	ADR only	153
tr|B3KRK1|B3KRK1_HUMAN;sp|Q86SJ2|AMGO2_HUMAN	0.860214	PVSFAKLNTLILRHNNITSISTGSFSTTPNL	HN(0.14)N(0.86)ITSISTGSFSTTPNLK	0	0	0	15205000	14523000	0	0	3	1	4		Blank	Both	703
sp|Q9H5V8|CDCP1_HUMAN	0.926283	GILRLQFQVLVQHPQNESNKIYVVDLSNERA	LQFQVLVQHPQN(0.926)ESN(0.074)K	0	0	0	0	14096000	16876000	0	3	1	4			Totally	994
tr|B2RAK1|B2RAK1_HUMAN;sp|Q9UIQ6|LCAP_HUMAN	0.939967	LRSALLEFACTHNLGNCSTTAMKLFDDWMAS	SALLEFACTHN(0.06)LGN(0.94)CSTTAMK	0	0	0	0	17481000	34765000	0	3	1	4
tr|C9IYB5|C9IYB5_HUMAN;sp|Q86V40|TIKI1_HUMAN	0.997074	SVILSHDSSQVPNFINATLPPQERITAQEID	HYNCGDLSSVILSHDSSQVPN(0.003)FIN(0.997)ATLPPQER	0	0	0	0	30993000	21366000	0	3	1	4
tr|G3V2V8|G3V2V8_HUMAN;tr|B4DQV7|B4DQV7_HUMAN;tr|J3KMY5|J3KMY5_HUMAN;sp|P61916|NPC2_HUMAN;tr|H0YIZ1|H0YIZ1_HUMAN;tr|G3V3E8|G3V3E8_HUMAN;tr|E7EMS2|E7EMS2_HUMAN;tr|B4DV10|B4DV10_HUMAN;tr|G3V3D1|G3V3D1_HUMAN;tr|B2R4S5|B2R4S5_HUMAN	0.99974	PTQPCQLSKGQSYSVNVTFTSNIQSKSSKAV	GQSYSVN(1)VTFTSNIQSK	0	0	0	0	10908000	12381000	0	3	1	4
tr|Q5HY54|Q5HY54_HUMAN;tr|Q60FE6|Q60FE6_HUMAN;tr|Q60FE5|Q60FE5_HUMAN;sp|P21333|FLNA_HUMAN;tr|A6NDY9|A6NDY9_HUMAN;tr|Q8TES4|Q8TES4_HUMAN	0.999803	TGGPHVKARVANPSGNLTETYVQDRGDGMYK	VANPSGN(1)LTETYVQDR	0	0	0	5515200	8567600	0	0	3	1	4
tr|B4DTA7|B4DTA7_HUMAN;sp|Q13219|PAPP1_HUMAN	0.999821	SGAVNDIKLLAVSGKNISLGPQNVFCDVPLT	N(1)ISLGPQNVFCDVPLTIR	0	0	0	9320000	5844400	0	0	3	1	4
tr|Q7Z3Z9|Q7Z3Z9_HUMAN;tr|F5H1H0|F5H1H0_HUMAN;tr|A8K139|A8K139_HUMAN;sp|P32004|L1CAM_HUMAN;tr|F5H025|F5H025_HUMAN;tr|Q7Z2J9|Q7Z2J9_HUMAN	0.999966	HSKRHIHKDHVVVPANTTSVILSGLRPYSSY	DHVVVPAN(1)TTSVILSGLRPYSSYHLEVQAFNGR	0	0	0	0	30470000	14501000	0	3	1	4
tr|B3KNF2|B3KNF2_HUMAN;tr|Q6FHC9|Q6FHC9_HUMAN;sp|O76061|STC2_HUMAN	0.999999	NAGDVGCGVFECFENNSCEIRGLHGICMTFL	LSLQNTAEIQHCLVNAGDVGCGVFECFEN(1)N(1)SCEIR	0	0	0	8371200	0	26114000	0	3	1	4
sp|P17301|ITA2_HUMAN;tr|E9PB77|E9PB77_HUMAN;tr|E7EMF1|E7EMF1_HUMAN;tr|E7ESP4|E7ESP4_HUMAN;tr|D6RG08|D6RG08_HUMAN	1	ATCEKLNLQTSTSIPNVTEMKTNMSLGLILT	LNLQTSTSIPN(1)VTEMK	0	0	0	17171000	0	17026000	0	3	1	4
sp|Q16610|ECM1_HUMAN;tr|C8CHS3|C8CHS3_HUMAN	1	LIQLEREFQRCCRQGNNHTCTWKAWEDTLDK	QGN(1)N(1)HTCTWK	0	0	0	1407900	517540	0	0	3	1	4
sp|Q9UHB7|AFF4_HUMAN	1	RKRTISQSSSLKSSSNSNKETSGSSKNSSST	SSSN(1)SN(1)KETSGSSKN(1)SSSTSK	0	0	0	0	45685000	46308000	0	3	1	4
sp|Q9UHB7|AFF4_HUMAN	1	RTISQSSSLKSSSNSNKETSGSSKNSSSTSK	SSSN(1)SN(1)KETSGSSKN(1)SSSTSK	0	0	0	0	45685000	46308000	0	3	1	4
sp|Q9UHB7|AFF4_HUMAN	1	KSSSNSNKETSGSSKNSSSTSKQKKTEGKTS	SSSN(1)SN(1)KETSGSSKN(1)SSSTSK	0	0	0	0	45685000	46308000	0	3	1	4
sp|Q9UMF0|ICAM5_HUMAN;tr|Q8TAM9|Q8TAM9_HUMAN;tr|Q8N6I2|Q8N6I2_HUMAN;tr|K7EIL3|K7EIL3_HUMAN	1	VLTATVLARREDHGANFSCRAELDLRPHGLG	REDHGAN(1)FSCR	0	0	0	6345800	0	6480800	0	3	1	4
sp|Q9UMR5|PPT2_HUMAN;tr|G8JLE1|G8JLE1_HUMAN;tr|B0S872|B0S872_HUMAN	1	VRCPMAGISHTAWHSNRTLYETCIEPWLS__	CPMAGISHTAWHSN(1)R	0	0	0	0	5414600	8042400	0	3	1	4
tr|A5PKX5|A5PKX5_HUMAN;sp|Q16706|MA2A1_HUMAN	1	AENNEIISNIRDSVINLSESVEDGPKSSQSN	DSVIN(1)LSESVEDGPK	0	0	0	5789000	0	4580500	0	3	1	4
tr|A8K555|A8K555_HUMAN;sp|Q13641|TPBG_HUMAN	1	GAFARRPPLAELAALNLSGSRLDEVRAGAFE	RPPLAELAALN(1)LSGSR	0	0	0	2668600	0	2311100	0	3	1	4
tr|B2R7T2|B2R7T2_HUMAN;sp|P61812|TGFB2_HUMAN;tr|Q59EG9|Q59EG9_HUMAN	1	YPEPEEVPPEVISIYNSTRDLLQEKASRRAA	LTSPPEDYPEPEEVPPEVISIYN(1)STR	0	0	0	60490000	0	75992000	0	3	1	4
tr|B4DHB2|B4DHB2_HUMAN;sp|Q9Y2G1|MRF_HUMAN	1	REFTYHFRVALLGQANCSSEALAQPATDYHF	VALLGQAN(1)CSSEALAQPATDYHFHFYR	0	0	0	19427000	0	15831000	0	3	1	4
tr|B4DPP4|B4DPP4_HUMAN;sp|Q9BVK6|TMED9_HUMAN	1	FTSHTPGEHQICLHSNSTKFSLFAGGMLVSG	FTFTSHTPGEHQICLHSN(1)STK	0	0	0	0	9275400	8791600	0	3	1	4
tr|B4DTP0|B4DTP0_HUMAN;tr|B4DU18|B4DU18_HUMAN;sp|P33151|CADH5_HUMAN;tr|Q59EA3|Q59EA3_HUMAN	1	IYNEKELDREVYPWYNLTVEAKELDSTGTPT	ELDREVYPWYN(1)LTVEAK	0	0	0	3758900	0	3258300	0	3	1	4
tr|B7Z7D2|B7Z7D2_HUMAN;tr|E9PQY3|E9PQY3_HUMAN;tr|B7Z552|B7Z552_HUMAN;tr|B7Z6L8|B7Z6L8_HUMAN;sp|P11117|PPAL_HUMAN	1	YEQLQNETRQTPEYQNESSRNAQFLDMVANE	QTPEYQN(1)ESSR	0	0	0	3107400	6001500	0	0	3	1	4
tr|F5H001|F5H001_HUMAN	1	HHQNLNLQETLKRVANCSAPCPQDWIWHGEN	VAN(1)CSAPCPQDWIWHGENCYL	0	0	0	0	20808000	50658000	0	3	1	4
tr|G3XAE6|G3XAE6_HUMAN;sp|Q8IWU5|SULF2_HUMAN	1	HGSDYSKDYLTDLITNDSVSFFRTSKKMYPH	HGSDYSKDYLTDLITN(1)DSVSFFR	0	0	0	7064300	9821400	0	0	3	1	4
tr|G3XAE6|G3XAE6_HUMAN;sp|Q8IWU5|SULF2_HUMAN;tr|B1AMP9|B1AMP9_HUMAN	1	SWQAQHESRTFAVYLNSTGYRTAFFGKYLNE	TFAVYLN(1)STGYR	0	0	0	6391100	0	7516800	0	3	1	4
tr|K9J972|K9J972_HUMAN;tr|E6Y7C4|E6Y7C4_HUMAN;tr|F0UWG7|F0UWG7_HUMAN;tr|H7C5Z8|H7C5Z8_HUMAN;tr|B6VNV5|B6VNV5_HUMAN;tr|E6Y7C3|E6Y7C3_HUMAN;tr|Q6ICT6|Q6ICT6_HUMAN;sp|P25445|TNR6_HUMAN;tr|Q59FU8|Q59FU8_HUMAN	1	RCRLCDEGHGLEVEINCTRTQNTKCRCKPNF	LCDEGHGLEVEIN(1)CTR	0	0	0	2055900	0	5445800	0	3	1	4
tr|Q14769|Q14769_HUMAN;sp|P54802|ANAG_HUMAN;tr|Q59FD0|Q59FD0_HUMAN	1	PDAGAAWRLLLRSVYNCSGEACRGHNRSPLV	SVYN(1)CSGEACR	0	0	0	0	6728900	8898900	0	3	1	4
tr|Q5HY54|Q5HY54_HUMAN;tr|Q60FE6|Q60FE6_HUMAN;tr|Q60FE5|Q60FE5_HUMAN;sp|P21333|FLNA_HUMAN;tr|A6NDY9|A6NDY9_HUMAN;tr|Q8TES4|Q8TES4_HUMAN;tr|E9PHF0|E9PHF0_HUMAN;tr|B4E2F9|B4E2F9_HUMAN;tr|Q96C61|Q96C61_HUMAN;tr|Q6NXF2|Q6NXF2_HUMAN;tr|B4DTD5|B4DTD5_HUMAN	1	FIPRENGVYLIDVKFNGTHIPGSPFKIRVGE	FN(1)GTHIPGSPFK	0	0	0	1631300	1241500	0	0	3	1	4
tr|Q5VVQ7|Q5VVQ7_HUMAN;tr|E7EQT9|E7EQT9_HUMAN;tr|B4DDY0|B4DDY0_HUMAN;sp|P20851|C4BPB_HUMAN	1	TTECRLGHCPDPVLVNGEFSSSGPVNVSDKI	LGHCPDPVLVN(1)GEFSSSGPVN(1)VSDK	0	0	0	0	5939400	5850300	0	3	1	4
tr|Q5VVQ7|Q5VVQ7_HUMAN;tr|E7EQT9|E7EQT9_HUMAN;tr|B4DDY0|B4DDY0_HUMAN;sp|P20851|C4BPB_HUMAN	1	DPVLVNGEFSSSGPVNVSDKITFMCNDHYIL	LGHCPDPVLVN(1)GEFSSSGPVN(1)VSDK	0	0	0	0	5939400	5850300	0	3	1	4
sp|P11047|LAMC1_HUMAN	0.796222	ANVSVTQPESTGDPNNMTLLAEEARKLAERH	VAAAN(1)VSVTQPESTGDPN(0.204)N(0.796)MTLLAEEAR	0	0	0	23466000	17062000	15203000	0	3	0	3
tr|B4DSP4|B4DSP4_HUMAN;tr|Q59FG3|Q59FG3_HUMAN;sp|Q9UKP4|ATS7_HUMAN	0.807206	PAFYELQYRGRELRFNLTANQHLLAPGFVSE	FN(0.807)LTAN(0.193)QHLLAPGFVSETR	0	0	0	4334000	3555000	4171500	0	3	0	3
tr|Q15229|Q15229_HUMAN;tr|E7EQY3|E7EQY3_HUMAN;sp|Q15238|PSG5_HUMAN;tr|Q15228|Q15228_HUMAN;tr|M0R1G9|M0R1G9_HUMAN;tr|Q8WYY6|Q8WYY6_HUMAN;tr|B3KQL2|B3KQL2_HUMAN;tr|Q96QL5|Q96QL5_HUMAN;tr|Q6P520|Q6P520_HUMAN;tr|Q15107|Q15107_HUMAN;tr|Q15108|Q15108_HUMAN;tr|Q15230|Q15230_HUMAN;tr|Q15106|Q15106_HUMAN;tr|B4DTG5|B4DTG5_HUMAN;tr|Q8NBY8|Q8NBY8_HUMAN;tr|M0R235|M0R235_HUMAN;tr|Q8NC17|Q8NC17_HUMAN;tr|G5E9F7|…	0.822681	ENKDVLAFTCEPKSENYTYIWWLNGQSLPVS;ENKDVLTFTCEPKSENYTYIWWLNGQSLPVS	SEN(0.823)YTYIWWLN(0.177)GQSLPVSPR	0	0	0	635070000	620530000	169900000	0	3	0	3
sp|P54289|CA2D1_HUMAN;tr|Q9UIU0|Q9UIU0_HUMAN;tr|Q9UDL7|Q9UDL7_HUMAN	0.843902	QANVRNKKVLKDAVNNITAKGITDYKKGFSF	DAVN(0.156)N(0.844)ITAK	0	0	0	7278600	6565900	6262300	0	3	0	3
sp|P54289|CA2D1_HUMAN;tr|Q9UIU0|Q9UIU0_HUMAN;tr|Q9UDQ3|Q9UDQ3_HUMAN;tr|H0Y715|H0Y715_HUMAN	0.96592	FIAPRDYCNDLKISDNNTEFLLNFNEFIDRK	ISDN(0.966)N(0.034)TEFLLNFNEFIDRK	0	0	0	17255000	24851000	11047000	0	3	0	3
sp|Q86SQ4|GP126_HUMAN	0.969755	QEVHHPICAFWDLNKNKSFGGWNTSGCVAHR	TQEVHHPICAFWDLN(0.03)KN(0.97)K	0	0	0	15263000	15815000	24672000	0	3	0	3
tr|B4DGQ7|B4DGQ7_HUMAN;sp|P21860|ERBB3_HUMAN;tr|Q9NNX3|Q9NNX3_HUMAN;tr|O75810|O75810_HUMAN	0.999706	SRFQTVDSSNIDGFVNCTKILGNLDFLITGL	FQTVDSSNIDGFVN(1)CTK	0	0	0	12315000	12153000	10786000	0	3	0	3
tr|C9JYN0|C9JYN0_HUMAN;tr|A4D0R2|A4D0R2_HUMAN;tr|A8K865|A8K865_HUMAN;tr|A4D0R1|A4D0R1_HUMAN;sp|Q16563|SYPL1_HUMAN	0.999752	GQTEIQVNCPPAVTENKTVTATFGYPFRLNE	GQTEIQVNCPPAVTEN(1)K	0	0	0	14246000	9806100	10980000	0	3	0	3
tr|Q2V8D5|Q2V8D5_HUMAN;sp|Q9NZQ7|PD1L1_HUMAN	0.99987	KREEKLFNVTSTLRINTTTNEIFYCTFRRLD	IN(1)TTTNEIFYCTFR	0	0	0	10247000	7189900	9226600	0	3	0	3
tr|B4DZ36|B4DZ36_HUMAN;sp|O75882|ATRN_HUMAN	0.999995	PSQAPTGNFYPQPLLNSSMCLEDSRYNWSFI	MPSQAPTGNFYPQPLLN(1)SSMCLEDSR	0	0	0	10547000	8689800	14852000	0	3	0	3
sp|P54289|CA2D1_HUMAN;tr|Q9UIU0|Q9UIU0_HUMAN;tr|Q9UDQ3|Q9UDQ3_HUMAN	0.999999	RSLDNDNYVFTAPYFNKSGPGAYESGIMVSK	SLDNDNYVFTAPYFN(1)K	0	0	0	16186000	10510000	14507000	0	3	0	3
sp|O14672|ADA10_HUMAN;tr|A0AV88|A0AV88_HUMAN	1	SGIRNISFMVKRIRINTTADEKDPTNPFRFP	IN(1)TTADEKDPTNPFRFPNIGVEK	0	0	0	18451000	35881000	19463000	0	3	0	3
sp|P06213|INSR_HUMAN;tr|B0FJM0|B0FJM0_HUMAN	1	TCPPPYYHFQDWRCVNFSFCQDLHHKCKNSR	CVN(1)FSFCQDLHHK	0	0	0	4683600	4034300	8843300	0	3	0	3
sp|P06213|INSR_HUMAN;tr|Q4JME4|Q4JME4_HUMAN;tr|Q4JME3|Q4JME3_HUMAN;tr|Q4JME5|Q4JME5_HUMAN	1	FALERGCRLRGLSPGNYSVRIRATSLAGNGS	GLSPGN(1)YSVR	0	0	0	8270300	6573800	7503400	0	3	0	3
sp|P11047|LAMC1_HUMAN	1	EIASRELEKAKVAAANVSVTQPESTGDPNNM	VAAAN(1)VSVTQPESTGDPN(0.204)N(0.796)MTLLAEEAR	0	0	0	23466000	17062000	15203000	0	3	0	3
sp|P17301|ITA2_HUMAN	1	FRHTKELNCRTASCSNVTCWLKDVHMKGEYF	TASCSN(1)VTCWLK	0	0	0	28619000	21868000	20871000	0	3	0	3
sp|P25116|PAR1_HUMAN	1	LSARTRARRPESKATNATLDPRSFLLRNPND	ATN(1)ATLDPR	0	0	0	10681000	15474000	17982000	0	3	0	3
sp|P54289|CA2D1_HUMAN;tr|Q9UIU0|Q9UIU0_HUMAN;tr|Q9UDQ3|Q9UDQ3_HUMAN;tr|B7Z658|B7Z658_HUMAN	1	FDNDSKSFSGVLDCGNCSRIFHGEKLMNTNL	SFSGVLDCGN(1)CSR	0	0	0	19922000	22123000	20877000	0	3	0	3
sp|P54826|GAS1_HUMAN	1	RWRCPSHCISALIQLNHTRRGPALEDCDCAQ	CPSHCISALIQLN(1)HTR	0	0	0	4850300	6617500	3847400	0	3	0	3
sp|Q01638|ILRL1_HUMAN;tr|E9PC41|E9PC41_HUMAN	1	TCIVRSPTFNRTGYANVTIYKKQSDCNVPDY	TGYAN(1)VTIYKK	0	0	0	13322000	9548200	13548000	0	3	0	3
sp|Q02388|CO7A1_HUMAN	1	TARTTALEGPELTIQNTTAHSLLVAWRSVPG	TTALEGPELTIQN(1)TTAHSLLVAWR	0	0	0	11031000	15597000	14481000	0	3	0	3
sp|Q15818|NPTX1_HUMAN	1	ENLEQYSRLNSSSQTNSLKDLLQSKIDELER	LN(1)SSSQTN(1)SLKDLLQSK	0	0	0	13231000	10854000	14607000	0	3	0	3
sp|Q92859|NEO1_HUMAN	1	EPVDTLSVRGSSVILNCSAYSEPSPKIEWKK	GSSVILN(1)CSAYSEPSPK	0	0	0	13198000	15469000	14193000	0	3	0	3
sp|Q9NPF2|CHSTB_HUMAN	1	FHKRYGTKIIKRQRKNATQEALRKGDDVKFE	N(1)ATQEALR	0	0	0	2836700	1946300	2402700	0	3	0	3
sp|Q9NY97|B3GN2_HUMAN	1	LPDRFKDFLLYLRCRNYSLLIDQPDKCAKKP	CRN(1)YSLLIDQPDK	0	0	0	4254200	2675100	2747700	0	3	0	3
sp|Q9UMR5|PPT2_HUMAN;tr|G8JLE1|G8JLE1_HUMAN;tr|B0S872|B0S872_HUMAN;tr|H3BNV4|H3BNV4_HUMAN;tr|B7Z424|B7Z424_HUMAN;tr|A2ARM8|A2ARM8_HUMAN;tr|A2ABN7|A2ABN7_HUMAN;tr|B0UYY6|B0UYY6_HUMAN;tr|B0UYY2|B0UYY2_HUMAN;tr|A8K358|A8K358_HUMAN	1	ASSFLALINGERDHPNATVWRKNFLRVGHLV	DHPN(1)ATVWR	0	0	0	1407900	1294000	1881200	0	3	0	3
sp|Q9UNN8|EPCR_HUMAN	1	QISYFRDPYHVWYQGNASLGGHLTHVLEGPD	DPYHVWYQGN(1)ASLGGHLTHVLEGPDTN(1)TTIIQLQPLQEPESWAR	0	0	0	26636000	49598000	44751000	0	3	0	3
sp|Q9UNN8|EPCR_HUMAN	1	SLGGHLTHVLEGPDTNTTIIQLQPLQEPESW	DPYHVWYQGN(1)ASLGGHLTHVLEGPDTN(1)TTIIQLQPLQEPESWAR	0	0	0	26636000	49598000	44751000	0	3	0	3
tr|A4D0Y6|A4D0Y6_HUMAN;sp|O15354|GPR37_HUMAN	1	HEGWTIALPGRALAQNGSLGEGIHEPGGPRR	ALAQN(1)GSLGEGIHEPGGPR	0	0	0	5552900	10492000	9243500	0	3	0	3
tr|A8K555|A8K555_HUMAN;sp|Q13641|TPBG_HUMAN	1	CECSEAARTVKCVNRNLTEVPTDLPAYVRNL	N(1)LTEVPTDLPAYVR	0	0	0	4862000	3399600	3596300	0	3	0	3
tr|B2R627|B2R627_HUMAN;tr|A8K6A5|A8K6A5_HUMAN;sp|P08648|ITA5_HUMAN	1	EPLSDPVGTCYLSTDNFTRILEYAPCRSDFS	TEKEPLSDPVGTCYLSTDN(1)FTR	0	0	0	22397000	20683000	25723000	0	3	0	3
tr|B3KSS4|B3KSS4_HUMAN;tr|A8K4I1|A8K4I1_HUMAN;sp|P15151|PVR_HUMAN	1	NASLRMFGLRVEDEGNYTCLFVTFPQGSRSV	VEDEGN(1)YTCLFVTFPQGSR	0	0	0	14692000	12560000	11045000	0	3	0	3
tr|B4DNT6|B4DNT6_HUMAN;tr|Q5NKV8|Q5NKV8_HUMAN;sp|P05362|ICAM1_HUMAN;tr|B4DQW5|B4DQW5_HUMAN;tr|E7ESS4|E7ESS4_HUMAN;tr|B4DW82|B4DW82_HUMAN;tr|Q15463|Q15463_HUMAN	1	SCSATLEVAGQLIHKNQTRELRVLYGPRLDE	SFSCSATLEVAGQLIHKN(1)QTR	0	0	0	11538000	25375000	19987000	0	3	0	3
tr|B7Z7G9|B7Z7G9_HUMAN;tr|D3DV87|D3DV87_HUMAN;tr|B2R6A7|B2R6A7_HUMAN;sp|P04062|GLCM_HUMAN;tr|J3KQG4|J3KQG4_HUMAN;tr|B7Z6S9|B7Z6S9_HUMAN;tr|B7Z6S1|B7Z6S1_HUMAN	1	RSGRRMELSMGPIQANHTGTGLLLTLQPEQK	RMELSMGPIQAN(1)HTGTGLLLTLQPEQK	0	0	0	86618000	77372000	76410000	0	3	0	3
tr|C9JN98|C9JN98_HUMAN;tr|B4DMR3|B4DMR3_HUMAN;sp|P07093|GDN_HUMAN	1	KNKDIVTVANAVFVKNASEIEVPFVTRNKDV	N(1)ASEIEVPFVTR	0	0	0	7275700	6581400	12605000	0	3	0	3
tr|F8W7J5|F8W7J5_HUMAN;tr|E9PH42|E9PH42_HUMAN;sp|Q92729|PTPRU_HUMAN	1	TRAPADLPHGSYLMVNTSQHAPGQRAHVIFQ	APADLPHGSYLMVN(1)TSQHAPGQR	0	0	0	12329000	12985000	14591000	0	3	0	3
tr|G3V2V8|G3V2V8_HUMAN;tr|B4DQV7|B4DQV7_HUMAN;tr|J3KMY5|J3KMY5_HUMAN;sp|P61916|NPC2_HUMAN;tr|H0YIZ1|H0YIZ1_HUMAN;tr|G3V3E8|G3V3E8_HUMAN;tr|E7EMS2|E7EMS2_HUMAN;tr|B4DV10|B4DV10_HUMAN;tr|G3V3D1|G3V3D1_HUMAN;tr|Q53HV6|Q53HV6_HUMAN	1	QFKDCGSVDGVIKEVNVSPCPTQPCQLSKGQ	EVN(1)VSPCPTQPCQLSK	0	0	0	22531000	18368000	20054000	0	3	0	3
tr|H0YGE9|H0YGE9_HUMAN;tr|F5GXU0|F5GXU0_HUMAN;tr|F5H883|F5H883_HUMAN;tr|Q6I9U3|Q6I9U3_HUMAN;tr|Q53GY9|Q53GY9_HUMAN;tr|B2R6S2|B2R6S2_HUMAN;sp|P20645|MPRD_HUMAN	1	SDTYIYIFRVCREAGNHTSGAGLVQINKSNG	EAGN(1)HTSGAGLVQINK	0	0	0	14553000	18201000	19557000	0	3	0	3
tr|M0R0E6|M0R0E6_HUMAN;tr|K7ELM3|K7ELM3_HUMAN;tr|J3QT02|J3QT02_HUMAN;tr|J3KP00|J3KP00_HUMAN;tr|J3KNZ1|J3KNZ1_HUMAN;tr|H9KV56|H9KV56_HUMAN;sp|P01233|CGHB_HUMAN;sp|A6NKQ9|CGB1_HUMAN;sp|Q6NT52|CGB2_HUMAN	1	TWASKEPLRPRCRPINATLAVEKEGCPVCIT	CRPIN(1)ATLAVEK	0	0	0	2800400	2046800	3154000	0	3	0	3
tr|Q59FV9|Q59FV9_HUMAN;sp|Q13308|PTK7_HUMAN;tr|H7C5L0|H7C5L0_HUMAN	1	NQMLISEDSRFEVFKNGTLRINSVEVYDGTW	FEVFKN(1)GTLR	0	0	0	1507600	2587700	1677800	0	3	0	3
tr|Q5HY54|Q5HY54_HUMAN;tr|Q60FE6|Q60FE6_HUMAN;tr|Q60FE5|Q60FE5_HUMAN;sp|P21333|FLNA_HUMAN;tr|A6NDY9|A6NDY9_HUMAN;tr|F8WE98|F8WE98_HUMAN	1	LLGWIQNKLPQLPITNFSRDWQSGRALGALV	LPQLPITN(1)FSR	0	0	0	4945300	5013800	5215900	0	3	0	3
tr|Q5HY54|Q5HY54_HUMAN;tr|Q60FE6|Q60FE6_HUMAN;tr|Q60FE5|Q60FE5_HUMAN;sp|P21333|FLNA_HUMAN;tr|Q8TES4|Q8TES4_HUMAN;tr|E9PHF0|E9PHF0_HUMAN;tr|B4E2F9|B4E2F9_HUMAN;tr|Q96C61|Q96C61_HUMAN;tr|Q6NXF2|Q6NXF2_HUMAN;tr|B4DTD5|B4DTD5_HUMAN;tr|H0Y5C6|H0Y5C6_HUMAN	1	FVPKETGEHLVHVKKNGQHVASSPIPVVISQ	N(1)GQHVASSPIPVVISQSEIGDASRVR	0	0	0	6396500	5328600	7708000	0	3	0	3
tr|Q6AZW6|Q6AZW6_HUMAN;sp|Q99941|ATF6B_HUMAN	1	TSRPKMSLVMPAMAPNETLSGRGAPGDYEEM	MSLVMPAMAPN(1)ETLSGR	0	0	0	5661400	6270300	6323900	0	3	0	3
tr|Q6MZM7|Q6MZM7_HUMAN;tr|F8W7G7|F8W7G7_HUMAN;tr|B7ZLE5|B7ZLE5_HUMAN;sp|P02751|FINC_HUMAN	1	QQTTKLDAPTNLQFVNETDSTVLVRWTPPRA	LDAPTNLQFVN(1)ETDSTVLVR	0	0	0	9741300	10373000	12489000	0	3	0	3
tr|Q9BQ02|Q9BQ02_HUMAN;tr|B3KM80|B3KM80_HUMAN;tr|Q6ZS99|Q6ZS99_HUMAN;tr|B3KTP9|B3KTP9_HUMAN;sp|P19338|NUCL_HUMAN	1	YTGEKGQNQDYRGGKNSTWSGESKTLVLSNL	GGKN(1)STWSGESK	0	0	0	2543900	3006700	1473600	0	3	0	3
tr|B2R717|B2R717_HUMAN;sp|O60911|CATL2_HUMAN	0.782974	AVDEICKYRPENSVANDTGFTVVAPGKEKAL	YRPEN(0.217)SVAN(0.783)DTGFTVVAPGKEK	0	0	5291800	4647300	0	4729700	0	2	1	3
sp|Q07954|LRP1_HUMAN;tr|Q59FG2|Q59FG2_HUMAN	0.906783	RVDIPQQPMGIIAVANDTNSCELSPCRINNG	VDIPQQPMGIIAVAN(0.907)DTN(0.093)SCELSPCR	0	11302000	0	0	11784000	13775000	0	2	1	3
sp|Q9NY97|B3GN2_HUMAN	0.947289	RQAIRESWGQESNAGNQTVVRVFLLGQTPPE	ESWGQESN(0.053)AGN(0.947)QTVVR	10468000	0	0	9995900	9207000	0	0	2	1	3
sp|Q9H4F8|SMOC1_HUMAN	0.957229	HLVIKDSKLNNTNIRNSEKVYSCDQERQSAL	DSKLN(0.802)N(0.19)TN(0.051)IRN(0.957)SEK	2766100	0	0	0	2742000	3552000	0	2	1	3
sp|Q7Z4H8|KDEL2_HUMAN	0.99714	PVRYFYLQAVNSEGQNLTRSPAGETPFKVVV	YFYLQAVN(0.003)SEGQN(0.997)LTR	0	2719100	0	4170600	0	4216400	0	2	1	3
tr|E7EPS8|E7EPS8_HUMAN;sp|P28827|PTPRM_HUMAN;tr|F8WA38|F8WA38_HUMAN;tr|B4E143|B4E143_HUMAN;tr|E7EVX9|E7EVX9_HUMAN;tr|B4DGA3|B4DGA3_HUMAN;tr|Q86V60|Q86V60_HUMAN;tr|J3QLI4|J3QLI4_HUMAN	0.998943	KVTSSRRFIASFNVVNTTKRDAGKYRCMIRT	FIASFN(0.001)VVN(0.999)TTKR	0	1630700	0	4752000	7107600	0	0	2	1	3
sp|O95633|FSTL3_HUMAN	0.99967	VLQTDVTRAECCASGNIDTAWSNLTHPGNKI	AECCASGN(1)IDTAWSN(0.744)LTHPGN(0.256)K	0	0	4752800	6122700	13469000	0	0	2	1	3
sp|Q14517|FAT1_HUMAN	0.999864	DQDVPVKRNFARIVVNVSDTNDHAPWFTASS	IVVN(1)VSDTNDHAPWFTASSYK	0	6194600	0	0	6640900	9376700	0	2	1	3
tr|Q1LZN2|Q1LZN2_HUMAN;tr|Q4G177|Q4G177_HUMAN;tr|F5H826|F5H826_HUMAN;sp|Q15155|NOMO1_HUMAN;sp|P69849|NOMO3_HUMAN;tr|J3KN36|J3KN36_HUMAN;sp|Q5JPE7|NOMO2_HUMAN	0.999974	EFYQDGNGRENVGIYNLSKGVNRFCLSKPGV	ENVGIYN(1)LSK	4132200	0	0	4325100	0	3566400	0	2	1	3
sp|P07942|LAMB1_HUMAN;tr|G3XAI2|G3XAI2_HUMAN;tr|Q8TAS6|Q8TAS6_HUMAN	1	RKCVCNYLGTVQEHCNGSDCQCDKATGQCLC	KCVCNYLGTVQEHCN(1)GSDCQCDK	16474000	0	0	19117000	17188000	0	0	2	1	3
sp|P11047|LAMC1_HUMAN	1	APAKFLGKQVLSYGQNLSFSFRVDRRDTRLS	QVLSYGQN(1)LSFSFR	0	1957600	0	0	3818200	3719800	0	2	1	3
sp|P11717|MPRI_HUMAN;tr|Q59EZ3|Q59EZ3_HUMAN	1	ARGCPEDAAVCAVDKNGSKNLGKFISSPMKE	GCPEDAAVCAVDKN(1)GSK	4445000	0	0	3277200	0	3217700	0	2	1	3
sp|P11717|MPRI_HUMAN;tr|Q59EZ3|Q59EZ3_HUMAN	1	HTPLACEQATECSVRNGSSIVDLSPLIHRTG	N(1)GSSIVDLSPLIHR	0	0	3395700	5036000	0	4725900	0	2	1	3
sp|P15144|AMPN_HUMAN;tr|Q59E93|Q59E93_HUMAN	1	KSFPCFDEPAMKAEFNITLIHPKDLTALSNM	AEFN(1)ITLIHPK	0	901370	0	6096700	0	4327800	0	2	1	3
sp|P30530|UFO_HUMAN	1	VPGLNKTSSFSCEAHNAKGVTTSRTATITVL	SLHVPGLN(1)KTSSFSCEAHN(1)AK	0	3663600	0	2737300	0	3953800	0	2	1	3
sp|Q08722|CD47_HUMAN	1	WKFKGRDIYTFDGALNKSTVPTDFSSAKIEV	GRDIYTFDGALN(1)K	0	1191300	0	1933800	1648800	0	0	2	1	3
sp|Q6UVK1|CSPG4_HUMAN	1	ATNASLLGCMEDLSVNGQRRGLREALLTRNM	LGLTPEATN(1)ASLLGCMEDLSVN(1)GQRR	0	0	11520000	76505000	51681000	0	0	2	1	3
sp|Q6ZRP7|QSOX2_HUMAN;tr|H0Y430|H0Y430_HUMAN	1	RELRTVRQTMIDFLQNHTEGSRPPACPRLDP	QTMIDFLQN(1)HTEGSRPPACPR	8199300	0	0	16245000	0	35459000	0	2	1	3
sp|Q969P0|IGSF8_HUMAN	1	GERRIGPGEPLELLCNVSGALPPAGRHAAYS	RIGPGEPLELLCN(1)VSGALPPAGR	9220100	0	0	2237900	2750300	0	0	2	1	3
tr|A0PJ49|A0PJ49_HUMAN;tr|Q6ZMD4|Q6ZMD4_HUMAN;sp|Q8N441|FGRL1_HUMAN	1	SGKYTCRVSNRAGAINATYKVDVIQRTRSKP	AGAIN(1)ATYK	0	841730	0	2371200	0	2691900	0	2	1	3
tr|B4DTY8|B4DTY8_HUMAN;sp|P56199|ITA1_HUMAN	1	FSSLNLTIRGGLRSENASLVLSSSNQKRELA	SEN(1)ASLVLSSSNQKR	5503700	0	0	9169200	7063900	0	0	2	1	3
tr|F5GXJ9|F5GXJ9_HUMAN;tr|B3KNN9|B3KNN9_HUMAN;sp|Q13740|CD166_HUMAN;tr|Q6ZS95|Q6ZS95_HUMAN;tr|H7C543|H7C543_HUMAN	1	KPAIQWTITGSGSVINQTEESPYINGRYYSK	TIICHVEGFPKPAIQWTITGSGSVIN(1)QTEESPYIN(1)GR	8747900	0	0	28038000	0	22674000	0	2	1	3
tr|F5GXJ9|F5GXJ9_HUMAN;tr|B3KNN9|B3KNN9_HUMAN;sp|Q13740|CD166_HUMAN;tr|Q6ZS95|Q6ZS95_HUMAN;tr|H7C543|H7C543_HUMAN	1	GSGSVINQTEESPYINGRYYSKIIISPEENV	TIICHVEGFPKPAIQWTITGSGSVIN(1)QTEESPYIN(1)GR	8747900	0	0	28038000	0	22674000	0	2	1	3
tr|F8VSZ4|F8VSZ4_HUMAN;sp|Q9UIW2|PLXA1_HUMAN	1	EVYVGAVNRIYKLSGNLTLLRAHVTGPVEDN	LSGN(1)LTLLR	3477200	0	0	2072700	0	3044500	0	2	1	3
tr|Q6AZW6|Q6AZW6_HUMAN;sp|Q99941|ATF6B_HUMAN	1	VSFRRDHLLLPAISHNKTSRPKMSLVMPAMA	DHLLLPAISHN(1)KTSRPK	1304400	0	0	0	5640800	4003700	0	2	1	3
tr|Q6MZM7|Q6MZM7_HUMAN;tr|F8W7G7|F8W7G7_HUMAN;tr|B7ZLE5|B7ZLE5_HUMAN;sp|P02751|FINC_HUMAN;tr|Q7Z391|Q7Z391_HUMAN;tr|Q6MZF4|Q6MZF4_HUMAN	1	VNDTFHKRHEEGHMLNCTCFGQGRGRWKCDP	RHEEGHMLN(1)CTCFGQGR	0	2007400	0	992130	2388100	0	0	2	1	3
sp|Q9Y4K0|LOXL2_HUMAN;tr|B4DDQ4|B4DDQ4_HUMAN	0.778265	RHYHSMEVFTHYDLLNLNGTKVAEGHKASFC	HYHSMEVFTHYDLLN(0.778)LN(0.222)GTK	0	7156300	0	5100200	5483100	6957300	0	2	0	2
tr|Q96GW1|Q96GW1_HUMAN;tr|Q59FC6|Q59FC6_HUMAN;tr|Q5CAQ5|Q5CAQ5_HUMAN;sp|P14625|ENPL_HUMAN	0.848848	AFLVADKVIVTSKHNNDTQHIWESDSNEFSV	HN(0.151)N(0.849)DTQHIWESDSNEFSVIADPR	0	5533300	0	13610000	11886000	19383000	0	2	0	2
sp|P35555|FBN1_HUMAN	0.857595	KVRILELLPALTTLTNHNRYLIESGNEDGFF	ILELLPALTTLTN(0.858)HN(0.142)R	0	0	1797200	12319000	21019000	29786000	0	2	0	2
sp|Q01638|ILRL1_HUMAN;tr|B4E0I3|B4E0I3_HUMAN;tr|E9PC41|E9PC41_HUMAN	0.968215	TEDAGDYTCKFIHNENGANYSVTATRSFTVK	FIHN(0.032)EN(0.968)GAN(1)YSVTATR	7592500	0	0	45097000	51463000	40923000	0	2	0	2
sp|P05556|ITB1_HUMAN;tr|E9PQJ2|E9PQJ2_HUMAN;tr|E7ERX5|E7ERX5_HUMAN;tr|Q5T3E6|Q5T3E6_HUMAN;tr|E9PLR6|E9PLR6_HUMAN;tr|E7EQW5|E7EQW5_HUMAN;tr|Q5T3E5|Q5T3E5_HUMAN	0.993075	CGECIQAGPNCGWCTNSTFLQEGMPTSARCD	SCGECIQAGPN(0.007)CGWCTN(0.993)STFLQEGMPTSAR	0	0	15699000	52810000	43290000	52947000	0	2	0	2
tr|B7Z590|B7Z590_HUMAN;sp|P55290|CAD13_HUMAN;tr|B7Z9B1|B7Z9B1_HUMAN;tr|B7Z236|B7Z236_HUMAN;tr|B7Z3H7|B7Z3H7_HUMAN;tr|B7Z985|B7Z985_HUMAN	0.999099	SVYKDPAGWLNINPINGTVDTTAVLDRESPF	YSVYKDPAGWLNIN(0.001)PIN(0.999)GTVDTTAVLDR	22722000	0	0	22045000	39401000	31176000	0	2	0	2
tr|B4E0H8|B4E0H8_HUMAN;sp|P26006|ITA3_HUMAN	0.999201	ATLFLRTSIPTINMENKTTWFSVDIDSELVE	TSIPTIN(0.001)MEN(0.999)K	12220000	0	0	18500000	19499000	17020000	0	2	0	2
tr|E7EUI5|E7EUI5_HUMAN;tr|B2RNB2|B2RNB2_HUMAN;sp|P78536|ADA17_HUMAN;tr|Q53RF5|Q53RF5_HUMAN	0.999381	NYLIELIDRVDDIYRNTSWDNAGFKGYGIQI	N(0.999)TSWDN(0.001)AGFK	0	650820	0	1544700	2434200	1717300	0	2	0	2
tr|C9JN98|C9JN98_HUMAN;tr|B4DMR3|B4DMR3_HUMAN;sp|P07093|GDN_HUMAN	0.999628	EDPASACDSINAWVKNETRDMIDNLLSPDLI	NVNFEDPASACDSINAWVKN(1)ETR	0	4452300	0	40009000	34281000	34868000	0	2	0	2
tr|Q6YNR1|Q6YNR1_HUMAN;sp|P23560|BDNF_HUMAN	0.999911	LLFLLEEYKNYLDAANMSMRVRRHSDPARRG	NYLDAAN(1)MSMR	0	2898100	0	4258800	3438300	5241100	0	2	0	2
tr|H0YLU3|H0YLU3_HUMAN;tr|B4DRE0|B4DRE0_HUMAN;tr|H0YKH9|H0YKH9_HUMAN;tr|B7ZA35|B7ZA35_HUMAN;tr|B4DEU9|B4DEU9_HUMAN;tr|B4DIK4|B4DIK4_HUMAN;tr|H0YLB9|H0YLB9_HUMAN;sp|P49641|MA2A2_HUMAN	0.999933	RKGFDCGLEAKNLGFNCTTSQGKVALGSLFH	NLGFN(1)CTTSQGK	5165100	0	0	2303900	2089200	1996100	0	2	0	2
tr|B4DGQ7|B4DGQ7_HUMAN;sp|P21860|ERBB3_HUMAN	0.999973	SLYNRGFSLLIMKNLNVTSLGFRSLKEISAG	NLN(1)VTSLGFR	0	0	2021000	15170000	15132000	15674000	0	2	0	2
tr|B4DF04|B4DF04_HUMAN;tr|Q6IQ50|Q6IQ50_HUMAN;sp|Q04721|NOTC2_HUMAN	0.999977	GYEPCVNEGMCVTYHNGTGYCKCPEGFLGEY	DGYEPCVNEGMCVTYHN(1)GTGYCK	0	0	14599000	27844000	28892000	38171000	0	2	0	2
tr|Q86T81|Q86T81_HUMAN;tr|B2R8E9|B2R8E9_HUMAN;sp|Q02742|GCNT1_HUMAN	0.999998	VRHLELAGENPSSDINCTKVLQGDVNEIQKV	HLELAGENPSSDIN(1)CTK	0	0	1451200	7706000	10012000	16424000	0	2	0	2
sp|P01137|TGFB1_HUMAN	1	YDKFKQSTHSIYMFFNTSELREAVPEPVLLS	QSTHSIYMFFN(1)TSELR	0	0	1994900	10698000	11615000	9263500	0	2	0	2
sp|P07686|HEXB_HUMAN	1	LLHLAPENFYISHSPNSTAGPSCTLLEEAFR	MTPNLLHLAPENFYISHSPN(1)STAGPSCTLLEEAFRR	94474000	0	0	106770000	48233000	37533000	0	2	0	2
sp|P07942|LAMB1_HUMAN;tr|G3XAI2|G3XAI2_HUMAN;tr|Q8TAS6|Q8TAS6_HUMAN	1	ITKYFQMSLEAEERVNASTTEPNSTVEQSAL	VN(1)ASTTEPN(1)STVEQSALMR	0	0	9418000	13915000	11131000	16405000	0	2	0	2
sp|P07942|LAMB1_HUMAN;tr|G3XAI2|G3XAI2_HUMAN;tr|Q8TAS6|Q8TAS6_HUMAN	1	SLEAEERVNASTTEPNSTVEQSALMRDRVED	VN(1)ASTTEPN(1)STVEQSALMR	0	0	9418000	13915000	11131000	16405000	0	2	0	2
sp|P15144|AMPN_HUMAN;tr|Q59E93|Q59E93_HUMAN;tr|B4DP96|B4DP96_HUMAN;tr|B4DPH5|B4DPH5_HUMAN;tr|B4DP01|B4DP01_HUMAN;tr|B4DV63|B4DV63_HUMAN	1	QGGEEEWDFAWEQFRNATLVNEADKLRAALA	N(1)ATLVNEADKLR	0	0	2978400	11821000	12764000	9861200	0	2	0	2
sp|P17301|ITA2_HUMAN;tr|E9PB77|E9PB77_HUMAN;tr|E7EMF1|E7EMF1_HUMAN;tr|E7ESP4|E7ESP4_HUMAN;tr|Q71V33|Q71V33_HUMAN	1	EIKAIASIPTERYFFNVSDEAALLEKAGTLG	YFFN(1)VSDEAALLEK	0	0	4917600	22294000	31467000	25163000	0	2	0	2
sp|P25116|PAR1_HUMAN	1	NPNDKYEPFWEDEEKNESGLTEYRLVSINKS	NPNDKYEPFWEDEEKN(1)ESGLTEYR	0	16618000	0	57209000	55962000	72976000	0	2	0	2
sp|P25391|LAMA1_HUMAN	1	SRKLPGIALELSELRNKTNRFQENAVEITRQ	KLPGIALELSELRN(1)K	5030600	0	0	15144000	10905000	15443000	0	2	0	2
sp|P25391|LAMA1_HUMAN	1	LSQELLNTSASLSRVNTTLRETHQLLQDSTM	DVAGLSQELLN(1)TSASLSRVN(1)TTLR	0	2361700	0	29480000	7874500	28519000	0	2	0	2
sp|P48960|CD97_HUMAN;tr|B4DTS6|B4DTS6_HUMAN;tr|B3KUI0|B3KUI0_HUMAN;tr|B4E336|B4E336_HUMAN	1	SNTELTLMIQERGDKNVTMGQSSARMKLNWA	GDKN(1)VTMGQSSAR	0	4133500	0	13034000	14755000	12856000	0	2	0	2
sp|P98160|PGBM_HUMAN	1	GEACRCKNNVVGRLCNECADGSFHLSTRNPD	LCN(1)ECADGSFHLSTR	0	0	4800800	8177600	5936500	2934400	0	2	0	2
sp|Q01638|ILRL1_HUMAN;tr|E9PC41|E9PC41_HUMAN	1	QGKPSYTVDWYYSQTNKSIPTQERNRVFASG	QGKPSYTVDWYYSQTN(1)K	0	3126300	0	19296000	23885000	19315000	0	2	0	2
sp|Q4G148|GXLT1_HUMAN	1	FLRPVDDIWSLLKKFNSTQIAAMAPEHEEPR	KFN(1)STQIAAMAPEHEEPR	4195700	0	0	3539100	4378600	3783000	0	2	0	2
sp|Q7Z7M0|MEGF8_HUMAN	1	CHCQRGYQGDGISHCNRTCLEDCGHGVCSGP	GYQGDGISHCN(1)R	0	4280200	0	1496500	1015500	903240	0	2	0	2
sp|Q92859|NEO1_HUMAN	1	DDRVIKLPSGMLVISNATEGDGGLYRCVVES	VIKLPSGMLVISN(1)ATEGDGGLYR	0	1919100	0	5039100	10813000	11432000	0	2	0	2
sp|Q9H5V8|CDCP1_HUMAN	1	PRGAEAFEIALPRESNITVLIKLGTPTLLAK	ESN(1)ITVLIK	0	0	4647800	13180000	10596000	9570700	0	2	0	2
sp|Q9H5V8|CDCP1_HUMAN	1	VPGCFVCLESRTCSSNLTLTSGSKHKISFLC	TCSSN(1)LTLTSGSK	0	4480200	0	12189000	9415800	13198000	0	2	0	2
sp|Q9UMF0|ICAM5_HUMAN;tr|Q8TAM9|Q8TAM9_HUMAN;tr|Q8N6I2|Q8N6I2_HUMAN	1	TVEYGPRFEEPSCPSNWTWVEGSGRLFSCEV	FEEPSCPSN(1)WTWVEGSGR	0	5593600	0	11224000	14439000	13661000	0	2	0	2
tr|B2R627|B2R627_HUMAN;tr|A8K6A5|A8K6A5_HUMAN;sp|P08648|ITA5_HUMAN	1	SGDDTEDFVAGVPKGNLTYGYVTILNGSDIR	GN(1)LTYGYVTILN(1)GSDIR	0	0	2304700	5058800	5129800	7969800	0	2	0	2
tr|B2R627|B2R627_HUMAN;tr|A8K6A5|A8K6A5_HUMAN;sp|P08648|ITA5_HUMAN	1	GVPKGNLTYGYVTILNGSDIRSLYNFSGEQM	GN(1)LTYGYVTILN(1)GSDIR	0	0	2304700	5058800	5129800	7969800	0	2	0	2
tr|B2R7C7|B2R7C7_HUMAN;sp|P05187|PPB1_HUMAN	1	VQEWLAKRQGARYVWNRTELMQASLDPSVTH	YVWN(1)RTELMQASLDPSVTHLMGLFEPGDMK	0	17385000	0	15699000	22569000	8329200	0	2	0	2
tr|B3KQQ3|B3KQQ3_HUMAN;sp|O60568|PLOD3_HUMAN;tr|H7C2S8|H7C2S8_HUMAN;tr|Q9UG85|Q9UG85_HUMAN	1	IFDNPVDWKEQYIHENYSRALEGEGIVEQPC	YDTEHLHPDLWQIFDNPVDWKEQYIHEN(1)YSR	0	2275300	0	18612000	9598400	15610000	0	2	0	2
tr|B7Z938|B7Z938_HUMAN;tr|Q5D044|Q5D044_HUMAN;tr|H0UI49|H0UI49_HUMAN;sp|Q16363|LAMA4_HUMAN;tr|Q05CF9|Q05CF9_HUMAN;tr|E5RFQ2|E5RFQ2_HUMAN	1	NECLDGSGYCVHCQRNTTGEHCEKCLDGYIG	N(1)TTGEHCEK	0	0	5318600	32434000	34670000	18049000	0	2	0	2
tr|E7ERV9|E7ERV9_HUMAN;tr|B3KUZ6|B3KUZ6_HUMAN;tr|E7EMM4|E7EMM4_HUMAN;tr|A8K0B6|A8K0B6_HUMAN;sp|Q13510|ASAH1_HUMAN;tr|D3DSQ1|D3DSQ1_HUMAN	1	TKTKILAPAYFILGGNQSGEGCVITRDRKES	ILAPAYFILGGN(1)QSGEGCVITR	0	16411000	0	8484500	7879000	6217200	0	2	0	2
tr|E9PJT6|E9PJT6_HUMAN;tr|E9PLW1|E9PLW1_HUMAN;tr|E9PPE4|E9PPE4_HUMAN;tr|E9PLF2|E9PLF2_HUMAN;tr|E9PJL3|E9PJL3_HUMAN;tr|E9PSH9|E9PSH9_HUMAN;tr|E9PMZ1|E9PMZ1_HUMAN;tr|E9PR64|E9PR64_HUMAN;tr|B4DV87|B4DV87_HUMAN;tr|E9PS74|E9PS74_HUMAN;tr|B0AZP8|B0AZP8_HUMAN;tr|A8K2X6|A8K2X6_HUMAN;sp|Q8NBI5|S43A3_HUMAN	1	DYFKDLCGPDAGPIGNATGQADCKAQDERFS	DLCGPDAGPIGN(1)ATGQADCK	7300000	0	0	17498000	13839000	18056000	0	2	0	2
tr|F8WCD0|F8WCD0_HUMAN;sp|Q8NC42|RN149_HUMAN	1	GGCTFKDKVLVAARRNASAVVLYNEERYGNI	N(1)ASAVVLYNEER	0	0	1215100	2429800	2914100	3915900	0	2	0	2
tr|L7RXH0|L7RXH0_HUMAN;tr|A5YM53|A5YM53_HUMAN;sp|P06756|ITAV_HUMAN;tr|B7ZLX0|B7ZLX0_HUMAN;tr|B4DYQ7|B4DYQ7_HUMAN	1	SASSRMFLLVGAPKANTTQPGIVEGGQVLKC	AN(1)TTQPGIVEGGQVLK	15392000	0	0	21905000	17329000	18713000	0	2	0	2
tr|Q2V8D5|Q2V8D5_HUMAN;sp|Q9NZQ7|PD1L1_HUMAN	1	GKTTTTNSKREEKLFNVTSTLRINTTTNEIF	LFN(1)VTSTLR	518100	0	0	13683000	13544000	15107000	0	2	0	2
tr|Q59FV9|Q59FV9_HUMAN;sp|Q13308|PTK7_HUMAN	1	ILDPTKLGPRMHIFQNGSLVIHDVAPEDSGR	MHIFQN(1)GSLVIHDVAPEDSGR	0	0	2457600	15491000	16958000	10333000	0	2	0	2
tr|Q59GD4|Q59GD4_HUMAN;sp|P25940|CO5A3_HUMAN	1	_ENFSLLITLRGQPANQSVLLSIYDERGARQ	GQPAN(1)QSVLLSIYDER	0	0	3042700	13833000	17313000	16575000	0	2	0	2
tr|Q5JZH0|Q5JZH0_HUMAN;sp|P10619|PPGB_HUMAN;tr|Q59EV6|Q59EV6_HUMAN	1	LLRSGDKVRMDPPCTNTTAASTYLNNPYVRK	MDPPCTN(1)TTAASTYLNNPYVR	5994300	0	0	20242000	18999000	25887000	0	2	0	2
tr|Q5SRT3|Q5SRT3_HUMAN;tr|Q53FB0|Q53FB0_HUMAN;sp|O00299|CLIC1_HUMAN	1	SQRLFMVLWLKGVTFNVTTVDTKRRTETVQK	GVTFN(1)VTTVDTK	0	1212500	0	3315500	3161900	4400500	0	2	0	2
tr|Q6MZM7|Q6MZM7_HUMAN;tr|H0Y7Z1|H0Y7Z1_HUMAN	1	VDITDSSIGLRWTPLNSSTIIGYRITVVAAG	WTPLN(1)SSTIIGYR	0	4725800	0	35562000	27239000	28389000	0	2	0	2
tr|Q6ZME7|Q6ZME7_HUMAN;tr|Q658U4|Q658U4_HUMAN;sp|Q96AY3|FKB10_HUMAN;tr|Q8NAG5|Q8NAG5_HUMAN;tr|B4DJJ5|B4DJJ5_HUMAN;tr|Q9H6J3|Q9H6J3_HUMAN;tr|H0Y827|H0Y827_HUMAN	1	CVRRAGAGDFMRYHYNGSLMDGTLFDSSYSR	YHYN(1)GSLMDGTLFDSSYSR	0	6801000	0	9096900	10177000	12985000	0	2	0	2
tr|Q7Z3Z9|Q7Z3Z9_HUMAN;tr|F5H1H0|F5H1H0_HUMAN;tr|A8K139|A8K139_HUMAN;sp|P32004|L1CAM_HUMAN;tr|F5H025|F5H025_HUMAN;tr|H3BLW5|H3BLW5_HUMAN	1	EEKGGASLSPQYVSYNQSSYTQWDLQPDTDY	GGASLSPQYVSYN(1)QSSYTQWDLQPDTDYEIHLFK	0	0	116250000	149930000	132740000	112850000	0	2	0	2
sp|Q96JB6|LOXL4_HUMAN	0.806887	YEGHWRQVCDQGWTMNNSRVVCGMLGFPSEV	QVCDQGWTMN(0.807)N(0.193)SR	3907300	4005700	0	0	0	0	0	1	3	4
tr|B4DZS5|B4DZS5_HUMAN;tr|B4DLL8|B4DLL8_HUMAN;tr|F6SKP1|F6SKP1_HUMAN;tr|B4DN79|B4DN79_HUMAN;tr|F5GY20|F5GY20_HUMAN;tr|B4DLJ7|B4DLJ7_HUMAN;tr|B4DLL5|B4DLL5_HUMAN;tr|B2R5R1|B2R5R1_HUMAN;tr|A8K7R3|A8K7R3_HUMAN;sp|Q14956|GPNMB_HUMAN;tr|B4E3D4|B4E3D4_HUMAN	0.900214	________MFQKNDRNSSDETFLKDLPIMFD	N(0.1)DRN(0.9)SSDETFLK	2917700	0	4363200	0	0	0	0	1	3	4
tr|Q6MZM7|Q6MZM7_HUMAN;tr|F8W7G7|F8W7G7_HUMAN;tr|B7ZLE5|B7ZLE5_HUMAN;sp|P02751|FINC_HUMAN;tr|Q7Z391|Q7Z391_HUMAN;tr|Q6MZF4|Q6MZF4_HUMAN	0.997223	SNGALCHFPFLYNNHNYTDCTSEGRRDNMKW	GGNSN(0.999)GALCHFPFLYN(0.001)N(0.002)HN(0.997)YTDCTSEGRR	4989800	0	4184400	0	0	0	0	1	3	4
tr|Q6MZM7|Q6MZM7_HUMAN;tr|F8W7G7|F8W7G7_HUMAN;tr|B7ZLE5|B7ZLE5_HUMAN;sp|P02751|FINC_HUMAN;tr|Q7Z391|Q7Z391_HUMAN;tr|Q6MZF4|Q6MZF4_HUMAN	0.999336	CTDHTVLVQTRGGNSNGALCHFPFLYNNHNY	GGNSN(0.999)GALCHFPFLYN(0.001)N(0.002)HN(0.997)YTDCTSEGRR	4989800	0	4184400	0	0	0	0	1	3	4
sp|O15230|LAMA5_HUMAN;tr|Q5JTP4|Q5JTP4_HUMAN;tr|E2QRK0|E2QRK0_HUMAN;tr|Q5U4N9|Q5U4N9_HUMAN	0.999526	RIVPLENGEIVVSLVNGRPGAMNFSYSPLLR	IVPLEN(0.001)GEIVVSLVN(1)GRPGAMN(1)FSYSPLLR	10346000	0	10720000	0	0	0	0	1	3	4
tr|B4DKB2|B4DKB2_HUMAN;sp|P42892|ECE1_HUMAN	0.999594	VDQSGLGLPSRDYYLNKTENEKVLTGYLNYM	DYYLN(1)KTENEK	4643400	0	4127200	0	0	0	0	1	3	4
sp|Q68D85|NR3L1_HUMAN	0.999617	DKYMCESSGFYPEAINITWEKQTQKFPHPIE	LLLDQVGMKENEDKYMCESSGFYPEAIN(1)ITWEK	34351000	0	7252600	0	0	0	0	1	3	4
tr|Q17RA0|Q17RA0_HUMAN;sp|P40189|IL6RB_HUMAN;tr|D6RH03|D6RH03_HUMAN	0.999929	YGITIISGLPPEKPKNLSCIVNEGKKMRCEW	N(1)LSCIVNEGK	5648500	0	4244200	0	0	0	0	1	3	4
sp|P35556|FBN2_HUMAN	0.999936	HCICDDGYELDRTGGNCTDIDECADPINCVN	TGGN(1)CTDIDECADPINCVNGLCVNTPGR	18766000	0	12060000	0	0	0	0	1	3	4
tr|Q1RMC8|Q1RMC8_HUMAN;tr|Q2M1J3|Q2M1J3_HUMAN;sp|Q9Y6N7|ROBO1_HUMAN;tr|B4DMJ0|B4DMJ0_HUMAN	0.999988	YVCVARNYLGEAVSHNASLEVAILRDDFRQN	NYLGEAVSHN(1)ASLEVAILR	4367200	5294400	0	0	0	0	0	1	3	4
sp|O60487|MPZL2_HUMAN	1	RYDASILLWKLQFDDNGTYTCQVKNPPDVDG	LQFDDN(1)GTYTCQVK	5427200	0	5306800	0	0	0	0	1	3	4
sp|P98088|MUC5A_HUMAN;tr|O75372|O75372_HUMAN	1	TTDGTGGCISARCGANGTIERRVYPCSPTTP	CGAN(1)GTIER	6703000	0	4303800	0	0	0	0	1	3	4
sp|Q08722|CD47_HUMAN	1	ASLKMDKSDAVSHTGNYTCEVTELTREGETI	SDAVSHTGN(1)YTCEVTELTR	6280200	4982000	0	0	0	0	0	1	3	4
sp|Q14766|LTBP1_HUMAN	1	LRYVQDQVAAPFQLSNHTGRIKVVFTPSICK	YVQDQVAAPFQLSN(1)HTGR	5777800	0	6232000	0	0	0	0	1	3	4
sp|Q4LDE5|SVEP1_HUMAN;tr|Q5JB40|Q5JB40_HUMAN	1	CKKPNPVMNGSIKGSNYTYLSTLYYECDPGY	GSN(1)YTYLSTLYYECDPGYVLN(1)GTERR	0	13500000	15114000	0	0	0	0	1	3	4
sp|Q4LDE5|SVEP1_HUMAN;tr|Q5JB40|Q5JB40_HUMAN	1	YLSTLYYECDPGYVLNGTERRTCQDDKNWDE	GSN(1)YTYLSTLYYECDPGYVLN(1)GTERR	0	13500000	15114000	0	0	0	0	1	3	4
sp|Q92673|SORL_HUMAN;tr|E9PKB0|E9PKB0_HUMAN;tr|B4DG45|B4DG45_HUMAN;tr|E9PS32|E9PS32_HUMAN;tr|B4DHG9|B4DHG9_HUMAN;tr|E9PP43|E9PP43_HUMAN;tr|B4DYT0|B4DYT0_HUMAN;tr|E9PPB3|E9PPB3_HUMAN;tr|B4DJ13|B4DJ13_HUMAN	1	SRSGSKMWASQRAASNFTEIKNLLVNTLYTV	AASN(1)FTEIK	3908700	4590100	0	0	0	0	0	1	3	4
sp|Q9HC84|MUC5B_HUMAN;tr|E9PBJ0|E9PBJ0_HUMAN;tr|A7Y9J9|A7Y9J9_HUMAN	1	GPTEQCPDPLPLPAGNCTDEEGICHRTLLGP	LDGPTEQCPDPLPLPAGN(1)CTDEEGICHR	15878000	0	15598000	0	0	0	0	1	3	4
tr|A8K1Z4|A8K1Z4_HUMAN;sp|P42702|LIFR_HUMAN	1	ESMELVKLVTHNTTLNGKDTLHHWSWASDMP	LVTHN(1)TTLN(1)GK	0	2165200	1091000	0	0	0	0	1	3	4
tr|B4DWL3|B4DWL3_HUMAN;tr|Q59FZ0|Q59FZ0_HUMAN;tr|B3KRY3|B3KRY3_HUMAN;sp|P11279|LAMP1_HUMAN	1	RNATRYSVQLMSFVYNLSDTHLFPNASSKET	YSVQLMSFVYN(1)LSDTHLFPN(1)ASSK	43155000	0	34309000	0	0	0	0	1	3	4
tr|B4DWL3|B4DWL3_HUMAN;tr|Q59FZ0|Q59FZ0_HUMAN;tr|B3KRY3|B3KRY3_HUMAN;sp|P11279|LAMP1_HUMAN	1	LMSFVYNLSDTHLFPNASSKETRCEQDRPSP	YSVQLMSFVYN(1)LSDTHLFPN(1)ASSK	43155000	0	34309000	0	0	0	0	1	3	4
tr|B4DZ36|B4DZ36_HUMAN;sp|O75882|ATRN_HUMAN	1	VATPDEQNRDLDMFINASKNFNLNITWAASF	DLDMFIN(1)ASK	2552700	2301600	0	0	0	0	0	1	3	4
tr|B4E0C7|B4E0C7_HUMAN;tr|B2R608|B2R608_HUMAN;sp|O14773|TPP1_HUMAN;tr|D3DQU2|D3DQU2_HUMAN;tr|B4DIV8|B4DIV8_HUMAN	1	GLHLGVTPSVIRKRYNLTSQDVGSGTSNNSQ	YN(1)LTSQDVGSGTSN(1)N(1)SQACAQFLEQYFHDSDLAQFMR	37616000	0	33735000	0	0	0	0	1	3	4
tr|B4E0C7|B4E0C7_HUMAN;tr|B2R608|B2R608_HUMAN;sp|O14773|TPP1_HUMAN;tr|D3DQU2|D3DQU2_HUMAN;tr|B4DIV8|B4DIV8_HUMAN	1	KRYNLTSQDVGSGTSNNSQACAQFLEQYFHD	YN(1)LTSQDVGSGTSN(1)N(1)SQACAQFLEQYFHDSDLAQFMR	37616000	0	33735000	0	0	0	0	1	3	4
tr|B4E0C7|B4E0C7_HUMAN;tr|B2R608|B2R608_HUMAN;sp|O14773|TPP1_HUMAN;tr|D3DQU2|D3DQU2_HUMAN;tr|B4DIV8|B4DIV8_HUMAN	1	RYNLTSQDVGSGTSNNSQACAQFLEQYFHDS	YN(1)LTSQDVGSGTSN(1)N(1)SQACAQFLEQYFHDSDLAQFMR	0	20518000	27112000	0	0	0	0	1	3	4
tr|B4E1Q1|B4E1Q1_HUMAN	1	__________MPAYFNDSQRQATKDAGTIAG	PAYFN(1)DSQR	12864000	0	15421000	0	0	0	0	1	3	4
tr|E7EUU1|E7EUU1_HUMAN;tr|E7ENG9|E7ENG9_HUMAN;sp|Q8N2S1|LTBP4_HUMAN;tr|B3KXY6|B3KXY6_HUMAN;tr|O75441|O75441_HUMAN;tr|M0QZX0|M0QZX0_HUMAN;tr|F5GXC9|F5GXC9_HUMAN;tr|M0QYE9|M0QYE9_HUMAN	1	SQRRCVSNESQSLDDNLGVCWQEVGADLVCS	CVSN(1)ESQSLDDN(1)LGVCWQEVGADLVCSHPR	130060000	0	10638000	0	0	0	0	1	3	4
tr|E9PJC7|E9PJC7_HUMAN;tr|Q6LET0|Q6LET0_HUMAN;sp|P27701|CD82_HUMAN	1	KQEMGGIVTELIRDYNSSREDSLQDAWDYVQ	DYN(1)SSREDSLQDAWDYVQAQVK	0	10694000	10861000	0	0	0	0	1	3	4
tr|F5H125|F5H125_HUMAN;tr|H0YG94|H0YG94_HUMAN;tr|A0A4Z1|A0A4Z1_HUMAN;tr|H0YGA7|H0YGA7_HUMAN;tr|A4FVB5|A4FVB5_HUMAN;tr|H1ZZW2|H1ZZW2_HUMAN;tr|H1ZZV9|H1ZZV9_HUMAN;sp|Q9BY67|CADM1_HUMAN;tr|F5H0J4|F5H0J4_HUMAN;tr|H1ZZW1|H1ZZW1_HUMAN	1	FRDFRPLKDSRFQLLNFSSSELKVSLTNVSI	FQLLN(1)FSSSELK	63324000	36111000	0	0	0	0	0	1	3	4
tr|F8W720|F8W720_HUMAN;tr|B4DXV7|B4DXV7_HUMAN;tr|B4DUT7|B4DUT7_HUMAN;tr|Q53F90|Q53F90_HUMAN;tr|A8K639|A8K639_HUMAN;sp|P49915|GUAA_HUMAN	1	SLVASGKAELIKTHHNDTELIRKLREEGKVI	THHN(1)DTELIR	2442100	1519900	0	0	0	0	0	1	3	4
tr|J3QSR7|J3QSR7_HUMAN;sp|Q9HCM3|K1549_HUMAN	1	PVNIIFAVKSTQGFLNGSEVSELLRNLSVVE	STQGFLN(1)GSEVSELLR	0	5529300	17964000	0	0	0	0	1	3	4
tr|Q6LEP5|Q6LEP5_HUMAN;tr|B4DNZ4|B4DNZ4_HUMAN;sp|P35625|TIMP3_HUMAN	1	_________PDKSIINATDP___________	SIIN(1)ATDP	3722800	0	2975700	0	0	0	0	1	3	4
tr|Q7Z3X4|Q7Z3X4_HUMAN;tr|F2Z3B8|F2Z3B8_HUMAN;tr|B3KWM1|B3KWM1_HUMAN;tr|H0Y7Z9|H0Y7Z9_HUMAN;tr|Q59FI2|Q59FI2_HUMAN;tr|H0Y6Z7|H0Y6Z7_HUMAN;sp|P10586|PTPRF_HUMAN	1	RNGRIISYTVVFRDINSQQELQNITTDTRFT	DIN(1)SQQELQN(1)ITTDTR	6143800	2728200	0	0	0	0	0	1	3	4
sp|O95633|FSTL3_HUMAN;tr|K7ES54|K7ES54_HUMAN	0.753472	APCPVPSSPGQELCGNNNVTYISSCHMRQAT	AAPCPVPSSPGQELCGN(0.753)N(0.676)N(0.571)VTYISSCHMR	0	39084000	42802000	0	221620000	0	0	1	2	3
sp|Q13421|MSLN_HUMAN;tr|H3BV92|H3BV92_HUMAN;tr|H3BR90|H3BR90_HUMAN	0.993611	GQEAAPLDGVLANPPNISSLSPRQLLGFPCA	TLAGETGQEAAPLDGVLAN(0.006)PPN(0.994)ISSLSPR	52035000	0	47033000	0	16915000	0	0	1	2	3
tr|A4QPA1|A4QPA1_HUMAN;tr|Q1WWL2|Q1WWL2_HUMAN;tr|Q4QQP8|Q4QQP8_HUMAN;sp|Q9P2B2|FPRP_HUMAN	0.999589	SNPIEIDFQTSGPIFNASVHSDTPSVIRGDL	EAATSLSNPIEIDFQTSGPIFN(1)ASVHSDTPSVIR	9504400	19745000	0	17826000	0	0	0	1	2	3
sp|Q7Z4H8|KDEL2_HUMAN;tr|B2R8W4|B2R8W4_HUMAN;tr|H0YEM3|H0YEM3_HUMAN	0.999758	NDLLSIQGNTGPSWINKTERAFFRGRDSREE	GVTNDLLSIQGNTGPSWIN(1)KTER	2854200	3076400	0	0	8180200	0	0	1	2	3
tr|E7EPS8|E7EPS8_HUMAN;sp|P28827|PTPRM_HUMAN;tr|F8WA38|F8WA38_HUMAN;tr|B4E143|B4E143_HUMAN	0.999828	VYVKVNNGPLGNPIWNISGDPTRTWNRAELA	VN(0.496)N(0.496)GPLGN(0.008)PIWN(1)ISGDPTR	5229400	0	5966100	0	4056300	0	0	1	2	3
sp|P49788|TIG1_HUMAN	0.999897	SARVFFKNQKPRPTINVTCTRLIEKKKRQQE	NQKPRPTIN(1)VTCTR	13290000	8727300	0	0	9103600	0	0	1	2	3
tr|Q9HAL1|Q9HAL1_HUMAN;tr|Q96I49|Q96I49_HUMAN;tr|Q6YL38|Q6YL38_HUMAN;tr|F5H325|F5H325_HUMAN;tr|B7Z267|B7Z267_HUMAN;tr|Q6ZNJ9|Q6ZNJ9_HUMAN;tr|B2R6P1|B2R6P1_HUMAN;sp|P34059|GALNS_HUMAN	0.999994	SWENFRQGIDFCPGQNVSGVTTHNLEDHTKL	QGIDFCPGQN(1)VSGVTTHNLEDHTK	15808000	15526000	0	0	6781300	0	0	1	2	3
sp|O15031|PLXB2_HUMAN	1	AWCGGQSRCVYEALCNTTSECPPPVITRIQP	CVYEALCN(1)TTSECPPPVITR	0	5439800	4157300	12732000	0	0	0	1	2	3
sp|P05556|ITB1_HUMAN;tr|H7C4N8|H7C4N8_HUMAN	1	DEVNSEDMDAYCRKENSSEICSNNGECVCGQ	KEN(1)SSEICSN(1)N(1)GECVCGQCVCR	9662300	8167600	0	0	17786000	0	0	1	2	3
sp|Q07954|LRP1_HUMAN	1	TVSCACPHLMKLHKDNTTCYEFKKFLLYARQ	DN(1)TTCYEFK	0	5514700	4592200	0	2608100	0	0	1	2	3
sp|Q14517|FAT1_HUMAN	1	SDSEPNRGISYQMFGNHSKSHDHFHVDSSTG	GISYQMFGN(1)HSK	3628300	0	1591400	0	1529800	0	0	1	2	3
sp|Q15293|RCN1_HUMAN	1	VVRPDSELGERPPEDNQSFQYDHEAFLGKED	VVRPDSELGERPPEDN(1)QSFQYDHEAFLGK	7977600	0	5034600	0	0	10045000	0	1	2	3
sp|Q16787|LAMA3_HUMAN;tr|B0YJ32|B0YJ32_HUMAN;tr|A0PJJ8|A0PJJ8_HUMAN;tr|Q566Q1|Q566Q1_HUMAN;tr|O14637|O14637_HUMAN	1	GEVVVSLINGRPGAKNFTFSHTLREFTKATN	N(1)FTFSHTLR	1956800	3056700	0	0	2044000	0	0	1	2	3
sp|Q4LDE5|SVEP1_HUMAN;tr|Q5JB40|Q5JB40_HUMAN;tr|E9PBN8|E9PBN8_HUMAN	1	YQPKFGSRSCLSCPENTSTVKRGAVNISACG	SCLSCPEN(1)TSTVKR	20725000	15719000	0	9158700	0	0	0	1	2	3
sp|Q9H5V8|CDCP1_HUMAN	1	GEVQLQPSTSLLPTLNRTFIWDVKAHKSIGL	NIDCMSGPCPFGEVQLQPSTSLLPTLN(1)R	0	6578000	7011400	0	11459000	0	0	1	2	3
tr|D6R9R8|D6R9R8_HUMAN;tr|H0Y9B1|H0Y9B1_HUMAN;tr|A0N0L5|A0N0L5_HUMAN;sp|P08887|IL6RA_HUMAN	1	GRRLLLRSVQLHDSGNYSCYRAGRPAGTVHL	SVQLHDSGN(1)YSCYR	2954500	0	3669300	3155800	0	0	0	1	2	3
tr|E7EUU1|E7EUU1_HUMAN;tr|E7ENG9|E7ENG9_HUMAN;sp|Q8N2S1|LTBP4_HUMAN;tr|B3KXY6|B3KXY6_HUMAN;tr|O75441|O75441_HUMAN;tr|M0QZX0|M0QZX0_HUMAN;tr|F5GXC9|F5GXC9_HUMAN	1	FDTAAPDACDNILARNVTWQECCCTVGEGWG	N(1)VTWQECCCTVGEGWGSGCR	17355000	17121000	0	0	4106000	0	0	1	2	3
tr|E9PJ35|E9PJ35_HUMAN;tr|Q6MZE4|Q6MZE4_HUMAN;tr|E9PQI4|E9PQI4_HUMAN;sp|P43308|SSRB_HUMAN;tr|B4DUJ9|B4DUJ9_HUMAN	1	SGMLNVKWDRIAPASNVSHTVVLRPLKAGYF	IAPASN(1)VSHTVVLRPLK	1375500	0	1512500	0	0	11749000	0	1	2	3
tr|F8WCZ6|F8WCZ6_HUMAN;tr|B3KNX0|B3KNX0_HUMAN;tr|A8K2N0|A8K2N0_HUMAN;sp|P09871|C1S_HUMAN;tr|F5H7T4|F5H7T4_HUMAN;tr|H0Y5D1|H0Y5D1_HUMAN	1	_________MKNCGVNCSGDVFTALIGEIAS	NCGVN(1)CSGDVFTALIGEIASPNYPKPYPENSR	0	2046500000	1288800000	0	0	682320000	0	1	2	3
tr|H7C5N9|H7C5N9_HUMAN;sp|O75095|MEGF6_HUMAN	1	QNRFGVGCEHTCSCRNGGLCHASNGSCSCGL	N(1)GGLCHASN(1)GSCSCGLGWTGR	11793000	8557300	0	0	0	9643300	0	1	2	3
tr|H7C5N9|H7C5N9_HUMAN;sp|O75095|MEGF6_HUMAN	1	EHTCSCRNGGLCHASNGSCSCGLGWTGRHCE	N(1)GGLCHASN(1)GSCSCGLGWTGR	11793000	8557300	0	0	0	9643300	0	1	2	3
tr|J3KTJ1|J3KTJ1_HUMAN;tr|Q2F834|Q2F834_HUMAN;tr|Q53X45|Q53X45_HUMAN;tr|Q53HL1|Q53HL1_HUMAN;sp|P19105|ML12A_HUMAN;tr|Q71U02|Q71U02_HUMAN;tr|Q6IBG1|Q6IBG1_HUMAN;sp|P24844|MYL9_HUMAN;sp|O14950|ML12B_HUMAN;tr|J3QRS3|J3QRS3_HUMAN	1	PINFTMFLTMFGEKLNGTDPEDVIRNAFACF	LN(1)GTDPEDVIR	5090700	0	3734600	0	0	4974000	0	1	2	3
sp|Q07954|LRP1_HUMAN;tr|Q59FG2|Q59FG2_HUMAN;tr|Q6LBN5|Q6LBN5_HUMAN	0.761838	CGTGVRTCPLDEFQCNNTLCKPLAWKCDGED	TCPLDEFQCN(0.762)N(0.238)TLCKPLAWK	0	12209000	8733400	10876000	0	23547000	0	1	1	2
tr|F8W1Q3|F8W1Q3_HUMAN;tr|B7Z7C9|B7Z7C9_HUMAN;sp|P43251|BTD_HUMAN;tr|B4DLJ9|B4DLJ9_HUMAN;tr|A6NHF2|A6NHF2_HUMAN;tr|C9JSN9|C9JSN9_HUMAN	0.816501	KDGRYQFNTNVVFSNNGTLVDRYRKHNLYFE	YQFNTNVVFSN(0.183)N(0.817)GTLVDR	3633900	0	4229600	0	8443300	10343000	0	1	1	2
tr|B4DTT0|B4DTT0_HUMAN;tr|Q7Z3X3|Q7Z3X3_HUMAN;tr|H7C3P4|H7C3P4_HUMAN;tr|B4DYH8|B4DYH8_HUMAN;sp|P15586|GNS_HUMAN;tr|F6S8M0|F6S8M0_HUMAN;tr|B4E284|B4E284_HUMAN;tr|F5H4C6|F5H4C6_HUMAN	0.908585	ASILTGKYPHNHHVVNNTLEGNCSSKSWQKI	ASILTGKYPHN(0.04)HHVVN(0.909)N(0.052)TLEGN(1)CSSK	44806000	31999000	0	27047000	0	32122000	0	1	1	2
tr|Q68GS6|Q68GS6_HUMAN;tr|Q504U8|Q504U8_HUMAN;tr|E7BSV0|E7BSV0_HUMAN;tr|E9PFD7|E9PFD7_HUMAN;tr|B7Z2I3|B7Z2I3_HUMAN;tr|F2YGG7|F2YGG7_HUMAN;tr|Q2TTR7|Q2TTR7_HUMAN;tr|A9CB80|A9CB80_HUMAN;tr|A8K2T7|A8K2T7_HUMAN;sp|P00533|EGFR_HUMAN;tr|C9JYS6|C9JYS6_HUMAN	0.989241	YENSYALAVLSNYDANKTGLKELPMRNLQEI	GNMYYENSYALAVLSN(0.011)YDAN(0.989)KTGLK	0	8765800	19196000	15397000	0	10298000	0	1	1	2
tr|H0YC24|H0YC24_HUMAN;tr|Q53FL1|Q53FL1_HUMAN;tr|J7K7G4|J7K7G4_HUMAN;tr|Q508I8|Q508I8_HUMAN;tr|Q508I6|Q508I6_HUMAN;tr|Q508I5|Q508I5_HUMAN;tr|Q508I7|Q508I7_HUMAN;tr|J7KF88|J7KF88_HUMAN;sp|Q9H6X2|ANTR1_HUMAN;tr|Q96EC6|Q96EC6_HUMAN	0.996981	RHARNVDRVLCSFKINDSVTLNEKPFSVEDT	IN(0.997)DSVTLN(0.003)EKPFSVEDTYLLCPAPILK	0	22766000	21344000	0	24772000	36940000	0	1	1	2
tr|C9J4Y6|C9J4Y6_HUMAN;tr|Q53EX3|Q53EX3_HUMAN;tr|H7BZE9|H7BZE9_HUMAN;tr|Q59GI7|Q59GI7_HUMAN;tr|H7C024|H7C024_HUMAN;sp|P35052|GPC1_HUMAN;tr|H7C410|H7C410_HUMAN	0.997355	QGYTCCTSEMEENLANRSHAELETALRDSSR	ICPQGYTCCTSEMEEN(0.003)LAN(0.997)R	8122700	0	7830400	0	16377000	17905000	0	1	1	2
tr|F8WF43|F8WF43_HUMAN;tr|C9IYI4|C9IYI4_HUMAN;tr|Q5T1D1|Q5T1D1_HUMAN;sp|P47914|RL29_HUMAN;tr|Q6IPI1|Q6IPI1_HUMAN	0.999913	_____MAKSKNHTTHNQSRKWHRNGIKKPRS	NHTTHN(1)QSR	1392000	6110000	0	1858500	0	1242100	0	1	1	2
sp|Q14766|LTBP1_HUMAN;tr|C9JD84|C9JD84_HUMAN;tr|E7EV71|E7EV71_HUMAN;tr|B7ZLY3|B7ZLY3_HUMAN	0.999938	QNSCEKGNTTTLISENGHAADTLTATNFRVV	GN(1)TTTLISEN(1)GHAADTLTATNFR	13613000	0	10635000	9236700	0	9036000	0	1	1	2
sp|Q14002|CEAM7_HUMAN	0.999941	YVKNISQENAPGPAHNGRETIYPNGTLLIQN	N(0.999)ISQEN(0.001)APGPAHN(1)GR	0	9408400	5414300	10393000	8100500	0	0	1	1	2
tr|H0YD65|H0YD65_HUMAN;sp|Q9UBX1|CATF_HUMAN;tr|Q6FHS1|Q6FHS1_HUMAN	0.999976	MQSCNFSAEKAKVYINDSVELSQNEQKLAAW	VYIN(1)DSVELSQNEQK	0	12982000	1527500	5675400	0	6470500	0	1	1	2
sp|Q9HAT2|SIAE_HUMAN	0.999986	SKHSVLWNAMIHPLCNMTLKGVVWYQGESNI	HSVLWNAMIHPLCN(1)MTLK	4698200	0	5357000	0	11758000	14306000	0	1	1	2
sp|Q01638|ILRL1_HUMAN;tr|B4E0I3|B4E0I3_HUMAN	0.999988	PAQNEIKEVEIGKNANLTCSACFGKGTQFLA	NAN(1)LTCSACFGK	0	2593000	1598600	18623000	16623000	0	0	1	1	2
sp|Q14766|LTBP1_HUMAN;tr|C9JD84|C9JD84_HUMAN;tr|E7EV71|E7EV71_HUMAN;tr|B7ZLY3|B7ZLY3_HUMAN	0.999992	VTCTKGSCQNSCEKGNTTTLISENGHAADTL	GN(1)TTTLISEN(1)GHAADTLTATNFR	13613000	0	10635000	9236700	0	9036000	0	1	1	2
sp|Q9NY97|B3GN2_HUMAN	0.999992	EKLNRQYNPILSMLTNQTGEAGRLSNISHLN	QYNPILSMLTN(1)QTGEAGR	3868000	3156800	0	0	7076400	6140400	0	1	1	2
tr|B4E0K9|B4E0K9_HUMAN;tr|Q59E90|Q59E90_HUMAN;tr|A8K6A7|A8K6A7_HUMAN;sp|O00754|MA2B1_HUMAN;tr|M0QZ24|M0QZ24_HUMAN	0.999997	LRLEHQFAVGEDSGRNLSAPVTLNLRDLFST	N(1)LSAPVTLNLR	4058100	3909100	0	5845300	4607800	0	0	1	1	2
sp|P11717|MPRI_HUMAN	1	DKVVVTYSKGYPCGGNKTASSVIELTCTKTV	GYPCGGN(1)KTASSVIELTCTK	16326000	0	11884000	9854400	10495000	0	0	1	1	2
sp|P15529|MCP_HUMAN;tr|Q92494|Q92494_HUMAN	1	KGFYLDGSDTIVCDSNSTWDPPVPKCLKVLP	ATVMFECDKGFYLDGSDTIVCDSN(1)STWDPPVPK	0	46080000	20424000	0	78527000	94386000	0	1	1	2
sp|P30530|UFO_HUMAN;tr|M0R0W6|M0R0W6_HUMAN	1	LPVETPEGVPLGPPENISATRNGSQAFVHWQ	VACTSSQGPSSWTHWLPVETPEGVPLGPPEN(1)ISATR	506020000	691810000	0	586590000	0	562290000	0	1	1	2
sp|P98160|PGBM_HUMAN;tr|Q59EG0|Q59EG0_HUMAN;tr|Q2VPA1|Q2VPA1_HUMAN	1	YLGGVEPSVPLSPATNMSAHFRGCVGEVSVN	SQGLNLHTLLYLGGVEPSVPLSPATN(1)MSAHFR	14264000	0	23495000	19124000	0	37999000	0	1	1	2
sp|Q03405|UPAR_HUMAN;tr|M0QYR6|M0QYR6_HUMAN;tr|Q9UPI5|Q9UPI5_HUMAN;tr|M0R1I2|M0R1I2_HUMAN;tr|M0QX27|M0QX27_HUMAN;tr|M0R2E9|M0R2E9_HUMAN;tr|M0R0H5|M0R0H5_HUMAN	1	ELELVEKSCTHSEKTNRTLSYRTGLKITSLT	SCTHSEKTN(1)R	22904000	0	22836000	13441000	0	7769100	0	1	1	2
sp|Q07954|LRP1_HUMAN	1	GTCSKADGSGSVVLRNSTTLVMHMKVYDESI	N(1)STTLVMHMK	2276300	0	2137900	4888400	0	6711700	0	1	1	2
sp|Q07954|LRP1_HUMAN;tr|Q59FG2|Q59FG2_HUMAN;tr|Q6LBN5|Q6LBN5_HUMAN	1	PTNFYLGSDGRTCVSNCTASQFVCKNDKCIP	TCVSN(1)CTASQFVCK	8653900	8364000	0	4522500	0	5607100	0	1	1	2
sp|Q13433|S39A6_HUMAN	1	VTSKSRVSRLAGRKTNESVSEPRKGFMYSRN	TN(1)ESVSEPR	32550000	27879000	0	27699000	32226000	0	0	1	1	2
sp|Q4LDE5|SVEP1_HUMAN;tr|Q5JB40|Q5JB40_HUMAN;tr|E9PBN8|E9PBN8_HUMAN	1	PKDIEAKTLEQQDSANVTWQIPTAKDNSGEK	TLEQQDSAN(1)VTWQIPTAK	0	13888000	23715000	15192000	14466000	0	0	1	1	2
sp|Q9ULF5|S39AA_HUMAN	1	LRKDLNEDDHHHECLNVTQLLKYYGHGANSP	DLNEDDHHHECLN(1)VTQLLK	12895000	8855300	0	13296000	15717000	0	0	1	1	2
tr|A8K1Z4|A8K1Z4_HUMAN;sp|P42702|LIFR_HUMAN	1	HFSGLEEWSDWSPVRNISWIPDSQTKVFPQD	N(1)ISWIPDSQTK	3436900	0	4734600	2077500	0	2184500	0	1	1	2
tr|A8K6V8|A8K6V8_HUMAN;sp|Q14703|MBTP1_HUMAN	1	FRSLKYAESDPTVPCNETRWSQKWQSSRPLR	YAESDPTVPCN(1)ETR	8517400	8326900	0	0	11823000	11315000	0	1	1	2
tr|B3KS71|B3KS71_HUMAN;tr|C9JP16|C9JP16_HUMAN;tr|Q8NB01|Q8NB01_HUMAN;tr|B3KME2|B3KME2_HUMAN;sp|O75718|CRTAP_HUMAN;tr|B3KUP0|B3KUP0_HUMAN;tr|B3KQR7|B3KQR7_HUMAN	1	RLHRLLRDSEAFCHRNCSAAPQPEPAAGLAS	N(1)CSAAPQPEPAAGLASYPELR	0	6292700	7185800	0	5761300	7536400	0	1	1	2
tr|B3KS71|B3KS71_HUMAN;tr|C9JP16|C9JP16_HUMAN;tr|Q8NB01|Q8NB01_HUMAN;tr|B3KME2|B3KME2_HUMAN;sp|O75718|CRTAP_HUMAN;tr|B4DPA3|B4DPA3_HUMAN;tr|B3KX16|B3KX16_HUMAN	1	SDEHFQPRPEAVQFFNVTTLQKELYDFAKEN	DTWGLSDEHFQPRPEAVQFFN(1)VTTLQK	19936000	0	5000400	0	27601000	32555000	0	1	1	2
tr|B4E394|B4E394_HUMAN;tr|B2R7D2|B2R7D2_HUMAN;sp|Q9UNW1|MINP1_HUMAN	1	LQSCQTSEECELARANSTSDEL_________	AN(1)STSDEL	4363700	0	3290100	0	3795500	4267100	0	1	1	2
tr|B5A959|B5A959_HUMAN;tr|D3DSX4|D3DSX4_HUMAN;sp|P11362|FGFR1_HUMAN;tr|A0N6Y5|A0N6Y5_HUMAN	1	PDNLPYVQILKTAGVNTTDKEMEVLHLRNVS	TAGVN(1)TTDKEMEVLHLR	4883100	0	2460200	5915800	8688900	0	0	1	1	2
tr|B7ZMJ3|B7ZMJ3_HUMAN;sp|Q6UY14|ATL4_HUMAN;tr|F8WAD0|F8WAD0_HUMAN;tr|B2RTT0|B2RTT0_HUMAN;tr|A8KAH2|A8KAH2_HUMAN	1	QRRDIICVSKLGTEFNVTSPSNCSHLPRPPA	LGTEFN(1)VTSPSN(1)CSHLPRPPALQPCQGQACQDR	27659000	0	15152000	13813000	10439000	0	0	1	1	2
tr|B7ZMJ3|B7ZMJ3_HUMAN;sp|Q6UY14|ATL4_HUMAN;tr|F8WAD0|F8WAD0_HUMAN;tr|B2RTT0|B2RTT0_HUMAN;tr|A8KAH2|A8KAH2_HUMAN	1	CVSKLGTEFNVTSPSNCSHLPRPPALQPCQG	LGTEFN(1)VTSPSN(1)CSHLPRPPALQPCQGQACQDR	27659000	0	15152000	13813000	10439000	0	0	1	1	2
tr|E5RFZ8|E5RFZ8_HUMAN;tr|E5RGA7|E5RGA7_HUMAN;tr|E5RIP4|E5RIP4_HUMAN;tr|E5RJG5|E5RJG5_HUMAN;sp|Q15043|S39AE_HUMAN	1	LKALLNHLDVGVGRGNVTQHVQGHRNLS___	GN(1)VTQHVQGHR	0	4032800	4307600	4402000	0	4561400	0	1	1	2
tr|E7EPS8|E7EPS8_HUMAN;sp|P28827|PTPRM_HUMAN;tr|F8WA38|F8WA38_HUMAN;tr|B4E143|B4E143_HUMAN;tr|E7EVX9|E7EVX9_HUMAN;tr|B4DGA3|B4DGA3_HUMAN;tr|Q86V60|Q86V60_HUMAN	1	VKSRQITIRWEPFGYNVTRCHSYNLTVHYCY	WEPFGYN(1)VTR	12123000	0	11819000	18314000	20267000	0	0	1	1	2
tr|F8W7F7|F8W7F7_HUMAN;sp|Q7Z7H5|TMED4_HUMAN	1	FTSHTPGDHQICLHSNSTRMALFAGGKLYRE	FTFTSHTPGDHQICLHSN(1)STR	13076000	13880000	0	16810000	14121000	0	0	1	1	2
tr|H0YJI6|H0YJI6_HUMAN;tr|B7ZME4|B7ZME4_HUMAN;sp|Q9P2K2|TXD16_HUMAN	1	TRINCADWSDVCTKQNVTEFPIIKMYKKGEN	QN(1)VTEFPIIK	0	2347500	1939700	2281000	0	4586400	0	1	1	2
tr|H7C5U2|H7C5U2_HUMAN;tr|D3DNA1|D3DNA1_HUMAN;tr|L7RT22|L7RT22_HUMAN;sp|P18084|ITB5_HUMAN	1	NLIFAVTKNHYMLYKNFTALIPGTTVEILDG	N(1)FTALIPGTTVEILDGDSK	0	7653500	23813000	10515000	0	9079600	0	1	1	2
tr|Q2L696|Q2L696_HUMAN	1	VEMEEERLRMREHVMNETLDQQQFFTEEELK	EHVMN(1)ETLDQQQFFTEEELKEYENIIALQENELK	0	40449000	11463000	0	35826000	23385000	0	1	1	2
tr|Q5TB53|Q5TB53_HUMAN;tr|Q8WUB5|Q8WUB5_HUMAN;tr|Q96JZ5|Q96JZ5_HUMAN;sp|Q9HD45|TM9S3_HUMAN	1	KKLEIGFNGNRIVDVNLTSEGKVKLVPNTKI	IVDVN(1)LTSEGK	1008700	0	2861700	0	7769500	4264200	0	1	1	2
tr|Q5VYB9|Q5VYB9_HUMAN;sp|Q86VZ4|LRP11_HUMAN	1	RRPAPPAAVLGCYLFNCTARGRNVCKFALHS	RPAPPAAVLGCYLFN(1)CTAR	10577000	7782000	0	0	7706600	6552800	0	1	1	2
tr|Q9UE03|Q9UE03_HUMAN;tr|M1SWZ3|M1SWZ3_HUMAN;tr|M1PIT1|M1PIT1_HUMAN;tr|F5CJX4|F5CJX4_HUMAN;tr|Q2L6G1|Q2L6G1_HUMAN;tr|Q0EFB3|Q0EFB3_HUMAN;tr|B0FYL7|B0FYL7_HUMAN;tr|Q9HB16|Q9HB16_HUMAN;tr|Q95IC0|Q95IC0_HUMAN;tr|D6QZ32|D6QZ32_HUMAN;tr|C7FEB0|C7FEB0_HUMAN;tr|B9VJ52|B9VJ52_HUMAN;tr|Q9UE02|Q9UE02_HUMAN;tr|Q9UE01|Q9UE01_HUMAN;tr|Q9UE00|Q9UE00_HUMAN;tr|Q9UDZ9|Q9UDZ9_HUMAN;tr|Q9UDZ8|Q9UDZ8_HUMAN;tr|M1Q4R…	1	CRAKPQGQWAEDVLGNKTWDRETRDLTGNGK	AKPQGQWAEDVLGN(1)KTWDR	12344000	9406000	0	7371800	5703500	0	0	1	1	2
tr|B2R7T2|B2R7T2_HUMAN;sp|P61812|TGFB2_HUMAN;tr|B4DIL7|B4DIL7_HUMAN	0.75729	FKISLHCPCCTFVPSNNYIIPNKSEELEARF	ISLHCPCCTFVPSN(0.757)N(0.269)YIIPN(0.974)KSEELEAR	4054300	4477600	0	19131000	10729000	11374000	0	1	0	1
sp|O95633|FSTL3_HUMAN;tr|K7ES54|K7ES54_HUMAN	0.924239	PCPVPSSPGQELCGNNNVTYISSCHMRQATC	AAPCPVPSSPGQELCGN(0.102)N(0.924)N(0.974)VTYISSCHMR	36972000	39084000	0	236770000	221620000	239670000	0	1	0	1
tr|K7EN15|K7EN15_HUMAN;sp|Q8WVQ1|CANT1_HUMAN	0.981593	NAHNWRLGQAPANWYNDTYPLSPPQRTPAGI	LGQAPAN(0.018)WYN(0.982)DTYPLSPPQR	9006500	0	10117000	12096000	9687000	11212000	0	1	0	1
tr|B3KU19|B3KU19_HUMAN;tr|A8K2H6|A8K2H6_HUMAN;sp|P38571|LICH_HUMAN;tr|Q6ZUY8|Q6ZUY8_HUMAN;tr|Q5T770|Q5T770_HUMAN;tr|Q5T073|Q5T073_HUMAN;tr|B3KRG8|B3KRG8_HUMAN	0.993878	EMAKYDLPASINFILNKTGQEQVYYVGHSQG	YDLPASIN(0.006)FILN(0.994)K	8218600	4338800	0	7489800	5489900	3736900	0	1	0	1
tr|B2R627|B2R627_HUMAN;tr|A8K6A5|A8K6A5_HUMAN;sp|P08648|ITA5_HUMAN	0.995664	KKTIQFDFQILSKNLNNSQSDVVSFRLSVEA	N(0.001)LN(0.996)N(0.004)SQSDVVSFR	5652700	0	3624200	6571500	6538500	8587600	0	1	0	1
sp|Q9H4F8|SMOC1_HUMAN	0.997314	TLWIKHLVIKDSKLNNTNIRNSEKVYSCDQE	HLVIKDSKLN(1)N(0.997)TN(0.003)IR	0	2570700	3275500	7141900	4791300	3544800	0	1	0	1
sp|Q9UMF0|ICAM5_HUMAN;tr|Q8TAM9|Q8TAM9_HUMAN	0.998698	QPRVAFVERGGSLWLNCSTNCPRPERGGLET	GGSLWLN(0.999)CSTN(0.001)CPRPER	0	5540000	7405200	22302000	21627000	29367000	0	1	0	1
tr|B4DTY8|B4DTY8_HUMAN;sp|P56199|ITA1_HUMAN	0.999336	IGPKQTQVGIVQYGENVTHEFNLNKYSSTEE	QTQVGIVQYGEN(0.999)VTHEFN(0.001)LNK	15974000	16484000	0	18798000	24582000	27267000	0	1	0	1
sp|P48960|CD97_HUMAN;tr|B4DTS6|B4DTS6_HUMAN;tr|K7ELE5|K7ELE5_HUMAN;tr|K7EKV5|K7EKV5_HUMAN;tr|K7EPE8|K7EPE8_HUMAN;tr|K7EPP8|K7EPP8_HUMAN	0.999482	SRGCARWCPQNSSCVNATACRCNPGFSSFSE	WCPQN(0.001)SSCVN(0.999)ATACR	11752000	10656000	0	13331000	17228000	20997000	0	1	0	1
tr|Q6SYC2|Q6SYC2_HUMAN;sp|Q15223|PVRL1_HUMAN	0.999687	TRLKGEAEYQEIRNPNGTVTVISRYRLVPSR	NPN(1)GTVTVISR	0	1274700	1603200	2719800	2553200	3998500	0	1	0	1
tr|C9JK10|C9JK10_HUMAN;tr|J3KN41|J3KN41_HUMAN;sp|P23229|ITA6_HUMAN;tr|H7BZ97|H7BZ97_HUMAN	0.999805	NRKFSLFAERKYQTLNCSVNVNCVNIRCPLR	KYQTLN(1)CSVNVNCVNIR	2624500	0	2638100	5336800	6543000	5070300	0	1	0	1
sp|Q9UMF0|ICAM5_HUMAN	0.999846	ATASAEQEGARQLVCNVTLGGENRETRENVT	QLVCN(1)VTLGGENR	8497100	6143100	0	9050400	8248500	12096000	0	1	0	1
tr|B4DVG5|B4DVG5_HUMAN;sp|Q9GZM7|TINAL_HUMAN	0.99995	MIKAINQGNYGWQAGNHSAFWGMTLDEGIRY	AINQGNYGWQAGN(1)HSAFWGMTLDEGIR	0	29699000	19606000	26363000	34247000	33119000	0	1	0	1
sp|P52798|EFNA4_HUMAN	0.999963	SPLRGGSSLRHVVYWNSSNPRLLRGDAVVEL	HVVYWN(1)SSNPR	6334400	4827100	0	11728000	11712000	13197000	0	1	0	1
tr|B4DZ36|B4DZ36_HUMAN;sp|O75882|ATRN_HUMAN	0.999967	KDKIYMYGGKIDSTGNVTNELRVFHIHNESW	IDSTGN(1)VTNELR	0	3653600	4601000	10544000	7458400	8800000	0	1	0	1
sp|Q8IWA5|CTL2_HUMAN	0.999992	PFTAKTCNPETFPSSNESRQCPNARCQFAFY	TCNPETFPSSN(1)ESR	6576000	0	3772500	6036100	5567600	8167700	0	1	0	1
sp|P05556|ITB1_HUMAN;tr|E9PQJ2|E9PQJ2_HUMAN;tr|E7ERX5|E7ERX5_HUMAN;tr|Q5T3E6|Q5T3E6_HUMAN;tr|E9PLR6|E9PLR6_HUMAN;tr|E7EQW5|E7EQW5_HUMAN;tr|C9JPK5|C9JPK5_HUMAN;tr|E7EUI6|E7EUI6_HUMAN	0.999995	DIENPRGSKDIKKNKNVTNRSKGTAEKLKPE	NKN(1)VTNR	11114000	13677000	0	17573000	21556000	18851000	0	1	0	1
tr|B3KNF2|B3KNF2_HUMAN;tr|Q6FHC9|Q6FHC9_HUMAN;sp|O76061|STC2_HUMAN	0.999997	VNAGDVGCGVFECFENNSCEIRGLHGICMTF	LSLQNTAEIQHCLVNAGDVGCGVFECFEN(1)N(1)SCEIR	39030000	0	23617000	138090000	79567000	26114000	0	1	0	1
sp|P19883|FST_HUMAN;tr|H0YA75|H0YA75_HUMAN;tr|Q6FHE1|Q6FHE1_HUMAN;tr|H0YAF9|H0YAF9_HUMAN	1	LCPDSKSDEPVCASDNATYASECAMKEAACS	SDEPVCASDN(1)ATYASECAMK	12589000	0	13506000	17360000	15958000	27370000	0	1	0	1
sp|P19883|FST_HUMAN;tr|Q6FHE1|Q6FHE1_HUMAN	1	NKKNKPRCVCAPDCSNITWKGPVCGLDGKTY	CVCAPDCSN(1)ITWK	13249000	0	15508000	21777000	21592000	15560000	0	1	0	1
sp|P98160|PGBM_HUMAN	1	QIRLRFDQPDDFKGVNVTMPAQPGTPPLSST	LRFDQPDDFKGVN(1)VTMPAQPGTPPLSSTQLQIDPSLHEFQLVDLSR	130310000	82382000	0	85892000	85509000	70509000	0	1	0	1
sp|Q07954|LRP1_HUMAN;tr|Q59FG2|Q59FG2_HUMAN	1	YWADAKLSVIGSIRLNGTDPIVAADSKRGLS	LN(1)GTDPIVAADSKR	5765700	0	4955000	6596500	6671000	6554800	0	1	0	1
sp|Q12913|PTPRJ_HUMAN;tr|Q9NPR5|Q9NPR5_HUMAN	1	RVALTGVRKAALSWSNGNGTASCRVLLESIG	KAALSWSN(1)GN(1)GTASCR	6555500	5497200	0	29058000	28337000	25083000	0	1	0	1
sp|Q13433|S39A6_HUMAN	1	FMYSRNTNENPQECFNASKLLTSHGMGIQVP	NTNENPQECFN(1)ASK	10487000	7644200	0	20015000	18690000	15891000	0	1	0	1
sp|Q66K79|CBPZ_HUMAN	1	TCVDLQLRTCSDAAYNHTTFPNLLQHRSWEV	TCSDAAYN(1)HTTFPNLLQHR	6111200	740610	0	29798000	19199000	25424000	0	1	0	1
sp|Q6UXD5|SE6L2_HUMAN;tr|B7Z5L4|B7Z5L4_HUMAN;tr|Q8NC33|Q8NC33_HUMAN;tr|H3BN26|H3BN26_HUMAN;tr|B3KNK2|B3KNK2_HUMAN	1	GLGQGFVLHFKEVPRNDTCPELPPPEWGWRT	EVPRN(1)DTCPELPPPEWGWR	0	11497000	7716900	15344000	8081200	10973000	0	1	0	1
sp|Q6YHK3|CD109_HUMAN	1	PRFLVTAPGIIRPGGNVTIGVELLEHCPSQV	FLVTAPGIIRPGGN(1)VTIGVELLEHCPSQVTVK	0	25754000	24506000	37710000	115410000	57627000	0	1	0	1
sp|Q7LGC8|CHST3_HUMAN	1	RLFGYKLARDAAALTNRSVSLLEERGTFWVT	DAAALTN(1)R	10067000	0	10252000	4362700	3803600	4249600	0	1	0	1
sp|Q86SQ4|GP126_HUMAN;tr|H0YFM8|H0YFM8_HUMAN	1	EALKTIDELAFKIDLNSTSHVNITTRNLALS	IDLN(1)STSHVN(1)ITTR	0	3798600	4703500	2900800	3162200	5200400	0	1	0	1
sp|Q86SQ4|GP126_HUMAN;tr|H0YFM8|H0YFM8_HUMAN	1	DELAFKIDLNSTSHVNITTRNLALSVSSLLP	IDLN(1)STSHVN(1)ITTR	0	3798600	4703500	2900800	3162200	5200400	0	1	0	1
sp|Q9UMF0|ICAM5_HUMAN;tr|Q8TAM9|Q8TAM9_HUMAN;tr|Q8N6I2|Q8N6I2_HUMAN	1	RAELDLRPHGLGLFENSSAPRELRTFSLSPD	AELDLRPHGLGLFEN(1)SSAPR	7021500	0	3711000	11063000	12345000	9091500	0	1	0	1
sp|Q9Y6N6|LAMC3_HUMAN;tr|Q5JTC4|Q5JTC4_HUMAN	1	VAPPLPPFHFQRLLANLTSLRLRVSPGPSPA	LLAN(1)LTSLR	1292200	0	1466600	4245100	3417600	4026700	0	1	0	1
tr|A5PKX5|A5PKX5_HUMAN;sp|Q16706|MA2A1_HUMAN	1	SASSNSHLADYVLYKNKVEDSGIFTIKNMIN	N(1)KVEDSGIFTIK	103260000	0	97968000	14291000	21812000	19752000	0	1	0	1
tr|A6NM95|A6NM95_HUMAN;tr|A8K1W7|A8K1W7_HUMAN;sp|Q8NFY4|SEM6D_HUMAN;tr|Q9HAH9|Q9HAH9_HUMAN	1	GMVLKVLAKTSPFSLNDSVLLEEIEAYNHAK	TSPFSLN(1)DSVLLEEIEAYNHAK	0	32142000	13823000	45482000	48338000	25432000	0	1	0	1
tr|A8K037|A8K037_HUMAN;sp|Q9NU53|GINM1_HUMAN	1	EPPPLSGAPQDGIRINVTTLKDDGDISKQQV	IN(1)VTTLKDDGDISK	5874400	3807300	0	5266000	4934700	5033600	0	1	0	1
tr|A8K1Z4|A8K1Z4_HUMAN;sp|P42702|LIFR_HUMAN	1	SRSEPCLMDWRKVPSNSTETVIESDEFRPGI	KVPSN(1)STETVIESDEFRPGIR	15893000	8814200	0	7350800	4714900	6533000	0	1	0	1
tr|A8K369|A8K369_HUMAN;tr|B4DN92|B4DN92_HUMAN;tr|A8K285|A8K285_HUMAN;tr|A8K0M6|A8K0M6_HUMAN;sp|Q8NBN3|TM87A_HUMAN	1	RGLSGKYQTSSKLFQNCSELFKTQTFSGDFM	LFQN(1)CSELFK	0	1101300	930600	5305300	5173400	5655000	0	1	0	1
tr|A8MWK3|A8MWK3_HUMAN;sp|P19022|CADH2_HUMAN	1	EVPIIITDSGNPPKSNISILRVKVCQCDSNG	SN(1)ISILR	6580900	0	5212900	9547600	9234100	9441400	0	1	0	1
tr|B2RBR3|B2RBR3_HUMAN;sp|O95274|LYPD3_HUMAN;tr|A8K4E0|A8K4E0_HUMAN	1	VYKGCFDGNVTLTAANVTVSLPVRGCVQDEF	GCFDGN(1)VTLTAAN(1)VTVSLPVR	5991000	2083800	0	55018000	27587000	28813000	0	1	0	1
tr|B2RBR3|B2RBR3_HUMAN;sp|O95274|LYPD3_HUMAN;tr|A8K4E0|A8K4E0_HUMAN	1	CYNASDHVYKGCFDGNVTLTAANVTVSLPVR	GCFDGN(1)VTLTAAN(1)VTVSLPVR	5991000	2083800	0	55018000	27587000	28813000	0	1	0	1
tr|B4DHC3|B4DHC3_HUMAN;sp|Q15262|PTPRK_HUMAN;tr|Q86WJ2|Q86WJ2_HUMAN;tr|Q68DT8|Q68DT8_HUMAN;tr|F5GXI4|F5GXI4_HUMAN;tr|Q5TG12|Q5TG12_HUMAN;tr|B7ZMG0|B7ZMG0_HUMAN;tr|E9PGC5|E9PGC5_HUMAN;tr|Q59EZ1|Q59EZ1_HUMAN	1	PKAPQHVVNHLPPYTNVSLKMILTNPEGRKE	APQHVVNHLPPYTN(1)VSLK	18374000	0	16363000	14850000	14037000	10226000	0	1	0	1
tr|B4DK26|B4DK26_HUMAN;tr|A8K6Q6|A8K6Q6_HUMAN;sp|Q5ZPR3|CD276_HUMAN;tr|H0YLT8|H0YLT8_HUMAN;tr|H0YN85|H0YN85_HUMAN;tr|H0YK40|H0YK40_HUMAN;tr|H0YK59|H0YK59_HUMAN;tr|B4DPW3|B4DPW3_HUMAN;tr|H3BM68|H3BM68_HUMAN	1	VHSFAEGQDQGSAYANRTALFPDLLAQGNAS	QLVHSFAEGQDQGSAYAN(1)R	15843000	10794000	0	11554000	15287000	13730000	0	1	0	1
tr|B4DPU0|B4DPU0_HUMAN;tr|B4DUD1|B4DUD1_HUMAN;sp|Q8NCC3|PAG15_HUMAN	1	YTWSPEKVFVQTPTINYTLRDYRKFFQDIGF	VFVQTPTIN(1)YTLR	5265900	0	5671800	4509000	4362900	5649400	0	1	0	1
tr|B4DTY8|B4DTY8_HUMAN;sp|P56199|ITA1_HUMAN	1	GTEKEEQGKVYVYALNQTRFEYQMSLEPIKQ	VYVYALN(1)QTR	1314000	1941200	0	5132500	3845900	4957900	0	1	0	1
tr|B4DVG5|B4DVG5_HUMAN;sp|Q9GZM7|TINAL_HUMAN;tr|B4DNS5|B4DNS5_HUMAN;tr|E7EUP2|E7EUP2_HUMAN;tr|B4DK04|B4DK04_HUMAN	1	ALPYLGAICYCDLFCNRTVSDCCPFPPIQGC	GRADDCALPYLGAICYCDLFCN(1)R	119190000	79017000	0	71227000	58456000	75950000	0	1	0	1
tr|B4E3N0|B4E3N0_HUMAN;tr|Q2VP98|Q2VP98_HUMAN;tr|Q59H46|Q59H46_HUMAN;tr|Q0VF97|Q0VF97_HUMAN;tr|B7ZLD8|B7ZLD8_HUMAN;tr|B7ZLD5|B7ZLD5_HUMAN;sp|P16144|ITB4_HUMAN	1	RLLAKHNIIPIFAVTNYSYSYYEKLHTYFPV	HNIIPIFAVTN(1)YSYSYYEK	0	6015200	3386000	9928700	14851000	9999600	0	1	0	1
tr|B5A959|B5A959_HUMAN;tr|D3DSX4|D3DSX4_HUMAN;sp|P11362|FGFR1_HUMAN;tr|E9PN14|E9PN14_HUMAN;tr|B5A958|B5A958_HUMAN;tr|Q53G05|Q53G05_HUMAN;tr|C1KBH7|C1KBH7_HUMAN;tr|E7EU09|E7EU09_HUMAN;tr|J3KNT4|J3KNT4_HUMAN	1	SDPQPHIQWLKHIEVNGSKIGPDNLPYVQIL	HIEVN(1)GSK	7982200	0	6741300	10236000	10764000	10588000	0	1	0	1
tr|B5A971|B5A971_HUMAN;tr|B5A972|B5A972_HUMAN;tr|B5A970|B5A970_HUMAN;tr|Q96L35|Q96L35_HUMAN;tr|Q59F17|Q59F17_HUMAN;tr|Q7Z635|Q7Z635_HUMAN;tr|Q541P7|Q541P7_HUMAN;sp|P54760|EPHB4_HUMAN	1	LSLHLFYKKCAQLTVNLTRFPETVPRELVVP	CAQLTVN(1)LTRFPETVPR	3016800	3526200	0	5985000	4786900	9570300	0	1	0	1
tr|C8C065|C8C065_HUMAN;tr|C8C071|C8C071_HUMAN;tr|C8C068|C8C068_HUMAN;tr|C8C066|C8C066_HUMAN;tr|C8C064|C8C064_HUMAN;tr|C8C063|C8C063_HUMAN;tr|C8C061|C8C061_HUMAN;tr|C8C060|C8C060_HUMAN;sp|P12643|BMP2_HUMAN	1	ELQVFREQMQDALGNNSSFHHRINIYEIIKP	EQMQDALGN(1)N(1)SSFHHR	4007500	4478600	0	10065000	9851200	9924400	0	1	0	1
tr|C9JGT6|C9JGT6_HUMAN;tr|C9JM55|C9JM55_HUMAN;tr|C9K055|C9K055_HUMAN;tr|F8W8W4|F8W8W4_HUMAN;tr|Q584P1|Q584P1_HUMAN;tr|B7Z3Y2|B7Z3Y2_HUMAN;tr|B7Z9P8|B7Z9P8_HUMAN;tr|B7Z8A2|B7Z8A2_HUMAN;sp|Q9UHG3|PCYOX_HUMAN	1	KLLHALGGDDFLGMLNRTLLETLQKAG____	LLHALGGDDFLGMLN(1)R	5266200	1047800	0	5066100	5342500	4735400	0	1	0	1
tr|E7EUU1|E7EUU1_HUMAN;tr|E7ENG9|E7ENG9_HUMAN;sp|Q8N2S1|LTBP4_HUMAN;tr|B3KXY6|B3KXY6_HUMAN;tr|O75441|O75441_HUMAN;tr|M0QZX0|M0QZX0_HUMAN;tr|F5GXC9|F5GXC9_HUMAN;tr|M0QYE9|M0QYE9_HUMAN	1	EPPLVLDGSQRRCVSNESQSLDDNLGVCWQE	CVSN(1)ESQSLDDNLGVCWQEVGADLVCSHPR	175470000	0	55064000	9235600	8052700	9057200	0	1	0	1
tr|E9PFW2|E9PFW2_HUMAN;tr|B4DT18|B4DT18_HUMAN;tr|A8K6D3|A8K6D3_HUMAN;tr|A7LFP5|A7LFP5_HUMAN;sp|O00462|MANBA_HUMAN	1	YYRFNDLNYRWVSLDNWTYSKEFKIPFEISK	WVSLDN(1)WTYSK	27266000	20791000	0	21176000	19406000	23267000	0	1	0	1
tr|E9PSH3|E9PSH3_HUMAN;tr|E9PN41|E9PN41_HUMAN;tr|A8MVV6|A8MVV6_HUMAN;tr|J3KNL1|J3KNL1_HUMAN;sp|O14817|TSN4_HUMAN;tr|J3KQ42|J3KQ42_HUMAN	1	AWSIIQTDFRCCGVSNYTDWFEVYNATR___	CCGVSN(1)YTDWFEVYN(1)ATR	0	10697000	7361700	7532300	7036800	6219200	0	1	0	1
tr|E9PSH3|E9PSH3_HUMAN;tr|E9PN41|E9PN41_HUMAN;tr|A8MVV6|A8MVV6_HUMAN;tr|J3KNL1|J3KNL1_HUMAN;sp|O14817|TSN4_HUMAN;tr|J3KQ42|J3KQ42_HUMAN	1	RCCGVSNYTDWFEVYNATR____________	CCGVSN(1)YTDWFEVYN(1)ATR	0	10697000	7361700	7532300	7036800	6219200	0	1	0	1
tr|G3V0E5|G3V0E5_HUMAN;tr|A8K6Q8|A8K6Q8_HUMAN;sp|P02786|TFR1_HUMAN;tr|F5H6B1|F5H6B1_HUMAN;tr|B7Z2I6|B7Z2I6_HUMAN	1	HTLPALLENLKLRKQNNGAFNETLFRNQLAL	QN(1)N(1)GAFN(1)ETLFR	6791800	0	666570	17899000	13086000	22134000	0	1	0	1
tr|H0YM40|H0YM40_HUMAN;tr|H0YMW7|H0YMW7_HUMAN;tr|B2R758|B2R758_HUMAN;sp|O95395|GCNT3_HUMAN	1	NILYNFLKLPAKRSINCSGVTRGDQEAVLQA	SIN(1)CSGVTR	682310	1897100	0	4671200	3725700	3906000	0	1	0	1
tr|L7RXH0|L7RXH0_HUMAN;tr|A5YM53|A5YM53_HUMAN;sp|P06756|ITAV_HUMAN	1	NNEALARLSCAFKTENQTRQVVCDLGNPMKA	LSCAFKTEN(1)QTR	5345400	6177300	0	8705300	9041700	12233000	0	1	0	1
tr|L7RXH0|L7RXH0_HUMAN;tr|A5YM53|A5YM53_HUMAN;sp|P06756|ITAV_HUMAN;tr|B7ZLX0|B7ZLX0_HUMAN	1	RRALFLYSRSPSHSKNMTISRGGLMQCEELI	SPSHSKN(1)MTISR	1159200	1309800	0	7384700	6288400	8193700	0	1	0	1
tr|M0QZH0|M0QZH0_HUMAN;sp|Q96D15|RCN3_HUMAN	1	YDTDRDGRVGWEELRNATYGHYAPGEEFHDV	N(1)ATYGHYAPGEEFHDVEDAETYKK	34337000	27120000	0	36396000	38058000	31069000	0	1	0	1
tr|Q12787|Q12787_HUMAN;tr|H0YNK6|H0YNK6_HUMAN;sp|Q06418|TYRO3_HUMAN;tr|Q59FM9|Q59FM9_HUMAN;tr|Q8N6J3|Q8N6J3_HUMAN	1	DNGTQDELTVEGTRANLTGWDPQKDLIVRVC	AN(1)LTGWDPQKDLIVR	10964000	0	7609300	10967000	10969000	9378600	0	1	0	1
tr|Q59F71|Q59F71_HUMAN;tr|A5PLK9|A5PLK9_HUMAN;sp|P13497|BMP1_HUMAN	1	CVWRISVTPGEKIILNFTSLDLYRSRLCWYD	IILN(1)FTSLDLYR	0	187950000	153140000	97036000	34600000	54243000	0	1	0	1
tr|Q5VVQ7|Q5VVQ7_HUMAN;tr|E7EQT9|E7EQT9_HUMAN;tr|B4DDY0|B4DDY0_HUMAN;sp|P20851|C4BPB_HUMAN	1	CIKGYHLVGKKTLFCNASKEWDNTTTECRLG	TLFCN(1)ASKEWDN(1)TTTECR	6438200	0	3709000	11528000	7820100	8715200	0	1	0	1
tr|Q5VVQ7|Q5VVQ7_HUMAN;tr|E7EQT9|E7EQT9_HUMAN;tr|B4DDY0|B4DDY0_HUMAN;sp|P20851|C4BPB_HUMAN	1	VGKKTLFCNASKEWDNTTTECRLGHCPDPVL	TLFCN(1)ASKEWDN(1)TTTECR	6438200	0	3709000	8876300	7820100	8715200	0	1	0	1
tr|Q68DD5|Q68DD5_HUMAN;tr|Q5H993|Q5H993_HUMAN;sp|Q8N8Z6|DCBD1_HUMAN	1	DSGTMTSKNYPGTYPNHTVCEKTITVPKGKR	NYPGTYPN(1)HTVCEK	9286000	8719100	0	17238000	20239000	16768000	0	1	0	1
tr|Q68DD5|Q68DD5_HUMAN;tr|Q5H993|Q5H993_HUMAN;sp|Q8N8Z6|DCBD1_HUMAN	1	GPYCGSMTVPKELLLNTSEVTVRFESGSHIS	ELLLN(1)TSEVTVR	0	5479100	6150100	10749000	10643000	9220200	0	1	0	1
tr|Q7Z3X4|Q7Z3X4_HUMAN;tr|F2Z3B8|F2Z3B8_HUMAN;tr|B3KWM1|B3KWM1_HUMAN;tr|H0Y7Z9|H0Y7Z9_HUMAN;tr|Q59FI2|Q59FI2_HUMAN;tr|H0Y6Z7|H0Y6Z7_HUMAN;sp|P10586|PTPRF_HUMAN;tr|H0Y4H1|H0Y4H1_HUMAN;tr|Q5W9G3|Q5W9G3_HUMAN	1	__PSGPPRKVEVEPLNSTAVHVYWKLPVPSK	KVEVEPLN(1)STAVHVYWK	0	7492700	5507200	19097000	25536000	28280000	0	1	0	1
tr|B4E3S3|B4E3S3_HUMAN;sp|Q9H6B4|CLMP_HUMAN	0.854375	NQKVVITYSSRHVYNNLTEEQKGRVAFASNF	HVYN(0.146)N(0.854)LTEEQKGR	2459200	3758700	4778200	0	0	0	0	0	3	3
tr|Q53FV4|Q53FV4_HUMAN;sp|P51884|LUM_HUMAN	0.863868	VFSKLKQLKKLHINHNNLTESVGPLPKSLED	LHIN(0.864)HN(0.864)N(0.272)LTESVGPLPK	13813000	12600000	6595900	0	0	0	0	0	3	3
tr|H7BZJ3|H7BZJ3_HUMAN;tr|B3KQT9|B3KQT9_HUMAN;tr|G5EA52|G5EA52_HUMAN;tr|B3KQT2|B3KQT2_HUMAN;sp|P30101|PDIA3_HUMAN	0.925092	KGIVPLAKVDCTANTNTCNKYGVSGYPTLKI	VDCTAN(0.041)TN(0.925)TCN(0.034)K	5478000	4844400	4065200	0	0	0	0	0	3	3
tr|Q9Y2Q2|Q9Y2Q2_HUMAN;tr|Q9NQ51|Q9NQ51_HUMAN;tr|A8K5H7|A8K5H7_HUMAN;tr|Q96I63|Q96I63_HUMAN;sp|Q96TA2|YMEL1_HUMAN	0.94442	ILMGPERRSVEIDNKNKTITAYHESGHAIIA	RSVEIDN(0.056)KN(0.944)K	2113600	2541100	1426600	0	0	0	0	0	3	3
tr|D6RDV5|D6RDV5_HUMAN;sp|P52803|EFNA5_HUMAN	0.954058	DPGSKAVADRYAVYWNSSNPRFQRGDYHIDV	YAVYWN(0.954)SSN(0.046)PR	18841000	20379000	17065000	0	0	0	0	0	3	3
tr|Q53FV4|Q53FV4_HUMAN;sp|P51884|LUM_HUMAN	0.958531	GRVFSKLKQLKKLHINHNNLTESVGPLPKSL	LHIN(0.959)HN(0.852)N(0.19)LTESVGPLPK	13813000	12600000	6595900	0	0	0	0	0	3	3
tr|Q53FV4|Q53FV4_HUMAN;sp|P51884|LUM_HUMAN	0.9803	FSKLKQLKKLHINHNNLTESVGPLPKSLEDL	KLHINHN(0.02)N(0.98)LTESVGPLPK	54519000	50184000	7622100	0	0	0	0	0	3	3
tr|B7Z378|B7Z378_HUMAN;tr|Q6IBC3|Q6IBC3_HUMAN;sp|P09668|CATH_HUMAN	0.982195	LQTFASNWRKINAHNNGNHTFKMALNQFSDM	INAHN(0.018)N(0.982)GN(1)HTFK	7513700	5500400	4884600	0	0	0	0	0	3	3
sp|Q99574|NEUS_HUMAN;tr|C9JDY5|C9JDY5_HUMAN	0.982486	SQNVAVANYINKWVENNTNNLVKDLVSPRDF	WVEN(0.982)N(0.017)TN(0.001)NLVK	25511000	17807000	19741000	0	0	0	0	0	3	3
tr|Q8N353|Q8N353_HUMAN	0.992968	QVQFSKTVIGKARLNNISIIGPLDMKQIDYT	LN(0.007)N(0.993)ISIIGPLDMK	10170000	10282000	8791300	0	0	0	0	0	3	3
sp|P15328|FOLR1_HUMAN;tr|Q9NP04|Q9NP04_HUMAN;tr|Q6LDL1|Q6LDL1_HUMAN	0.99571	GEAQTRIAWARTELLNVCMNAKHHKEKPGPE	TELLN(0.996)VCMN(0.004)AK	6351800	3567800	5694600	0	0	0	0	0	3	3
sp|Q9HC84|MUC5B_HUMAN;tr|E9PBJ0|E9PBJ0_HUMAN;tr|A7Y9J9|A7Y9J9_HUMAN	0.999593	VGDNRVVLLDPKPVANVTCVNKHLPIKVSDP	VVLLDPKPVAN(1)VTCVNK	19100000	12373000	12140000	0	0	0	0	0	3	3
tr|B7Z378|B7Z378_HUMAN;tr|Q6IBC3|Q6IBC3_HUMAN;sp|P09668|CATH_HUMAN	0.999608	TFASNWRKINAHNNGNHTFKMALNQFSDMSF	INAHN(0.018)N(0.982)GN(1)HTFK	7513700	5500400	4884600	0	0	0	0	0	3	3
tr|H0Y7R7|H0Y7R7_HUMAN;tr|Q6NZX3|Q6NZX3_HUMAN;tr|Q53Z63|Q53Z63_HUMAN;tr|B2RBH2|B2RBH2_HUMAN;sp|P21589|5NTD_HUMAN	0.999918	ERGNVISSHGNPILLNSSIPEDPSIKADINK	GNVISSHGNPILLN(1)SSIPEDPSIK	24477000	18102000	23220000	0	0	0	0	0	3	3
tr|O43532|O43532_HUMAN;tr|Q8N294|Q8N294_HUMAN;tr|E9PKW6|E9PKW6_HUMAN;tr|B3KS70|B3KS70_HUMAN;tr|E7EUD0|E7EUD0_HUMAN;tr|B4DI69|B4DI69_HUMAN;tr|Q6PQ81|Q6PQ81_HUMAN;sp|Q9UBP4|DKK3_HUMAN;tr|F6SYF8|F6SYF8_HUMAN;tr|B4DID6|B4DID6_HUMAN	0.999997	LCVWGHCTKMATRGSNGTICDNQRDCQPGLC	GSN(1)GTICDNQR	8537600	7683500	7179800	0	0	0	0	0	3	3
sp|Q13591|SEM5A_HUMAN;tr|H0Y9H9|H0Y9H9_HUMAN;tr|D6RAF4|D6RAF4_HUMAN	0.999998	RLFTCGTNAFTPVCTNRSLSNLTEIHDQISG	LFTCGTNAFTPVCTN(1)R	23717000	15199000	14184000	0	0	0	0	0	3	3
sp|O15230|LAMA5_HUMAN	1	QLLAKLSILENRGVHNASLALSASIGRVREL	GVHN(1)ASLALSASIGR	1287000	1149600	2293000	0	0	0	0	0	3	3
sp|P08603|CFAH_HUMAN;tr|A8K5T0|A8K5T0_HUMAN;tr|Q5TFM2|Q5TFM2_HUMAN;tr|F8WDX4|F8WDX4_HUMAN	1	KPKCVEISCKSPDVINGSPISQKIIYKENER	SPDVIN(1)GSPISQK	8185400	4652900	5179800	0	0	0	0	0	3	3
sp|P08603|CFAH_HUMAN;tr|Q14006|Q14006_HUMAN;tr|A8K5T0|A8K5T0_HUMAN	1	ATYYKMDGASNVTCINSRWTGRPTCRDTSCV	MDGASN(1)VTCIN(1)SR	3872600	3591200	4318000	0	0	0	0	0	3	3
sp|P10696|PPBN_HUMAN	1	VQEWLAKHQGARYVWNRTELLQASLDPSVTH	YVWN(1)RTELLQASLDPSVTHLMGLFEPGDMK	106240000	36666000	47177000	0	0	0	0	0	3	3
sp|P15328|FOLR1_HUMAN;tr|Q9NP04|Q9NP04_HUMAN	1	GPEDKLHEQCRPWRKNACCSTNTSQEAHKDV	N(1)ACCSTN(1)TSQEAHKDVSYLYR	19867000	26453000	22556000	0	0	0	0	0	3	3
sp|Q13591|SEM5A_HUMAN;tr|B4DE33|B4DE33_HUMAN	1	LATDYGTIKKVRVPLNQTSSSCLLEEIELFP	VRVPLN(1)QTSSSCLLEEIELFPERR	21195000	8305400	14050000	0	0	0	0	0	3	3
sp|Q13591|SEM5A_HUMAN;tr|H0Y9H9|H0Y9H9_HUMAN;tr|D6RAF4|D6RAF4_HUMAN	1	GTNAFTPVCTNRSLSNLTEIHDQISGMARCP	SLSN(1)LTEIHDQISGMAR	13872000	12611000	13536000	0	0	0	0	0	3	3
sp|Q16787|LAMA3_HUMAN;tr|B0YJ32|B0YJ32_HUMAN;tr|K7EIP4|K7EIP4_HUMAN;tr|Q59HA6|Q59HA6_HUMAN;tr|B0YJ33|B0YJ33_HUMAN	1	QTLNIVTVQKEVIDTNLTTLRDGLHGIQRGD	EVIDTN(1)LTTLR	5076900	5082500	3309300	0	0	0	0	0	3	3
sp|Q7Z7M0|MEGF8_HUMAN	1	GGSCFRECGGRALLTNVSSVALGSRRVGGLL	ALLTN(1)VSSVALGSR	10765000	8971000	9267900	0	0	0	0	0	3	3
sp|Q92673|SORL_HUMAN	1	IEVANPDGDFRLTIVNSSVLDRPRALVLVPQ	LTIVN(1)SSVLDRPR	6064000	6737100	6466100	0	0	0	0	0	3	3
sp|Q9HC84|MUC5B_HUMAN;tr|E9PBJ0|E9PBJ0_HUMAN;tr|A7Y9J9|A7Y9J9_HUMAN	1	CRAFGQFFSPGEVIYNKTDRAGCHFYAVCNQ	AFGQFFSPGEVIYN(1)KTDR	12941000	15029000	10456000	0	0	0	0	0	3	3
tr|A8K1Z4|A8K1Z4_HUMAN;sp|P42702|LIFR_HUMAN	1	VLRKESMELVKLVTHNTTLNGKDTLHHWSWA	LVTHN(1)TTLN(1)GK	909120	3491700	1091000	0	0	0	0	0	3	3
tr|A8K4A0|A8K4A0_HUMAN;sp|P15848|ARSB_HUMAN	1	EDYYSHERCTLIDALNVTRCALDFRDGEEVA	CTLIDALN(1)VTR	4812100	6839400	3517700	0	0	0	0	0	3	3
tr|A8K6H1|A8K6H1_HUMAN;sp|Q9NZ08|ERAP1_HUMAN	1	YFFGKCFDAMEVDALNSSHPVSTPVENPAQI	CFDAMEVDALN(1)SSHPVSTPVENPAQIR	39862000	34644000	27766000	0	0	0	0	0	3	3
tr|B4DFW1|B4DFW1_HUMAN;sp|P48745|NOV_HUMAN	1	LRTKKSLKAIHLQFKNCTSLHTYKPRFCGVC	N(1)CTSLHTYKPR	27827000	15271000	17241000	0	0	0	0	0	3	3
tr|B4DGD7|B4DGD7_HUMAN;sp|P22304|IDS_HUMAN;tr|B3KWA1|B3KWA1_HUMAN	1	NPWMDIRQREDVQALNISVPYGPIPVDFQRK	QREDVQALN(1)ISVPYGPIPVDFQR	35975000	40873000	37482000	0	0	0	0	0	3	3
tr|B4DJQ8|B4DJQ8_HUMAN;sp|P53634|CATC_HUMAN;tr|I3V9V6|I3V9V6_HUMAN;tr|I3V9V3|I3V9V3_HUMAN;tr|H0YCY8|H0YCY8_HUMAN	1	FFKYKEEGSKVTTYCNETMTGWVHDVLGRNW	VTTYCN(1)ETMTGWVHDVLGR	27869000	40436000	16712000	0	0	0	0	0	3	3
tr|B4DMA2|B4DMA2_HUMAN;tr|B4DGL0|B4DGL0_HUMAN;sp|P08238|HS90B_HUMAN;tr|Q6PK50|Q6PK50_HUMAN;sp|Q58FF8|H90B2_HUMAN;tr|Q96GW1|Q96GW1_HUMAN;tr|Q59FC6|Q59FC6_HUMAN;tr|Q5CAQ5|Q5CAQ5_HUMAN;sp|P14625|ENPL_HUMAN;tr|B4DQX3|B4DQX3_HUMAN;tr|F8W026|F8W026_HUMAN;tr|Q5T9W8|Q5T9W8_HUMAN	1	SLYKNKEIFLRELISNASDALDKIRLISLTD;TFYSNKEIFLRELISNASDALDKIRYESLTD	ELISN(1)ASDALDKIR	7837400	5283600	3084900	0	0	0	0	0	3	3
tr|B5A965|B5A965_HUMAN;tr|Q96KE5|Q96KE5_HUMAN;tr|J3KPQ0|J3KPQ0_HUMAN;tr|B4DVP5|B4DVP5_HUMAN;tr|G3JVM9|G3JVM9_HUMAN;tr|G3JVM7|G3JVM7_HUMAN;tr|G3JVM5|G3JVM5_HUMAN;tr|G3JVM2|G3JVM2_HUMAN;sp|P22455|FGFR4_HUMAN;tr|Q59F30|Q59F30_HUMAN	1	SDAQPHIQWLKHIVINGSSFGADGFPYVQVL	HIVIN(1)GSSFGADGFPYVQVLK	9270200	8611700	4534200	0	0	0	0	0	3	3
tr|B5MED8|B5MED8_HUMAN;tr|B4DIJ4|B4DIJ4_HUMAN;sp|Q96PQ0|SORC2_HUMAN	1	QDLGGDFRYVTCAIHNCSEKMLTAPFAGPID	YVTCAIHN(1)CSEK	3071900	2890600	3879400	0	0	0	0	0	3	3
tr|B7Z230|B7Z230_HUMAN;tr|B3KQQ0|B3KQQ0_HUMAN;sp|O95302|FKBP9_HUMAN;tr|B7Z6H3|B7Z6H3_HUMAN;tr|C9J4P8|C9J4P8_HUMAN;tr|B7Z1G9|B7Z1G9_HUMAN;tr|B7Z1U8|B7Z1U8_HUMAN	1	CERISQSGDFLRYHYNGTLLDGTLFDSSYSR	YHYN(1)GTLLDGTLFDSSYSR	12125000	14580000	9885400	0	0	0	0	0	3	3
tr|E5RHN7|E5RHN7_HUMAN;tr|E5RJI0|E5RJI0_HUMAN;tr|B3KRV7|B3KRV7_HUMAN;tr|Q6IAV0|Q6IAV0_HUMAN;tr|Q53HW6|Q53HW6_HUMAN;tr|A8K2M5|A8K2M5_HUMAN;sp|P06858|LIPL_HUMAN	1	HLIPGVAESVATCHFNHSSKTFMVIHGWTVT	TPEDTAEDTCHLIPGVAESVATCHFN(1)HSSK	127900000	161670000	176120000	0	0	0	0	0	3	3
tr|E9PI73|E9PI73_HUMAN;tr|E9PIE6|E9PIE6_HUMAN;tr|E9PIT4|E9PIT4_HUMAN;tr|E9PIR4|E9PIR4_HUMAN;tr|F5H294|F5H294_HUMAN;tr|B7Z1M8|B7Z1M8_HUMAN;tr|B7Z4E4|B7Z4E4_HUMAN;sp|Q86YD3|TMM25_HUMAN;tr|E9PKP3|E9PKP3_HUMAN	1	TSTFTVTAHRAQHELNCSLQDPRSGRSANAS	AQHELN(1)CSLQDPR	4664500	3984100	3954600	0	0	0	0	0	3	3
tr|F5H125|F5H125_HUMAN;tr|H0YG94|H0YG94_HUMAN;tr|A0A4Z1|A0A4Z1_HUMAN;tr|H0YGA7|H0YGA7_HUMAN;tr|A4FVB5|A4FVB5_HUMAN;tr|H1ZZW2|H1ZZW2_HUMAN;tr|H1ZZV9|H1ZZV9_HUMAN;sp|Q9BY67|CADM1_HUMAN;tr|F5H0J4|F5H0J4_HUMAN;tr|H1ZZW1|H1ZZW1_HUMAN	1	QLLNFSSSELKVSLTNVSISDEGRYFCQLYT	VSLTN(1)VSISDEGR	22308000	15453000	15868000	0	0	0	0	0	3	3
tr|F5H1C0|F5H1C0_HUMAN;tr|F5H2W4|F5H2W4_HUMAN;tr|H0YG03|H0YG03_HUMAN;tr|A8K3H0|A8K3H0_HUMAN;sp|Q13361|MFAP5_HUMAN	1	DIAPSTDDLASLSEKNTTAECWDEKFTC___	N(1)TTAECWDEK	41422000	34843000	30029000	0	0	0	0	0	3	3
tr|H0Y4Y9|H0Y4Y9_HUMAN;tr|Q86TI6|Q86TI6_HUMAN;tr|B1AH90|B1AH90_HUMAN	1	TCIEKDEAAIERSQFNATSVADVDKRVKRRL	SQFN(1)ATSVADVDKR	5049900	4618400	3150300	0	0	0	0	0	3	3
tr|H0YD65|H0YD65_HUMAN;sp|Q9UBX1|CATF_HUMAN	1	ETEDDYSYQGHMQSCNFSAEKAKVYINDSVE	NLGGLETEDDYSYQGHMQSCN(1)FSAEK	63670000	34419000	31931000	0	0	0	0	0	3	3
tr|H0YNA7|H0YNA7_HUMAN;sp|Q8TCT8|SPP2A_HUMAN	1	KILIAFISYKDFRDMNQTLGDNITVKMYSPS	DMN(1)QTLGDN(1)ITVK	8315400	8684700	5677500	0	0	0	0	0	3	3
tr|H0YNA7|H0YNA7_HUMAN;sp|Q8TCT8|SPP2A_HUMAN	1	ISYKDFRDMNQTLGDNITVKMYSPSWPNFDY	DMN(1)QTLGDN(1)ITVK	8315400	8684700	5677500	0	0	0	0	0	3	3
tr|H7C5N9|H7C5N9_HUMAN;sp|O75095|MEGF6_HUMAN	1	TGACRCPTGFLGTDCNLTCPQGRFGPNCTHV	CPTGFLGTDCN(1)LTCPQGR	17854000	15875000	14490000	0	0	0	0	0	3	3
tr|H7C5N9|H7C5N9_HUMAN;sp|O75095|MEGF6_HUMAN	1	GTDCNLTCPQGRFGPNCTHVCGCGQGAACDP	FGPN(1)CTHVCGCGQGAACDPVTGTCLCPPGR	21599000	22684000	18033000	0	0	0	0	0	3	3
tr|M0R2Y5|M0R2Y5_HUMAN;tr|Q9H7S7|Q9H7S7_HUMAN;tr|F8WE81|F8WE81_HUMAN;tr|M0QZZ9|M0QZZ9_HUMAN;tr|B3KY80|B3KY80_HUMAN;tr|M0R2S7|M0R2S7_HUMAN;tr|B3KY81|B3KY81_HUMAN;tr|B5ME49|B5ME49_HUMAN;sp|Q8WXI7|MUC16_HUMAN	1	TTERVLQGLLRPVFKNTSVGPLYSGCRLTLL	N(1)TSVGPLYSGCR	7254900	6344100	5900400	0	0	0	0	0	3	3
tr|Q53FV4|Q53FV4_HUMAN;sp|P51884|LUM_HUMAN	1	THNKITKLGSFEGLVNLTFIHLQHNRLKEDA	LGSFEGLVN(1)LTFIHLQHNR	25106000	79059000	39921000	0	0	0	0	0	3	3
tr|Q70T21|Q70T21_HUMAN;tr|Q70T20|Q70T20_HUMAN;tr|A8KAI3|A8KAI3_HUMAN;sp|Q70SY1|CR3L2_HUMAN	1	LLELQQHLVSAKLEGNETLKVVELDRRVNTT	LEGN(1)ETLK	18401000	9814000	10433000	0	0	0	0	0	3	3
tr|Q8NE89|Q8NE89_HUMAN;tr|Q8NAK6|Q8NAK6_HUMAN;sp|P48307|TFPI2_HUMAN;tr|H7C4A3|H7C4A3_HUMAN	1	SVDDQCEGSTEKYFFNLSSMTCEKFFSGGCH	YFFN(1)LSSMTCEK	13145000	14453000	9313200	0	0	0	0	0	3	3
tr|Q96PQ9|Q96PQ9_HUMAN;tr|D0PNI2|D0PNI2_HUMAN;sp|P28300|LYOX_HUMAN;tr|B4DQF8|B4DQF8_HUMAN	1	YSTSRAREPGASRAENQTAPGEVPALSNLRP	AEN(1)QTAPGEVPALSNLRPPSR	61539000	34646000	40306000	0	0	0	0	0	3	3
tr|Q96PQ9|Q96PQ9_HUMAN;tr|D0PNI2|D0PNI2_HUMAN;sp|P28300|LYOX_HUMAN;tr|B4DQF8|B4DQF8_HUMAN	1	ASAQQPRTPILLIRDNRTAAARTRTAGSSGV	TPILLIRDN(1)R	3702400	4122900	3438300	0	0	0	0	0	3	3
tr|A8KAQ3|A8KAQ3_HUMAN;sp|Q99523|SORT_HUMAN	0.887871	DEECGRVRDFVAKLANNTHQHVFDDLRGSVS	LAN(0.888)N(0.112)THQHVFDDLR	8812700	7285100	3640700	0	0	6098900	0	0	2	2
tr|Q5HY54|Q5HY54_HUMAN;tr|Q60FE6|Q60FE6_HUMAN;tr|Q60FE5|Q60FE5_HUMAN;sp|P21333|FLNA_HUMAN;tr|A6NDY9|A6NDY9_HUMAN;tr|F8WE98|F8WE98_HUMAN	0.969318	VTAQGPGLEPSGNIANKTTYFEIFTAGAGTG	VTAQGPGLEPSGN(0.031)IAN(0.969)K	1643900	1849500	2346600	0	0	8563800	0	0	2	2
sp|P11717|MPRI_HUMAN;tr|Q59EZ3|Q59EZ3_HUMAN	0.985864	PQEVQMVNGTITNPINGKSFSLGDIYFKLFR	AACAVKPQEVQMVN(1)GTITN(0.015)PIN(0.986)GK	3541400	12958000	8641700	17974000	0	0	0	0	2	2
tr|B7Z7D2|B7Z7D2_HUMAN;tr|E9PQY3|E9PQY3_HUMAN;tr|B7Z552|B7Z552_HUMAN;tr|B7Z6L8|B7Z6L8_HUMAN;sp|P11117|PPAL_HUMAN;tr|E9PP23|E9PP23_HUMAN;tr|E9PHY0|E9PHY0_HUMAN;tr|B7Z4Z2|B7Z4Z2_HUMAN;tr|E9PKW9|E9PKW9_HUMAN;tr|E9PQW9|E9PQW9_HUMAN;tr|B7Z6T8|B7Z6T8_HUMAN;tr|B7Z6U3|B7Z6U3_HUMAN	0.997425	LAGLFPPNGMQRFNPNISWQPIPVHTVPITE	FN(0.003)PN(0.997)ISWQPIPVHTVPITEDR	31896000	30990000	31394000	21192000	0	0	0	0	2	2
sp|Q9NZ53|PDXL2_HUMAN	0.997795	CKDWSNLAGKNYIILNMTENIDCEVFRQHRG	NYIILN(0.998)MTEN(0.002)IDCEVFR	16133000	10699000	9093500	0	5352700	0	0	0	2	2
sp|P48960|CD97_HUMAN;tr|B4DTS6|B4DTS6_HUMAN;tr|Q7Z618|Q7Z618_HUMAN;tr|B4DWB8|B4DWB8_HUMAN;tr|E7ESD7|E7ESD7_HUMAN;tr|B4DQ96|B4DQ96_HUMAN;tr|Q53GP0|Q53GP0_HUMAN;tr|A8K6W1|A8K6W1_HUMAN;tr|A0JNV7|A0JNV7_HUMAN;sp|Q9UHX3|EMR2_HUMAN;tr|M0R0K5|M0R0K5_HUMAN	0.999499	CSPGYEPVSGAKTFKNESENTCQDVDECQQN	TFKN(0.999)ESEN(0.001)TCQDVDECQQNPR	34837000	21789000	30952000	16750000	0	0	0	0	2	2
tr|A8K6V8|A8K6V8_HUMAN;sp|Q14703|MBTP1_HUMAN;tr|A6NMF3|A6NMF3_HUMAN;tr|B4DR21|B4DR21_HUMAN	0.999983	LPACPRLSWAKPQPLNETAPSNLWKHQKLLS	LSWAKPQPLN(1)ETAPSNLWK	29555000	31816000	21674000	21954000	0	0	0	0	2	2
tr|Q68GS6|Q68GS6_HUMAN;tr|Q504U8|Q504U8_HUMAN;tr|E7BSV0|E7BSV0_HUMAN;tr|E9PFD7|E9PFD7_HUMAN;tr|B7Z2I3|B7Z2I3_HUMAN;tr|F2YGG7|F2YGG7_HUMAN;tr|Q2TTR7|Q2TTR7_HUMAN;tr|A9CB80|A9CB80_HUMAN;tr|A8K2T7|A8K2T7_HUMAN;sp|P00533|EGFR_HUMAN;tr|A2VCQ7|A2VCQ7_HUMAN;tr|Q147T7|Q147T7_HUMAN;tr|Q59FL8|Q59FL8_HUMAN	0.999999	SECIQCHPECLPQAMNITCTGRGPDNCIQCA	EFVENSECIQCHPECLPQAMN(1)ITCTGR	33056000	36206000	22476000	0	36281000	0	0	0	2	2
sp|P10253|LYAG_HUMAN	1	ATAPQQVLSNGVPVSNFTYSPDTKVLDICVS	VTVLGVATAPQQVLSN(1)GVPVSN(1)FTYSPDTK	34179000	66793000	24523000	14492000	0	0	0	0	2	2
sp|Q07954|LRP1_HUMAN;tr|Q59FG2|Q59FG2_HUMAN	1	EGACVVNKQSGDVTCNCTDGRVAPSCLTCVG	QSGDVTCN(1)CTDGR	5893000	3936400	5982400	0	4970000	0	0	0	2	2
sp|Q07954|LRP1_HUMAN;tr|Q6PJ72|Q6PJ72_HUMAN	1	YGQIPKVERCDMDGQNRTKLVDSKIVFPHGI	CDMDGQN(1)R	8075400	8430200	8161400	0	6334900	0	0	0	2	2
sp|Q07954|LRP1_HUMAN;tr|Q6PJ72|Q6PJ72_HUMAN;tr|Q86SW0|Q86SW0_HUMAN;tr|Q7Z7K9|Q7Z7K9_HUMAN	1	QHHCVPTLDGPTCYCNSSFQLQADGKTCKDF	LGCQHHCVPTLDGPTCYCN(1)SSFQLQADGK	20788000	21963000	25835000	0	15005000	0	0	0	2	2
sp|Q7Z7M0|MEGF8_HUMAN	1	HGGHRPSTARFSVRVNSTELFHVDRHVWTTL	VN(1)STELFHVDR	4904300	5002500	4267500	0	1522700	0	0	0	2	2
sp|Q8N9V2|TRIML_HUMAN	1	_______MSTADLMENLREELTCFICLDYFS	STADLMEN(1)LR	14940000	19794000	26112000	0	0	16847000	0	0	2	2
sp|Q99574|NEUS_HUMAN;tr|H7C5T9|H7C5T9_HUMAN	1	VLKALGITEIFIKDANLTGLSDNKEIFLSKA	DAN(1)LTGLSDNK	8614600	8302800	6658300	0	2525700	0	0	0	2	2
tr|B2R7C7|B2R7C7_HUMAN;sp|P05187|PPB1_HUMAN;sp|P09923|PPBI_HUMAN;sp|P10696|PPBN_HUMAN	1	KGNFQTIGLSAAARFNQCNTTRGNEVISVMN	FN(1)QCN(1)TTR	20336000	17168000	14800000	0	0	2839100	0	0	2	2
tr|B4DGD7|B4DGD7_HUMAN;sp|P22304|IDS_HUMAN;tr|Q14603|Q14603_HUMAN;tr|H0YB91|H0YB91_HUMAN;tr|O60597|O60597_HUMAN	1	TRLYDFNSYWRVHAGNFSTIPQYFKENGYVT	VHAGN(1)FSTIPQYFK	7029100	6599300	5197500	0	4321400	0	0	0	2	2
tr|B4DGN8|B4DGN8_HUMAN;sp|Q02809|PLOD1_HUMAN;tr|B4DR87|B4DR87_HUMAN;tr|B4DHT1|B4DHT1_HUMAN	1	VGVDYEGGGCRFLRYNCSIRAPRKGWTLMHP	FLRYN(1)CSIR	3195500	3481100	3016800	0	0	2449900	0	0	2	2
tr|B4DHC3|B4DHC3_HUMAN;sp|Q15262|PTPRK_HUMAN;tr|Q86WJ2|Q86WJ2_HUMAN;tr|Q68DT8|Q68DT8_HUMAN;tr|F5GXI4|F5GXI4_HUMAN;tr|Q5TG12|Q5TG12_HUMAN;tr|B7ZMG0|B7ZMG0_HUMAN;tr|E9PGC5|E9PGC5_HUMAN;tr|Q59EZ1|Q59EZ1_HUMAN	1	HTFNVTICYHYFRGHNESKADCLDMDPKAPQ	GHN(1)ESKADCLDMDPK	7969500	8777600	6797000	0	0	9760200	0	0	2	2
tr|B4DJQ8|B4DJQ8_HUMAN;sp|P53634|CATC_HUMAN	1	TWVFQVGSSGSQRDVNCSVMGPQEKKVVVYL	DVN(1)CSVMGPQEKK	29389000	23852000	20852000	3407700	0	0	0	0	2	2
tr|B4DKB2|B4DKB2_HUMAN;sp|P42892|ECE1_HUMAN	1	RAKPLMELIERLGGWNITGPWAKDNFQDTLQ	LGGWN(1)ITGPWAK	6699200	5994400	5860800	0	2720100	0	0	0	2	2
tr|B4DRB0|B4DRB0_HUMAN;tr|B4DUZ1|B4DUZ1_HUMAN;tr|B3KQJ7|B3KQJ7_HUMAN;sp|O43657|TSN6_HUMAN;tr|Q59ED5|Q59ED5_HUMAN	1	KNSFKNNYEKALKQYNSTGDYRSHAVDKIQN	QYN(1)STGDYR	4835100	2583000	3317500	0	0	9774600	0	0	2	2
tr|B4DUV1|B4DUV1_HUMAN;tr|B1AHL2|B1AHL2_HUMAN	1	KLPLRITYYHLSFPTNIQAPAVVFRMGPSSA	ITYYHLSFPTN(1)IQAPAVVFR	11957000	9238700	9884400	0	13212000	0	0	0	2	2
tr|F8W0I7|F8W0I7_HUMAN;tr|A8K3H6|A8K3H6_HUMAN;tr|B2RE43|B2RE43_HUMAN;sp|Q9HB63|NET4_HUMAN	1	LALGRKLWADTTCGQNATELYCFYSENTDLT	KLWADTTCGQN(1)ATELYCFYSENTDLTCR	58542000	120190000	44940000	0	55393000	0	0	0	2	2
tr|I1W660|I1W660_HUMAN;sp|O94907|DKK1_HUMAN	1	EGLSCRIQKDHHQASNSSRLHTCQRH_____	IQKDHHQASN(1)SSR	6449600	4329600	1449700	0	25954000	0	0	0	2	2
tr|J3QRL0|J3QRL0_HUMAN;tr|Q5T2W7|Q5T2W7_HUMAN;tr|Q5T2W9|Q5T2W9_HUMAN;sp|Q96HA4|CA159_HUMAN	1	SECRSFAGPGAPFPMNRSSGTPGRPHP____	SFAGPGAPFPMN(1)R	4205000	2537200	3149900	0	0	2513100	0	0	2	2
tr|Q12787|Q12787_HUMAN;tr|H0YNK6|H0YNK6_HUMAN;sp|Q06418|TYRO3_HUMAN;tr|Q59FM9|Q59FM9_HUMAN	1	PAAPFNITVTKLSSSNASVAWMPGADGRALL	LSSSN(1)ASVAWMPGADGR	3962500	3723600	5259400	0	10982000	0	0	0	2	2
tr|Q59FV9|Q59FV9_HUMAN;sp|Q13308|PTK7_HUMAN;tr|Q9NSQ6|Q9NSQ6_HUMAN;tr|H0Y8F1|H0Y8F1_HUMAN	1	TCHAANLAGQRRQDVNITVATVPSWLKKPQD	RQDVN(1)ITVATVPSWLK	6150100	6207200	4832300	7118100	0	0	0	0	2	2
tr|Q5VYB9|Q5VYB9_HUMAN;sp|Q86VZ4|LRP11_HUMAN;tr|B4DS68|B4DS68_HUMAN	1	FQLTVTDTAGQRSSDNVSVTVLRAAYSTGDG	SSDN(1)VSVTVLR	5241100	5059500	5034100	3654700	0	0	0	0	2	2
tr|Q8NHK5|Q8NHK5_HUMAN;tr|B0L654|B0L654_HUMAN;tr|B0L653|B0L653_HUMAN;tr|B0L652|B0L652_HUMAN;tr|B0L651|B0L651_HUMAN;sp|Q8N109|KI2LA_HUMAN	1	PSLSAQPGPTVRTGENVTLSCSSRSSFDMYH	TGEN(1)VTLSCSSR	33438000	22006000	32472000	0	0	3527300	0	0	2	2
tr|Q7Z3Z9|Q7Z3Z9_HUMAN;tr|F5H1H0|F5H1H0_HUMAN;tr|A8K139|A8K139_HUMAN;sp|P32004|L1CAM_HUMAN;tr|F5H025|F5H025_HUMAN;tr|Q86SE4|Q86SE4_HUMAN;tr|Q7Z2J0|Q7Z2J0_HUMAN	0.785499	LHIKQDERVTMGQNGNLYFANVLTSDNHSDY	VTMGQN(0.214)GN(0.785)LYFANVLTSDN(1)HSDYICHAHFPGTR	137100000	154320000	1866700	45692000	0	42917000	0	0	1	1
tr|B7Z590|B7Z590_HUMAN;sp|P55290|CAD13_HUMAN;tr|B7Z236|B7Z236_HUMAN;tr|B7Z3H7|B7Z3H7_HUMAN;tr|B7Z985|B7Z985_HUMAN	0.820939	KQAVPDKVWKISKINNTHALVSLLQNLNKAN	IN(0.179)N(0.821)THALVSLLQNLNK	5642800	5415800	5857400	7734300	6715400	0	0	0	1	1
tr|F8VV56|F8VV56_HUMAN;tr|F8W022|F8W022_HUMAN;tr|F8VWK8|F8VWK8_HUMAN;tr|C9JV86|C9JV86_HUMAN;sp|P08962|CD63_HUMAN	0.938194	FNNNFRQQMENYPKNNHTASILDRMQADFKC	QQMENYPKN(0.062)N(0.938)HTASILDR	8639500	6420000	7572200	0	14516000	13132000	0	0	1	1
sp|Q07954|LRP1_HUMAN;tr|Q59FG2|Q59FG2_HUMAN	0.968749	ANDTNSCELSPCRINNGGCQDLCLLTHQGHV	IN(0.031)N(0.969)GGCQDLCLLTHQGHVN(1)CSCR	9547000	10773000	11800000	0	9915100	13209000	0	0	1	1
sp|O75054|IGSF3_HUMAN	0.983001	SKRTLTLVENKPIQLNCSVKSQTSQNSHFAV	TLTLVEN(0.017)KPIQLN(0.983)CSVK	3402100	4064100	4045800	0	5476800	5550400	0	0	1	1
sp|Q07954|LRP1_HUMAN	0.988425	AIDFPESKLYWISSGNHTINRCNLDGSGLEV	LYWISSGN(0.988)HTIN(0.012)R	28425000	24811000	29369000	21032000	19968000	0	0	0	1	1
sp|Q8NBJ5|GT251_HUMAN	0.989901	RERTALWVATDHNMDNTSTVLREWLVAVKSL	TALWVATDHN(0.01)MDN(0.99)TSTVLR	2372600	2646800	3204800	7436900	9360500	0	0	0	1	1
sp|Q13433|S39A6_HUMAN	0.993423	TRQYHLQQLFYRYGENNSLSVEGFRKLLQNI	YGEN(0.993)N(0.007)SLSVEGFR	6571900	7131600	5199300	11771000	10828000	0	0	0	1	1
tr|B3KSS4|B3KSS4_HUMAN;tr|A8K4I1|A8K4I1_HUMAN;sp|P15151|PVR_HUMAN	0.997898	LIRPVDKPINTTLICNVTNALGARQAELTVQ	PVDKPIN(1)TTLICN(0.998)VTN(0.002)ALGAR	14952000	4130900	4775800	1535200	0	10992000	0	0	1	1
tr|B4DS52|B4DS52_HUMAN;tr|H0Y997|H0Y997_HUMAN;tr|Q7Z345|Q7Z345_HUMAN;sp|Q96J42|TXD15_HUMAN;tr|D6RB48|D6RB48_HUMAN	0.998341	NTESLKSPKVNCEERNITGLENFTLKILNMS	VN(0.002)CEERN(0.998)ITGLEN(1)FTLK	10603000	7843400	7481900	2944000	0	5346200	0	0	1	1
tr|B4E0H8|B4E0H8_HUMAN;sp|P26006|ITA3_HUMAN;tr|Q59F03|Q59F03_HUMAN	0.999371	SLDAYPILNQAQALENHTEVQFQKECGPDNK	SLDAYPILN(0.001)QAQALEN(0.999)HTEVQFQK	66362000	67114000	38803000	74203000	0	89617000	0	0	1	1
tr|E6Y365|E6Y365_HUMAN;sp|P08581|MET_HUMAN;tr|B5A943|B5A943_HUMAN;tr|B5A942|B5A942_HUMAN;tr|B5A941|B5A941_HUMAN;tr|B5A939|B5A939_HUMAN;tr|B5A933|B5A933_HUMAN;tr|B5A937|B5A937_HUMAN;tr|B5A936|B5A936_HUMAN;tr|B5A935|B5A935_HUMAN;tr|B5A930|B5A930_HUMAN;tr|B5A938|B5A938_HUMAN;tr|B5A934|B5A934_HUMAN;tr|B5A931|B5A931_HUMAN	0.999375	SVKDRFINFFVGNTINSSYFPDHPLHSISVR	FINFFVGN(0.001)TIN(0.999)SSYFPDHPLHSISVR	17557000	33419000	26091000	0	42342000	66413000	0	0	1	1
sp|P11717|MPRI_HUMAN;tr|Q59EZ3|Q59EZ3_HUMAN	0.999571	SRAACAVKPQEVQMVNGTITNPINGKSFSLG	AACAVKPQEVQMVN(1)GTITN(0.015)PIN(0.986)GK	12970000	17238000	8641700	17974000	0	7965000	0	0	1	1
sp|Q14002|CEAM7_HUMAN	0.999913	GERVHANYRIIGYVKNISQENAPGPAHNGRE	N(1)ISQENAPGPAHNGR	4696600	14198000	10059000	10393000	15726000	0	0	0	1	1
sp|Q07954|LRP1_HUMAN;tr|Q59FG2|Q59FG2_HUMAN	0.999982	GGCQDLCLLTHQGHVNCSCRGGRILQDDLTC	IN(0.031)N(0.969)GGCQDLCLLTHQGHVN(1)CSCR	9547000	10773000	11800000	0	9915100	13209000	0	0	1	1
tr|E9PEH6|E9PEH6_HUMAN;tr|B4DP78|B4DP78_HUMAN;tr|C9JR67|C9JR67_HUMAN;sp|O43556|SGCE_HUMAN;tr|G5E9K6|G5E9K6_HUMAN;tr|B7Z2R4|B7Z2R4_HUMAN	0.999999	GAVKNVWQPERLNAINITSALDRGGRVPLPI	LNAIN(1)ITSALDR	12340000	13182000	12537000	3908000	0	2234700	0	0	1	1
sp|O15230|LAMA5_HUMAN;tr|Q5JTP4|Q5JTP4_HUMAN;tr|E2QRK0|E2QRK0_HUMAN;tr|Q5U4N9|Q5U4N9_HUMAN	1	GEIVVSLVNGRPGAMNFSYSPLLREFTKATN	PGAMN(1)FSYSPLLR	15848000	6711100	15020000	3370200	0	3468000	0	0	1	1
sp|O43157|PLXB1_HUMAN	1	ERRLQRGQFKYTLDPNITSAGPTKSFLSGGR	YTLDPN(1)ITSAGPTK	3228800	2722600	2109400	6045000	6830800	0	0	0	1	1
sp|O75054|IGSF3_HUMAN	1	SVLETRQVQLECVVLNRTSITSQLMVEWFVW	QVQLECVVLN(1)R	3089800	1625800	2345700	0	2107100	2525600	0	0	1	1
sp|P08603|CFAH_HUMAN;tr|Q14006|Q14006_HUMAN	1	KLSYTCEGGFRISEENETTCYMGKWSSPPQC	ISEEN(1)ETTCYMGK	46512000	50526000	39007000	6632200	7192300	0	0	0	1	1
sp|P35555|FBN1_HUMAN;tr|B4E3I6|B4E3I6_HUMAN;tr|Q59HB9|Q59HB9_HUMAN;tr|H0YND0|H0YND0_HUMAN	1	YAKFEGGKCSSPKSRNHSKQECCCALKGEGW	N(1)HSKQECCCALK	3275400	3567100	2458300	7562000	0	9893700	0	0	1	1
sp|P54707|AT12A_HUMAN	1	LSSTRAAELLARDGPNSLTPPKQTPEIVKFL	AAELLARDGPN(1)SLTPPK	14753000	13432000	12432000	0	29115000	35784000	0	0	1	1
sp|P55268|LAMB2_HUMAN;tr|Q8N9Q8|Q8N9Q8_HUMAN;tr|Q15483|Q15483_HUMAN	1	IRHAHSQSAEAERRANTSALAVPSPVSNSAS	AN(1)TSALAVPSPVSNSASAR	13124000	11461000	13757000	8185900	8711800	0	0	0	1	1
sp|Q07954|LRP1_HUMAN;tr|Q59FG2|Q59FG2_HUMAN;tr|Q6LBN5|Q6LBN5_HUMAN	1	EEDCSIDPKLTSCATNASICGDEARCVRTEK	LTSCATN(1)ASICGDEAR	15226000	17680000	16418000	0	17436000	18374000	0	0	1	1
sp|Q08380|LG3BP_HUMAN;tr|B4DVE1|B4DVE1_HUMAN;tr|B4DI70|B4DI70_HUMAN;tr|B4DWA8|B4DWA8_HUMAN;tr|B3KP88|B3KP88_HUMAN;tr|B4DDG4|B4DDG4_HUMAN	1	SSKSTSSFPCPAGHFNGFRTVIRPFYLTNSS	STSSFPCPAGHFN(1)GFR	6279000	4882600	4725900	1753100	0	2704200	0	0	1	1
sp|Q12913|PTPRJ_HUMAN;tr|Q9NPR5|Q9NPR5_HUMAN;tr|E9PJ83|E9PJ83_HUMAN	1	SSGANDSLRTPEQGSNGTDGASQKTPSSTGP	TPEQGSN(1)GTDGASQK	25630000	18837000	16658000	35004000	0	27636000	0	0	1	1
sp|Q6UVK1|CSPG4_HUMAN	1	ALLEVQASEPYLRVANGSSLVVPQGGQGTID	VAN(1)GSSLVVPQGGQGTIDTAVLHLDTNLDIR	75118000	85370000	146450000	0	113150000	92586000	0	0	1	1
sp|Q6UVK1|CSPG4_HUMAN;tr|A2VCL1|A2VCL1_HUMAN	1	TLRLDPTVLDAGELANRTGSVPRFRLLEGPR	LDPTVLDAGELAN(1)R	438150000	363750000	320450000	0	125830000	142280000	0	0	1	1
sp|Q6UXD5|SE6L2_HUMAN;tr|B7Z5L4|B7Z5L4_HUMAN	1	LAGGGSPGLAPRLLANSSMLGEGQVLRSPTN	LLAN(1)SSMLGEGQVLR	30225000	25522000	24747000	0	6099700	5036400	0	0	1	1
sp|Q96B49|TOM6_HUMAN	1	ILNLGLFAAGVWLARNLSDIDLMAPQPGV__	N(1)LSDIDLMAPQPGV	24023000	14092000	10776000	22728000	25051000	0	0	0	1	1
sp|Q9C0H2|TTYH3_HUMAN	1	VAGVQDRVWDTAVGLNHTAEPSLQTLERQLA	VWDTAVGLN(1)HTAEPSLQTLER	17215000	19206000	15482000	11248000	0	10761000	0	0	1	1
sp|Q9NS15|LTBP3_HUMAN;tr|H0YE75|H0YE75_HUMAN;tr|E9PRF2|E9PRF2_HUMAN;tr|H0YC99|H0YC99_HUMAN	1	TCLKGQCRDSCQQGSNMTLIGENGHSTDTLT	DSCQQGSN(1)MTLIGEN(1)GHSTDTLTGSGFR	49665000	42344000	37984000	0	4735900	5935700	0	0	1	1
sp|Q9NS15|LTBP3_HUMAN;tr|H0YE75|H0YE75_HUMAN;tr|E9PRF2|E9PRF2_HUMAN;tr|H0YC99|H0YC99_HUMAN	1	RDSCQQGSNMTLIGENGHSTDTLTGSGFRVV	DSCQQGSN(1)MTLIGEN(1)GHSTDTLTGSGFR	36226000	42344000	37984000	0	4735900	5935700	0	0	1	1
sp|Q9UHL4|DPP2_HUMAN	1	AQRITGLRALAGLVYNASGSEHCYDIYRLYH	ALAGLVYN(1)ASGSEHCYDIYR	19747000	22265000	23280000	0	11557000	8339200	0	0	1	1
sp|Q9Y4K0|LOXL2_HUMAN	1	GPQVSLDPMKNVTCENGLPAVVSCVPGQVFS	LGPQVSLDPMKN(1)VTCEN(1)GLPAVVSCVPGQVFSPDGPSR	113440000	52900000	30016000	0	25179000	25048000	0	0	1	1
tr|A9UJN9|A9UJN9_HUMAN;tr|A9UJP0|A9UJP0_HUMAN;sp|P01127|PDGFB_HUMAN	1	LHGDPGEEDGAELDLNMTRSHSGGELESLAR	LLHGDPGEEDGAELDLN(1)MTR	28217000	33245000	35855000	1580300	2752400	0	0	0	1	1
tr|B2R6X2|B2R6X2_HUMAN;sp|P08236|BGLR_HUMAN	1	KLEVRLLDAENKVVANGTGTQGQLKVPGVSL	VVAN(1)GTGTQGQLK	30951000	24714000	19961000	1116600	0	1256000	0	0	1	1
tr|B3KNG6|B3KNG6_HUMAN	1	FDMNQDGLISWDEYRNVTYGTYLDDPDPDDG	N(1)VTYGTYLDDPDPDDGFNYK	45113000	33124000	28452000	12039000	18493000	0	0	0	1	1
tr|B3KQR3|B3KQR3_HUMAN;sp|O75629|CREG1_HUMAN	1	DYFGGPKIVTPEEYYNVTVQ___________	IVTPEEYYN(1)VTVQ	103410000	74985000	81329000	0	29315000	33146000	0	0	1	1
tr|B3KQX9|B3KQX9_HUMAN;sp|P41221|WNT5A_HUMAN;tr|Q6DK41|Q6DK41_HUMAN;tr|B7Z1Y5|B7Z1Y5_HUMAN;sp|Q9H1J7|WNT5B_HUMAN	1	QDLVYIDPSPDYCVRNESTGSLGTQGRLCNK	N(1)ESTGSLGTQGR	11328000	6389500	10611000	0	5671000	5106100	0	0	1	1
tr|B3KSS4|B3KSS4_HUMAN;tr|A8K4I1|A8K4I1_HUMAN;sp|P15151|PVR_HUMAN	1	AQGAQLLIRPVDKPINTTLICNVTNALGARQ	PVDKPIN(1)TTLICN(0.998)VTN(0.002)ALGAR	14952000	4130900	4775800	1535200	0	10992000	0	0	1	1
tr|B4DGG1|B4DGG1_HUMAN;sp|Q9H0X4|ITFG3_HUMAN	1	SGGPFKSDPHWESMLNATTRRMLSHSSGAVR	SDPHWESMLN(1)ATTR	4644700	3636700	3840000	3507600	0	4527500	0	0	1	1
tr|B4DS52|B4DS52_HUMAN;tr|H0Y997|H0Y997_HUMAN;tr|Q7Z345|Q7Z345_HUMAN;sp|Q96J42|TXD15_HUMAN;tr|D6RB48|D6RB48_HUMAN	1	SPKVNCEERNITGLENFTLKILNMSQDLMDF	VN(0.002)CEERN(0.998)ITGLEN(1)FTLK	10603000	7843400	7481900	2944000	0	5346200	0	0	1	1
tr|B4DTY8|B4DTY8_HUMAN;sp|P56199|ITA1_HUMAN	1	GRGESLPCVKLDLPVNTSIPNVTEVKENMTF	LDLPVN(1)TSIPN(1)VTEVK	6761900	5844600	4897100	8943200	0	9176600	0	0	1	1
tr|B4DTY8|B4DTY8_HUMAN;sp|P56199|ITA1_HUMAN	1	LPCVKLDLPVNTSIPNVTEVKENMTFGSTLV	LDLPVN(1)TSIPN(1)VTEVK	6761900	5844600	4897100	8943200	0	9176600	0	0	1	1
tr|B4DZ36|B4DZ36_HUMAN;sp|O75882|ATRN_HUMAN	1	MVLAYDLASREWLPLNRSVNNVVVRYGHSLA	EWLPLN(1)R	36370000	28384000	27181000	35761000	27309000	0	0	0	1	1
tr|B7Z577|B7Z577_HUMAN;tr|B7Z5J4|B7Z5J4_HUMAN;tr|A4D1M3|A4D1M3_HUMAN;sp|Q9UI42|CBPA4_HUMAN	1	SRNPGSSCIGADPNRNWNASFAGKGASDNPC	N(1)WN(1)ASFAGK	187330000	95384000	1671300	3303700	4073300	0	0	0	1	1
tr|B7Z7D2|B7Z7D2_HUMAN;tr|E9PQY3|E9PQY3_HUMAN;tr|B7Z552|B7Z552_HUMAN;tr|B7Z6L8|B7Z6L8_HUMAN;sp|P11117|PPAL_HUMAN;tr|E9PP23|E9PP23_HUMAN;tr|E9PHY0|E9PHY0_HUMAN;tr|B7Z4Z2|B7Z4Z2_HUMAN;tr|F5GWV7|F5GWV7_HUMAN;tr|B7Z8T9|B7Z8T9_HUMAN	1	KARLQGGVLLAQIRKNLTLMATTSQLPKLLV	N(1)LTLMATTSQLPK	7497700	6072200	5969500	6744100	3720500	0	0	0	1	1
tr|D6R9S9|D6R9S9_HUMAN;sp|Q02083|NAAA_HUMAN	1	GAGLSAASPPAAPRFNVSLDSVPELRWLPVL	FN(1)VSLDSVPELR	1017500	2758000	939350	2152000	1758800	0	0	0	1	1
tr|E7EPS8|E7EPS8_HUMAN;sp|P28827|PTPRM_HUMAN;tr|F8WA38|F8WA38_HUMAN;tr|B4E143|B4E143_HUMAN;tr|E7EVX9|E7EVX9_HUMAN;tr|B4DGA3|B4DGA3_HUMAN;tr|Q86V60|Q86V60_HUMAN	1	TYKAVSSFDPEIDLSNQSGRVSKLGNETHFL	AVSSFDPEIDLSN(1)QSGR	5326500	4242300	5055800	0	4953000	5546800	0	0	1	1
tr|F5GXJ9|F5GXJ9_HUMAN;tr|B3KNN9|B3KNN9_HUMAN;sp|Q13740|CD166_HUMAN;tr|B4DX43|B4DX43_HUMAN	1	GIRSSNTYTLTDVRRNATGDYKCSLIDKKSM	RN(1)ATGDYK	63508000	49240000	54596000	29897000	0	28642000	0	0	1	1
tr|F5H5E2|F5H5E2_HUMAN;sp|Q8NHP8|PLBL2_HUMAN	1	NGENAISARSDLNPANGSYPFQALRQRSHGG	SDLNPAN(1)GSYPFQALR	32104000	29070000	22235000	8832000	0	8451200	0	0	1	1
tr|H0YEA7|H0YEA7_HUMAN;tr|A2VDJ4|A2VDJ4_HUMAN;sp|Q9UJJ9|GNPTG_HUMAN;tr|Q96RZ2|Q96RZ2_HUMAN	1	SLVESTYKYEFCPFHNVTQHEQTFRWNAYSG	YEFCPFHN(1)VTQHEQTFR	23736000	11765000	10026000	0	6563400	9715600	0	0	1	1
tr|H7C5U2|H7C5U2_HUMAN;tr|D3DNA1|D3DNA1_HUMAN;tr|L7RT22|L7RT22_HUMAN;sp|P18084|ITB5_HUMAN	1	RDCVECLLLHSGKPDNQTCHSLCRDEVITWV	DCVECLLLHSGKPDN(1)QTCHSLCR	10283000	8555300	6145500	11990000	0	10211000	0	0	1	1
tr|M0QZI4|M0QZI4_HUMAN;tr|B4DEL6|B4DEL6_HUMAN;sp|Q8IV08|PLD3_HUMAN	1	PSMRAFLLSLAALRDNHTHSDIQVKLFVVPA	DN(1)HTHSDIQVK	6011900	6666100	5964000	3364200	3896300	0	0	0	1	1
tr|Q2UV93|Q2UV93_HUMAN;tr|Q09GE6|Q09GE6_HUMAN;tr|M5ETC5|M5ETC5_HUMAN;tr|K4UNA5|K4UNA5_HUMAN;tr|K4ULG4|K4ULG4_HUMAN;tr|I2GUK8|I2GUK8_HUMAN;tr|H6SSQ4|H6SSQ4_HUMAN;tr|G0WJF3|G0WJF3_HUMAN;tr|F4NC92|F4NC92_HUMAN;tr|E7BBA4|E7BBA4_HUMAN;tr|E1Y6P5|E1Y6P5_HUMAN;tr|E1Y6M5|E1Y6M5_HUMAN;tr|E0WMT8|E0WMT8_HUMAN;tr|E0WMN0|E0WMN0_HUMAN;tr|C7C6F5|C7C6F5_HUMAN;tr|C6KF33|C6KF33_HUMAN;tr|A7LB40|A7LB40_HUMAN;tr|B0S7Z…	1	AQADRVSLRNLRGYYNQSEAGSHTLQWMYGC	GYYN(1)QSEAGSHTLQWMYGCDLGPDGR	39209000	38282000	41289000	62570000	0	72634000	0	0	1	1
tr|Q53FJ5|Q53FJ5_HUMAN;sp|P07602|SAP_HUMAN;tr|C9JIZ6|C9JIZ6_HUMAN;tr|Q59EN5|Q59EN5_HUMAN;tr|B1AVU8|B1AVU8_HUMAN;tr|B4DEK5|B4DEK5_HUMAN;tr|B4DRB7|B4DRB7_HUMAN	1	EVCEFLVKEVTKLIDNNKTEKEILDAFDKMC	LIDN(1)N(1)KTEKEILDAFDK	66978000	31222000	61658000	0	10533000	5981600	0	0	1	1
tr|Q59FV9|Q59FV9_HUMAN;sp|Q13308|PTK7_HUMAN	1	RVTRDDAGNYTCIASNGPQGQIRAHVQLTVA	DDAGN(1)YTCIASN(1)GPQGQIR	4124700	5300300	3657000	5449800	0	7790100	0	0	1	1
tr|Q68CW0|Q68CW0_HUMAN;tr|B4DNM8|B4DNM8_HUMAN;sp|Q32P28|P3H1_HUMAN	1	GQEGKVPLQSAHLYYNVTEKVRRIMESYFRL	VPLQSAHLYYN(1)VTEK	14179000	11277000	10915000	5035100	5210500	0	0	0	1	1
tr|Q6Q4G8|Q6Q4G8_HUMAN;tr|Q59GU8|Q59GU8_HUMAN;tr|Q6IBT5|Q6IBT5_HUMAN;tr|Q5JQI0|Q5JQI0_HUMAN;tr|A8K4K1|A8K4K1_HUMAN;sp|Q99519|NEUR1_HUMAN	1	HPEFRVNLTLRWSFSNGTSWRKETVQLWPGP	WSFSN(1)GTSWR	6659200	5145900	6316400	4905800	5871100	0	0	0	1	1
tr|Q6ZME7|Q6ZME7_HUMAN;tr|Q658U4|Q658U4_HUMAN;sp|Q96AY3|FKB10_HUMAN;tr|Q8NAG5|Q8NAG5_HUMAN;tr|B4DJJ5|B4DJJ5_HUMAN;tr|Q9H6J3|Q9H6J3_HUMAN;tr|H0Y827|H0Y827_HUMAN	1	CNETTKLGDFVRYHYNCSLLDGTQLFTSHDY	YHYN(1)CSLLDGTQLFTSHDYGAPQEATLGANK	41804000	32160000	21240000	0	37963000	38927000	0	0	1	1
tr|Q7Z3Z9|Q7Z3Z9_HUMAN;tr|F5H1H0|F5H1H0_HUMAN;tr|A8K139|A8K139_HUMAN;sp|P32004|L1CAM_HUMAN;tr|F5H025|F5H025_HUMAN;tr|H0Y5C3|H0Y5C3_HUMAN	1	EAAPEKNPVDVKGEGNETTNMVITWKPLRWM	GEGN(1)ETTNMVITWKPLR	83024000	69727000	79708000	17255000	13945000	0	0	0	1	1
tr|Q8NC33|Q8NC33_HUMAN;tr|H3BN26|H3BN26_HUMAN;tr|B3KNK2|B3KNK2_HUMAN;tr|B3KNF3|B3KNF3_HUMAN	1	______MASCGGTIHNATLGRIVSPEPGGAV	ASCGGTIHN(1)ATLGR	3136300	3683900	2543700	1627400	0	1338500	0	0	1	1
tr|Q9UE03|Q9UE03_HUMAN;tr|M1SWZ3|M1SWZ3_HUMAN;tr|M1PIT1|M1PIT1_HUMAN;tr|F5CJX4|F5CJX4_HUMAN;tr|Q2L6G1|Q2L6G1_HUMAN;tr|Q0EFB3|Q0EFB3_HUMAN;tr|B0FYL7|B0FYL7_HUMAN;tr|Q9HB16|Q9HB16_HUMAN;tr|Q95IC0|Q95IC0_HUMAN;tr|D6QZ32|D6QZ32_HUMAN;tr|C7FEB0|C7FEB0_HUMAN;tr|B9VJ52|B9VJ52_HUMAN;tr|Q9UE02|Q9UE02_HUMAN;tr|Q9UE01|Q9UE01_HUMAN;tr|Q9UE00|Q9UE00_HUMAN;tr|Q9UDZ9|Q9UDZ9_HUMAN;tr|Q9UDZ8|Q9UDZ8_HUMAN;tr|M1Q4R…	1	LHSLQEIRVCEIHEDNSTRSSQHFYYDGELF	VCEIHEDN(1)STR	51034000	44703000	38988000	34493000	34080000	0	0	0	1	1
tr|H7C5K4|H7C5K4_HUMAN;tr|B4E342|B4E342_HUMAN;tr|A3KC71|A3KC71_HUMAN;sp|Q76M96|CCD80_HUMAN	0.801953	ATRKISVITIFGPVNNSTMKIDHFQLDNEKP	KISVITIFGPVN(0.198)N(0.802)STMK	1472100	2473600	2624500	7843100	5497800	6527900	0	0	0	0
sp|O15031|PLXB2_HUMAN;tr|E2PU09|E2PU09_HUMAN;tr|A0PK02|A0PK02_HUMAN	0.820509	RGGLNLTAVTVAAENNHTVAFLGTSDGRILK	GGLN(1)LTAVTVAAEN(0.179)N(0.821)HTVAFLGTSDGR	19037000	13543000	24418000	26833000	15926000	15450000	0	0	0	0
tr|Q68GS6|Q68GS6_HUMAN;tr|Q504U8|Q504U8_HUMAN;tr|E7BSV0|E7BSV0_HUMAN;tr|E9PFD7|E9PFD7_HUMAN;tr|B7Z2I3|B7Z2I3_HUMAN;tr|F2YGG7|F2YGG7_HUMAN;tr|Q2TTR7|Q2TTR7_HUMAN;tr|A9CB80|A9CB80_HUMAN;tr|A8K2T7|A8K2T7_HUMAN;sp|P00533|EGFR_HUMAN;tr|A2VCQ7|A2VCQ7_HUMAN;tr|Q147T7|Q147T7_HUMAN;tr|Q59FL8|Q59FL8_HUMAN;tr|Q9H3D0|Q9H3D0_HUMAN;tr|Q9H3C8|Q9H3C8_HUMAN	0.827437	GPHCVKTCPAGVMGENNTLVWKYADAGHVCH	TCPAGVMGEN(0.827)N(0.173)TLVWK	25482000	21941000	27093000	24467000	19268000	24119000	0	0	0	0
tr|Q6AWA9|Q6AWA9_HUMAN;tr|Q96I90|Q96I90_HUMAN;tr|Q5T7F1|Q5T7F1_HUMAN;tr|Q71SW6|Q71SW6_HUMAN;tr|E7EX60|E7EX60_HUMAN;tr|Q9H2E1|Q9H2E1_HUMAN;tr|Q5T7F0|Q5T7F0_HUMAN;tr|Q59F20|Q59F20_HUMAN;tr|Q6X907|Q6X907_HUMAN;tr|E9PEP6|E9PEP6_HUMAN;tr|A8K9V7|A8K9V7_HUMAN;tr|Q68DN3|Q68DN3_HUMAN;sp|O14786|NRP1_HUMAN;tr|Q5JWQ6|Q5JWQ6_HUMAN;tr|Q5JWQ4|Q5JWQ4_HUMAN	0.827946	RENKVFMRKFKIGYSNNGSDWKMIMDDSKRK	IGYSN(0.828)N(0.172)GSDWK	25922000	19969000	19116000	19023000	13754000	18777000	0	0	0	0
sp|Q92626|PXDN_HUMAN;tr|Q96GF5|Q96GF5_HUMAN	0.840391	LSTTECVDAGGESHANNTKWKKDACTICECK	LSTTECVDAGGESHAN(0.84)N(0.16)TK	55825000	80628000	70019000	48817000	42114000	55984000	0	0	0	0
tr|B3KYB3|B3KYB3_HUMAN;tr|B3KS64|B3KS64_HUMAN;tr|B4E1J3|B4E1J3_HUMAN;sp|Q06828|FMOD_HUMAN	0.846048	FSKLRHLERLYLDHNNLTRMPGPLPRSLREL	LYLDHN(0.154)N(0.846)LTR	5906700	6428700	3977800	3010000	3590200	5284600	0	0	0	0
sp|Q03405|UPAR_HUMAN;tr|M0QYR6|M0QYR6_HUMAN;tr|Q9UPI5|Q9UPI5_HUMAN;tr|M0R1I2|M0R1I2_HUMAN;tr|M0QYS6|M0QYS6_HUMAN;tr|M0R383|M0R383_HUMAN;tr|M0R0Y4|M0R0Y4_HUMAN	0.854732	CGYLPGCPGSNGFHNNDTFHFLKCCNTTKCN	GCGYLPGCPGSN(0.855)GFHN(0.291)N(0.855)DTFHFLK	63298000	83721000	50781000	116740000	164170000	147020000	0	0	0	0
sp|Q07954|LRP1_HUMAN;tr|Q59FG2|Q59FG2_HUMAN;tr|Q6LBN5|Q6LBN5_HUMAN	0.857318	DINECLRFGTCSQLCNNTKGGHLCSCARNFM	FGTCSQLCN(0.857)N(0.143)TK	14398000	12159000	12462000	15077000	11166000	15572000	0	0	0	0
sp|P48960|CD97_HUMAN;tr|B4DTS6|B4DTS6_HUMAN;tr|B3KUI0|B3KUI0_HUMAN;tr|B4E336|B4E336_HUMAN	0.859395	QLRRLSAVNSIFLSHNNTKELNSPILFAFSH	LSAVNSIFLSHN(0.859)N(0.141)TK	7318500	7309200	6930400	21930000	34041000	38852000	0	0	0	0
sp|Q07954|LRP1_HUMAN	0.903682	SDNANAQQKTSVIRVNRFNSTEYQVVTRVDK	VN(0.904)RFN(0.096)STEYQVVTR	16777000	14075000	12781000	13738000	15953000	11625000	0	0	0	0
sp|Q9UMF0|ICAM5_HUMAN;tr|Q8TAM9|Q8TAM9_HUMAN;tr|Q8N6I2|Q8N6I2_HUMAN	0.947261	APRIPRVLAPGIYVCNATNRHGSVAKTVVVS	VLAPGIYVCN(0.947)ATN(0.053)R	7300200	6167800	5870400	12903000	13452000	13438000	0	0	0	0
sp|Q9H5V8|CDCP1_HUMAN	0.959293	VVPAHLRASVSFLNFNLSNCERKEERVEYYI	ASVSFLN(0.016)FN(0.959)LSN(0.024)CER	7605500	7206300	9522600	19617000	27700000	25889000	0	0	0	0
tr|E9PJC8|E9PJC8_HUMAN;tr|E9PLZ6|E9PLZ6_HUMAN;tr|E9PRJ3|E9PRJ3_HUMAN;tr|K4DIB7|K4DIB7_HUMAN;tr|E9PMR4|E9PMR4_HUMAN;tr|Q53FU5|Q53FU5_HUMAN;sp|P48509|CD151_HUMAN	0.96011	SAVDQLQQEFHCCGSNNSQDWRDSEWI____	YHQPGHEAVTSAVDQLQQEFHCCGSN(0.96)N(0.04)SQDWR	70439000	88149000	39793000	52585000	62623000	75989000	0	0	0	0
tr|D6RIU4|D6RIU4_HUMAN;tr|B4DWN1|B4DWN1_HUMAN;tr|D6RDX1|D6RDX1_HUMAN;tr|D6RBV2|D6RBV2_HUMAN;sp|Q12907|LMAN2_HUMAN	0.968257	ETTERVFPYISVMVNNGSLSYDHSKDGRWTE	VFPYISVMVN(0.032)N(0.968)GSLSYDHSK	22669000	8851100	14286000	22266000	25644000	36704000	0	0	0	0
tr|B7Z590|B7Z590_HUMAN;sp|P55290|CAD13_HUMAN;tr|B7Z236|B7Z236_HUMAN;tr|B7Z3H7|B7Z3H7_HUMAN;tr|B7Z985|B7Z985_HUMAN	0.970845	HKQAVPDKVWKISKINNTHALVSLLQNLNKA	IN(0.971)N(0.029)THALVSLLQNLNK	34631000	26111000	30870000	48871000	35818000	36268000	0	0	0	0
sp|Q86TE4|LUZP2_HUMAN	0.972749	DAAAKSKPQQSASGNNESSQVESTKEGNPST	SKPQQSASGN(0.027)N(0.973)ESSQVESTK	7003300	6914500	6671400	27925000	28447000	28579000	0	0	0	0
tr|D3DVN8|D3DVN8_HUMAN;tr|D6REB5|D6REB5_HUMAN;tr|Q56A80|Q56A80_HUMAN;tr|D3DVN7|D3DVN7_HUMAN;tr|A8K701|A8K701_HUMAN;sp|P35475|IDUA_HUMAN;tr|B3KWK6|B3KWK6_HUMAN	0.976819	PHPFAQRTLTARFQVNNTRPPHVQLLRKPVL	FQVN(0.977)N(0.023)TRPPHVQLLR	23606000	18414000	20751000	5371100	5390600	5397200	0	0	0	0
tr|Q7Z3Z9|Q7Z3Z9_HUMAN;tr|F5H1H0|F5H1H0_HUMAN;tr|A8K139|A8K139_HUMAN;sp|P32004|L1CAM_HUMAN;tr|F5H025|F5H025_HUMAN;tr|Q86SE4|Q86SE4_HUMAN;tr|Q7Z2J0|Q7Z2J0_HUMAN	0.979319	KILHIKQDERVTMGQNGNLYFANVLTSDNHS	VTMGQN(0.979)GN(0.021)LYFAN(0.002)VLTSDN(0.998)HSDYICHAHFPGTR	5718900	154320000	112510000	45692000	7099800	42917000	0	0	0	0
tr|C9J795|C9J795_HUMAN;tr|C9JMW3|C9JMW3_HUMAN;tr|H7C4L0|H7C4L0_HUMAN;sp|Q9NQS3|PVRL3_HUMAN	0.981911	GFSVQGEYQGRVLFKNYSLNDATITLHNIGF	VLFKN(0.982)YSLN(0.018)DATITLHNIGFSDSGK	12896000	10450000	12279000	9738400	11521000	14788000	0	0	0	0
tr|Q05BN7|Q05BN7_HUMAN;tr|H0YA68|H0YA68_HUMAN;tr|E9PCD7|E9PCD7_HUMAN;tr|B7Z754|B7Z754_HUMAN;tr|Q4VC00|Q4VC00_HUMAN;sp|Q9Y2E5|MA2B2_HUMAN;tr|B3KQN1|B3KQN1_HUMAN	0.981958	NNGYQMQRRPYVSYVNNSIARNYYPMVQSAF	RPYVSYVN(0.982)N(0.018)SIAR	4550000	5228000	6165900	5628100	5209100	5878100	0	0	0	0
sp|O14672|ADA10_HUMAN;tr|B4DU28|B4DU28_HUMAN	0.982288	CNGFTALCPASDPKPNFTDCNRHTQVCINGQ	EGICN(1)GFTALCPASDPKPN(0.982)FTDCN(0.018)R	62660000	66761000	72472000	114650000	66185000	84133000	0	0	0	0
sp|Q8NFZ8|CADM4_HUMAN	0.98332	VTGNPRPNQIRWNRGNESLPERAEAVGETLT	WN(0.017)RGN(0.983)ESLPER	52200000	19800000	17200000	38208000	47463000	20520000	0	0	0	0
sp|O95633|FSTL3_HUMAN;tr|K7ES54|K7ES54_HUMAN	0.985958	CPVPSSPGQELCGNNNVTYISSCHMRQATCF	AAPCPVPSSPGQELCGN(0.242)N(0.772)N(0.986)VTYISSCHMR	499890000	697770000	665900000	244130000	2854100000	3162200000	0	0	0	0
sp|P25391|LAMA1_HUMAN;tr|Q7Z5W6|Q7Z5W6_HUMAN	0.988406	QRNRKQGVLAVIDAYNTSNKETKQGETPGAS	QGVLAVIDAYN(0.988)TSN(0.012)KETK	9468200	9624800	10074000	28720000	25591000	29582000	0	0	0	0
sp|Q4LDE5|SVEP1_HUMAN;tr|Q5JB40|Q5JB40_HUMAN	0.98951	CGEPPAIKDAVITGNNFTFRNTVTYTCKEGY	DAVITGN(0.01)N(0.99)FTFR	63400000	79855000	69065000	42435000	47786000	44951000	0	0	0	0
sp|P42785|PCP_HUMAN;tr|B3KR26|B3KR26_HUMAN;tr|B7Z7Q6|B7Z7Q6_HUMAN	0.992568	VRPRPSWITTMYGGKNISSHTNIVFSNGELD	N(0.993)ISSHTN(0.007)IVFSNGELDPWSGGGVTK	45979000	50113000	41232000	27711000	27699000	28075000	0	0	0	0
sp|P15144|AMPN_HUMAN;tr|Q59E93|Q59E93_HUMAN;tr|H0YLZ8|H0YLZ8_HUMAN	0.993813	LPKGPSTPLPEDPNWNVTEFHTTPKMSTYLL	GPSTPLPEDPN(0.006)WN(0.994)VTEFHTTPK	6049900	7622000	5731000	35067000	30925000	40060000	0	0	0	0
sp|P45877|PPIC_HUMAN	0.994376	SIELQATDGHDRPLTNCSIINSGKIDVKTPF	VIDGMTVVHSIELQATDGHDRPLTN(0.994)CSIIN(0.006)SGK	113280000	79291000	61110000	6199800	5290100	6488200	0	0	0	0
tr|F8WCZ6|F8WCZ6_HUMAN;tr|B3KNX0|B3KNX0_HUMAN;tr|A8K2N0|A8K2N0_HUMAN;sp|P09871|C1S_HUMAN	0.995665	YYMENGGGGEYHCAGNGSWVNEVLGPELPKC	YTCEEPYYYMEN(1)GGGGEYHCAGN(0.996)GSWVN(0.004)EVLGPELPK	231280000	238990000	206940000	78482000	59382000	130830000	0	0	0	0
tr|H0Y6T7|H0Y6T7_HUMAN;tr|E7ENA9|E7ENA9_HUMAN;tr|B4DJN0|B4DJN0_HUMAN;tr|F6Y097|F6Y097_HUMAN;sp|Q92542|NICA_HUMAN;tr|B4DR82|B4DR82_HUMAN	0.997147	PQTVTRLLYGFLIKANNSWFQSILRQDLRSY	AN(0.997)N(0.003)SWFQSILR	9346500	7328000	9923700	13839000	13176000	12133000	0	0	0	0
tr|Q6MZM7|Q6MZM7_HUMAN;tr|F8W7G7|F8W7G7_HUMAN;tr|B7ZLE5|B7ZLE5_HUMAN;sp|P02751|FINC_HUMAN;tr|Q7Z391|Q7Z391_HUMAN;tr|Q6MZF4|Q6MZF4_HUMAN	0.997747	QLRDQCIVDDITYNVNDTFHKRHEEGHMLNC	DQCIVDDITYN(0.002)VN(0.998)DTFHKR	27450000	31878000	22631000	146590000	114020000	130730000	0	0	0	0
sp|P01137|TGFB1_HUMAN;tr|Q5PY19|Q5PY19_HUMAN	0.998013	KLKVEQHVELYQKYSNNSWRYLSNRLLAPSD	YSN(0.998)N(0.002)SWR	6731800	7270900	5201600	27594000	18748000	28621000	0	0	0	0
tr|B2R7T2|B2R7T2_HUMAN;sp|P61812|TGFB2_HUMAN;tr|Q59EG9|Q59EG9_HUMAN;tr|B4DIL7|B4DIL7_HUMAN;tr|B4DSP1|B4DSP1_HUMAN	0.998959	PYFRIVRFDVSAMEKNASNLVKAEFRVFRLQ	FDVSAMEKN(0.999)ASN(0.001)LVK	19961000	22430000	16343000	62888000	59253000	66308000	0	0	0	0
tr|Q17RA0|Q17RA0_HUMAN;sp|P40189|IL6RB_HUMAN	0.999015	SHLQNYTVNATKLTVNLTNDRYVATLTVRNL	LTVN(0.999)LTN(0.001)DR	6879800	6898600	6657300	5519900	4108000	4991300	0	0	0	0
tr|B4DLK7|B4DLK7_HUMAN;tr|C9JL30|C9JL30_HUMAN;sp|Q8NBJ7|SUMF2_HUMAN;tr|H7C3B2|H7C3B2_HUMAN;tr|A8MXB9|A8MXB9_HUMAN;tr|Q75LP3|Q75LP3_HUMAN;tr|J3KQJ1|J3KQJ1_HUMAN;tr|C9J660|C9J660_HUMAN;tr|F8WA42|F8WA42_HUMAN	0.999227	GLKGQVYPWGNWFQPNRTNLWQGKFPKGDKA	GQVYPWGN(0.001)WFQPN(0.999)R	3551300	4196400	3264800	2724600	2697700	4017600	0	0	0	0
sp|Q68BL7|OLM2A_HUMAN	0.999266	KVASQMNTLEESIKANLSRENEVVKDSVRHL	VASQMN(0.001)TLEESIKAN(0.999)LSR	3437100	4242000	1446700	3552300	3515000	4116400	0	0	0	0
sp|Q03405|UPAR_HUMAN;tr|M0QYR6|M0QYR6_HUMAN;tr|Q9UPI5|Q9UPI5_HUMAN;tr|M0R1I2|M0R1I2_HUMAN;tr|M0QYS6|M0QYS6_HUMAN;tr|M0R383|M0R383_HUMAN;tr|M0R0Y4|M0R0Y4_HUMAN	0.999346	RHLRGCGYLPGCPGSNGFHNNDTFHFLKCCN	GCGYLPGCPGSN(0.999)GFHN(0.17)N(0.831)DTFHFLK	63298000	83721000	50781000	116740000	164170000	147020000	0	0	0	0
sp|P98160|PGBM_HUMAN;tr|Q59EG0|Q59EG0_HUMAN	0.999389	KTRNQELEDNVHISPNGSIITIVGTRPSNHG	NQELEDN(0.001)VHISPN(0.999)GSIITIVGTRPSNHGTYR	44993000	55668000	52580000	53640000	120930000	92188000	0	0	0	0
tr|B3KU19|B3KU19_HUMAN;tr|A8K2H6|A8K2H6_HUMAN;sp|P38571|LICH_HUMAN;tr|Q6ZUY8|Q6ZUY8_HUMAN;tr|B4DE67|B4DE67_HUMAN	0.999416	QAFDWGSSAKNYFHYNQSYPPTYNVKDMLVP	N(0.001)YFHYN(0.999)QSYPPTYNVK	23797000	21541000	19359000	15695000	14540000	16298000	0	0	0	0
sp|Q92626|PXDN_HUMAN;tr|Q96GF5|Q96GF5_HUMAN	0.999453	IKQTSLARILCDNADNITRVQSDVFRVAEFP	ILCDN(0.001)ADN(0.999)ITR	98033000	83384000	104150000	137640000	148580000	136800000	0	0	0	0
sp|Q8NFZ8|CADM4_HUMAN	0.999548	AVGETLTLPGLVSADNGTYTCEASNKHGHAR	AEAVGETLTLPGLVSADN(1)GTYTCEASNK	24428000	13041000	7543700	20283000	30793000	7031500	0	0	0	0
tr|B4DUV1|B4DUV1_HUMAN;tr|B1AHL2|B1AHL2_HUMAN;tr|B1AHL4|B1AHL4_HUMAN;tr|F8W7M9|F8W7M9_HUMAN;sp|P23142|FBLN1_HUMAN;tr|Q8NBH6|Q8NBH6_HUMAN	0.999573	QDIDECVTGIHNCSINETCFNIQGGFRCLAF	NCQDIDECVTGIHN(1)CSIN(1)ETCFN(0.001)IQGGFR	15225000	26576000	17260000	57030000	79204000	53858000	0	0	0	0
tr|E7EQ29|E7EQ29_HUMAN;tr|B7Z5H9|B7Z5H9_HUMAN;tr|Q53H18|Q53H18_HUMAN;tr|Q53G40|Q53G40_HUMAN;sp|P16278|BGAL_HUMAN;tr|B7Z6Q5|B7Z6Q5_HUMAN	0.999683	GIPQGVLERNNVITLNITGKAGATLDLLVEN	NNVITLN(1)ITGK	2425700	3106100	2208100	6468600	5621100	7226900	0	0	0	0
sp|P11717|MPRI_HUMAN;tr|Q59EZ3|Q59EZ3_HUMAN	0.999691	CSSGFQRMSVINFECNKTAGNDGKGTPVFTG	MSVINFECN(1)KTAGNDGK	19997000	21968000	22909000	16721000	13538000	24242000	0	0	0	0
tr|B2R7T2|B2R7T2_HUMAN;sp|P61812|TGFB2_HUMAN;tr|B4DIL7|B4DIL7_HUMAN	0.999796	CPCCTFVPSNNYIIPNKSEELEARFAGIDGT	ISLHCPCCTFVPSNNYIIPN(1)KSEELEAR	112490000	58018000	49716000	218370000	163790000	177140000	0	0	0	0
tr|B4E3J7|B4E3J7_HUMAN;sp|P07996|TSP1_HUMAN	0.999796	TDLDGWPNENLVCVANATYHCKKDNCPNLPN	CECKPGYAGN(1)GIICGEDTDLDGWPNENLVCVAN(1)ATYHCK	34585000	89018000	32413000	107260000	161090000	132450000	0	0	0	0
tr|Q68GS6|Q68GS6_HUMAN;tr|Q504U8|Q504U8_HUMAN;tr|E7BSV0|E7BSV0_HUMAN;tr|E9PFD7|E9PFD7_HUMAN;tr|B7Z2I3|B7Z2I3_HUMAN;tr|F2YGG7|F2YGG7_HUMAN;tr|Q2TTR7|Q2TTR7_HUMAN;tr|A9CB80|A9CB80_HUMAN;tr|A8K2T7|A8K2T7_HUMAN;sp|P00533|EGFR_HUMAN;tr|A2VCQ7|A2VCQ7_HUMAN;tr|Q147T7|Q147T7_HUMAN;tr|Q59FL8|Q59FL8_HUMAN;tr|F1JTL6|F1JTL6_HUMAN	0.999815	CNGIGIGEFKDSLSINATNIKHFKNCTSISG	DSLSIN(1)ATNIK	29381000	23491000	24646000	9800200	7565100	12047000	0	0	0	0
sp|Q9Y4K0|LOXL2_HUMAN;tr|B4DDQ4|B4DDQ4_HUMAN	0.999823	YHSMEVFTHYDLLNLNGTKVAEGHKASFCLE	HYHSMEVFTHYDLLNLN(1)GTK	28060000	35129000	39647000	32972000	25299000	35517000	0	0	0	0
tr|A0N0L8|A0N0L8_HUMAN;sp|O75144|ICOSL_HUMAN;tr|K4DIA0|K4DIA0_HUMAN	0.999858	QTSESKTVVTYHIPQNSSLENVDSRYRNRAL	TVVTYHIPQN(1)SSLENVDSR	25214000	40160000	25813000	30298000	36376000	49124000	0	0	0	0
sp|P13473|LAMP2_HUMAN;tr|B4E2S7|B4E2S7_HUMAN;tr|H0YCG2|H0YCG2_HUMAN;tr|B7Z2R9|B7Z2R9_HUMAN	0.999926	NITQDKVASVININPNTTHSTGSCRSHTALL	VASVININPN(1)TTHSTGSCR	29646000	31411000	26479000	25260000	24888000	30626000	0	0	0	0
tr|C8C065|C8C065_HUMAN;tr|C8C071|C8C071_HUMAN;tr|C8C068|C8C068_HUMAN;tr|C8C066|C8C066_HUMAN;tr|C8C064|C8C064_HUMAN;tr|C8C063|C8C063_HUMAN;tr|C8C061|C8C061_HUMAN;tr|C8C060|C8C060_HUMAN;sp|P12643|BMP2_HUMAN	0.999926	KFPVTRLLDTRLVNQNASRWESFDVTPAVMR	LVNQN(1)ASR	28030000	23985000	24828000	173690000	154520000	172310000	0	0	0	0
sp|P25391|LAMA1_HUMAN	0.999948	PSQQDALGGRHQVSINNTAVMQRLAPKYYWA	HQVSIN(1)NTAVMQR	10526000	13604000	10860000	7377900	5929800	6723200	0	0	0	0
sp|Q07954|LRP1_HUMAN;tr|Q59FG2|Q59FG2_HUMAN	0.999956	TDVTTQGSMIRRMHLNGSNVQVLHRTGLSNP	MHLN(1)GSNVQVLHR	7043800	4998500	7418700	18469000	14700000	18071000	0	0	0	0
tr|B4E2Z3|B4E2Z3_HUMAN;tr|F5GZS6|F5GZS6_HUMAN;sp|P08195|4F2_HUMAN;tr|J3KPF3|J3KPF3_HUMAN;tr|H0YFX4|H0YFX4_HUMAN	0.99996	GSTGEHTKSLVTQYLNATGNRWCSWSLSQAR	SLVTQYLN(1)ATGNR	339860000	242910000	338330000	120310000	158150000	145420000	0	0	0	0
tr|B2R642|B2R642_HUMAN;tr|A8K6A6|A8K6A6_HUMAN;sp|P43121|MUC18_HUMAN;tr|B3KXZ9|B3KXZ9_HUMAN	0.999977	AFKERKVWVKENMVLNLSCEASGHPRPTISW	ENMVLN(1)LSCEASGHPR	6506100	4398300	6560100	7240600	5062700	5194000	0	0	0	0
tr|B4DN67|B4DN67_HUMAN;sp|Q96J84|KIRR1_HUMAN;tr|Q5W0G0|Q5W0G0_HUMAN;tr|Q5W0F9|Q5W0F9_HUMAN	0.999978	TEPVSCEVHNKVGSTNVSTLVNVHFAPRIVV	VGSTN(1)VSTLVNVHFAPR	3482500	2805100	1855800	4253700	4647300	8957200	0	0	0	0
tr|Q8N8R0|Q8N8R0_HUMAN;tr|Q6IMJ5|Q6IMJ5_HUMAN;tr|Q6IMJ8|Q6IMJ8_HUMAN;tr|A8K1K6|A8K1K6_HUMAN;tr|A8K104|A8K104_HUMAN;sp|Q99784|NOE1_HUMAN;tr|B3KR22|B3KR22_HUMAN;tr|Q96BL8|Q96BL8_HUMAN;tr|F5H810|F5H810_HUMAN	0.999981	FVREYKSMVDFMNTDNFTSHRLPHPWSGTGQ	SMVDFMNTDN(1)FTSHR	22066000	26333000	21786000	26264000	29255000	35436000	0	0	0	0
tr|F5GXJ9|F5GXJ9_HUMAN;tr|B3KNN9|B3KNN9_HUMAN;sp|Q13740|CD166_HUMAN;tr|B4DX43|B4DX43_HUMAN;tr|Q6PEY4|Q6PEY4_HUMAN	0.999983	YDDVPEYKDRLNLSENYTLSISNARISDEKR	LNLSEN(1)YTLSISNAR	11983000	12025000	13953000	9524500	11844000	15253000	0	0	0	0
tr|E9PRU5|E9PRU5_HUMAN;sp|Q96F05|CK024_HUMAN	0.999984	RNFVPNKMWKGLVKRNASVETVDNKTSEDVT	N(1)ASVETVDNK	2803200	2335500	2219300	2527800	1937200	2005000	0	0	0	0
tr|B2R627|B2R627_HUMAN;tr|A8K6A5|A8K6A5_HUMAN;sp|P08648|ITA5_HUMAN	0.999987	LEGQQLLYVTRVTGLNCTTNHPINPKGLELD	VTGLN(1)CTTNHPINPK	13302000	6783200	8699100	23626000	25759000	33140000	0	0	0	0
tr|B4DUV1|B4DUV1_HUMAN;tr|B1AHL2|B1AHL2_HUMAN;tr|B1AHL4|B1AHL4_HUMAN;tr|F8W7M9|F8W7M9_HUMAN;sp|P23142|FBLN1_HUMAN;tr|Q8NBH6|Q8NBH6_HUMAN	0.999987	GRNCQDIDECVTGIHNCSINETCFNIQGGFR	NCQDIDECVTGIHN(1)CSIN(1)ETCFNIQGGFR	15225000	26576000	17260000	57030000	79204000	53858000	0	0	0	0
sp|Q9C0H2|TTYH3_HUMAN;tr|H7C3T6|H7C3T6_HUMAN	0.999988	QPATKDPLLRVQEVLNGTEVNLQHLTALVDC	VQEVLN(1)GTEVNLQHLTALVDCR	39357000	64979000	34738000	12883000	10071000	20289000	0	0	0	0
sp|O75326|SEM7A_HUMAN	0.99999	ACGTNARHPSCWNLVNGTVVPLGEMRGYAPF	HPSCWNLVN(1)GTVVPLGEMR	10060000	10006000	14506000	9193000	15510000	13108000	0	0	0	0
sp|Q9BTY2|FUCO2_HUMAN;tr|Q7Z6V1|Q7Z6V1_HUMAN	0.999993	FKYEDFGPLFTAKFFNANQWADIFQASGAKY	FFN(1)ANQWADIFQASGAK	40159000	73241000	30603000	64320000	98238000	51935000	0	0	0	0
tr|F8WCZ6|F8WCZ6_HUMAN;tr|B3KNX0|B3KNX0_HUMAN;tr|A8K2N0|A8K2N0_HUMAN;sp|P09871|C1S_HUMAN	0.999993	SVIRYTCEEPYYYMENGGGGEYHCAGNGSWV	YTCEEPYYYMEN(1)GGGGEYHCAGN(0.996)GSWVN(0.004)EVLGPELPK	363280000	238990000	117840000	78482000	59382000	130830000	0	0	0	0
tr|B5MC36|B5MC36_HUMAN;sp|Q14390|GGTL2_HUMAN;tr|Q6ISU8|Q6ISU8_HUMAN;sp|Q9BX51|GGTL1_HUMAN;tr|A2VCM7|A2VCM7_HUMAN;tr|Q6NZY2|Q6NZY2_HUMAN;tr|D3DW46|D3DW46_HUMAN;tr|B5MC34|B5MC34_HUMAN;sp|P19440|GGT1_HUMAN	0.999994	KRAVEEPRLHNQLLPNVTTVERNIDQAVTAA	LHNQLLPN(1)VTTVER	11289000	7563900	7240000	12177000	18420000	10959000	0	0	0	0
tr|B9EJB8|B9EJB8_HUMAN;tr|D6RGG3|D6RGG3_HUMAN;sp|Q99715|COCA1_HUMAN;tr|H0Y4P7|H0Y4P7_HUMAN	0.999994	TTQAPKSGPRNLQVYNATSNSLTVKWDPASG	NLQVYN(1)ATSN(1)SLTVK	5973000	20893000	27288000	36295000	5271300	44192000	0	0	0	0
sp|Q01638|ILRL1_HUMAN;tr|B4E0I3|B4E0I3_HUMAN;tr|E9PC41|E9PC41_HUMAN	0.999995	AGDYTCKFIHNENGANYSVTATRSFTVKDEQ	FIHN(0.06)EN(0.94)GAN(1)YSVTATR	11957000	2979500	2255200	60995000	66734000	57806000	0	0	0	0
tr|A4ZU86|A4ZU86_HUMAN;sp|P06748|NPM_HUMAN;tr|Q9NX34|Q9NX34_HUMAN;tr|Q9BTI9|Q9BTI9_HUMAN;tr|Q504R3|Q504R3_HUMAN	0.999995	SIRDTPAKNAQKSNQNGKDSKPSSTPRSKGQ	SNQN(1)GKDSKPSSTPR	11356000	10314000	14159000	43466000	33811000	28391000	0	0	0	0
tr|B7Z7G9|B7Z7G9_HUMAN;tr|D3DV87|D3DV87_HUMAN;tr|B2R6A7|B2R6A7_HUMAN;sp|P04062|GLCM_HUMAN;tr|J3KQG4|J3KQG4_HUMAN;tr|F5H241|F5H241_HUMAN;tr|B7Z731|B7Z731_HUMAN;tr|J3KQK9|J3KQK9_HUMAN;tr|B7Z5G2|B7Z5G2_HUMAN;tr|B7Z6E6|B7Z6E6_HUMAN;tr|B7Z6S9|B7Z6S9_HUMAN;tr|B7Z6S1|B7Z6S1_HUMAN	0.999995	HQRDFIARDLGPTLANSTHHNVRLLMLDDQR	DLGPTLAN(1)STHHNVR	8156300	8975300	7488400	12172000	10965000	9977900	0	0	0	0
sp|P25391|LAMA1_HUMAN;tr|Q7Z5W6|Q7Z5W6_HUMAN	0.999996	LGSGPITLLTDRRYNNGTWYKIAFQRNRKQG	YNN(1)GTWYK	13246000	8457200	9288300	37671000	38583000	47013000	0	0	0	0
tr|B4DTT0|B4DTT0_HUMAN;tr|Q7Z3X3|Q7Z3X3_HUMAN;tr|H7C3P4|H7C3P4_HUMAN;tr|B4DYH8|B4DYH8_HUMAN;sp|P15586|GNS_HUMAN;tr|F6S8M0|F6S8M0_HUMAN;tr|B4E284|B4E284_HUMAN;tr|F5H4C6|F5H4C6_HUMAN	0.999996	KYPHNHHVVNNTLEGNCSSKSWQKIQEPNTF	ASILTGKYPHN(0.008)HHVVN(0.496)N(0.496)TLEGN(1)CSSK	44806000	31999000	23786000	27047000	23034000	32122000	0	0	0	0
tr|B7Z766|B7Z766_HUMAN;tr|E9PL22|E9PL22_HUMAN;tr|B7Z2N4|B7Z2N4_HUMAN;tr|B3KXH0|B3KXH0_HUMAN;sp|Q9Y4L1|HYOU1_HUMAN;tr|B7Z602|B7Z602_HUMAN;tr|Q68D25|Q68D25_HUMAN	0.999996	RKKWPERLSALDNLLNHSSMFLKGARLIPEM	LSALDNLLN(1)HSSMFLK	22679000	15363000	13553000	21190000	18520000	13017000	0	0	0	0
tr|Q59FV9|Q59FV9_HUMAN;sp|Q13308|PTK7_HUMAN;tr|B7Z471|B7Z471_HUMAN;tr|Q86X91|Q86X91_HUMAN;tr|C9J9E8|C9J9E8_HUMAN;tr|F8WDG7|F8WDG7_HUMAN	0.999996	CVARDDVTGEEARSANASFNIKWIEAGPVVL	SAN(1)ASFNIK	11458000	8863900	7287600	14447000	16680000	18165000	0	0	0	0
tr|H7BXL0|H7BXL0_HUMAN;tr|B7Z6T9|B7Z6T9_HUMAN;tr|Q9Y3V7|Q9Y3V7_HUMAN;tr|Q86V58|Q86V58_HUMAN;sp|P98095|FBLN2_HUMAN;tr|F5H1F3|F5H1F3_HUMAN;tr|B7Z9B8|B7Z9B8_HUMAN	0.999997	GRSCKDVDECALGTHNCSEAETCHNIQGSFR	DVDECALGTHN(1)CSEAETCHNIQGSFR	32819000	38318000	28780000	34883000	27762000	30648000	0	0	0	0
sp|P11047|LAMC1_HUMAN	0.999998	VKDVDQNLMDRLQRVNNTLSSQISRLQNIRN	VN(1)NTLSSQISR	64373000	45751000	58050000	64738000	74437000	58682000	0	0	0	0
tr|C9J1V2|C9J1V2_HUMAN;tr|C9J4H5|C9J4H5_HUMAN;tr|Q59G50|Q59G50_HUMAN;tr|C9JQ85|C9JQ85_HUMAN;sp|Q13275|SEM3F_HUMAN;tr|C9IYS6|C9IYS6_HUMAN	0.999998	ELKATGTAHFFNFLLNTTDYRILLKDEDHDR	ATGTAHFFNFLLN(1)TTDYR	7460100	4450500	5165300	15751000	18288000	18394000	0	0	0	0
tr|L7RXH0|L7RXH0_HUMAN;tr|A5YM53|A5YM53_HUMAN;sp|P06756|ITAV_HUMAN;tr|B7ZLX0|B7ZLX0_HUMAN	0.999998	DTTGLQPILNQFTPANISRQAHILLDCGEDN	TAADTTGLQPILNQFTPAN(1)ISR	23874000	20660000	15636000	27205000	18091000	30158000	0	0	0	0
tr|Q53GD2|Q53GD2_HUMAN;tr|A4D1B8|A4D1B8_HUMAN;sp|Q14314|FGL2_HUMAN	0.999998	VNMNNIENYVDSKVANLTFVVNSLDGKCSKC	VAN(1)LTFVVNSLDGK	5870200	4103400	5830200	11363000	7012600	14303000	0	0	0	0
sp|Q07954|LRP1_HUMAN;tr|Q59FG2|Q59FG2_HUMAN	0.999999	FANRYYLRKLNLDGSNYTLLKQGLNNAVALD	KLNLDGSN(1)YTLLK	7977400	9824800	7290800	16686000	8711000	11315000	0	0	0	0
sp|Q68D85|NR3L1_HUMAN	0.999999	DVITGPTIKNMDGTFNVTSCLKLNSSQEDPG	NMDGTFN(1)VTSCLK	12425000	15391000	12100000	3652200	2731800	3532500	0	0	0	0
sp|Q6YHK3|CD109_HUMAN	0.999999	EILTTVTESVTGISRNVSTNVFFKQHDYIIE	N(1)VSTNVFFK	34104000	26261000	25302000	48337000	43041000	44014000	0	0	0	0
sp|Q99650|OSMR_HUMAN;tr|B4E1W9|B4E1W9_HUMAN;tr|H0Y9E3|H0Y9E3_HUMAN	0.999999	DKPSSSELHSIPAPANSTKLILDRCSYQICV	ILFYNVVVENLDKPSSSELHSIPAPAN(1)STK	198350000	71801000	120420000	64609000	38249000	51818000	0	0	0	0
sp|Q9H4F8|SMOC1_HUMAN	0.999999	PTLWIKHLVIKDSKLNNTNIRNSEKVYSCDQ	LN(1)NTNIR	694120000	413500000	446080000	943230000	849710000	781550000	0	0	0	0
tr|B4DEN5|B4DEN5_HUMAN;tr|B3KQQ7|B3KQQ7_HUMAN;sp|O43505|B3GN1_HUMAN	0.999999	LARVAQPGINYALGTNVSYPNNLLRNLAREG	VAQPGINYALGTN(1)VSYPNNLLR	52973000	36842000	46295000	33208000	46754000	55966000	0	0	0	0
tr|B4DHC3|B4DHC3_HUMAN;sp|Q15262|PTPRK_HUMAN;tr|Q86WJ2|Q86WJ2_HUMAN;tr|Q68DT8|Q68DT8_HUMAN;tr|F5GXI4|F5GXI4_HUMAN;tr|Q5TG12|Q5TG12_HUMAN;tr|B7ZMG0|B7ZMG0_HUMAN;tr|E9PGC5|E9PGC5_HUMAN;tr|H0YDP9|H0YDP9_HUMAN;tr|E9PRW2|E9PRW2_HUMAN	0.999999	ILVRVNKGPLANPIWNVTGFTGRDWLRAELA	GPLANPIWN(1)VTGFTGR	13475000	10706000	13681000	12146000	11112000	22897000	0	0	0	0
tr|B4E3J7|B4E3J7_HUMAN;sp|P07996|TSP1_HUMAN	0.999999	SDPMYRCECKPGYAGNGIICGEDTDLDGWPN	CECKPGYAGN(1)GIICGEDTDLDGWPNENLVCVAN(1)ATYHCK	34585000	60893000	7099200	47358000	95062000	87657000	0	0	0	0
sp|O00468|AGRIN_HUMAN	1	APPYLWPAHKNELMLNSSLMRITLRNLEEVE	NELMLN(1)SSLMR	23689000	25029000	24718000	10618000	13424000	9993300	0	0	0	0
sp|O00468|AGRIN_HUMAN;tr|Q5XG79|Q5XG79_HUMAN;tr|B3KMM7|B3KMM7_HUMAN	1	GSAHCVCPMLTCPEANATKVCGSDGVTYGNE	CVEESGSAHCVCPMLTCPEAN(1)ATK	170510000	226260000	186390000	16116000	12599000	16564000	0	0	0	0
sp|O14672|ADA10_HUMAN;tr|B4DU28|B4DU28_HUMAN	1	EKCRDDSDCAREGICNGFTALCPASDPKPNF	EGICN(1)GFTALCPASDPKPN(0.977)FTDCN(0.023)R	62660000	66761000	72472000	114650000	66185000	84133000	0	0	0	0
sp|O14672|ADA10_HUMAN;tr|B4DU28|B4DU28_HUMAN;tr|A0AV88|A0AV88_HUMAN;tr|H0YNC5|H0YNC5_HUMAN	1	GDKLNNNKFSLCSIRNISQVLEKKRNNCFVE	N(1)ISQVLEKK	18569000	21318000	17195000	20597000	20288000	24641000	0	0	0	0
sp|O15031|PLXB2_HUMAN	1	SYGKNIDSKLHVTLYNCSFGRSDCSLCRAAN	LHVTLYN(1)CSFGR	4737200	1909000	1838800	4651400	3387300	3722400	0	0	0	0
sp|O15031|PLXB2_HUMAN	1	SGTFAFRTPKLSHDANETLPLHLYVKSYGKN	LSHDAN(1)ETLPLHLYVK	14034000	15859000	13875000	21321000	14919000	23067000	0	0	0	0
sp|O15031|PLXB2_HUMAN	1	GVQAGDIQRISVAGRNCSFQPERYSVSTRIV	N(1)CSFQPER	23731000	17717000	19057000	19435000	18838000	22303000	0	0	0	0
sp|O15031|PLXB2_HUMAN	1	SRSKSCVAVTSAQPQNMSRRAQGEVQLTVSP	SCVAVTSAQPQN(1)MSRR	10878000	13924000	10889000	14249000	20583000	17855000	0	0	0	0
sp|O15031|PLXB2_HUMAN;tr|E2PU09|E2PU09_HUMAN;tr|A0PK02|A0PK02_HUMAN	1	RDGLRGTAVLQRGGLNLTAVTVAAENNHTVA	GGLN(1)LTAVTVAAEN(0.188)N(0.812)HTVAFLGTSDGR	19037000	13543000	24418000	26833000	15926000	15450000	0	0	0	0
sp|O15031|PLXB2_HUMAN;tr|E2PU09|E2PU09_HUMAN;tr|A0PK02|A0PK02_HUMAN;tr|A6QRH1|A6QRH1_HUMAN	1	CGSLFKGICALRALSNISLRLFYEDGSGEKS	ALSN(1)ISLR	16467000	14871000	13051000	12568000	13585000	13331000	0	0	0	0
sp|O15031|PLXB2_HUMAN;tr|Q3LIB1|Q3LIB1_HUMAN	1	SLQPMTVVGTDYVFHNDTKVVFLSPAVPEEP	EAESLQPMTVVGTDYVFHN(1)DTK	21668000	14122000	14706000	29205000	30977000	32670000	0	0	0	0
sp|O15031|PLXB2_HUMAN;tr|Q3LIB1|Q3LIB1_HUMAN;tr|H0Y6J7|H0Y6J7_HUMAN	1	TEAGAFEYVPDPTFENFTGGVKKQVNKLIHA	TEAGAFEYVPDPTFEN(1)FTGGVKK	45307000	30788000	33701000	44493000	51519000	38450000	0	0	0	0
sp|O15230|LAMA5_HUMAN	1	EICAPGFYGNALLPGNCTRCDCTPCGTEACD	CEICAPGFYGNALLPGN(1)CTR	73296000	65636000	70765000	46244000	38320000	38067000	0	0	0	0
sp|O15230|LAMA5_HUMAN	1	RLEEALQRKQELSRDNATLQATLHAARDTLA	KQELSRDN(1)ATLQATLHAAR	49952000	43820000	36493000	18250000	11631000	10579000	0	0	0	0
sp|O15230|LAMA5_HUMAN	1	VEVLINAGRVWQGHANASFCPHGYGCRTLVV	VWQGHAN(1)ASFCPHGYGCR	15334000	21266000	13937000	31498000	31803000	34144000	0	0	0	0
sp|O15230|LAMA5_HUMAN	1	VVRQGLVDRAQQLLANSTALEEAMLQEQQRL	AQQLLAN(1)STALEEAMLQEQQR	411620000	485080000	368030000	195100000	181930000	201610000	0	0	0	0
sp|O15230|LAMA5_HUMAN	1	AGALLPAIHEQLRGINASSMAWARLHRLNAS	GIN(1)ASSMAWAR	25522000	18387000	19975000	22488000	24109000	23437000	0	0	0	0
sp|O15230|LAMA5_HUMAN	1	TLSELMSQTGHLGLANASAPSGEQLLRTLAE	TLSELMSQTGHLGLAN(1)ASAPSGEQLLR	487870000	520340000	420030000	280410000	207170000	423930000	0	0	0	0
sp|O15230|LAMA5_HUMAN	1	GINASSMAWARLHRLNASIADLQSQLRSPLG	LN(1)ASIADLQSQLR	45292000	46615000	45938000	67482000	46348000	64771000	0	0	0	0
sp|O15230|LAMA5_HUMAN;tr|F2Z2S4|F2Z2S4_HUMAN	1	KGIKALGKYVDLKRLNTTGVSAGCTADLLVG	RLN(1)TTGVSAGCTADLLVGR	16176000	16950000	13912000	25501000	26112000	25883000	0	0	0	0
sp|O15230|LAMA5_HUMAN;tr|F2Z2S4|F2Z2S4_HUMAN	1	GPQRVFDLQQNLGSVNVSTGCAPALQAQTPG	VFDLQQNLGSVN(1)VSTGCAPALQAQTPGLGPR	325600000	149660000	207390000	127090000	113510000	85093000	0	0	0	0
sp|O15230|LAMA5_HUMAN;tr|Q5JTP4|Q5JTP4_HUMAN;tr|E2QRK0|E2QRK0_HUMAN;tr|Q5U4N9|Q5U4N9_HUMAN	1	GFTGFPSCYPTPSSSNDTREQVLPAGQIVNC;GFTGFPSCYPTPSSSNDTREQVLPAGQIVSG	CDVCAEGFTGFPSCYPTPSSSN(1)DTR	111290000	81669000	85099000	33075000	69263000	56294000	0	0	0	0
sp|O15230|LAMA5_HUMAN;tr|Q5JTP4|Q5JTP4_HUMAN;tr|E2QRK0|E2QRK0_HUMAN;tr|Q5U4N9|Q5U4N9_HUMAN	1	LYCKLVGGPVAGGDPNQTIRGQYCDICTAAN	LVGGPVAGGDPN(1)QTIR	283380000	275510000	267850000	184400000	179230000	214290000	0	0	0	0
sp|O43897|TLL1_HUMAN;tr|E9PD25|E9PD25_HUMAN;tr|B7ZLW3|B7ZLW3_HUMAN	1	CIWRVSVTPGEKIVLNFTTMDLYKSSLCWYD	IVLN(1)FTTMDLYK	9182500	14935000	9317000	29411000	26167000	33669000	0	0	0	0
sp|O60487|MPZL2_HUMAN	1	IAAVEIYTSRVLEAVNGTDARLKCTFSSFAP	VLEAVN(1)GTDAR	9774600	9678300	7475600	3734500	3537300	3172100	0	0	0	0
sp|O75326|SEM7A_HUMAN	1	GGRGKVYLFDFPEGKNASVRTVNIGSTKGSC	VYLFDFPEGKN(1)ASVR	12913000	9957900	8818100	6143900	5863200	9876100	0	0	0	0
sp|O75326|SEM7A_HUMAN;tr|F5GYX3|F5GYX3_HUMAN	1	FFREDNPDKNPEAPLNVSRVAQLCRGDQGGE	EDNPDKNPEAPLN(1)VSR	30645000	27324000	24980000	19139000	15837000	14987000	0	0	0	0
sp|O95633|FSTL3_HUMAN	1	RAECCASGNIDTAWSNLTHPGNKINLLGFLG	AECCASGNIDTAWSN(1)LTHPGNK	792570000	774320000	908220000	2592300000	3389200000	3074100000	0	0	0	0
sp|P01024|CO3_HUMAN;tr|B4E216|B4E216_HUMAN;tr|M0R1Q1|M0R1Q1_HUMAN;tr|B4DR57|B4DR57_HUMAN	1	KLVLSSEKTVLTPATNHMGNVTFTIPANREF	TVLTPATN(1)HMGN(1)VTFTIPANR	104740000	103450000	100940000	49794000	49319000	53452000	0	0	0	0
sp|P01024|CO3_HUMAN;tr|B4E216|B4E216_HUMAN;tr|M0R1Q1|M0R1Q1_HUMAN;tr|B4DR57|B4DR57_HUMAN	1	SSEKTVLTPATNHMGNVTFTIPANREFKSEK	TVLTPATNHMGN(1)VTFTIPANR	2334800000	1605800000	1564400000	653320000	76828000	741050000	0	0	0	0
sp|P01861|IGHG4_HUMAN;tr|Q6MZX7|Q6MZX7_HUMAN	1	VEVHNAKTKPREEQFNSTYRVVSVLTVLHQD	TKPREEQFN(1)STYR	229460000	221260000	153020000	260410000	255910000	300750000	0	0	0	0
sp|P05204|HMGN2_HUMAN	1	KGKADAGKEGNNPAENGDAKTDQAQKAEGAG	EGNNPAEN(1)GDAKTDQAQKAEGAGDAK	46447000	30996000	29608000	41586000	42283000	45723000	0	0	0	0
sp|P05556|ITB1_HUMAN	1	CQSEGIPESPKCHEGNGTFECGACRCNEGRV	CHEGN(1)GTFECGACR	21729000	20628000	17874000	39702000	51394000	59118000	0	0	0	0
sp|P05556|ITB1_HUMAN	1	KGEKKDTCTQECSYFNITKVESRDKLPQPVQ	KDTCTQECSYFN(1)ITKVESR	23087000	20453000	31155000	24186000	21351000	36942000	0	0	0	0
sp|P05556|ITB1_HUMAN	1	STTPAKLRNPCTSEQNCTSPFSYKNVLSLTN	NPCTSEQN(1)CTSPFSYK	17366000	21284000	19133000	100030000	51750000	71305000	0	0	0	0
sp|P05556|ITB1_HUMAN	1	KLSEGVTISYKSYCKNGVNGTGENGRKCSNI	N(1)GVN(1)GTGEN(1)GRK	18720000	11841000	11186000	25810000	32535000	27712000	0	0	0	0
sp|P05556|ITB1_HUMAN	1	EGVTISYKSYCKNGVNGTGENGRKCSNISIG	N(1)GVN(1)GTGEN(1)GRK	18720000	11841000	11186000	25810000	32535000	27712000	0	0	0	0
sp|P05556|ITB1_HUMAN	1	SYKSYCKNGVNGTGENGRKCSNISIGDEVQF	N(1)GVN(1)GTGEN(1)GRK	8032000	9590800	8844300	14421000	18609000	14273000	0	0	0	0
sp|P07942|LAMB1_HUMAN;tr|G3XAI2|G3XAI2_HUMAN;tr|E7EPA6|E7EPA6_HUMAN	1	RYVVLPRPVCFEKGTNYTVRLELPQYTSSDS	GTN(1)YTVR	116510000	141540000	98107000	62349000	69939000	83950000	0	0	0	0
sp|P07942|LAMB1_HUMAN;tr|G3XAI2|G3XAI2_HUMAN;tr|Q8TAS6|Q8TAS6_HUMAN	1	MAQVEVKLSDTTSQSNSTAKELDSLQTEAES	LSDTTSQSN(1)STAKELDSLQTEAESLDNTVK	461240000	443230000	457330000	292820000	306050000	332460000	0	0	0	0
sp|P07942|LAMB1_HUMAN;tr|G3XAI2|G3XAI2_HUMAN;tr|Q8TAS6|Q8TAS6_HUMAN	1	ADEAKQSAEDILLKTNATKEKMDKSNEELRN	QSAEDILLKTN(1)ATKEK	28979000	26800000	24984000	46009000	50079000	68961000	0	0	0	0
sp|P07942|LAMB1_HUMAN;tr|G3XAI2|G3XAI2_HUMAN;tr|Q8TAS6|Q8TAS6_HUMAN	1	EVLKMEMPSTPQQLQNLTEDIRERVESLSQV	MEMPSTPQQLQN(1)LTEDIRER	85229000	42619000	63449000	141360000	111390000	142380000	0	0	0	0
sp|P08603|CFAH_HUMAN;tr|Q14006|Q14006_HUMAN;tr|A8K5T0|A8K5T0_HUMAN	1	KIPCSQPPQIEHGTINSSRSSQESYAHGTKL	WQSIPLCVEKIPCSQPPQIEHGTIN(1)SSR	151210000	164560000	140170000	17161000	13308000	13428000	0	0	0	0
sp|P08603|CFAH_HUMAN;tr|Q14006|Q14006_HUMAN;tr|A8K5T0|A8K5T0_HUMAN	1	VTYTCATYYKMDGASNVTCINSRWTGRPTCR	MDGASN(1)VTCIN(1)SR	77043000	71423000	78758000	11574000	7941800	11638000	0	0	0	0
sp|P10253|LYAG_HUMAN;tr|B7Z5V6|B7Z5V6_HUMAN	1	YRPYDEGLRRGVFITNETGQPLIGKVWPGST	RGVFITN(1)ETGQPLIGK	62537000	61780000	68058000	37541000	36663000	45251000	0	0	0	0
sp|P10253|LYAG_HUMAN;tr|B7Z5V6|B7Z5V6_HUMAN	1	RWGYSSTAITRQVVENMTRAHFPLDVQWNDL	QVVEN(1)MTR	13034000	12834000	12604000	16406000	13868000	13037000	0	0	0	0
sp|P10909|CLUS_HUMAN;tr|B4DW11|B4DW11_HUMAN;tr|H0YC35|H0YC35_HUMAN;tr|H0YAS8|H0YAS8_HUMAN;tr|Q8IWM0|Q8IWM0_HUMAN	1	LEQLNEQFNWVSRLANLTQGEDQYYLRVTTV	LAN(1)LTQGEDQYYLR	1949000000	1652800000	1488900000	1318700000	1445200000	1497700000	0	0	0	0
sp|P10909|CLUS_HUMAN;tr|E7ETB4|E7ETB4_HUMAN;tr|E5RGB0|E5RGB0_HUMAN;tr|E5RH61|E5RH61_HUMAN;tr|E5RJZ5|E5RJZ5_HUMAN;tr|E7ERK6|E7ERK6_HUMAN;tr|H0YLK8|H0YLK8_HUMAN	1	LSNLEEAKKKKEDALNETRESETKLKELPGV	KKEDALN(1)ETR	157470000	102810000	131940000	58681000	55840000	60592000	0	0	0	0
sp|P10909|CLUS_HUMAN;tr|E7ETB4|E7ETB4_HUMAN;tr|E5RGB0|E5RGB0_HUMAN;tr|E5RH61|E5RH61_HUMAN;tr|E5RJZ5|E5RJZ5_HUMAN;tr|E7ERK6|E7ERK6_HUMAN;tr|H0YLK8|H0YLK8_HUMAN	1	TRESETKLKELPGVCNETMMALWEECKPCLK	LKELPGVCN(1)ETMMALWEECKPCLK	199070000	205800000	246730000	86623000	71798000	70307000	0	0	0	0
sp|P11047|LAMC1_HUMAN	1	FVGNRCDQCEENYFYNRSWPGCQECPACYRL	CDQCEENYFYN(1)R	134640000	85889000	82773000	60996000	77280000	63626000	0	0	0	0
sp|P11047|LAMC1_HUMAN	1	NKAHEAERIASAVQKNATSTKAEAERTFAEV	N(1)ATSTKAEAER	415510000	292860000	326920000	119450000	130010000	137520000	0	0	0	0
sp|P11047|LAMC1_HUMAN	1	AFEIEELNRKYEQAKNISQDLEKQAARVHEE	YEQAKN(1)ISQDLEK	310780000	305430000	222800000	165570000	192530000	213540000	0	0	0	0
sp|P11047|LAMC1_HUMAN	1	HKQEADDIVRVAKTANDTSTEAYNLLLRTLA	TAN(1)DTSTEAYNLLLR	196530000	157910000	148700000	102410000	102820000	121230000	0	0	0	0
sp|P11047|LAMC1_HUMAN	1	STEAYNLLLRTLAGENQTAFEIEELNRKYEQ	TLAGEN(1)QTAFEIEELNRK	141090000	142740000	158990000	79852000	95171000	75870000	0	0	0	0
sp|P11047|LAMC1_HUMAN	1	ANDILNNLKDFDRRVNDNKTAAEEALRKIPA	VN(1)DN(1)KTAAEEALR	11598000	5334800	5718000	5202300	3837900	5967900	0	0	0	0
sp|P11047|LAMC1_HUMAN	1	PWRPALTPFEFQKLLNNLTSIKIRGTYSERS	LLN(1)N(1)LTSIK	26906000	18336000	21587000	15585000	16152000	9443900	0	0	0	0
sp|P11047|LAMC1_HUMAN	1	WRPALTPFEFQKLLNNLTSIKIRGTYSERSA	LLN(1)N(1)LTSIK	315410000	305560000	256970000	202090000	160500000	201930000	0	0	0	0
sp|P11047|LAMC1_HUMAN	1	DILNNLKDFDRRVNDNKTAAEEALRKIPAIN	VN(1)DN(1)KTAAEEALR	94569000	66950000	80115000	26862000	34992000	42807000	0	0	0	0
sp|P11047|LAMC1_HUMAN	1	NKTAAEEALRKIPAINQTITEANEKTREAQQ	KIPAIN(1)QTITEAN(1)EK	269630000	241150000	208050000	128030000	121490000	153890000	0	0	0	0
sp|P11717|MPRI_HUMAN;tr|Q59EZ3|Q59EZ3_HUMAN	1	LLTQKLTYENGLLKMNFTGGDTCHKVYQRST	MN(1)FTGGDTCHK	9864800	4936400	6691700	8006900	8742200	8454300	0	0	0	0
sp|P11717|MPRI_HUMAN;tr|Q59EZ3|Q59EZ3_HUMAN	1	YSDGDDCGHGKKIKTNITLVCKPGDLESAPV	TN(1)ITLVCKPGDLESAPVLR	56247000	45911000	45164000	30969000	35403000	32582000	0	0	0	0
sp|P13473|LAMP2_HUMAN;tr|B4DF49|B4DF49_HUMAN	1	TDSENATCLYAKWQMNFTVRYETTNKTYKTV	WQMN(1)FTVR	9699000	11158000	11354000	2508900	1605400	2966900	0	0	0	0
sp|P13473|LAMP2_HUMAN;tr|B4DF49|B4DF49_HUMAN;tr|B4E2S7|B4E2S7_HUMAN;tr|H0YCG2|H0YCG2_HUMAN;tr|B7Z2R9|B7Z2R9_HUMAN	1	GAFQINTFDLRVQPFNVTQGKYSTAQDCSAD	VQPFN(1)VTQGK	15235000	14816000	17479000	25820000	17868000	25264000	0	0	0	0
sp|P15144|AMPN_HUMAN;tr|Q59E93|Q59E93_HUMAN	1	CKEATDVIIIHSKKLNYTLSQGHRVVLRGVG	KLN(1)YTLSQGHR	3702400	1700500	2718700	14068000	11083000	14571000	0	0	0	0
sp|P15328|FOLR1_HUMAN	1	CRTSYTCKSNWHKGWNWTSGFNKCAVGAACQ	SNWHKGWN(1)WTSGFNK	2330300000	1626100000	1608300000	16492000	18373000	18054000	0	0	0	0
sp|P15328|FOLR1_HUMAN;tr|Q9NP04|Q9NP04_HUMAN	1	HEQCRPWRKNACCSTNTSQEAHKDVSYLYRF	N(1)ACCSTN(1)TSQEAHKDVSYLYR	449050000	434420000	325410000	3604900	3693500	6404400	0	0	0	0
sp|P15529|MCP_HUMAN;tr|B4DL30|B4DL30_HUMAN	1	YFYIPPLATHTICDRNHTWLPVSDDACYRET	KGYFYIPPLATHTICDRN(1)HTWLPVSDDACYR	21713000	21944000	1686800	86657000	89986000	120740000	0	0	0	0
sp|P19883|FST_HUMAN;tr|H0YA75|H0YA75_HUMAN	1	TWKGPVCGLDGKTYRNECALLKARCKEQPEL	TYRN(1)ECALLK	8340600	3223700	4480600	9653900	6420700	11095000	0	0	0	0
sp|P23284|PPIB_HUMAN	1	YGPGWVSMANAGKDTNGSQFFITTVKTAWLD	DTN(1)GSQFFITTVK	50940000	40600000	43607000	89037000	74880000	117110000	0	0	0	0
sp|P25391|LAMA1_HUMAN	1	TNRFQENAVEITRQTNESLLILRAIPKGIRD	QTN(1)ESLLILR	34892000	29331000	24996000	49740000	46858000	55785000	0	0	0	0
sp|P25391|LAMA1_HUMAN	1	LLEIMQIRDFTQLHQNATLELKAAEDLLSQI	DFTQLHQN(1)ATLELK	2333400	3031700	2916900	5529800	7507400	10311000	0	0	0	0
sp|P25391|LAMA1_HUMAN	1	VSTLRDVAGLSQELLNTSASLSRVNTTLRET	DVAGLSQELLN(1)TSASLSRVN(1)TTLR	82478000	59553000	59061000	107730000	109460000	139150000	0	0	0	0
sp|P25391|LAMA1_HUMAN;tr|Q7Z5W6|Q7Z5W6_HUMAN;tr|B3KSD8|B3KSD8_HUMAN;tr|B3KRN6|B3KRN6_HUMAN;tr|Q6P6D3|Q6P6D3_HUMAN	1	YLGGLPSQYQARKIGNITHSIPACIGDVTVN	KIGN(1)ITHSIPACIGDVTVNSK	21698000	22831000	17827000	56805000	61062000	48174000	0	0	0	0
sp|P30530|UFO_HUMAN	1	APGHGPQRSLHVPGLNKTSSFSCEAHNAKGV	SLHVPGLN(1)KTSSFSCEAHN(1)AK	53636000	58960000	61322000	28543000	21802000	30510000	0	0	0	0
sp|P30530|UFO_HUMAN;tr|M0R0W6|M0R0W6_HUMAN	1	EGVPLGPPENISATRNGSQAFVHWQEPRAPL	N(1)GSQAFVHWQEPR	132980000	100330000	147840000	104250000	165590000	141460000	0	0	0	0
sp|P35555|FBN1_HUMAN	1	SLASWDVEKTAIFAFNISHVSNKVRILELLP	TAIFAFN(1)ISHVSNK	11025000	13906000	11695000	76714000	81508000	103970000	0	0	0	0
sp|P35555|FBN1_HUMAN;tr|B4E3I6|B4E3I6_HUMAN;tr|Q59HB9|Q59HB9_HUMAN;tr|H0YND0|H0YND0_HUMAN	1	MDMRRSLCYRNYYADNQTCDGELLFNMTKKM	NYYADN(1)QTCDGELLFN(1)MTKK	41403000	43921000	25222000	32258000	64024000	59119000	0	0	0	0
sp|P35555|FBN1_HUMAN;tr|B4E3I6|B4E3I6_HUMAN;tr|Q59HB9|Q59HB9_HUMAN;tr|H0YND0|H0YND0_HUMAN	1	LGKAWGTPCEMCPAVNTSEYKILCPGGEGFR	AWGTPCEMCPAVN(1)TSEYK	34589000	37888000	32941000	24748000	28712000	24757000	0	0	0	0
sp|P35555|FBN1_HUMAN;tr|B4E3I6|B4E3I6_HUMAN;tr|Q59HB9|Q59HB9_HUMAN;tr|H0YND0|H0YND0_HUMAN	1	NYYADNQTCDGELLFNMTKKMCCCSYNIGRA	NYYADN(1)QTCDGELLFN(1)MTKK	41403000	43921000	25222000	32258000	64024000	59119000	0	0	0	0
sp|P35555|FBN1_HUMAN;tr|Q75N88|Q75N88_HUMAN	1	EYLYPSREPPRVLPVNVTDYCQLVRYLCQNG	VLPVN(1)VTDYCQLVR	209080000	208640000	212210000	425120000	388930000	386170000	0	0	0	0
sp|P35555|FBN1_HUMAN;tr|Q75N88|Q75N88_HUMAN;tr|Q9NP01|Q9NP01_HUMAN	1	KCRCDSGFALDSEERNCTDIDECRISPDLCG	N(1)CTDIDECR	18576000	24999000	21448000	43976000	30527000	40419000	0	0	0	0
sp|P35556|FBN2_HUMAN	1	SLESVDMDSPVNMKFNLSHLGSKEHILELRP	FN(1)LSHLGSK	16234000	13720000	17520000	32994000	38286000	32160000	0	0	0	0
sp|P35556|FBN2_HUMAN	1	TMCMDVDECERHPCGNGTCKNTVGSYNCLCY	HPCGN(1)GTCK	48033000	31329000	31338000	19208000	27821000	19885000	0	0	0	0
sp|P35556|FBN2_HUMAN	1	HNCMDMRKSFCYRSYNGTTCENELPFNVTKR	SYN(1)GTTCENELPFN(1)VTKR	88361000	77154000	103030000	80849000	105270000	109660000	0	0	0	0
sp|P35556|FBN2_HUMAN	1	YRSYNGTTCENELPFNVTKRMCCCTYNVGKA	SYN(1)GTTCENELPFN(1)VTKR	88361000	77154000	103030000	80849000	105270000	109660000	0	0	0	0
sp|P35556|FBN2_HUMAN;tr|D6RJI3|D6RJI3_HUMAN	1	KCRCNSGFALDMEERNCTDIDECRISPDLCG	N(1)CTDIDECR	107870000	83728000	58248000	73574000	128650000	106300000	0	0	0	0
sp|P42785|PCP_HUMAN	1	LHLPTNPTSLPAVAKNYSVLYFQQKVDHFGF	N(1)YSVLYFQQK	34894000	42046000	33247000	9429700	11582000	12483000	0	0	0	0
sp|P46531|NOTC1_HUMAN	1	GTLVVVVLMPPEQLRNSSFHFLRELSRVLHT	N(1)SSFHFLR	4938200	2285400	2815100	2389700	2786900	2839600	0	0	0	0
sp|P55268|LAMB2_HUMAN;tr|Q8N9Q8|Q8N9Q8_HUMAN;tr|Q15483|Q15483_HUMAN	1	ASEAQQRAQAALDKANASRGQVEQANQELQE	AQAALDKAN(1)ASR	23656000	16649000	11123000	6167800	8338800	10455000	0	0	0	0
sp|P55268|LAMB2_HUMAN;tr|Q8N9Q8|Q8N9Q8_HUMAN;tr|Q15483|Q15483_HUMAN	1	MQEKLGIVQGIVGARNTSAASTAQLVEATEE	N(1)TSAASTAQLVEATEELRR	55075000	45013000	50130000	26796000	29916000	35184000	0	0	0	0
sp|P80188|NGAL_HUMAN;tr|B2ZDQ1|B2ZDQ1_HUMAN;tr|H9KV70|H9KV70_HUMAN	1	KMYATIYELKEDKSYNVTSVLFRKKKCDYWI	SYN(1)VTSVLFRK	316870000	304030000	329000000	19047000	17777000	27419000	0	0	0	0
sp|P98160|PGBM_HUMAN	1	DAGVYICTCRNLHQSNTSRAELLVTEAPSKP	NLHQSN(1)TSR	1260400000	783470000	745460000	210000000	217370000	218380000	0	0	0	0
sp|P98160|PGBM_HUMAN;tr|H0Y3B2|H0Y3B2_HUMAN	1	FPRACTEAEFACHSYNECVALEYRCDRRPDC	ACTEAEFACHSYN(1)ECVALEYR	23265000	20178000	20577000	27004000	29650000	24834000	0	0	0	0
sp|P98160|PGBM_HUMAN;tr|Q59EG0|Q59EG0_HUMAN	1	SLTQGSLIVGDLAPVNGTSQGKFQGLDLNEE	SLTQGSLIVGDLAPVN(1)GTSQGK	426010000	272430000	362080000	106160000	142680000	107260000	0	0	0	0
sp|P98160|PGBM_HUMAN;tr|Q59EG0|Q59EG0_HUMAN;tr|Q2VPA1|Q2VPA1_HUMAN	1	RELRIQGEEIVFHDLNLTAHGISHCPTCRDR	IQGEEIVFHDLN(1)LTAHGISHCPTCR	91217000	121500000	117840000	83614000	79166000	81949000	0	0	0	0
sp|P98160|PGBM_HUMAN;tr|Q5SZJ2|Q5SZJ2_HUMAN	1	LGSGDFQMVYFRALVNFTRSIEYSPQLEDAG	ALVN(1)FTR	300710000	241270000	222430000	113470000	84544000	107910000	0	0	0	0
sp|Q02388|CO7A1_HUMAN	1	TAPEPVGRVSRLQILNASSDVLRITWVGVTG	LQILN(1)ASSDVLR	86329000	68766000	91209000	69902000	70933000	96007000	0	0	0	0
sp|Q03405|UPAR_HUMAN;tr|M0QYR6|M0QYR6_HUMAN;tr|Q9UPI5|Q9UPI5_HUMAN;tr|M0QYS6|M0QYS6_HUMAN;tr|M0R383|M0R383_HUMAN;tr|M0R0Y4|M0R0Y4_HUMAN	1	ENLPQNGRQCYSCKGNSTHGCSSEETFLIDC	GN(1)STHGCSSEETFLIDCR	51649000	56546000	51684000	38326000	43560000	51201000	0	0	0	0
sp|Q03405|UPAR_HUMAN;tr|M0R1I2|M0R1I2_HUMAN	1	PMNQCLVATGTHEPKNQSYMVRGCATASMCQ	N(1)QSYMVR	3234300	2693900	2538900	6155800	5215200	6720200	0	0	0	0
sp|Q07954|LRP1_HUMAN	1	WRTNTLAKANKWTGHNVTVVQRTNTQPFDLQ	WTGHN(1)VTVVQR	7789300	4271400	5088400	7965100	7860000	8584000	0	0	0	0
sp|Q07954|LRP1_HUMAN	1	ANAQQKTSVIRVNRFNSTEYQVVTRVDKGGA	FN(1)STEYQVVTR	33624000	19759000	19850000	13017000	13999000	13667000	0	0	0	0
sp|Q07954|LRP1_HUMAN	1	DRTHANGSIKRGSKDNATDSVPLRTGIGVQL	RGSKDN(1)ATDSVPLR	5362000	4769700	6655200	8699100	7949900	7982700	0	0	0	0
sp|Q07954|LRP1_HUMAN	1	YWVDAFYDRIETILLNGTDRKIVYEGPELNH	IETILLN(1)GTDRK	4009200	3684000	3289100	2323700	1827400	3120800	0	0	0	0
sp|Q07954|LRP1_HUMAN;tr|Q59FG2|Q59FG2_HUMAN	1	EAPKNPHCTSQEHKCNASSQFLCSSGRCVAE	CN(1)ASSQFLCSSGR	11240000	8252000	8514600	7193400	8684800	10168000	0	0	0	0
sp|Q08380|LG3BP_HUMAN;tr|B4DVE1|B4DVE1_HUMAN;tr|B4DI70|B4DI70_HUMAN;tr|B4DWA8|B4DWA8_HUMAN;tr|B3KP88|B3KP88_HUMAN;tr|B4DDG4|B4DDG4_HUMAN	1	DFEGWKAAIPSALDTNSSKSTSSFPCPAGHF	AAIPSALDTN(1)SSK	6073800000	5317600000	4926900000	8544600000	7388700000	8089300000	0	0	0	0
sp|Q08380|LG3BP_HUMAN;tr|B4DVE1|B4DVE1_HUMAN;tr|B4DI70|B4DI70_HUMAN;tr|B4DWA8|B4DWA8_HUMAN;tr|B3KP88|B3KP88_HUMAN;tr|B4DDG4|B4DDG4_HUMAN	1	FHTVPFQLLARYKGLNLTEDTYKPRIYTSPT	YKGLN(1)LTEDTYKPR	2103200000	2137600000	2079200000	3132400000	2507200000	2712300000	0	0	0	0
sp|Q08380|LG3BP_HUMAN;tr|B4DVE1|B4DVE1_HUMAN;tr|B4DI70|B4DI70_HUMAN;tr|B4DWA8|B4DWA8_HUMAN;tr|B3KP88|B3KP88_HUMAN;tr|B4DDG4|B4DDG4_HUMAN	1	HFNGFRTVIRPFYLTNSSGVD__________	TVIRPFYLTN(1)SSGVD	3575400000	3346100000	2200800000	4353000000	4028400000	4559100000	0	0	0	0
sp|Q08380|LG3BP_HUMAN;tr|B4DVE1|B4DVE1_HUMAN;tr|B4DI70|B4DI70_HUMAN;tr|K7EKQ5|K7EKQ5_HUMAN;tr|K7EP36|K7EP36_HUMAN;tr|K7ERZ6|K7ERZ6_HUMAN;tr|K7EJD3|K7EJD3_HUMAN;tr|K7ES75|K7ES75_HUMAN;tr|K7EN99|K7EN99_HUMAN	1	DLTDASVVCRALGFENATQALGRAAFGQGSG	ALGFEN(1)ATQALGR	9068800000	7093800000	8312300000	9581000000	12605000000	12093000000	0	0	0	0
sp|Q08380|LG3BP_HUMAN;tr|B4DVE1|B4DVE1_HUMAN;tr|B4DWA8|B4DWA8_HUMAN;tr|B3KP88|B3KP88_HUMAN;tr|B4DDG4|B4DDG4_HUMAN;tr|K7EKQ5|K7EKQ5_HUMAN;tr|K7EP36|K7EP36_HUMAN;tr|K7EJY8|K7EJY8_HUMAN	1	TANLEAQALWKEPGSNVTMSVDAECVPMVRD	EPGSN(1)VTMSVDAECVPMVR	39305000	40580000	37712000	7578100	10778000	8378600	0	0	0	0
sp|Q08380|LG3BP_HUMAN;tr|B4DVE1|B4DVE1_HUMAN;tr|K7EKQ5|K7EKQ5_HUMAN;tr|K7EP36|K7EP36_HUMAN;tr|K7EJY8|K7EJY8_HUMAN	1	KSNCRHERDAGVVCTNETRSTHTLDLSRELS	DAGVVCTN(1)ETR	6212900000	3715000000	4173000000	5506000000	5139200000	4873300000	0	0	0	0
sp|Q10589|BST2_HUMAN;tr|B4E0Z6|B4E0Z6_HUMAN	1	SEACRDGLRAVMECRNVTHLLQQELTEAQKG	N(1)VTHLLQQELTEAQK	17507000	21210000	20028000	11858000	8304700	11259000	0	0	0	0
sp|Q11201|SIA4A_HUMAN	1	GAFRKTGVHDADFESNVTATLASINKIRIFK	TGVHDADFESN(1)VTATLASINK	13649000	14508000	20245000	13301000	14860000	23323000	0	0	0	0
sp|Q11201|SIA4A_HUMAN;tr|E5RHV6|E5RHV6_HUMAN	1	THHLVYPESFRELGDNVSMILVPFKTIDLEW	ELGDN(1)VSMILVPFK	7069000	13742000	7704800	10680000	10651000	8526900	0	0	0	0
sp|Q12913|PTPRJ_HUMAN;tr|Q9NPR5|Q9NPR5_HUMAN	1	TYKIHVAGETDSSNLNVSEPRAVIPGLRSST	IHVAGETDSSNLN(1)VSEPR	53225000	34368000	37804000	82790000	115610000	136590000	0	0	0	0
sp|Q12913|PTPRJ_HUMAN;tr|Q9NPR5|Q9NPR5_HUMAN	1	ALTGVRKAALSWSNGNGTASCRVLLESIGSH	KAALSWSN(1)GN(1)GTASCR	6555500	7926100	2341200	35830000	35766000	32016000	0	0	0	0
sp|Q13421|MSLN_HUMAN;tr|H3BMA1|H3BMA1_HUMAN;tr|H3BUX1|H3BUX1_HUMAN	1	GYLFLKMSPEDIRKWNVTSLETLKALLEVNK	WN(1)VTSLETLK	2769700000	2011100000	2273100000	1156500000	1035300000	1086900000	0	0	0	0
sp|Q13421|MSLN_HUMAN;tr|H3BMA1|H3BMA1_HUMAN;tr|H3BUX1|H3BUX1_HUMAN	1	LGGAPTEDLKALSQQNVSMDLATFMKLRTDA	ALSQQN(1)VSMDLATFMK	34899000	42157000	37756000	2966900	3162300	5211600	0	0	0	0
sp|Q13421|MSLN_HUMAN;tr|H3BMA1|H3BMA1_HUMAN;tr|H3BUX1|H3BUX1_HUMAN	1	RQLDVLYPKARLAFQNMNGSEYFVKIQSFLG	LAFQN(1)MN(1)GSEYFVK	25697000	29312000	20472000	9831100	10933000	11999000	0	0	0	0
sp|Q13421|MSLN_HUMAN;tr|H3BMA1|H3BMA1_HUMAN;tr|H3BUX1|H3BUX1_HUMAN	1	LDVLYPKARLAFQNMNGSEYFVKIQSFLGGA	LAFQN(1)MN(1)GSEYFVK	1647800000	1408000000	1686900000	244120000	214250000	164140000	0	0	0	0
sp|Q13438|OS9_HUMAN;tr|B7Z8E7|B7Z8E7_HUMAN	1	SKQHRLKRYHSQTYGNGSKCDLNGRPREAEV	YHSQTYGN(1)GSK	16511000	18045000	14826000	6328300	3662700	5976600	0	0	0	0
sp|Q14002|CEAM7_HUMAN;tr|Q12813|Q12813_HUMAN;tr|B4DKM4|B4DKM4_HUMAN	1	NQSLLVSPRLLLSTDNRTLVLLSATKNDIGP	LLLSTDN(1)R	8619600	6719300	6550300	11897000	11422000	11975000	0	0	0	0
sp|Q14118|DAG1_HUMAN	1	KGVHYISVSATRLGANGSHIPQTSSVFSIEV	LGAN(1)GSHIPQTSSVFSIEVYPEDHSELQSVR	311710000	293280000	241990000	431980000	715560000	592720000	0	0	0	0
sp|Q14126|DSG2_HUMAN	1	IKLAKLPDFESRYVQNGTYTVKIVAISEDYP	YVQN(1)GTYTVK	50995000	39338000	35178000	113340000	96098000	139930000	0	0	0	0
sp|Q14126|DSG2_HUMAN;tr|J3KSI6|J3KSI6_HUMAN	1	SVEELSAAHTLVMKINATDADEPNTLNSKIS	IN(1)ATDADEPNTLNSK	97254000	72895000	64069000	179740000	140150000	173870000	0	0	0	0
sp|Q14517|FAT1_HUMAN	1	PGSAQISTKQLLHKINSSVTDIEEIIGVRIL	IN(1)SSVTDIEEIIGVR	18297000	15681000	25697000	4533300	4431800	8715800	0	0	0	0
sp|Q14517|FAT1_HUMAN	1	ADITVHIRQVTQEMLNHTIAIRFANLTPEEF	QVTQEMLN(1)HTIAIR	9008900	6173800	8079700	6969100	6143400	5126600	0	0	0	0
sp|Q14766|LTBP1_HUMAN;tr|C9JD84|C9JD84_HUMAN;tr|E7EV71|E7EV71_HUMAN;tr|B7ZLY3|B7ZLY3_HUMAN;tr|H7C0I7|H7C0I7_HUMAN;tr|B4DRF7|B4DRF7_HUMAN;tr|E7EUU6|E7EUU6_HUMAN;tr|B4DZD1|B4DZD1_HUMAN;tr|B4DNR7|B4DNR7_HUMAN;tr|B4DST8|B4DST8_HUMAN	1	YNLNDASLCDNVLAPNVTKQECCCTSGVGWG	KECYYNLNDASLCDNVLAPN(1)VTK	150740000	124040000	157920000	128570000	175000000	179840000	0	0	0	0
sp|Q15818|NPTX1_HUMAN	1	LSRVNTLEEGKGGPRNDTEERVKIETALTSL	VNTLEEGKGGPRN(1)DTEER	29766000	47102000	29291000	347520000	289130000	302560000	0	0	0	0
sp|Q15818|NPTX1_HUMAN	1	SLKTRLENLEQYSRLNSSSQTNSLKDLLQSK	LN(1)SSSQTN(1)SLKDLLQSK	31665000	32354000	28457000	294310000	191140000	256900000	0	0	0	0
sp|Q16610|ECM1_HUMAN	1	QRVLTKHKHIPGLIHNMTARCCDLPFPEQAC	HKHIPGLIHN(1)MTAR	13608000	11206000	12070000	8209600	6581000	6979900	0	0	0	0
sp|Q16610|ECM1_HUMAN;tr|C8CHS3|C8CHS3_HUMAN	1	IQLEREFQRCCRQGNNHTCTWKAWEDTLDKY	QGN(1)N(1)HTCTWK	13945000	9921700	9581700	25624000	28326000	24912000	0	0	0	0
sp|Q4LDE5|SVEP1_HUMAN;tr|Q5JB40|Q5JB40_HUMAN	1	PGYKLHGNSSRRCLSNGSWSGSSPSCLPCRC	RCLSN(1)GSWSGSSPSCLPCR	45629000	29946000	41169000	31425000	23915000	43852000	0	0	0	0
sp|Q4LDE5|SVEP1_HUMAN;tr|Q5JB40|Q5JB40_HUMAN	1	LPCRCSTPVIEYGTVNGTDFDCGKAARIQCF	CSTPVIEYGTVN(1)GTDFDCGK	62262000	35381000	32116000	21571000	21578000	25979000	0	0	0	0
sp|Q4LDE5|SVEP1_HUMAN;tr|Q5JB40|Q5JB40_HUMAN	1	KGYTLAGDKESSCLANSSWSHSPPVCEPVKC	GYTLAGDKESSCLAN(1)SSWSHSPPVCEPVK	92785000	97387000	94158000	96266000	75453000	96244000	0	0	0	0
sp|Q4LDE5|SVEP1_HUMAN;tr|Q5JB40|Q5JB40_HUMAN	1	EGFLLEGARSRVCLANGSWSGATPDCVPVRC	VCLAN(1)GSWSGATPDCVPVR	52417000	39896000	38990000	34772000	41682000	43655000	0	0	0	0
sp|Q4LDE5|SVEP1_HUMAN;tr|Q5JB40|Q5JB40_HUMAN	1	AGSVVSFKCMEGFVLNTSAKIECMRGGQWNP	CMEGFVLN(1)TSAK	20503000	19982000	17628000	24653000	22341000	20304000	0	0	0	0
sp|Q4LDE5|SVEP1_HUMAN;tr|Q5JB40|Q5JB40_HUMAN;tr|B3KQM1|B3KQM1_HUMAN	1	PERISCSPKKCPLPENITHILVHGDDFSVNR	KCPLPEN(1)ITHILVHGDDFSVNR	17664000	8233900	13506000	8911400	8182800	9481600	0	0	0	0
sp|Q4LDE5|SVEP1_HUMAN;tr|Q5JB40|Q5JB40_HUMAN;tr|B3KQM1|B3KQM1_HUMAN	1	SGYMLEGFLRSVCLENGTWTSPPICRAVCRF	SVCLEN(1)GTWTSPPICR	67519000	69029000	76203000	47686000	61370000	54822000	0	0	0	0
sp|Q4LDE5|SVEP1_HUMAN;tr|Q5JB40|Q5JB40_HUMAN;tr|B3KQM9|B3KQM9_HUMAN	1	LQGPSVLKCLPSQQWNDSFPVCKIVLCTPPP	CLPSQQWN(1)DSFPVCK	53682000	49161000	43545000	41201000	36471000	40672000	0	0	0	0
sp|Q4LDE5|SVEP1_HUMAN;tr|Q5JB40|Q5JB40_HUMAN;tr|E9PBN8|E9PBN8_HUMAN	1	LSCPENTSTVKRGAVNISACGVPCPEGKFSR	GAVN(1)ISACGVPCPEGK	70225000	76050000	66161000	54521000	48784000	48006000	0	0	0	0
sp|Q68D85|NR3L1_HUMAN	1	QCVVRHASLHTPLRSNFTLTAARHSLSETEK	SN(1)FTLTAAR	26898000	22789000	22528000	14752000	15309000	13658000	0	0	0	0
sp|Q6EMK4|VASN_HUMAN	1	LSNLDLTANRLHEITNETFRGLRRLERLYLG	LHEITN(1)ETFR	60815000	53454000	44912000	16823000	14273000	16136000	0	0	0	0
sp|Q6UVK1|CSPG4_HUMAN	1	FSQQDLLDGAVLYSHNGSLSPRDTMAFSVEA	AGQPATAFSQQDLLDGAVLYSHN(1)GSLSPR	151110000	90498000	131600000	55244000	39926000	47411000	0	0	0	0
sp|Q6UVK1|CSPG4_HUMAN	1	HDGSETLTDSFVLMANASEMDRQSHPVAFTV	YVHDGSETLTDSFVLMAN(1)ASEMDR	11342000	17960000	10976000	9185500	13953000	13744000	0	0	0	0
sp|Q6UVK1|CSPG4_HUMAN	1	RHLQEHRLGLTPEATNASLLGCMEDLSVNGQ	LGLTPEATN(1)ASLLGCMEDLSVN(1)GQRR	91013000	48415000	74757000	169170000	155610000	119570000	0	0	0	0
sp|Q6UXD5|SE6L2_HUMAN;tr|B7Z5L4|B7Z5L4_HUMAN;tr|Q8NC33|Q8NC33_HUMAN;tr|H3BN26|H3BN26_HUMAN;tr|B3KNK2|B3KNK2_HUMAN;tr|B3KNF3|B3KNF3_HUMAN	1	LGRIVSPEPGGAVGPNLTCRWVIEAAEGRRL	IVSPEPGGAVGPN(1)LTCR	63333000	66845000	66061000	60166000	55697000	55605000	0	0	0	0
sp|Q6YHK3|CD109_HUMAN	1	TLQTPLYCSMNSKHLNGTITAKYTYGKPVKG	HLN(1)GTITAK	46248000	38847000	44830000	82824000	59730000	78905000	0	0	0	0
sp|Q6YHK3|CD109_HUMAN	1	PSQVTVKAELLKTASNLTVSVLEAEGVFEKG	TASN(1)LTVSVLEAEGVFEK	37269000	66356000	42881000	57122000	70430000	71728000	0	0	0	0
sp|Q6YHK3|CD109_HUMAN	1	ELRVTGRTQDEILFSNSTRLSFETKRISVFI	TQDEILFSN(1)STR	70150000	42546000	53754000	78141000	63440000	69961000	0	0	0	0
sp|Q6YHK3|CD109_HUMAN	1	LEERRNNVVITVTQRNYTEYWSGSNSGNQKM	N(1)YTEYWSGSNSGNQK	14269000	14706000	18158000	18834000	20965000	26329000	0	0	0	0
sp|Q6YHK3|CD109_HUMAN	1	GSNSGNQKMEAVQKINYTVPQSGTFKIEFPI	MEAVQKIN(1)YTVPQSGTFK	13711000	13228000	14082000	17153000	17518000	13658000	0	0	0	0
sp|Q7Z7M0|MEGF8_HUMAN	1	TWGEHCERCRPGSFGNATGSRGCRPCQCNGH	CRPGSFGN(1)ATGSR	4457200	3456000	5019700	778230	1097900	776190	0	0	0	0
sp|Q86SQ4|GP126_HUMAN	1	PEDSVLVRRAQFTFFNKTGLFQDVGPQRKTL	RAQFTFFN(1)K	30363000	21765000	20624000	23583000	22186000	25603000	0	0	0	0
sp|Q86SQ4|GP126_HUMAN	1	EIVSLKGDIYNFRLWNFTMNAKILSNLSCNV	LWN(1)FTMN(1)AK	127420000	103670000	102750000	38079000	25340000	29819000	0	0	0	0
sp|Q86SQ4|GP126_HUMAN	1	LKGDIYNFRLWNFTMNAKILSNLSCNVKGNV	LWN(1)FTMN(1)AK	6833400	5426000	6074800	7063000	4257600	5922600	0	0	0	0
sp|Q86SQ4|GP126_HUMAN	1	CAFWDLNKNKSFGGWNTSGCVAHRDSDASET	SFGGWN(1)TSGCVAHR	83989000	72550000	65737000	52573000	42301000	53936000	0	0	0	0
sp|Q86SQ4|GP126_HUMAN	1	NFRLWNFTMNAKILSNLSCNVKGNVVDWQND	ILSN(1)LSCNVK	577300000	515050000	603510000	320150000	382060000	347610000	0	0	0	0
sp|Q86SQ4|GP126_HUMAN;tr|F5H2L1|F5H2L1_HUMAN	1	HVSFSSDFSIQKKGFNASYIRVAVSLRNQKV	KGFN(1)ASYIR	126890000	121260000	96109000	79260000	68925000	93751000	0	0	0	0
sp|Q86SQ4|GP126_HUMAN;tr|H0YGP2|H0YGP2_HUMAN	1	NTNLEGKIIQQKLLKNNESLDEGLRLHTVNV	N(1)N(1)ESLDEGLR	3546300	5611900	2939500	2685300	3451100	2577300	0	0	0	0
sp|Q86SQ4|GP126_HUMAN;tr|H0YGP2|H0YGP2_HUMAN	1	TNLEGKIIQQKLLKNNESLDEGLRLHTVNVR	N(1)N(1)ESLDEGLR	28990000	24770000	28387000	17202000	13548000	16707000	0	0	0	0
sp|Q8IWA5|CTL2_HUMAN;tr|K7ESF5|K7ESF5_HUMAN	1	VGNETTYEDGHGSRKNITDLVEGAKKANGVL	KN(1)ITDLVEGAK	8138200	7545700	7027700	5564600	3757500	5925900	0	0	0	0
sp|Q8NBP7|PCSK9_HUMAN	1	EGVYAIARCCLLPQANCSVHTAPPAEASMGT	CCLLPQAN(1)CSVHTAPPAEASMGTR	361130000	267370000	328100000	87159000	89381000	124140000	0	0	0	0
sp|Q8NES3|LFNG_HUMAN	1	EDEALARHTGNVVITNCSAAHSRQALSCKMA	HTGNVVITN(1)CSAAHSR	13767000	15232000	12888000	10515000	11469000	10935000	0	0	0	0
sp|Q8NFZ8|CADM4_HUMAN	1	SIVVIQNPARQTLFFNGTRALKDERFQLEEF	QTLFFN(1)GTR	32275000	39190000	29358000	39674000	34373000	35714000	0	0	0	0
sp|Q92626|PXDN_HUMAN	1	RDHGIPPYHDYRVYCNLSAAHTFEDLKNEIK	VYCN(1)LSAAHTFEDLKNEIKNPEIR	37269000	42368000	40038000	55674000	45443000	52081000	0	0	0	0
sp|Q92626|PXDN_HUMAN	1	LIANLSGCTAHRRVNNCSDMCFHQKYRTHDG	VN(1)N(1)CSDMCFHQK	22839000	20696000	24235000	10038000	10548000	7528500	0	0	0	0
sp|Q969P0|IGSF8_HUMAN	1	AGGTVYRGETASLLCNISVRGGPPGLRLAAS	GETASLLCN(1)ISVR	2150200	4216100	4342600	15134000	17832000	18084000	0	0	0	0
sp|Q96HE7|ERO1A_HUMAN	1	RYLLQETWLEKKWGHNITEFQQRFDGILTEG	WGHN(1)ITEFQQR	3944600	2947300	2641200	8625500	7872600	7694900	0	0	0	0
sp|Q99650|OSMR_HUMAN	1	IAENYLRKRSVNILFNLTHRVYLMNPFSVNF	SVNILFN(1)LTHR	4696300	4531500	3932100	8454700	9092900	7175000	0	0	0	0
sp|Q99650|OSMR_HUMAN	1	LCQIELHGEGKMMQYNVSIKVNGEYFLSELE	MMQYN(1)VSIK	2061900	2206600	2188500	3377700	3861200	3103200	0	0	0	0
sp|Q99650|OSMR_HUMAN	1	EGTNVTICYVSRNIQNNVSCYLEGKQIHGEQ	NIQN(1)N(1)VSCYLEGK	9053000	8300900	12869000	8996000	6541300	5431700	0	0	0	0
sp|Q99650|OSMR_HUMAN	1	GTNVTICYVSRNIQNNVSCYLEGKQIHGEQL	NIQN(1)N(1)VSCYLEGK	218190000	124900000	187430000	152970000	186190000	177980000	0	0	0	0
sp|Q99650|OSMR_HUMAN;tr|B4E1W9|B4E1W9_HUMAN	1	TQDVLGDFQWKNVGPNTTSTVISTDAFRPGV	NVGPN(1)TTSTVISTDAFRPGVR	57262000	50892000	46372000	29878000	20939000	21240000	0	0	0	0
sp|Q99985|SEM3C_HUMAN;tr|F5H1Z7|F5H1Z7_HUMAN;tr|B4E2I9|B4E2I9_HUMAN	1	PTHGCGNFVRVIQTFNRTHLYVCGSGAFSPV	VIQTFN(1)R	10151000	9421400	8838000	39836000	38055000	36574000	0	0	0	0
sp|Q99985|SEM3C_HUMAN;tr|F5H1Z7|F5H1Z7_HUMAN;tr|B4E2I9|B4E2I9_HUMAN	1	KAYRNAAEIVQYGVKNNTTFLECAPKSPQAS	N(1)N(1)TTFLECAPK	9370700	6652200	6100200	5460900	11226000	9340900	0	0	0	0
sp|Q99985|SEM3C_HUMAN;tr|F5H1Z7|F5H1Z7_HUMAN;tr|B4E2I9|B4E2I9_HUMAN	1	AYRNAAEIVQYGVKNNTTFLECAPKSPQASI	N(1)N(1)TTFLECAPK	9370700	6652200	6100200	37225000	55222000	38308000	0	0	0	0
sp|Q99988|GDF15_HUMAN	1	ELRKRYEDLLTRLRANQSWEDSNTDLVPAPA	LRAN(1)QSWEDSN(1)TDLVPAPAVR	35136000	28644000	28806000	255740000	308080000	272160000	0	0	0	0
sp|Q9BTY2|FUCO2_HUMAN;tr|Q7Z6V2|Q7Z6V2_HUMAN	1	VNGEAIYETHTWRSQNDTVTPDVWYTSKPKE	SQN(1)DTVTPDVWYTSKPK	141520000	131600000	148340000	194110000	227940000	212680000	0	0	0	0
sp|Q9BY76|ANGL4_HUMAN	1	RKRLPEMAQPVDPAHNVSRLHRLPRDCQELF	RLPEMAQPVDPAHN(1)VSR	15381000	9427800	8442100	65954000	66789000	69829000	0	0	0	0
sp|Q9H173|SIL1_HUMAN;tr|D6REA1|D6REA1_HUMAN	1	IETDMQIMVRLINKFNSSSSSLEEKIAALFD	FN(1)SSSSSLEEK	91561000	80784000	73794000	24803000	20449000	21110000	0	0	0	0
sp|Q9H5V8|CDCP1_HUMAN	1	GRIDATVVRIGTFCSNGTVSRIKMQEGVKMA	IGTFCSN(1)GTVSR	15157000	10737000	11322000	50424000	37247000	64377000	0	0	0	0
sp|Q9HAT2|SIAE_HUMAN	1	YRLHLGARALAYGEKNLTFEGPLPEKIELLA	ALAYGEKN(1)LTFEGPLPEKIELLAHK	39544000	35363000	31482000	35452000	34817000	24668000	0	0	0	0
sp|Q9NPR2|SEM4B_HUMAN;tr|Q2NL81|Q2NL81_HUMAN;tr|J3KNP4|J3KNP4_HUMAN;tr|H0YMZ3|H0YMZ3_HUMAN;tr|Q4VBY2|Q4VBY2_HUMAN;tr|Q7Z3N1|Q7Z3N1_HUMAN	1	RPGACITNSARERKINSSLQLPDRVLNFLKD	KIN(1)SSLQLPDR	3299900	2674600	3092800	2102000	2712300	2448400	0	0	0	0
sp|Q9NS15|LTBP3_HUMAN;tr|B4DRN5|B4DRN5_HUMAN;tr|E9PKW1|E9PKW1_HUMAN;tr|B9EG76|B9EG76_HUMAN	1	RGEVGADCPQGYKRLNSTHCQDINECAMPGV	LN(1)STHCQDINECAMPGVCR	42078000	34481000	26305000	71657000	64439000	94996000	0	0	0	0
sp|Q9NY97|B3GN2_HUMAN	1	LSMLTNQTGEAGRLSNISHLNYCEPDLRVTS	LSN(1)ISHLN(1)YCEPDLR	22140000	31605000	29502000	28076000	32714000	26897000	0	0	0	0
sp|Q9NZ53|PDXL2_HUMAN	1	MLGDIRRSLEEIGIQNYSTTSSCQARASQVR	SLEEIGIQN(1)YSTTSSCQAR	34089000	41193000	42749000	17299000	25326000	21930000	0	0	0	0
sp|Q9UHL4|DPP2_HUMAN;tr|R4GMR2|R4GMR2_HUMAN	1	SNGNLDPWAGGGIRRNLSASVIAVTIQGGAH	RN(1)LSASVIAVTIQGGAHHLDLR	25460000	24799000	29828000	13423000	13377000	17240000	0	0	0	0
sp|Q9ULF5|S39AA_HUMAN	1	PSERGEPSNEPSTETNKTQEQSDVKLPKGKR	GEPSNEPSTETN(1)KTQEQSDVKLPK	58271000	53842000	49770000	72939000	87624000	99728000	0	0	0	0
sp|Q9ULI3|HEG1_HUMAN	1	PALEMGELTTPSRKRNSSGPDLSWLHFYRTA	N(1)SSGPDLSWLHFYR	5134600	5317700	3770500	9597500	11734000	7583600	0	0	0	0
sp|Q9Y4K0|LOXL2_HUMAN	1	SSCKLGPQVSLDPMKNVTCENGLPAVVSCVP	LGPQVSLDPMKN(1)VTCEN(1)GLPAVVSCVPGQVFSPDGPSR	139580000	157750000	84224000	313210000	319630000	25048000	0	0	0	0
tr|A0N0L8|A0N0L8_HUMAN;sp|O75144|ICOSL_HUMAN;tr|K4DIA0|K4DIA0_HUMAN;tr|B7ZA61|B7ZA61_HUMAN;tr|B7ZA28|B7ZA28_HUMAN;tr|B7Z1W8|B7Z1W8_HUMAN	1	SPAGMLRGDFSLRLFNVTPQDEQKFHCLVLS	LFN(1)VTPQDEQK	21990000	14345000	17607000	18584000	14594000	16128000	0	0	0	0
tr|A3KFI2|A3KFI2_HUMAN;tr|R4GMY4|R4GMY4_HUMAN;tr|A3KFI3|A3KFI3_HUMAN;tr|A3KFI4|A3KFI4_HUMAN;tr|A3KFI5|A3KFI5_HUMAN;tr|A3KFI1|A3KFI1_HUMAN;tr|E5RFZ1|E5RFZ1_HUMAN;sp|P41271|NBL1_HUMAN	1	KLALFPDKSAWCEAKNITQIVGHSGCEAKSI	SAWCEAKN(1)ITQIVGHSGCEAK	285140000	276990000	332850000	144540000	146930000	148250000	0	0	0	0
tr|A4QPA1|A4QPA1_HUMAN;tr|Q1WWL2|Q1WWL2_HUMAN;tr|Q4QQP8|Q4QQP8_HUMAN;sp|Q9P2B2|FPRP_HUMAN	1	KYIISLDQDSVVKLENWTDASRVDGVVLEKV	LEN(1)WTDASRVDGVVLEK	20979000	18266000	14610000	5849200	7510200	8517300	0	0	0	0
tr|A4QPA1|A4QPA1_HUMAN;tr|Q1WWL2|Q1WWL2_HUMAN;tr|Q4QQP8|Q4QQP8_HUMAN;sp|Q9P2B2|FPRP_HUMAN	1	TVVIQPTVLRAAVPKNVSVAEGKELDLTCNI	N(1)VSVAEGK	17237000	20442000	16267000	11817000	13957000	13507000	0	0	0	0
tr|A4QPA1|A4QPA1_HUMAN;tr|Q1WWL2|Q1WWL2_HUMAN;tr|Q4QQP8|Q4QQP8_HUMAN;sp|Q9P2B2|FPRP_HUMAN	1	VLIMAEKPVGDLSSPNETKYIISLDQDSVVK	YSVLIMAEKPVGDLSSPN(1)ETK	116500000	102730000	110170000	64193000	68519000	66494000	0	0	0	0
tr|A4QPA1|A4QPA1_HUMAN;tr|Q1WWL2|Q1WWL2_HUMAN;tr|Q4QQP8|Q4QQP8_HUMAN;sp|Q9P2B2|FPRP_HUMAN	1	KNVSVAEGKELDLTCNITTDRADDVRPEVTW	ELDLTCN(1)ITTDR	18076000	24872000	21253000	18744000	8339000	11944000	0	0	0	0
tr|A6NM95|A6NM95_HUMAN;tr|A8K1W7|A8K1W7_HUMAN;sp|Q8NFY4|SEM6D_HUMAN;tr|H0YMA6|H0YMA6_HUMAN;tr|H0YMV0|H0YMV0_HUMAN	1	HYSRQYPVFRGRPSGNESQHRLDFQLMLKIR	GRPSGN(1)ESQHR	9308000	9033700	6747700	21335000	12686000	15625000	0	0	0	0
tr|A8K0I8|A8K0I8_HUMAN;sp|Q8NFT8|DNER_HUMAN	1	NSSAGGRLVSFEVPQNTSVKIRQDATASLIL	LVSFEVPQN(1)TSVK	13875000	13303000	13154000	62364000	61062000	55855000	0	0	0	0
tr|A8K0M4|A8K0M4_HUMAN;tr|B2R7U1|B2R7U1_HUMAN;sp|P20827|EFNA1_HUMAN	1	LCCSLAAADRHTVFWNSSNPKFRNEDYTIHV	HTVFWN(1)SSNPK	139270000	77672000	93082000	143250000	171100000	140840000	0	0	0	0
tr|A8K335|A8K335_HUMAN;sp|Q92820|GGH_HUMAN	1	EPLTANFHKWSLSVKNFTMNEKLKKFFNVLT	N(1)FTMNEK	51506000	45535000	56710000	30026000	31310000	37744000	0	0	0	0
tr|A8K4C2|A8K4C2_HUMAN;tr|A8K477|A8K477_HUMAN;sp|O00391|QSOX1_HUMAN;tr|Q13876|Q13876_HUMAN	1	IPGFPTVRFFKAFTKNGSGAVFPVAGADVQT	N(1)GSGAVFPVAGADVQTLR	17611000	15889000	18240000	14903000	16092000	27475000	0	0	0	0
tr|A8K4C2|A8K4C2_HUMAN;tr|A8K477|A8K477_HUMAN;sp|O00391|QSOX1_HUMAN;tr|Q13876|Q13876_HUMAN	1	KFGVTDFPSCYLLFRNGSVSRVPVLMESRSF	N(1)GSVSRVPVLMESR	8683900	8402800	7918500	22539000	21815000	17418000	0	0	0	0
tr|A8KAY2|A8KAY2_HUMAN;sp|Q75N90|FBN3_HUMAN	1	HCACAGGFALDAQERNCTDIDECRISPDLCG	N(1)CTDIDECR	107870000	83728000	58248000	73574000	128650000	106300000	0	0	0	0
tr|A8MWK3|A8MWK3_HUMAN;sp|P19022|CADH2_HUMAN	1	PFAFDLPLSPVTIKRNWTITRLNGDFAQLNL	RN(1)WTITR	20731000	17497000	15009000	26094000	24341000	26215000	0	0	0	0
tr|B2R642|B2R642_HUMAN;tr|A8K6A6|A8K6A6_HUMAN;sp|P43121|MUC18_HUMAN	1	GSTALLKCGLSQSQGNLSHVDWFSVHKEKRT	CGLSQSQGN(1)LSHVDWFSVHKEK	163370000	151840000	210550000	186380000	244190000	286140000	0	0	0	0
tr|B2R642|B2R642_HUMAN;tr|A8K6A6|A8K6A6_HUMAN;sp|P43121|MUC18_HUMAN;tr|B3KXZ9|B3KXZ9_HUMAN	1	GGYRCVASVPSIPGLNRTQLVNVAIFGPPWM	CVASVPSIPGLN(1)R	118250000	106550000	101150000	86416000	88685000	100480000	0	0	0	0
tr|B2R7C7|B2R7C7_HUMAN;sp|P05187|PPB1_HUMAN;sp|P09923|PPBI_HUMAN;sp|P10696|PPBN_HUMAN	1	FQTIGLSAAARFNQCNTTRGNEVISVMNRAK	FN(1)QCN(1)TTR	1433000000	1133800000	1052500000	329690000	237310000	366770000	0	0	0	0
tr|B2RA81|B2RA81_HUMAN;sp|Q13253|NOGG_HUMAN	1	IEHPDPIFDPKEKDLNETLLRSLLGGHYDPG	EKDLN(1)ETLLR	12917000	11583000	8937800	7138500	6833000	5099200	0	0	0	0
tr|B2RBR3|B2RBR3_HUMAN;sp|O95274|LYPD3_HUMAN;tr|A8K4E0|A8K4E0_HUMAN	1	REACQGTSPPVVSCYNASDHVYKGCFDGNVT	EACQGTSPPVVSCYN(1)ASDHVYK	299940000	253050000	196760000	1010800000	714530000	851100000	0	0	0	0
tr|B2RBR3|B2RBR3_HUMAN;sp|O95274|LYPD3_HUMAN;tr|A8K4E0|A8K4E0_HUMAN;tr|Q5JPJ9|Q5JPJ9_HUMAN	1	SGSCCQGSRCNSDLRNKTYFSPRIPPLVRLP	N(1)KTYFSPR	12047000	8529900	7408600	62000000	53410000	46703000	0	0	0	0
tr|B2RBR3|B2RBR3_HUMAN;sp|O95274|LYPD3_HUMAN;tr|Q5JPJ9|Q5JPJ9_HUMAN	1	IQLQQCAQDRCNAKLNLTSRALDPAGNESAY	CNAKLN(1)LTSR	15768000	12952000	15915000	71862000	65920000	62223000	0	0	0	0
tr|B3KMB2|B3KMB2_HUMAN;tr|B7Z3D1|B7Z3D1_HUMAN;tr|F5H7K3|F5H7K3_HUMAN;tr|B7Z444|B7Z444_HUMAN;sp|O75071|EFC14_HUMAN	1	DRSATLKRQSLDQVTNRTDTVKIQSIKKEDS	QSLDQVTN(1)RTDTVK	9730300	9800400	8203000	3181700	2863300	5194500	0	0	0	0
tr|B3KMB6|B3KMB6_HUMAN;sp|O75509|TNR21_HUMAN	1	CDKCPAGTYVSEHCTNTSLRVCSSCPVGTFT	CPAGTYVSEHCTN(1)TSLR	27106000	35758000	21086000	124730000	80851000	92070000	0	0	0	0
tr|B3KNK9|B3KNK9_HUMAN;sp|Q8NBJ4|GOLM1_HUMAN	1	RNYGRLQQDVLQFQKNQTNLERKFSYDLSQC	N(1)QTNLER	274730000	359860000	325650000	164010000	164720000	156090000	0	0	0	0
tr|B3KNK9|B3KNK9_HUMAN;sp|Q8NBJ4|GOLM1_HUMAN;tr|C9JYM4|C9JYM4_HUMAN	1	ESVNKLYQDEKAVLVNNITTGERLIRVLQDQ	AVLVN(1)N(1)ITTGER	23204000	20750000	18797000	1667500	9569300	6270700	0	0	0	0
tr|B3KNK9|B3KNK9_HUMAN;sp|Q8NBJ4|GOLM1_HUMAN;tr|C9JYM4|C9JYM4_HUMAN	1	SVNKLYQDEKAVLVNNITTGERLIRVLQDQL	AVLVN(1)N(1)ITTGER	343810000	305590000	305520000	95696000	102450000	112850000	0	0	0	0
tr|B3KQE1|B3KQE1_HUMAN;tr|Q53FK6|Q53FK6_HUMAN;tr|Q2HIZ0|Q2HIZ0_HUMAN;sp|P49746|TSP3_HUMAN;tr|B4DQH6|B4DQH6_HUMAN	1	VGSFKCGPCRLGFLGNQSQGCLPARTCHSPA	LGFLGN(1)QSQGCLPAR	14188000	8975100	11755000	15267000	18352000	18979000	0	0	0	0
tr|B3KQQ3|B3KQQ3_HUMAN;sp|O60568|PLOD3_HUMAN;tr|C9JIX5|C9JIX5_HUMAN;tr|C9JU11|C9JU11_HUMAN;tr|B4DMP0|B4DMP0_HUMAN	1	ETEGYLRFLRSAEFFNYTVRTLGLGEEWRGG	SAEFFN(1)YTVR	20162000	16859000	11659000	88362000	99366000	96445000	0	0	0	0
tr|B3KQR3|B3KQR3_HUMAN;sp|O75629|CREG1_HUMAN	1	PLCVHIMLSGTVTKVNETEMDIAKHSLFIRH	VN(1)ETEMDIAK	45124000	51303000	40264000	35530000	26581000	38095000	0	0	0	0
tr|B3KQS3|B3KQS3_HUMAN;tr|B4DQ98|B4DQ98_HUMAN;tr|B2RBF5|B2RBF5_HUMAN;sp|Q01459|DIAC_HUMAN	1	AAGRQVPYKTIMKQINSSISGNLWDKDQRAP	QIN(1)SSISGNLWDKDQR	42159000	34442000	40693000	14629000	16289000	14392000	0	0	0	0
tr|B3KQX7|B3KQX7_HUMAN;tr|B4DI53|B4DI53_HUMAN;tr|B4DDS1|B4DDS1_HUMAN;tr|B4DJ65|B4DJ65_HUMAN;tr|B2NI05|B2NI05_HUMAN;tr|B2NI04|B2NI04_HUMAN;tr|Q86XR1|Q86XR1_HUMAN;tr|Q540C4|Q540C4_HUMAN;tr|A2A2V1|A2A2V1_HUMAN;tr|Q6FGR8|Q6FGR8_HUMAN;tr|Q6FGN5|Q6FGN5_HUMAN;tr|Q5U0K3|Q5U0K3_HUMAN;tr|Q53YK7|Q53YK7_HUMAN;tr|A1YVW6|A1YVW6_HUMAN;sp|P04156|PRIO_HUMAN;tr|Q6SES1|Q6SES1_HUMAN;tr|O75942|O75942_HUMAN	1	ITIKQHTVTTTTKGENFTETDVKMMERVVEQ	QHTVTTTTKGEN(1)FTETDVK	18366000	14548000	12270000	24640000	22787000	26600000	0	0	0	0
tr|B3KQX9|B3KQX9_HUMAN;sp|P41221|WNT5A_HUMAN;tr|Q6DK41|Q6DK41_HUMAN;tr|C9J8I8|C9J8I8_HUMAN	1	TGIKECQYQFRHRRWNCSTVDNTSVFGRVMQ	WN(1)CSTVDNTSVFGR	19022000	17209000	11283000	19450000	26662000	15393000	0	0	0	0
tr|B3KWK7|B3KWK7_HUMAN;tr|B3KTQ0|B3KTQ0_HUMAN;tr|B4DP07|B4DP07_HUMAN;tr|A6XNC9|A6XNC9_HUMAN;tr|A6XND1|A6XND1_HUMAN;tr|B3KVF9|B3KVF9_HUMAN;tr|A6XND0|A6XND0_HUMAN;tr|B4DN53|B4DN53_HUMAN;tr|B3KRZ1|B3KRZ1_HUMAN;sp|P17936|IBP3_HUMAN	1	ARPLQALLDGRGLCVNASAVSRLRAYLLPAP	GLCVN(1)ASAVSR	491070000	524800000	483770000	378550000	332270000	418210000	0	0	0	0
tr|B3KWK7|B3KWK7_HUMAN;tr|B3KTQ0|B3KTQ0_HUMAN;tr|B4DP07|B4DP07_HUMAN;tr|A6XNC9|A6XNC9_HUMAN;tr|A6XND1|A6XND1_HUMAN;tr|B3KVF9|B3KVF9_HUMAN;tr|A6XND0|A6XND0_HUMAN;tr|B4DN53|B4DN53_HUMAN;tr|B3KRZ1|B3KRZ1_HUMAN;sp|P17936|IBP3_HUMAN;tr|B3KTS0|B3KTS0_HUMAN	1	SRLRAYLLPAPPAPGNASESEEDRSAGSVES	AYLLPAPPAPGN(1)ASESEEDRSAGSVESPSVSSTHR	141900000	115160000	118190000	55543000	50725000	56510000	0	0	0	0
tr|B3KWK7|B3KWK7_HUMAN;tr|B3KTQ0|B3KTQ0_HUMAN;tr|B4DP07|B4DP07_HUMAN;tr|A6XNC9|A6XNC9_HUMAN;tr|A6XND1|A6XND1_HUMAN;tr|B3KVF9|B3KVF9_HUMAN;tr|A6XND0|A6XND0_HUMAN;tr|B4DN53|B4DN53_HUMAN;tr|B3KRZ1|B3KRZ1_HUMAN;sp|P17936|IBP3_HUMAN;tr|C9JMX4|C9JMX4_HUMAN;tr|H0Y485|H0Y485_HUMAN;tr|H0Y5K2|H0Y5K2_HUMAN;tr|B3KVY6|B3KVY6_HUMAN;tr|B3KTS0|B3KTS0_HUMAN;tr|Q6ZSD0|Q6ZSD0_HUMAN	1	QRYKVDYESQSTDTQNFSSESKRETEYGPCR	YKVDYESQSTDTQN(1)FSSESKR	33371000	30468000	56884000	56740000	47175000	52154000	0	0	0	0
tr|B4DGG1|B4DGG1_HUMAN;sp|Q9H0X4|ITFG3_HUMAN;tr|H7C2U8|H7C2U8_HUMAN	1	IFGRYKPDTLAVAVENGTGTDRQILFLDLGT	YKPDTLAVAVEN(1)GTGTDR	20639000	11657000	22665000	16353000	19451000	16574000	0	0	0	0
tr|B4DGN8|B4DGN8_HUMAN;sp|Q02809|PLOD1_HUMAN;tr|B4DR87|B4DR87_HUMAN;tr|Q5JXB7|Q5JXB7_HUMAN;tr|B2R5M9|B2R5M9_HUMAN	1	FYTKIFLDPEKREQINITLDHRCRIFQNLDG	EQIN(1)ITLDHR	17203000	16947000	16202000	15780000	10631000	10214000	0	0	0	0
tr|B4DGQ7|B4DGQ7_HUMAN;sp|P21860|ERBB3_HUMAN	1	CSGPQDTDCFACRHFNDSGACVPRCPQPLVY	HFN(1)DSGACVPR	1371600	1685100	1320800	11059000	8357500	11629000	0	0	0	0
tr|B4DHC3|B4DHC3_HUMAN;sp|Q15262|PTPRK_HUMAN;tr|Q86WJ2|Q86WJ2_HUMAN;tr|Q68DT8|Q68DT8_HUMAN;tr|F5GXI4|F5GXI4_HUMAN;tr|Q5TG12|Q5TG12_HUMAN;tr|B7ZMG0|B7ZMG0_HUMAN;tr|E9PGC5|E9PGC5_HUMAN;tr|Q59EZ1|Q59EZ1_HUMAN	1	IQARRIAVDWESLGYNITRCHTFNVTICYHY	RIAVDWESLGYN(1)ITR	33889000	39190000	39460000	104380000	78191000	109710000	0	0	0	0
tr|B4DK26|B4DK26_HUMAN;tr|A8K6Q6|A8K6Q6_HUMAN;sp|Q5ZPR3|CD276_HUMAN;tr|A8K9J6|A8K9J6_HUMAN;tr|H0YLT8|H0YLT8_HUMAN;tr|H0YN85|H0YN85_HUMAN;tr|H0YK40|H0YK40_HUMAN;tr|H0YK59|H0YK59_HUMAN	1	YANRTALFPDLLAQGNASLRLQRVRVADEGS	TALFPDLLAQGN(1)ASLR	17339000	16408000	16071000	18522000	20152000	21824000	0	0	0	0
tr|B4DK26|B4DK26_HUMAN;tr|A8K6Q6|A8K6Q6_HUMAN;sp|Q5ZPR3|CD276_HUMAN;tr|A8K9J6|A8K9J6_HUMAN;tr|H0YLT8|H0YLT8_HUMAN;tr|H0YN85|H0YN85_HUMAN;tr|H0YK40|H0YK40_HUMAN;tr|H0YK59|H0YK59_HUMAN;tr|B4DPW3|B4DPW3_HUMAN;tr|H3BM68|H3BM68_HUMAN	1	VHSFTEGRDQGSAYANRTALFPDLLAQGNAS	DQGSAYAN(1)R	10270000	9501000	7819700	10036000	8184900	10376000	0	0	0	0
tr|B4DK26|B4DK26_HUMAN;tr|A8K6Q6|A8K6Q6_HUMAN;sp|Q5ZPR3|CD276_HUMAN;tr|A8K9J6|A8K9J6_HUMAN;tr|H0YN29|H0YN29_HUMAN;tr|H0YL10|H0YL10_HUMAN	1	GLFDVHSILRVVLGANGTYSCLVRNPVLQQD	VVLGAN(1)GTYSCLVR	10058000	9100500	10817000	13981000	12250000	14941000	0	0	0	0
tr|B4DKB2|B4DKB2_HUMAN;sp|P42892|ECE1_HUMAN;tr|E9PJG1|E9PJG1_HUMAN	1	NLWEHNQAIIKHLLENSTASVSEAERKAQVY	HLLEN(1)STASVSEAERK	12680000	15981000	10002000	5466300	3927600	5009100	0	0	0	0
tr|B4DKY3|B4DKY3_HUMAN;tr|F5H845|F5H845_HUMAN;tr|B4DTV1|B4DTV1_HUMAN;tr|F5GZY0|F5GZY0_HUMAN;tr|B4E3I5|B4E3I5_HUMAN;sp|Q06481|APLP2_HUMAN	1	KSQVMTHLHVIEERRNQSLSLLYKVPYVAQE	RN(1)QSLSLLYK	17585000	22116000	16552000	23912000	20468000	25261000	0	0	0	0
tr|B4DMH8|B4DMH8_HUMAN;tr|B7Z390|B7Z390_HUMAN;tr|Q59GF2|Q59GF2_HUMAN;sp|Q13444|ADA15_HUMAN	1	DHSEAQKYRDFQHLLNRTLEVALLLDTFFRP	YRDFQHLLN(1)R	4757900	3816100	2346300	2638700	3556800	3909500	0	0	0	0
tr|B4DN67|B4DN67_HUMAN;sp|Q96J84|KIRR1_HUMAN	1	IDGGPVILLQAGTPHNLTCRAFNAKPAATII	IDGGPVILLQAGTPHN(1)LTCR	12919000	11047000	11871000	16568000	17504000	20400000	0	0	0	0
tr|B4DNT6|B4DNT6_HUMAN;tr|Q5NKV8|Q5NKV8_HUMAN;sp|P05362|ICAM1_HUMAN;tr|B4DQW5|B4DQW5_HUMAN;tr|E7ESS4|E7ESS4_HUMAN;tr|B4DW82|B4DW82_HUMAN;tr|Q15463|Q15463_HUMAN	1	LALGDQRLNPTVTYGNDSFSAKASVSVTAED	LNPTVTYGN(1)DSFSAK	127340000	179430000	132930000	147970000	130470000	154660000	0	0	0	0
tr|B4DNT6|B4DNT6_HUMAN;tr|Q5NKV8|Q5NKV8_HUMAN;sp|P05362|ICAM1_HUMAN;tr|B4DQW5|B4DQW5_HUMAN;tr|Q15462|Q15462_HUMAN;tr|K7EKL8|K7EKL8_HUMAN	1	EVTTTVLVRRDHHGANFSCRTELDLRPQGLE	RDHHGAN(1)FSCR	15169000	14187000	13821000	44530000	38180000	34808000	0	0	0	0
tr|B4DNT6|B4DNT6_HUMAN;tr|Q5NKV8|Q5NKV8_HUMAN;sp|P05362|ICAM1_HUMAN;tr|B4DQW5|B4DQW5_HUMAN;tr|Q15462|Q15462_HUMAN;tr|K7EKL8|K7EKL8_HUMAN	1	NLTLRCQVEGGAPRANLTVVLLRGEKELKRE	AN(1)LTVVLLRGEK	24774000	25090000	24125000	31699000	29127000	33905000	0	0	0	0
tr|B4DQV1|B4DQV1_HUMAN;tr|B4DRR8|B4DRR8_HUMAN;tr|D3DSM7|D3DSM7_HUMAN;sp|P12109|CO6A1_HUMAN	1	EPRLSIIATDHTYRRNFTAADWGQSRDAEEA	RN(1)FTAADWGQSR	56169000	38164000	45539000	39460000	38795000	38644000	0	0	0	0
tr|B4DTT0|B4DTT0_HUMAN;tr|Q7Z3X3|Q7Z3X3_HUMAN;tr|H7C3P4|H7C3P4_HUMAN;tr|B4DYH8|B4DYH8_HUMAN;sp|P15586|GNS_HUMAN;tr|F6S8M0|F6S8M0_HUMAN;tr|B4E284|B4E284_HUMAN;tr|A8K6V6|A8K6V6_HUMAN;tr|F5H4C6|F5H4C6_HUMAN	1	GWSYWYALEKNSKYYNYTLSINGKARKHGEN	YYN(1)YTLSIN(1)GK	32441000	42276000	33584000	20946000	20798000	22241000	0	0	0	0
tr|B4DTT0|B4DTT0_HUMAN;tr|Q7Z3X3|Q7Z3X3_HUMAN;tr|H7C3P4|H7C3P4_HUMAN;tr|B4DYH8|B4DYH8_HUMAN;sp|P15586|GNS_HUMAN;tr|F6S8M0|F6S8M0_HUMAN;tr|B4E284|B4E284_HUMAN;tr|A8K6V6|A8K6V6_HUMAN;tr|F5H4C6|F5H4C6_HUMAN	1	ALEKNSKYYNYTLSINGKARKHGENYSVDYL	YYN(1)YTLSIN(1)GK	21393000	25004000	22552000	13717000	13973000	14629000	0	0	0	0
tr|B4DTT0|B4DTT0_HUMAN;tr|Q7Z3X3|Q7Z3X3_HUMAN;tr|H7C3P4|H7C3P4_HUMAN;tr|B4DYH8|B4DYH8_HUMAN;sp|P15586|GNS_HUMAN;tr|F6S8M0|F6S8M0_HUMAN;tr|B4E284|B4E284_HUMAN;tr|A8K6V6|A8K6V6_HUMAN;tr|F5H4C6|F5H4C6_HUMAN;tr|H0YFA9|H0YFA9_HUMAN	1	TNKHWLIRQAKTPMTNSSIQFLDNAFRKRWQ	TPMTN(1)SSIQFLDNAFRK	69134000	65198000	52677000	6243500	7869300	7457700	0	0	0	0
tr|B4DTT0|B4DTT0_HUMAN;tr|Q7Z3X3|Q7Z3X3_HUMAN;tr|H7C3P4|H7C3P4_HUMAN;tr|B4DYH8|B4DYH8_HUMAN;sp|P15586|GNS_HUMAN;tr|F6S8M0|F6S8M0_HUMAN;tr|B4E284|B4E284_HUMAN;tr|A8K6V6|A8K6V6_HUMAN;tr|H0YFA9|H0YFA9_HUMAN	1	QMDGMSLLPILRGASNLTWRSDVLVEYQGEG	GASN(1)LTWR	39222000	29973000	31629000	19421000	23446000	17678000	0	0	0	0
tr|B4DTT0|B4DTT0_HUMAN;tr|Q7Z3X3|Q7Z3X3_HUMAN;tr|H7C3P4|H7C3P4_HUMAN;tr|B4DYH8|B4DYH8_HUMAN;sp|P15586|GNS_HUMAN;tr|F6S8M0|F6S8M0_HUMAN;tr|B4E284|B4E284_HUMAN;tr|A8K6V6|A8K6V6_HUMAN;tr|H0YFA9|H0YFA9_HUMAN	1	DIKVPLLVRGPGIKPNQTSKMLVANIDLGPT	GPGIKPN(1)QTSK	44763000	37544000	36286000	20897000	17436000	14396000	0	0	0	0
tr|B4DTT5|B4DTT5_HUMAN;tr|A8K523|A8K523_HUMAN;sp|Q12841|FSTL1_HUMAN;tr|B4DTZ8|B4DTZ8_HUMAN	1	LEAEIIPDGWFSKGSNYSEILDKYFKNFDNG	GSN(1)YSEILDKYFK	1033600000	1038100000	771170000	660140000	639220000	600380000	0	0	0	0
tr|B4DTT5|B4DTT5_HUMAN;tr|A8K523|A8K523_HUMAN;sp|Q12841|FSTL1_HUMAN;tr|B4DTZ8|B4DTZ8_HUMAN	1	DSRLDSSEFLKFVEQNETAINITTYPDQENN	FVEQN(1)ETAIN(1)ITTYPDQENNK	46003000	67740000	71451000	85111000	85632000	72433000	0	0	0	0
tr|B4DTT5|B4DTT5_HUMAN;tr|A8K523|A8K523_HUMAN;sp|Q12841|FSTL1_HUMAN;tr|B4DTZ8|B4DTZ8_HUMAN	1	SSEFLKFVEQNETAINITTYPDQENNKLLRG	FVEQN(1)ETAIN(1)ITTYPDQENNK	46003000	67740000	71451000	85111000	85632000	72433000	0	0	0	0
tr|B4DTT5|B4DTT5_HUMAN;tr|A8K523|A8K523_HUMAN;sp|Q12841|FSTL1_HUMAN;tr|C9J5G4|C9J5G4_HUMAN	1	PHKRPVCGSNGKTYLNHCELHRDACLTGSKI	TYLN(1)HCELHR	11527000	9313500	10308000	8916000	10375000	10597000	0	0	0	0
tr|B4DTY8|B4DTY8_HUMAN;sp|P56199|ITA1_HUMAN	1	GTVVMQKASQIIIPRNTTFNVESTKKNEPLA	N(1)TTFNVESTK	18514000	16468000	15102000	29171000	34002000	33478000	0	0	0	0
tr|B4DTY8|B4DTY8_HUMAN;sp|P56199|ITA1_HUMAN	1	ASSGDVLYIAGQPRYNHTGQVIIYRMEDGNI	YN(1)HTGQVIIYR	11241000	10209000	8876700	27499000	22979000	25186000	0	0	0	0
tr|B4DTY8|B4DTY8_HUMAN;sp|P56199|ITA1_HUMAN	1	VFSGIEAIQKDSCESNHNITCKVGYPFLRRG	DSCESN(1)HN(1)ITCK	3592600	2773400	2653900	5665900	5592400	9203700	0	0	0	0
tr|B4DTY8|B4DTY8_HUMAN;sp|P56199|ITA1_HUMAN	1	SGIEAIQKDSCESNHNITCKVGYPFLRRGEM	DSCESN(1)HN(1)ITCK	12457000	10307000	2653900	22796000	23403000	29099000	0	0	0	0
tr|B4DUV1|B4DUV1_HUMAN;tr|B1AHL2|B1AHL2_HUMAN;tr|B1AHL4|B1AHL4_HUMAN;tr|F8W7M9|F8W7M9_HUMAN;sp|P23142|FBLN1_HUMAN;tr|B1AHM7|B1AHM7_HUMAN;tr|B1AHM9|B1AHM9_HUMAN;tr|B1AHN3|B1AHN3_HUMAN;tr|B1AHM8|B1AHM8_HUMAN;tr|B1AHM6|B1AHM6_HUMAN	1	SLANEQDRCATPHGDNASLEATFVKRCCHCC	CATPHGDN(1)ASLEATFVKR	836960000	793920000	700450000	455830000	472450000	718400000	0	0	0	0
tr|B4DWL3|B4DWL3_HUMAN;tr|Q59FZ0|Q59FZ0_HUMAN;tr|B3KRY3|B3KRY3_HUMAN;sp|P11279|LAMP1_HUMAN	1	PSLVIAFGRGHTLTLNFTRNATRYSVQLMSF	GHTLTLN(1)FTR	41063000	26700000	36906000	15797000	14668000	21431000	0	0	0	0
tr|B4DWL3|B4DWL3_HUMAN;tr|Q59FZ0|Q59FZ0_HUMAN;tr|B3KRY3|B3KRY3_HUMAN;sp|P11279|LAMP1_HUMAN	1	SAAFSVNYDTKSGPKNMTFDLPSDATVVLNR	SGPKN(1)MTFDLPSDATVVLN(1)R	99677000	89304000	82318000	41758000	53308000	45903000	0	0	0	0
tr|B4DWL3|B4DWL3_HUMAN;tr|Q59FZ0|Q59FZ0_HUMAN;tr|B3KRY3|B3KRY3_HUMAN;sp|P11279|LAMP1_HUMAN	1	SDATVVLNRSSCGKENTSDPSLVIAFGRGHT	SSCGKEN(1)TSDPSLVIAFGR	97011000	83108000	83245000	42142000	52487000	64780000	0	0	0	0
tr|B4DWL3|B4DWL3_HUMAN;tr|Q59FZ0|Q59FZ0_HUMAN;tr|B3KRY3|B3KRY3_HUMAN;sp|P11279|LAMP1_HUMAN	1	KNMTFDLPSDATVVLNRSSCGKENTSDPSLV	SGPKN(1)MTFDLPSDATVVLN(1)R	99677000	89304000	82318000	41758000	53308000	45903000	0	0	0	0
tr|B4DZ36|B4DZ36_HUMAN;sp|O75882|ATRN_HUMAN	1	PHCTDNCGFPHRGICNSSDVRGCSCFSDWQG	GICN(1)SSDVR	63128000	67002000	53685000	45581000	37992000	49345000	0	0	0	0
tr|B4DZ36|B4DZ36_HUMAN;sp|O75882|ATRN_HUMAN	1	NTNDCHWCNDHCVPRNHSCSEGQISIFRYEN	N(1)HSCSEGQISIFR	23480000	32237000	27849000	15541000	14268000	15279000	0	0	0	0
tr|B4DZ36|B4DZ36_HUMAN;sp|O75882|ATRN_HUMAN	1	PSTRGLKAATCINPLNGSVCERPANHSAKQC	AATCINPLN(1)GSVCERPAN(1)HSAK	152180000	68677000	97396000	80883000	72581000	67819000	0	0	0	0
tr|B4DZ36|B4DZ36_HUMAN;sp|O75882|ATRN_HUMAN	1	IHCPACQCNGHSKCINQSICEKCENLTTGKH	CIN(1)QSICEK	26974000	27399000	27959000	26653000	25106000	31363000	0	0	0	0
tr|B4DZ36|B4DZ36_HUMAN;sp|O75882|ATRN_HUMAN	1	TCINPLNGSVCERPANHSAKQCRTPCALRTA	AATCINPLN(1)GSVCERPAN(1)HSAK	152180000	68677000	97396000	80883000	72581000	67819000	0	0	0	0
tr|B4DZ36|B4DZ36_HUMAN;sp|O75882|ATRN_HUMAN	1	GHSKCINQSICEKCENLTTGKHCETCISGFY	CEN(1)LTTGK	33575000	32656000	21071000	16845000	12774000	12493000	0	0	0	0
tr|B4DZ36|B4DZ36_HUMAN;sp|O75882|ATRN_HUMAN	1	STGNVTNELRVFHIHNESWVLLTPKAKEQYA	VFHIHN(1)ESWVLLTPK	6502600	9966000	5013400	10635000	14651000	2656200	0	0	0	0
tr|B4E0C7|B4E0C7_HUMAN;tr|B2R608|B2R608_HUMAN;sp|O14773|TPP1_HUMAN;tr|D3DQU2|D3DQU2_HUMAN;tr|B4DIV8|B4DIV8_HUMAN;tr|B4DE89|B4DE89_HUMAN;tr|B4DSE2|B4DSE2_HUMAN;tr|Q53HP2|Q53HP2_HUMAN	1	KFLSSSPHLPPSSYFNASGRAYPDVAALSDG	FLSSSPHLPPSSYFN(1)ASGR	217030000	125760000	131670000	71760000	74742000	81685000	0	0	0	0
tr|B4E0H8|B4E0H8_HUMAN;sp|P26006|ITA3_HUMAN	1	CVWLECPIPDAPVVTNVTVKARVWNSTFIED	AHCVWLECPIPDAPVVTN(1)VTVK	32163000	16530000	24008000	45335000	47939000	66440000	0	0	0	0
tr|B4E0H8|B4E0H8_HUMAN;sp|P26006|ITA3_HUMAN	1	DAPVVTNVTVKARVWNSTFIEDYRDFDRVRV	VWN(1)STFIEDYRDFDR	10387000	12809000	10148000	12655000	18597000	14586000	0	0	0	0
tr|B4E0H8|B4E0H8_HUMAN;sp|P26006|ITA3_HUMAN;tr|Q59F03|Q59F03_HUMAN;tr|B4DDT0|B4DDT0_HUMAN	1	IGYTMQVGSFILHPKNITIVTGAPRHRHMGA	N(1)ITIVTGAPR	22824000	19644000	17787000	29760000	28213000	26525000	0	0	0	0
tr|B4E0H8|B4E0H8_HUMAN;sp|P26006|ITA3_HUMAN;tr|Q59F03|Q59F03_HUMAN;tr|D6R9X8|D6R9X8_HUMAN	1	LAGAPRELAVPDGYTNRTGAVYLCPLTAHKD	ELAVPDGYTN(1)R	37668000	32409000	29192000	52286000	45439000	43426000	0	0	0	0
tr|B4E0K9|B4E0K9_HUMAN;tr|Q59E90|Q59E90_HUMAN;tr|A8K6A7|A8K6A7_HUMAN;sp|O00754|MA2B1_HUMAN	1	EILERRRDYRPTWKLNQTEPVAGNYYPVNTR	LN(1)QTEPVAGNYYPVNTR	13189000	12491000	13611000	13698000	12993000	19462000	0	0	0	0
tr|B4E0K9|B4E0K9_HUMAN;tr|Q59E90|Q59E90_HUMAN;tr|A8K6A7|A8K6A7_HUMAN;sp|O00754|MA2B1_HUMAN;tr|M0QZG6|M0QZG6_HUMAN;tr|M0R2P5|M0R2P5_HUMAN;tr|Q93093|Q93093_HUMAN	1	YVEIAFFSRWWHQQTNATQEVVRDLVRQGRL	WWHQQTN(1)ATQEVVR	10850000	11728000	8884600	25734000	16075000	19105000	0	0	0	0
tr|B4E1I8|B4E1I8_HUMAN;tr|Q68CK4|Q68CK4_HUMAN;sp|P02750|A2GL_HUMAN	1	LSGNRLRKLPPGLLANFTLLRTLDLGENQLE	KLPPGLLAN(1)FTLLR	81334000	67444000	63795000	87274000	76636000	117350000	0	0	0	0
tr|B4E1I8|B4E1I8_HUMAN;tr|Q68CK4|Q68CK4_HUMAN;sp|P02750|A2GL_HUMAN	1	LYRWLQAQKDKMFSQNDTRCAGPEAVKGQTL	MFSQN(1)DTR	7946300	4437000	5487200	8760000	4124200	5999800	0	0	0	0
tr|B4E2J3|B4E2J3_HUMAN;tr|B3KQQ9|B3KQQ9_HUMAN;sp|O95084|PRS23_HUMAN	1	VGFLKPKFKDGGRGANDSTSAMPEQMKFQWI	GAN(1)DSTSAMPEQMK	33349000	28721000	28308000	6761200	6144400	5559900	0	0	0	0
tr|B4E2J3|B4E2J3_HUMAN;tr|B3KQQ9|B3KQQ9_HUMAN;sp|O95084|PRS23_HUMAN;tr|E9PRR2|E9PRR2_HUMAN	1	LNLAKQYLSYETLYANGSRTETQVGIYILSS	QYLSYETLYAN(1)GSR	85956000	66584000	66753000	28688000	27314000	23645000	0	0	0	0
tr|B4E394|B4E394_HUMAN;tr|B2R7D2|B2R7D2_HUMAN;sp|Q9UNW1|MINP1_HUMAN	1	RFFDHCEKFLTEVEKNATALYHVEAFKTGPE	FLTEVEKN(1)ATALYHVEAFK	7564000	10422000	13319000	17944000	16828000	14829000	0	0	0	0
tr|B4E3J7|B4E3J7_HUMAN;sp|P07996|TSP1_HUMAN;tr|Q59E99|Q59E99_HUMAN;tr|A0PJG0|A0PJG0_HUMAN	1	SSSTSVLLTLDNNVVNGSSPAIRTNYIGHKT	NKGCSSSTSVLLTLDNNVVN(1)GSSPAIR	148820000	147300000	186090000	133490000	174750000	198490000	0	0	0	0
tr|B5A959|B5A959_HUMAN;tr|D3DSX4|D3DSX4_HUMAN;sp|P11362|FGFR1_HUMAN;tr|E9PN14|E9PN14_HUMAN;tr|B5A958|B5A958_HUMAN;tr|Q53G05|Q53G05_HUMAN;tr|C1KBH7|C1KBH7_HUMAN;tr|E7EU09|E7EU09_HUMAN;tr|J3KNT4|J3KNT4_HUMAN;tr|E9PNM3|E9PNM3_HUMAN	1	ERSPHRPILQAGLPANKTVALGSNVEFMCKV	SPHRPILQAGLPAN(1)K	13363000	16346000	10983000	14972000	14195000	13019000	0	0	0	0
tr|B7Z230|B7Z230_HUMAN;tr|B3KQQ0|B3KQQ0_HUMAN;sp|O95302|FKBP9_HUMAN;tr|B7Z6H3|B7Z6H3_HUMAN	1	CPRTIQVSDFVRYHYNGTFLDGTLFDSSHNR	YHYN(1)GTFLDGTLFDSSHNR	25643000	21815000	20455000	5354400	9947600	8154800	0	0	0	0
tr|B7Z378|B7Z378_HUMAN;tr|Q6IBC3|Q6IBC3_HUMAN;sp|P09668|CATH_HUMAN;tr|E9PKT6|E9PKT6_HUMAN	1	SFAEIKHKYLWSEPQNCSATKSNYLRGTGPY	YLWSEPQN(1)CSATK	64678000	82290000	76225000	7872500	5827100	13658000	0	0	0	0
tr|B7Z577|B7Z577_HUMAN;tr|B7Z5J4|B7Z5J4_HUMAN;tr|A4D1M3|A4D1M3_HUMAN;sp|Q9UI42|CBPA4_HUMAN	1	NPGSSCIGADPNRNWNASFAGKGASDNPCSE	N(1)WN(1)ASFAGK	90762000	95777000	74418000	126530000	134060000	139350000	0	0	0	0
tr|B7Z590|B7Z590_HUMAN;sp|P55290|CAD13_HUMAN;tr|B7Z9B1|B7Z9B1_HUMAN	1	PYFKVNSDGGLVALRNITAVGKTLFVHARTP	VNSDGGLVALRN(1)ITAVGK	115530000	116970000	97453000	175650000	114790000	125770000	0	0	0	0
tr|B7Z590|B7Z590_HUMAN;sp|P55290|CAD13_HUMAN;tr|B7Z9B1|B7Z9B1_HUMAN	1	HINQPAEFIEDQSILNLTFSDCKGNDKLRYE	VFHINQPAEFIEDQSILN(1)LTFSDCK	59282000	53493000	57837000	66895000	33554000	57626000	0	0	0	0
tr|B7Z590|B7Z590_HUMAN;sp|P55290|CAD13_HUMAN;tr|B7Z9B1|B7Z9B1_HUMAN;tr|B7Z236|B7Z236_HUMAN;tr|B7Z3H7|B7Z3H7_HUMAN	1	TRQEDLSVGSVLLTVNATDPDSLQHQTIRYS	QEDLSVGSVLLTVN(1)ATDPDSLQHQTIR	39993000	28609000	18640000	32948000	53532000	51924000	0	0	0	0
tr|B7Z766|B7Z766_HUMAN;tr|E9PL22|E9PL22_HUMAN;tr|B7Z2N4|B7Z2N4_HUMAN;tr|B3KXH0|B3KXH0_HUMAN;sp|Q9Y4L1|HYOU1_HUMAN	1	PRPKDKNGTRAEPPLNASASDQGEKVIPPAG	AEPPLN(1)ASASDQGEK	30801000	24889000	21768000	17760000	14015000	19812000	0	0	0	0
tr|B7Z766|B7Z766_HUMAN;tr|E9PL22|E9PL22_HUMAN;tr|B7Z2N4|B7Z2N4_HUMAN;tr|B3KXH0|B3KXH0_HUMAN;sp|Q9Y4L1|HYOU1_HUMAN;tr|B7Z602|B7Z602_HUMAN;tr|B7Z909|B7Z909_HUMAN;tr|E9PJ21|E9PJ21_HUMAN;tr|Q05D91|Q05D91_HUMAN;tr|Q6IN67|Q6IN67_HUMAN	1	LGFLGPEDLRVFGSQNLTTVKLKGVGDSFKK	VFGSQN(1)LTTVK	35035000	23468000	22661000	16735000	20648000	19903000	0	0	0	0
tr|B7Z766|B7Z766_HUMAN;tr|E9PL22|E9PL22_HUMAN;tr|B7Z2N4|B7Z2N4_HUMAN;tr|B3KXH0|B3KXH0_HUMAN;sp|Q9Y4L1|HYOU1_HUMAN;tr|B7Z602|B7Z602_HUMAN;tr|Q68D25|Q68D25_HUMAN	1	QIFTEVEMTTLEKVINETWAWKNATLAEQAK	VIN(1)ETWAWKN(1)ATLAEQAK	27759000	21724000	24705000	20595000	11982000	11354000	0	0	0	0
tr|B7Z766|B7Z766_HUMAN;tr|E9PL22|E9PL22_HUMAN;tr|B7Z2N4|B7Z2N4_HUMAN;tr|B3KXH0|B3KXH0_HUMAN;sp|Q9Y4L1|HYOU1_HUMAN;tr|B7Z602|B7Z602_HUMAN;tr|Q68D25|Q68D25_HUMAN	1	MTTLEKVINETWAWKNATLAEQAKLPATEKP	VIN(1)ETWAWKN(1)ATLAEQAK	30195000	21118000	22203000	20586000	7729300	11762000	0	0	0	0
tr|B7Z7D2|B7Z7D2_HUMAN;tr|E9PQY3|E9PQY3_HUMAN;tr|B7Z552|B7Z552_HUMAN;tr|B7Z6L8|B7Z6L8_HUMAN;sp|P11117|PPAL_HUMAN	1	LKFPLGPCPRYEQLQNETRQTPEYQNESSRN	YEQLQN(1)ETR	41892000	28203000	24760000	17766000	21008000	17439000	0	0	0	0
tr|B7Z7D2|B7Z7D2_HUMAN;tr|E9PQY3|E9PQY3_HUMAN;tr|B7Z552|B7Z552_HUMAN;tr|B7Z6L8|B7Z6L8_HUMAN;sp|P11117|PPAL_HUMAN;tr|E9PP23|E9PP23_HUMAN;tr|E9PHY0|E9PHY0_HUMAN;tr|B7Z4Z2|B7Z4Z2_HUMAN;tr|E9PKW9|E9PKW9_HUMAN;tr|E9PQW9|E9PQW9_HUMAN;tr|B7Z6T8|B7Z6T8_HUMAN;tr|B7Z6U3|B7Z6U3_HUMAN;tr|G5EA28|G5EA28_HUMAN;tr|B7Z5T5|B7Z5T5_HUMAN	1	WELGQALRQRYHGFLNTSYHRQEVYVRSTDF	YHGFLN(1)TSYHR	12541000	10132000	11607000	8106700	11686000	9173600	0	0	0	0
tr|B7Z7G9|B7Z7G9_HUMAN;tr|D3DV87|D3DV87_HUMAN;tr|B2R6A7|B2R6A7_HUMAN;sp|P04062|GLCM_HUMAN;tr|J3KQG4|J3KQG4_HUMAN;tr|F5H241|F5H241_HUMAN;tr|B7Z731|B7Z731_HUMAN;tr|J3KQK9|J3KQK9_HUMAN;tr|B7Z5G2|B7Z5G2_HUMAN;tr|B7Z6E6|B7Z6E6_HUMAN;tr|B4DMV8|B4DMV8_HUMAN;tr|B3KQW3|B3KQW3_HUMAN;tr|B4DHT6|B4DHT6_HUMAN	1	RTYTYADTPDDFQLHNFSLPEEDTKLKIPLI	TYTYADTPDDFQLHN(1)FSLPEEDTKLK	85428000	70504000	60534000	114780000	117850000	101380000	0	0	0	0
tr|B7Z9S8|B7Z9S8_HUMAN;tr|A6NGH2|A6NGH2_HUMAN;tr|Q6LEU2|Q6LEU2_HUMAN;tr|A3KLL5|A3KLL5_HUMAN;sp|P05026|AT1B1_HUMAN	1	RGERKVCRFKLEWLGNCSGLNDETYGYKEGK	FKLEWLGN(1)CSGLNDETYGYK	28676000	27817000	26847000	17215000	23133000	25028000	0	0	0	0
tr|B7ZMJ3|B7ZMJ3_HUMAN;sp|Q6UY14|ATL4_HUMAN;tr|F8WAD0|F8WAD0_HUMAN;tr|B2RTT0|B2RTT0_HUMAN	1	GVCGGDDSTCRLVSGNLTDRGGPLGYQKILW	LVSGN(1)LTDRGGPLGYQK	26542000	26742000	29391000	16738000	14978000	20784000	0	0	0	0
tr|B7ZMJ3|B7ZMJ3_HUMAN;sp|Q6UY14|ATL4_HUMAN;tr|F8WAD0|F8WAD0_HUMAN;tr|B2RTT0|B2RTT0_HUMAN;tr|A8KAH2|A8KAH2_HUMAN;tr|Q71RC7|Q71RC7_HUMAN	1	GSSVPPERCGHLPRPNITQSCQLRLCGHWEV	CGHLPRPN(1)ITQSCQLR	14277000	15611000	13573000	14293000	8091100	16926000	0	0	0	0
tr|B7ZMJ3|B7ZMJ3_HUMAN;sp|Q6UY14|ATL4_HUMAN;tr|F8WAD0|F8WAD0_HUMAN;tr|B2RTT0|B2RTT0_HUMAN;tr|A8KAH2|A8KAH2_HUMAN;tr|Q9UFG7|Q9UFG7_HUMAN	1	CQGGTQTREVQCLSTNQTLSTRCPPQLRPSR	EVQCLSTN(1)QTLSTR	43851000	38009000	45584000	27233000	24834000	25448000	0	0	0	0
tr|B8ZZC1|B8ZZC1_HUMAN;sp|Q53RD9|FBLN7_HUMAN	1	PGFRLVGPSSVVCLPNGTWTGEQPHCRGISE	LVGPSSVVCLPN(1)GTWTGEQPHCR	348370000	378100000	278370000	82124000	113600000	83320000	0	0	0	0
tr|B9EJB8|B9EJB8_HUMAN;tr|D6RGG3|D6RGG3_HUMAN;sp|Q99715|COCA1_HUMAN;tr|H0Y4P7|H0Y4P7_HUMAN	1	PKSGPRNLQVYNATSNSLTVKWDPASGRVQK	NLQVYN(1)ATSN(1)SLTVK	5271600	4963300	4107500	5516800	5271300	6864200	0	0	0	0
[truncated: 146 more rows]

## Sheet: Quantification7901_VCR
Proteins	Localization prob	Sequence window	Deamidation (N) Probabilities	Intensity_7901	Intensity_7902	Intensity_7903	Intensity_VCR1	Intensity_VCR2	Intensity_VCR3
[truncated: 961 more rows]

[truncated: 2 more sheets: For perseus, Significant glycosites]
