# Supplementary material for: Characterization of site-specific glycosylation of secreted proteins associated with multi-drug resistance of gastric cancer
Source: Oncotarget. 2016 Mar 23;7(18):25315–27. doi: 10.18632/oncotarget.8287 (PMC5041906; doi:10.18632/oncotarget.8287)
Supplement: Supplementary file 3 [file oncotarget-07-25315-s003.xlsx]

## Sheet: 7901(score>10,RT<15)
Reference	Precursor mw	Sequence	Calc peptide mw	Site	Theor glycan mw	IUPAC Name	Type	Glycopep score	Glycopep scannum	DeltaRT	Intensity	Sequence	SequenceIUPAC Name
sp|O94907|DKK1_HUMAN Dickkopf-reLated protein 1 OS=Homo sapiens GN=DKK1 PE=1 SV=1;tr|I1W660|I1W660_HUMAN Dickkopf-Like protein 1 OS=Homo sapiens GN=DKK1 PE=2 SV=1	3344.29	K.DHHQASN*SSR.L	1137.49	256;256	2204.77	NeuAc-Gal-GlcNAc-Man-(NeuAc-Gal-GalNAc-Man-)Man-GlcNAc-GlcNAc-Asn	Complex/Hybrid	11.3893	2232	10.2715	1.66921e+06	K.DHHQASNSSR.L	K.DHHQASNSSR.LNeuAc-Gal-GlcNAc-Man-(NeuAc-Gal-GalNAc-Man-)Man-GlcNAc-GlcNAc-Asn			Site-specific glycoforms (score>10)	1855
sp|Q13214|SEM3B_HUMAN Semaphorin-3B OS=Homo sapiens GN=SEMA3B PE=2 SV=1;tr|Q9HBR1|Q9HBR1_HUMAN Putative uncharacterized protein OS=Homo sapiens PE=2 SV=1	2596.08	K.LLHAYN*R.T	885.482	124;124	1710.6	NeuAc-Gal-GlcNAc-Man-(Man-Man-)Man-GlcNAc-GlcNAc-Asn	Complex/Hybrid	16.8908	12293	7.5519	1.24296e+06	K.LLHAYNR.T	K.LLHAYNR.TNeuAc-Gal-GlcNAc-Man-(Man-Man-)Man-GlcNAc-GlcNAc-Asn			glycans	171
tr|A3KFI4|A3KFI4_HUMAN NeurobLastoma suppressor of tumorigenicity 1 (Fragment) OS=Homo sapiens GN=NBL1 PE=2 SV=1;tr|A3KFI5|A3KFI5_HUMAN NeurobLastoma suppressor of tumorigenicity 1 (Fragment) OS=Homo sapiens GN=NBL1 PE=2 SV=1;tr|E5RFZ1|E5RFZ1_HUMAN NeurobLastoma suppressor of tumorigenicity 1 (Fragment) OS=Homo sapiens GN=NBL1 PE=2 SV=1;tr|A3KFI3|A3KFI3_HUMAN NeurobLastoma suppressor of tumorigen…	3847.57	K.N*ITQIVGHSGCEAK.S	1512.74	39;39;38;39;73;38;39;39	2334.8	Gal-GlcNAc-(Gal-GlcNAc-)Man-(GlcNAc-)(Gal-GlcNAc-Man-)Man-GlcNAc-(Fuc-)GlcNAc-Asn	High mannose	15.1828	20917	10.1215	178324	K.NITQIVGHSGCEAK.S	K.NITQIVGHSGCEAK.SGal-GlcNAc-(Gal-GlcNAc-)Man-(GlcNAc-)(Gal-GlcNAc-Man-)Man-GlcNAc-(Fuc-)GlcNAc-Asn					0.187302
sp|P11047|LAMC1_HUMAN Laminin subunit gamma-1 OS=Homo sapiens GN=LAMC1 PE=1 SV=3	3151.24	K.N*ISQDLEK.Q	945.476	1241	2204.77	NeuAc-Gal-GlcNAc-Man-(NeuAc-Gal-GalNAc-Man-)Man-GlcNAc-GlcNAc-Asn	Complex/Hybrid	18.2274	20921	2.0711	385466	K.NISQDLEK.Q	K.NISQDLEK.QNeuAc-Gal-GlcNAc-Man-(NeuAc-Gal-GalNAc-Man-)Man-GlcNAc-GlcNAc-Asn			High mannose	1894	0.764636
tr|A3KFI4|A3KFI4_HUMAN NeurobLastoma suppressor of tumorigenicity 1 (Fragment) OS=Homo sapiens GN=NBL1 PE=2 SV=1;tr|A3KFI5|A3KFI5_HUMAN NeurobLastoma suppressor of tumorigenicity 1 (Fragment) OS=Homo sapiens GN=NBL1 PE=2 SV=1;tr|E5RFZ1|E5RFZ1_HUMAN NeurobLastoma suppressor of tumorigenicity 1 (Fragment) OS=Homo sapiens GN=NBL1 PE=2 SV=1;tr|A3KFI3|A3KFI3_HUMAN NeurobLastoma suppressor of tumorigen…	3847.57	K.N*ITQIVGHSGCEAK.S	1512.73	39;39;38;39;73;38;39;39	2334.8	Gal-GlcNAc-(Gal-GlcNAc-)Man-(GlcNAc-)(Gal-GlcNAc-Man-)Man-GlcNAc-(Fuc-)GlcNAc-Asn	High mannose	11.8263	20960	10.0164	534880	K.NITQIVGHSGCEAK.S	K.NITQIVGHSGCEAK.SGal-GlcNAc-(Gal-GlcNAc-)Man-(GlcNAc-)(Gal-GlcNAc-Man-)Man-GlcNAc-(Fuc-)GlcNAc-Asn			Complex	7732	0.0480617
sp|P20827|EFNA1_HUMAN Ephrin-A1 OS=Homo sapiens GN=EFNA1 PE=1 SV=2;tr|A8K0M4|A8K0M4_HUMAN Ephrin-A1, isoform CRA_c OS=Homo sapiens GN=EFNA1 PE=2 SV=1;tr|B2R7U1|B2R7U1_HUMAN cDNA, FLJ93602, highLy simiLar to Homo sapiens ephrin-A1 (EFNA1), mRNA OS=Homo sapiens PE=2 SV=1	2856.16	R.HTVFWN*SSNPK.F	1315.64	26;26;26	1540.53	Man-Man-(Man-)Man-(Man-Man-)Man-GlcNAc-GlcNAc-Asn	High mannose	17.8998	21036	9.1813	62117.9	R.HTVFWNSSNPK.F	R.HTVFWNSSNPK.FMan-Man-(Man-)Man-(Man-Man-)Man-GlcNAc-GlcNAc-Asn			Hybrid	486	0.732496
sp|P20827|EFNA1_HUMAN Ephrin-A1 OS=Homo sapiens GN=EFNA1 PE=1 SV=2;tr|A8K0M4|A8K0M4_HUMAN Ephrin-A1, isoform CRA_c OS=Homo sapiens GN=EFNA1 PE=2 SV=1;tr|B2R7U1|B2R7U1_HUMAN cDNA, FLJ93602, highLy simiLar to Homo sapiens ephrin-A1 (EFNA1), mRNA OS=Homo sapiens PE=2 SV=1	3018.22	R.HTVFWN*SSNPK.F	1315.64	26;26;26	1702.58	Man-Man-(Man-)Man-(Man-(Man-)Man-)Man-GlcNAc-GlcNAc-Asn	High mannose	21.678	21076	9.082	592655	R.HTVFWNSSNPK.F	R.HTVFWNSSNPK.FMan-Man-(Man-)Man-(Man-(Man-)Man-)Man-GlcNAc-GlcNAc-Asn			Sialylation	7407	0.520965
tr|F5H2L1|F5H2L1_HUMAN G-protein-coupLed receptor 126 (Fragment) OS=Homo sapiens GN=GPR126 PE=2 SV=1;sp|Q86SQ4|GP126_HUMAN G-protein coupLed receptor 126 OS=Homo sapiens GN=GPR126 PE=1 SV=3	2595.09	K.KGFN*ASYIR.V	1054.55	142;143	1540.53	Man-Man-(Man-)Man-(Man-Man-)Man-GlcNAc-GlcNAc-Asn	High mannose	26.4438	21114	3.2691	342150	K.KGFNASYIR.V	K.KGFNASYIR.VMan-Man-(Man-)Man-(Man-Man-)Man-GlcNAc-GlcNAc-Asn			Core Fucosylation	5268
sp|P11047|LAMC1_HUMAN Laminin subunit gamma-1 OS=Homo sapiens GN=LAMC1 PE=1 SV=3	3753.6	R.KYEQAKN*ISQDLEK.Q	1692.86	1241	2059.73	NeuAc-Gal-GlcNAc-Man-(Gal-GlcNAc-Man-)Man-GlcNAc-(Fuc-)GlcNAc-Asn	Complex/Hybrid	25.6545	21146	4.2842	658293	R.KYEQAKNISQDLEK.Q	R.KYEQAKNISQDLEK.QNeuAc-Gal-GlcNAc-Man-(Gal-GlcNAc-Man-)Man-GlcNAc-(Fuc-)GlcNAc-Asn
tr|B4DWA8|B4DWA8_HUMAN cDNA FLJ53427, highLy simiLar to GaLectin-3-binding protein OS=Homo sapiens PE=2 SV=1;tr|B4DVE1|B4DVE1_HUMAN cDNA FLJ53478, highLy simiLar to GaLectin-3-binding protein OS=Homo sapiens PE=2 SV=1;tr|B4DI70|B4DI70_HUMAN cDNA FLJ53509, highLy simiLar to GaLectin-3-binding protein OS=Homo sapiens PE=2 SV=1;tr|B3KP88|B3KP88_HUMAN cDNA FLJ31415 fis, cLone NT2NE2000284, highLy sim…	4063.65	K.AAIPSALDTN*SSK.S	1273.65	432;539;379;447;551;451	2790	NeuAc-Gal-GlcNAc-(Gal-GlcNAc-)Man-(Gal-GlcNAc-(Gal-GlcNAc-)Man-)Man-GlcNAc-(Fuc-)GlcNAc-Asn	Complex/Hybrid	13.0515	21181	6.3107	3733680	K.AAIPSALDTNSSK.S	K.AAIPSALDTNSSK.SNeuAc-Gal-GlcNAc-(Gal-GlcNAc-)Man-(Gal-GlcNAc-(Gal-GlcNAc-)Man-)Man-GlcNAc-(Fuc-)GlcNAc-Asn
tr|Q96QJ4|Q96QJ4_HUMAN GLycoprotein hormones, aLpha poLypeptide OS=Homo sapiens GN=CGA PE=4 SV=1;tr|C0KRQ8|C0KRQ8_HUMAN FoLLicLe-stimuLating hormone aLpha subunit (Fragment) OS=Homo sapiens GN=CGA PE=2 SV=1;sp|P01215|GLHA_HUMAN GLycoprotein hormones aLpha chain OS=Homo sapiens GN=CGA PE=1 SV=1;tr|Q6I9S8|Q6I9S8_HUMAN CGA protein OS=Homo sapiens GN=CGA PE=2 SV=1	4261.78	K.TMLVQKN*VTSESTCCVAK.S	2054.97	76;52;76;76	2204.77	NeuAc-Gal-GlcNAc-Man-(NeuAc-Gal-GalNAc-Man-)Man-GlcNAc-GlcNAc-Asn	Complex/Hybrid	28.4148	21212	4.3729	142400	K.TMLVQKNVTSESTCCVAK.S	K.TMLVQKNVTSESTCCVAK.SNeuAc-Gal-GlcNAc-Man-(NeuAc-Gal-GalNAc-Man-)Man-GlcNAc-GlcNAc-Asn
sp|P20827|EFNA1_HUMAN Ephrin-A1 OS=Homo sapiens GN=EFNA1 PE=1 SV=2;tr|A8K0M4|A8K0M4_HUMAN Ephrin-A1, isoform CRA_c OS=Homo sapiens GN=EFNA1 PE=2 SV=1;tr|B2R7U1|B2R7U1_HUMAN cDNA, FLJ93602, highLy simiLar to Homo sapiens ephrin-A1 (EFNA1), mRNA OS=Homo sapiens PE=2 SV=1	2856.16	R.HTVFWN*SSNPK.F	1315.63	26;26;26	1540.53	Man-Man-(Man-)Man-(Man-Man-)Man-GlcNAc-GlcNAc-Asn	High mannose	22.0759	21235	8.6956	761583	R.HTVFWNSSNPK.F	R.HTVFWNSSNPK.FMan-Man-(Man-)Man-(Man-Man-)Man-GlcNAc-GlcNAc-Asn
sp|P20827|EFNA1_HUMAN Ephrin-A1 OS=Homo sapiens GN=EFNA1 PE=1 SV=2;tr|A8K0M4|A8K0M4_HUMAN Ephrin-A1, isoform CRA_c OS=Homo sapiens GN=EFNA1 PE=2 SV=1;tr|B2R7U1|B2R7U1_HUMAN cDNA, FLJ93602, highLy simiLar to Homo sapiens ephrin-A1 (EFNA1), mRNA OS=Homo sapiens PE=2 SV=1	3018.22	R.HTVFWN*SSNPK.F	1315.63	26;26;26	1702.58	Man-Man-(Man-)Man-(Man-(Man-)Man-)Man-GlcNAc-GlcNAc-Asn	High mannose	21.678	21267	8.6159	1.1026e+06	R.HTVFWNSSNPK.F	R.HTVFWNSSNPK.FMan-Man-(Man-)Man-(Man-(Man-)Man-)Man-GlcNAc-GlcNAc-Asn
sp|P11047|LAMC1_HUMAN Laminin subunit gamma-1 OS=Homo sapiens GN=LAMC1 PE=1 SV=3	4043.69	R.KYEQAKN*ISQDLEK.Q	1692.87	1241	2350.83	NeuAc-Gal-GlcNAc-Man-(NeuAc-Gal-GlcNAc-Man-)Man-GlcNAc-(Fuc-)GlcNAc-Asn	Complex/Hybrid	32.1913	21272	4.5921	258400	R.KYEQAKNISQDLEK.Q	R.KYEQAKNISQDLEK.QNeuAc-Gal-GlcNAc-Man-(NeuAc-Gal-GlcNAc-Man-)Man-GlcNAc-(Fuc-)GlcNAc-Asn
tr|A8K5D4|A8K5D4_HUMAN MyeLin protein zero-Like 1, isoform CRA_b OS=Homo sapiens GN=MPZL1 PE=2 SV=1;tr|F8WFC4|F8WFC4_HUMAN MyeLin protein zero-Like protein 1 OS=Homo sapiens GN=MPZL1 PE=2 SV=1;tr|Q5U0H8|Q5U0H8_HUMAN MyeLin protein zero-Like 1 OS=Homo sapiens PE=2 SV=1;tr|Q9UEL4|Q9UEL4_HUMAN Putative uncharacterized protein (Fragment) OS=Homo sapiens PE=2 SV=1;sp|O95297|MPZL1_HUMAN MyeLin protein …	3181.29	K.EIFVAN*GTQGK.L	1162.6	50;50;50;24;50;24	2018.71	NeuAc-Gal-GlcNAc-Man-(Man-(Man-)Man-)Man-GlcNAc-(Fuc-)GlcNAc-Asn	Complex/Hybrid	18.0439	21289	0.7351	144701	K.EIFVANGTQGK.L	K.EIFVANGTQGK.LNeuAc-Gal-GlcNAc-Man-(Man-(Man-)Man-)Man-GlcNAc-(Fuc-)GlcNAc-Asn
tr|Q96QJ4|Q96QJ4_HUMAN GLycoprotein hormones, aLpha poLypeptide OS=Homo sapiens GN=CGA PE=4 SV=1;tr|C0KRQ8|C0KRQ8_HUMAN FoLLicLe-stimuLating hormone aLpha subunit (Fragment) OS=Homo sapiens GN=CGA PE=2 SV=1;sp|P01215|GLHA_HUMAN GLycoprotein hormones aLpha chain OS=Homo sapiens GN=CGA PE=1 SV=1;tr|Q6I9S8|Q6I9S8_HUMAN CGA protein OS=Homo sapiens GN=CGA PE=2 SV=1	5190.13	K.KTMLVQKN*VTSESTCCVAK.S	2183.07	76;52;76;76	3007.06	NeuAc-Gal-GlcNAc-Man-(NeuAc-Gal-GlcNAc-(NeuAc-Gal-GlcNAc-)Man-)Man-GlcNAc-(Fuc-)GlcNAc-Asn	Complex/Hybrid	32.6447	21293	8.9613	587569	K.KTMLVQKNVTSESTCCVAK.S	K.KTMLVQKNVTSESTCCVAK.SNeuAc-Gal-GlcNAc-Man-(NeuAc-Gal-GlcNAc-(NeuAc-Gal-GlcNAc-)Man-)Man-GlcNAc-(Fuc-)GlcNAc-Asn
sp|P11047|LAMC1_HUMAN Laminin subunit gamma-1 OS=Homo sapiens GN=LAMC1 PE=1 SV=3	4408.84	R.KYEQAKN*ISQDLEK.Q	1692.86	1241	2715.96	NeuAc-Gal-GlcNAc-(Gal-GlcNAc-)Man-(NeuAc-Gal-GlcNAc-Man-)Man-GlcNAc-(Fuc-)GlcNAc-Asn	Complex/Hybrid	30.8336	21306	4.673	81481.8	R.KYEQAKNISQDLEK.Q	R.KYEQAKNISQDLEK.QNeuAc-Gal-GlcNAc-(Gal-GlcNAc-)Man-(NeuAc-Gal-GlcNAc-Man-)Man-GlcNAc-(Fuc-)GlcNAc-Asn
tr|Q59E99|Q59E99_HUMAN Thrombospondin 1 variant (Fragment) OS=Homo sapiens PE=2 SV=1;tr|B4E3J7|B4E3J7_HUMAN cDNA FLJ51203, highLy simiLar to Thrombospondin-1 OS=Homo sapiens PE=2 SV=1;gi|CON_IPI00696401.1|TREMBL:Q28194 (Bos taurus) Thrombospondin-1;sp|P07996|TSP1_HUMAN Thrombospondin-1 OS=Homo sapiens GN=THBS1 PE=1 SV=2	3238.35	K.VVN*STTGPGEHLR.N	1365.69	1122;982;1067;1067	1872.65	NeuAc-Gal-GlcNAc-Man-(Man-(Man-)Man-)Man-GlcNAc-GlcNAc-Asn	Complex/Hybrid	24.4648	12307	5.3288	389924	K.VVNSTTGPGEHLR.N	K.VVNSTTGPGEHLR.NNeuAc-Gal-GlcNAc-Man-(Man-(Man-)Man-)Man-GlcNAc-GlcNAc-Asn
sp|P11047|LAMC1_HUMAN Laminin subunit gamma-1 OS=Homo sapiens GN=LAMC1 PE=1 SV=3	4044.69	R.KYEQAKN*ISQDLEK.Q	1692.87	1241	2350.83	NeuAc-Gal-GlcNAc-Man-(NeuAc-Gal-GlcNAc-Man-)Man-GlcNAc-(Fuc-)GlcNAc-Asn	Complex/Hybrid	37.5426	21312	4.6872	358200	R.KYEQAKNISQDLEK.Q	R.KYEQAKNISQDLEK.QNeuAc-Gal-GlcNAc-Man-(NeuAc-Gal-GlcNAc-Man-)Man-GlcNAc-(Fuc-)GlcNAc-Asn
sp|P11047|LAMC1_HUMAN Laminin subunit gamma-1 OS=Homo sapiens GN=LAMC1 PE=1 SV=3	3753.61	R.KYEQAKN*ISQDLEK.Q	1692.87	1241	2059.73	NeuAc-Gal-GlcNAc-Man-(Gal-GlcNAc-Man-)Man-GlcNAc-(Fuc-)GlcNAc-Asn	Complex/Hybrid	29.3299	21333	4.7412	430788	R.KYEQAKNISQDLEK.Q	R.KYEQAKNISQDLEK.QNeuAc-Gal-GlcNAc-Man-(Gal-GlcNAc-Man-)Man-GlcNAc-(Fuc-)GlcNAc-Asn
sp|P11047|LAMC1_HUMAN Laminin subunit gamma-1 OS=Homo sapiens GN=LAMC1 PE=1 SV=3	3753.61	R.KYEQAKN*ISQDLEK.Q	1692.87	1241	2059.73	NeuAc-Gal-GlcNAc-Man-(Gal-GlcNAc-Man-)Man-GlcNAc-(Fuc-)GlcNAc-Asn	Complex/Hybrid	29.3299	21372	4.8339	714638	R.KYEQAKNISQDLEK.Q	R.KYEQAKNISQDLEK.QNeuAc-Gal-GlcNAc-Man-(Gal-GlcNAc-Man-)Man-GlcNAc-(Fuc-)GlcNAc-Asn
sp|P20827|EFNA1_HUMAN Ephrin-A1 OS=Homo sapiens GN=EFNA1 PE=1 SV=2;tr|A8K0M4|A8K0M4_HUMAN Ephrin-A1, isoform CRA_c OS=Homo sapiens GN=EFNA1 PE=2 SV=1;tr|B2R7U1|B2R7U1_HUMAN cDNA, FLJ93602, highLy simiLar to Homo sapiens ephrin-A1 (EFNA1), mRNA OS=Homo sapiens PE=2 SV=1	2694.1	R.HTVFWN*SSNPK.F	1315.63	26;26;26	1378.48	Man-(Man-)Man-(Man-Man-)Man-GlcNAc-GlcNAc-Asn	High mannose	22.5529	21381	8.3373	1.23825e+06	R.HTVFWNSSNPK.F	R.HTVFWNSSNPK.FMan-(Man-)Man-(Man-Man-)Man-GlcNAc-GlcNAc-Asn
tr|A3KFI4|A3KFI4_HUMAN NeurobLastoma suppressor of tumorigenicity 1 (Fragment) OS=Homo sapiens GN=NBL1 PE=2 SV=1;tr|A3KFI5|A3KFI5_HUMAN NeurobLastoma suppressor of tumorigenicity 1 (Fragment) OS=Homo sapiens GN=NBL1 PE=2 SV=1;tr|E5RFZ1|E5RFZ1_HUMAN NeurobLastoma suppressor of tumorigenicity 1 (Fragment) OS=Homo sapiens GN=NBL1 PE=2 SV=1;tr|A3KFI3|A3KFI3_HUMAN NeurobLastoma suppressor of tumorigen…	3847.57	K.N*ITQIVGHSGCEAK.S	1512.74	39;39;38;39;73;38;39;39	2334.84	NeuAc-NeuAc-Gal-GlcNAc-Man-(NeuAc-GlcNAc-Man-)Man-GlcNAc-GlcNAc-Asn	Complex/Hybrid	17.2165	21383	8.9825	395861	K.NITQIVGHSGCEAK.S	K.NITQIVGHSGCEAK.SNeuAc-NeuAc-Gal-GlcNAc-Man-(NeuAc-GlcNAc-Man-)Man-GlcNAc-GlcNAc-Asn
sp|O15230|LAMA5_HUMAN Laminin subunit aLpha-5 OS=Homo sapiens GN=LAMA5 PE=1 SV=8	3003.3	R.DN*ATLQATLHAAR.D	1380.72	2423	1622.58	Gal-GlcNAc-Man-(Gal-GlcNAc-Man-)Man-GlcNAc-GlcNAc-Asn	Complex/Hybrid	17.3356	21390	12.5109	5.06358e+06	R.DNATLQATLHAAR.D	R.DNATLQATLHAAR.DGal-GlcNAc-Man-(Gal-GlcNAc-Man-)Man-GlcNAc-GlcNAc-Asn
tr|Q96QJ4|Q96QJ4_HUMAN GLycoprotein hormones, aLpha poLypeptide OS=Homo sapiens GN=CGA PE=4 SV=1;tr|C0KRQ8|C0KRQ8_HUMAN FoLLicLe-stimuLating hormone aLpha subunit (Fragment) OS=Homo sapiens GN=CGA PE=2 SV=1;sp|P01215|GLHA_HUMAN GLycoprotein hormones aLpha chain OS=Homo sapiens GN=CGA PE=1 SV=1;tr|Q6I9S8|Q6I9S8_HUMAN CGA protein OS=Homo sapiens GN=CGA PE=2 SV=1	4115.71	K.TMLVQKN*VTSESTCCVAK.S	2054.97	76;52;76;76	2059.73	NeuAc-Gal-GlcNAc-Man-(Gal-GlcNAc-Man-)Man-GlcNAc-(Fuc-)GlcNAc-Asn	Complex/Hybrid	33.0746	21408	3.895	1.5075e+06	K.TMLVQKNVTSESTCCVAK.S	K.TMLVQKNVTSESTCCVAK.SNeuAc-Gal-GlcNAc-Man-(Gal-GlcNAc-Man-)Man-GlcNAc-(Fuc-)GlcNAc-Asn
tr|Q96QJ4|Q96QJ4_HUMAN GLycoprotein hormones, aLpha poLypeptide OS=Homo sapiens GN=CGA PE=4 SV=1;tr|C0KRQ8|C0KRQ8_HUMAN FoLLicLe-stimuLating hormone aLpha subunit (Fragment) OS=Homo sapiens GN=CGA PE=2 SV=1;sp|P01215|GLHA_HUMAN GLycoprotein hormones aLpha chain OS=Homo sapiens GN=CGA PE=1 SV=1;tr|Q6I9S8|Q6I9S8_HUMAN CGA protein OS=Homo sapiens GN=CGA PE=2 SV=1	4260.77	K.TMLVQKN*VTSESTCCVAK.S	2054.97	76;52;76;76	2204.77	NeuAc-Gal-GlcNAc-Man-(NeuAc-Gal-GalNAc-Man-)Man-GlcNAc-GlcNAc-Asn	Complex/Hybrid	31.7373	21412	3.8846	478540	K.TMLVQKNVTSESTCCVAK.S	K.TMLVQKNVTSESTCCVAK.SNeuAc-Gal-GlcNAc-Man-(NeuAc-Gal-GalNAc-Man-)Man-GlcNAc-GlcNAc-Asn
sp|P20827|EFNA1_HUMAN Ephrin-A1 OS=Homo sapiens GN=EFNA1 PE=1 SV=2;tr|A8K0M4|A8K0M4_HUMAN Ephrin-A1, isoform CRA_c OS=Homo sapiens GN=EFNA1 PE=2 SV=1;tr|B2R7U1|B2R7U1_HUMAN cDNA, FLJ93602, highLy simiLar to Homo sapiens ephrin-A1 (EFNA1), mRNA OS=Homo sapiens PE=2 SV=1	2856.16	R.HTVFWN*SSNPK.F	1315.63	26;26;26	1540.53	Man-Man-(Man-)Man-(Man-Man-)Man-GlcNAc-GlcNAc-Asn	High mannose	22.0759	21427	8.2274	896025	R.HTVFWNSSNPK.F	R.HTVFWNSSNPK.FMan-Man-(Man-)Man-(Man-Man-)Man-GlcNAc-GlcNAc-Asn
sp|P11047|LAMC1_HUMAN Laminin subunit gamma-1 OS=Homo sapiens GN=LAMC1 PE=1 SV=3	3752.59	R.KYEQAKN*ISQDLEK.Q	1692.87	1241	2059.73	NeuAc-Gal-GlcNAc-Man-(Gal-GlcNAc-Man-)Man-GlcNAc-(Fuc-)GlcNAc-Asn	Complex/Hybrid	36.2634	21434	4.9853	837282	R.KYEQAKNISQDLEK.Q	R.KYEQAKNISQDLEK.QNeuAc-Gal-GlcNAc-Man-(Gal-GlcNAc-Man-)Man-GlcNAc-(Fuc-)GlcNAc-Asn
tr|Q96GF5|Q96GF5_HUMAN PXDN protein (Fragment) OS=Homo sapiens GN=PXDN PE=2 SV=2;sp|Q92626|PXDN_HUMAN Peroxidasin homoLog OS=Homo sapiens GN=PXDN PE=1 SV=2	4049.61	R.LSTTECVDAGGESHAN*NTK.W	1989.89	165;1425	2059.73	NeuAc-Gal-GlcNAc-Man-(Gal-GlcNAc-Man-)Man-GlcNAc-(Fuc-)GlcNAc-Asn	Complex/Hybrid	15.4738	12320	3.9994	506734	R.LSTTECVDAGGESHANNTK.W	R.LSTTECVDAGGESHANNTK.WNeuAc-Gal-GlcNAc-Man-(Gal-GlcNAc-Man-)Man-GlcNAc-(Fuc-)GlcNAc-Asn
sp|P11047|LAMC1_HUMAN Laminin subunit gamma-1 OS=Homo sapiens GN=LAMC1 PE=1 SV=3	4043.69	R.KYEQAKN*ISQDLEK.Q	1692.87	1241	2350.83	NeuAc-Gal-GlcNAc-Man-(NeuAc-Gal-GlcNAc-Man-)Man-GlcNAc-(Fuc-)GlcNAc-Asn	Complex/Hybrid	47.3274	21460	5.0509	278593	R.KYEQAKNISQDLEK.Q	R.KYEQAKNISQDLEK.QNeuAc-Gal-GlcNAc-Man-(NeuAc-Gal-GlcNAc-Man-)Man-GlcNAc-(Fuc-)GlcNAc-Asn
tr|Q5U4N9|Q5U4N9_HUMAN LAMA5 protein OS=Homo sapiens GN=LAMA5 PE=2 SV=1;tr|Q5JTP4|Q5JTP4_HUMAN Laminin subunit aLpha-5 OS=Homo sapiens GN=LAMA5 PE=2 SV=1;sp|O15230|LAMA5_HUMAN Laminin subunit aLpha-5 OS=Homo sapiens GN=LAMA5 PE=1 SV=8;tr|E2QRK0|E2QRK0_HUMAN Laminin subunit aLpha-5 OS=Homo sapiens GN=LAMA5 PE=2 SV=2	3252.4	K.LVGGPVAGGDPN*QTIR.G	1549.82	95;95;95;95	1702.58	Man-Man-(Man-)Man-(Man-(Man-)Man-)Man-GlcNAc-GlcNAc-Asn	High mannose	13.678	21461	11.2324	974109	K.LVGGPVAGGDPNQTIR.G	K.LVGGPVAGGDPNQTIR.GMan-Man-(Man-)Man-(Man-(Man-)Man-)Man-GlcNAc-GlcNAc-Asn
sp|P20827|EFNA1_HUMAN Ephrin-A1 OS=Homo sapiens GN=EFNA1 PE=1 SV=2;tr|A8K0M4|A8K0M4_HUMAN Ephrin-A1, isoform CRA_c OS=Homo sapiens GN=EFNA1 PE=2 SV=1;tr|B2R7U1|B2R7U1_HUMAN cDNA, FLJ93602, highLy simiLar to Homo sapiens ephrin-A1 (EFNA1), mRNA OS=Homo sapiens PE=2 SV=1	3018.21	R.HTVFWN*SSNPK.F	1315.64	26;26;26	1702.58	Man-Man-(Man-)Man-(Man-(Man-)Man-)Man-GlcNAc-GlcNAc-Asn	High mannose	21.678	21464	8.1363	306454	R.HTVFWNSSNPK.F	R.HTVFWNSSNPK.FMan-Man-(Man-)Man-(Man-(Man-)Man-)Man-GlcNAc-GlcNAc-Asn
tr|A8K5D4|A8K5D4_HUMAN MyeLin protein zero-Like 1, isoform CRA_b OS=Homo sapiens GN=MPZL1 PE=2 SV=1;tr|F8WFC4|F8WFC4_HUMAN MyeLin protein zero-Like protein 1 OS=Homo sapiens GN=MPZL1 PE=2 SV=1;tr|Q5U0H8|Q5U0H8_HUMAN MyeLin protein zero-Like 1 OS=Homo sapiens PE=2 SV=1;tr|Q9UEL4|Q9UEL4_HUMAN Putative uncharacterized protein (Fragment) OS=Homo sapiens PE=2 SV=1;sp|O95297|MPZL1_HUMAN MyeLin protein …	3181.29	K.EIFVAN*GTQGK.L	1162.59	50;50;50;24;50;24	2018.71	NeuAc-Gal-GlcNAc-Man-(Man-(Man-)Man-)Man-GlcNAc-(Fuc-)GlcNAc-Asn	Complex/Hybrid	28.5531	21480	0.2694	215229	K.EIFVANGTQGK.L	K.EIFVANGTQGK.LNeuAc-Gal-GlcNAc-Man-(Man-(Man-)Man-)Man-GlcNAc-(Fuc-)GlcNAc-Asn
tr|Q96QJ4|Q96QJ4_HUMAN GLycoprotein hormones, aLpha poLypeptide OS=Homo sapiens GN=CGA PE=4 SV=1;tr|C0KRQ8|C0KRQ8_HUMAN FoLLicLe-stimuLating hormone aLpha subunit (Fragment) OS=Homo sapiens GN=CGA PE=2 SV=1;sp|P01215|GLHA_HUMAN GLycoprotein hormones aLpha chain OS=Homo sapiens GN=CGA PE=1 SV=1;tr|Q6I9S8|Q6I9S8_HUMAN CGA protein OS=Homo sapiens GN=CGA PE=2 SV=1	5190.12	K.KTMLVQKN*VTSESTCCVAK.S	2183.07	76;52;76;76	3007.06	NeuAc-Gal-GlcNAc-Man-(NeuAc-Gal-GlcNAc-(NeuAc-Gal-GlcNAc-)Man-)Man-GlcNAc-(Fuc-)GlcNAc-Asn	Complex/Hybrid	22.7196	21491	9.4445	345493	K.KTMLVQKNVTSESTCCVAK.S	K.KTMLVQKNVTSESTCCVAK.SNeuAc-Gal-GlcNAc-Man-(NeuAc-Gal-GlcNAc-(NeuAc-Gal-GlcNAc-)Man-)Man-GlcNAc-(Fuc-)GlcNAc-Asn
sp|P11047|LAMC1_HUMAN Laminin subunit gamma-1 OS=Homo sapiens GN=LAMC1 PE=1 SV=3	4043.68	R.KYEQAKN*ISQDLEK.Q	1692.86	1241	2350.83	NeuAc-Gal-GlcNAc-Man-(NeuAc-Gal-GlcNAc-Man-)Man-GlcNAc-(Fuc-)GlcNAc-Asn	Complex/Hybrid	32.1913	21507	5.1663	3.08533e+06	R.KYEQAKNISQDLEK.Q	R.KYEQAKNISQDLEK.QNeuAc-Gal-GlcNAc-Man-(NeuAc-Gal-GlcNAc-Man-)Man-GlcNAc-(Fuc-)GlcNAc-Asn
tr|Q96QJ4|Q96QJ4_HUMAN GLycoprotein hormones, aLpha poLypeptide OS=Homo sapiens GN=CGA PE=4 SV=1;tr|C0KRQ8|C0KRQ8_HUMAN FoLLicLe-stimuLating hormone aLpha subunit (Fragment) OS=Homo sapiens GN=CGA PE=2 SV=1;sp|P01215|GLHA_HUMAN GLycoprotein hormones aLpha chain OS=Homo sapiens GN=CGA PE=1 SV=1;tr|Q6I9S8|Q6I9S8_HUMAN CGA protein OS=Homo sapiens GN=CGA PE=2 SV=1	4156.77	K.TMLVQKN*VTSESTCCVAK.S	2054.97	76;52;76;76	2100.76	NeuAc-Gal-GlcNAc-Man-(GlcNAc-)(GlcNAc-Man-)Man-GlcNAc-(Fuc-)GlcNAc-Asn	Complex/Hybrid	18.3243	21517	3.6284	398864	K.TMLVQKNVTSESTCCVAK.S	K.TMLVQKNVTSESTCCVAK.SNeuAc-Gal-GlcNAc-Man-(GlcNAc-)(GlcNAc-Man-)Man-GlcNAc-(Fuc-)GlcNAc-Asn
sp|P11047|LAMC1_HUMAN Laminin subunit gamma-1 OS=Homo sapiens GN=LAMC1 PE=1 SV=3	3753.61	R.KYEQAKN*ISQDLEK.Q	1692.87	1241	2059.73	NeuAc-Gal-GlcNAc-Man-(Gal-GlcNAc-Man-)Man-GlcNAc-(Fuc-)GlcNAc-Asn	Complex/Hybrid	33.0746	21525	5.2093	313122	R.KYEQAKNISQDLEK.Q	R.KYEQAKNISQDLEK.QNeuAc-Gal-GlcNAc-Man-(Gal-GlcNAc-Man-)Man-GlcNAc-(Fuc-)GlcNAc-Asn
sp|Q92626|PXDN_HUMAN Peroxidasin homoLog OS=Homo sapiens GN=PXDN PE=1 SV=2	4325.57	R.VNN*CSDMCFHQK.Y	1538.6	731	2786.96	NeuAc-Gal-(NeuAc-)GlcNAc-Man-(NeuAc-Gal-(NeuAc-)GlcNAc-Man-)Man-GlcNAc-GlcNAc-Asn	Complex/Hybrid	11.8988	12326	2.537	192095	R.VNNCSDMCFHQK.Y	R.VNNCSDMCFHQK.YNeuAc-Gal-(NeuAc-)GlcNAc-Man-(NeuAc-Gal-(NeuAc-)GlcNAc-Man-)Man-GlcNAc-GlcNAc-Asn
sp|P20827|EFNA1_HUMAN Ephrin-A1 OS=Homo sapiens GN=EFNA1 PE=1 SV=2;tr|A8K0M4|A8K0M4_HUMAN Ephrin-A1, isoform CRA_c OS=Homo sapiens GN=EFNA1 PE=2 SV=1;tr|B2R7U1|B2R7U1_HUMAN cDNA, FLJ93602, highLy simiLar to Homo sapiens ephrin-A1 (EFNA1), mRNA OS=Homo sapiens PE=2 SV=1	2694.12	R.HTVFWN*SSNPK.F	1315.63	26;26;26	1378.48	Man-(Man-)Man-(Man-Man-)Man-GlcNAc-GlcNAc-Asn	High mannose	22.5529	21572	7.8717	476532	R.HTVFWNSSNPK.F	R.HTVFWNSSNPK.FMan-(Man-)Man-(Man-Man-)Man-GlcNAc-GlcNAc-Asn
tr|Q96QJ4|Q96QJ4_HUMAN GLycoprotein hormones, aLpha poLypeptide OS=Homo sapiens GN=CGA PE=4 SV=1;tr|C0KRQ8|C0KRQ8_HUMAN FoLLicLe-stimuLating hormone aLpha subunit (Fragment) OS=Homo sapiens GN=CGA PE=2 SV=1;sp|P01215|GLHA_HUMAN GLycoprotein hormones aLpha chain OS=Homo sapiens GN=CGA PE=1 SV=1;tr|Q6I9S8|Q6I9S8_HUMAN CGA protein OS=Homo sapiens GN=CGA PE=2 SV=1	4115.73	K.TMLVQKN*VTSESTCCVAK.S	2054.97	76;52;76;76	2059.73	NeuAc-Gal-GlcNAc-Man-(Gal-GlcNAc-Man-)Man-GlcNAc-(Fuc-)GlcNAc-Asn	Complex/Hybrid	22.0524	21604	3.4136	1.48847e+06	K.TMLVQKNVTSESTCCVAK.S	K.TMLVQKNVTSESTCCVAK.SNeuAc-Gal-GlcNAc-Man-(Gal-GlcNAc-Man-)Man-GlcNAc-(Fuc-)GlcNAc-Asn
sp|P20827|EFNA1_HUMAN Ephrin-A1 OS=Homo sapiens GN=EFNA1 PE=1 SV=2;tr|A8K0M4|A8K0M4_HUMAN Ephrin-A1, isoform CRA_c OS=Homo sapiens GN=EFNA1 PE=2 SV=1;tr|B2R7U1|B2R7U1_HUMAN cDNA, FLJ93602, highLy simiLar to Homo sapiens ephrin-A1 (EFNA1), mRNA OS=Homo sapiens PE=2 SV=1	2856.15	R.HTVFWN*SSNPK.F	1315.63	26;26;26	1540.53	Man-Man-(Man-)Man-(Man-Man-)Man-GlcNAc-GlcNAc-Asn	High mannose	22.0759	21619	7.756	2.34831e+06	R.HTVFWNSSNPK.F	R.HTVFWNSSNPK.FMan-Man-(Man-)Man-(Man-Man-)Man-GlcNAc-GlcNAc-Asn
sp|P11047|LAMC1_HUMAN Laminin subunit gamma-1 OS=Homo sapiens GN=LAMC1 PE=1 SV=3	3752.59	R.KYEQAKN*ISQDLEK.Q	1692.86	1241	2059.73	NeuAc-Gal-GlcNAc-Man-(Gal-GlcNAc-Man-)Man-GlcNAc-(Fuc-)GlcNAc-Asn	Complex/Hybrid	18.9966	21630	5.4658	403030	R.KYEQAKNISQDLEK.Q	R.KYEQAKNISQDLEK.QNeuAc-Gal-GlcNAc-Man-(Gal-GlcNAc-Man-)Man-GlcNAc-(Fuc-)GlcNAc-Asn
sp|P11047|LAMC1_HUMAN Laminin subunit gamma-1 OS=Homo sapiens GN=LAMC1 PE=1 SV=3	4043.69	R.KYEQAKN*ISQDLEK.Q	1692.87	1241	2350.83	NeuAc-Gal-GlcNAc-Man-(NeuAc-Gal-GlcNAc-Man-)Man-GlcNAc-(Fuc-)GlcNAc-Asn	Complex/Hybrid	35.8902	21651	5.5169	310820	R.KYEQAKNISQDLEK.Q	R.KYEQAKNISQDLEK.QNeuAc-Gal-GlcNAc-Man-(NeuAc-Gal-GlcNAc-Man-)Man-GlcNAc-(Fuc-)GlcNAc-Asn
tr|B4DWA8|B4DWA8_HUMAN cDNA FLJ53427, highLy simiLar to GaLectin-3-binding protein OS=Homo sapiens PE=2 SV=1;tr|B4DVE1|B4DVE1_HUMAN cDNA FLJ53478, highLy simiLar to GaLectin-3-binding protein OS=Homo sapiens PE=2 SV=1;tr|B4DI70|B4DI70_HUMAN cDNA FLJ53509, highLy simiLar to GaLectin-3-binding protein OS=Homo sapiens PE=2 SV=1;tr|B3KP88|B3KP88_HUMAN cDNA FLJ31415 fis, cLone NT2NE2000284, highLy sim…	3715.54	K.AAIPSALDTN*SSK.S	1273.65	432;539;379;447;551;451	2440.86	NeuAc-Gal-GlcNAc-(Gal-GlcNAc-)Man-(GlcNAc-)(Man-(Man-)Man-)Man-GlcNAc-GlcNAc-Asn	Complex/Hybrid	35.2245	21657	5.1475	871222	K.AAIPSALDTNSSK.S	K.AAIPSALDTNSSK.SNeuAc-Gal-GlcNAc-(Gal-GlcNAc-)Man-(GlcNAc-)(Man-(Man-)Man-)Man-GlcNAc-GlcNAc-Asn
sp|P20827|EFNA1_HUMAN Ephrin-A1 OS=Homo sapiens GN=EFNA1 PE=1 SV=2;tr|A8K0M4|A8K0M4_HUMAN Ephrin-A1, isoform CRA_c OS=Homo sapiens GN=EFNA1 PE=2 SV=1;tr|B2R7U1|B2R7U1_HUMAN cDNA, FLJ93602, highLy simiLar to Homo sapiens ephrin-A1 (EFNA1), mRNA OS=Homo sapiens PE=2 SV=1	3018.21	R.HTVFWN*SSNPK.F	1315.63	26;26;26	1702.58	Man-Man-(Man-)Man-(Man-(Man-)Man-)Man-GlcNAc-GlcNAc-Asn	High mannose	21.678	21676	7.6173	113844	R.HTVFWNSSNPK.F	R.HTVFWNSSNPK.FMan-Man-(Man-)Man-(Man-(Man-)Man-)Man-GlcNAc-GlcNAc-Asn
tr|Q96QJ4|Q96QJ4_HUMAN GLycoprotein hormones, aLpha poLypeptide OS=Homo sapiens GN=CGA PE=4 SV=1;tr|C0KRQ8|C0KRQ8_HUMAN FoLLicLe-stimuLating hormone aLpha subunit (Fragment) OS=Homo sapiens GN=CGA PE=2 SV=1;sp|P01215|GLHA_HUMAN GLycoprotein hormones aLpha chain OS=Homo sapiens GN=CGA PE=1 SV=1;tr|Q6I9S8|Q6I9S8_HUMAN CGA protein OS=Homo sapiens GN=CGA PE=2 SV=1	4261.78	K.TMLVQKN*VTSESTCCVAK.S	2054.97	76;52;76;76	2204.77	NeuAc-Gal-GlcNAc-Man-(NeuAc-Gal-GalNAc-Man-)Man-GlcNAc-GlcNAc-Asn	Complex/Hybrid	28.4148	21695	3.1936	3905231	K.TMLVQKNVTSESTCCVAK.S	K.TMLVQKNVTSESTCCVAK.SNeuAc-Gal-GlcNAc-Man-(NeuAc-Gal-GalNAc-Man-)Man-GlcNAc-GlcNAc-Asn
tr|Q59E99|Q59E99_HUMAN Thrombospondin 1 variant (Fragment) OS=Homo sapiens PE=2 SV=1;tr|B4E3J7|B4E3J7_HUMAN cDNA FLJ51203, highLy simiLar to Thrombospondin-1 OS=Homo sapiens PE=2 SV=1;gi|CON_IPI00696401.1|TREMBL:Q28194 (Bos taurus) Thrombospondin-1;sp|P07996|TSP1_HUMAN Thrombospondin-1 OS=Homo sapiens GN=THBS1 PE=1 SV=2	3321.41	K.VVN*STTGPGEHLR.N	1365.69	1122;982;1067;1067	1954.7	NeuAc-Gal-GlcNAc-Man-(GlcNAc-)(GlcNAc-Man-)Man-GlcNAc-GlcNAc-Asn	Complex/Hybrid	11.8988	12330	5.3823	281650	K.VVNSTTGPGEHLR.N	K.VVNSTTGPGEHLR.NNeuAc-Gal-GlcNAc-Man-(GlcNAc-)(GlcNAc-Man-)Man-GlcNAc-GlcNAc-Asn
sp|P11047|LAMC1_HUMAN Laminin subunit gamma-1 OS=Homo sapiens GN=LAMC1 PE=1 SV=3	4043.68	R.KYEQAKN*ISQDLEK.Q	1692.87	1241	2350.83	NeuAc-Gal-GlcNAc-Man-(NeuAc-Gal-GlcNAc-Man-)Man-GlcNAc-(Fuc-)GlcNAc-Asn	Complex/Hybrid	43.46	21699	5.6347	690564	R.KYEQAKNISQDLEK.Q	R.KYEQAKNISQDLEK.QNeuAc-Gal-GlcNAc-Man-(NeuAc-Gal-GlcNAc-Man-)Man-GlcNAc-(Fuc-)GlcNAc-Asn
sp|P11047|LAMC1_HUMAN Laminin subunit gamma-1 OS=Homo sapiens GN=LAMC1 PE=1 SV=3	3753.61	R.KYEQAKN*ISQDLEK.Q	1692.87	1241	2059.73	NeuAc-Gal-GlcNAc-Man-(Gal-GlcNAc-Man-)Man-GlcNAc-(Fuc-)GlcNAc-Asn	Complex/Hybrid	33.0746	21717	5.6775	15087983	R.KYEQAKNISQDLEK.Q	R.KYEQAKNISQDLEK.QNeuAc-Gal-GlcNAc-Man-(Gal-GlcNAc-Man-)Man-GlcNAc-(Fuc-)GlcNAc-Asn
tr|Q96QJ4|Q96QJ4_HUMAN GLycoprotein hormones, aLpha poLypeptide OS=Homo sapiens GN=CGA PE=4 SV=1;tr|C0KRQ8|C0KRQ8_HUMAN FoLLicLe-stimuLating hormone aLpha subunit (Fragment) OS=Homo sapiens GN=CGA PE=2 SV=1;sp|P01215|GLHA_HUMAN GLycoprotein hormones aLpha chain OS=Homo sapiens GN=CGA PE=1 SV=1;tr|Q6I9S8|Q6I9S8_HUMAN CGA protein OS=Homo sapiens GN=CGA PE=2 SV=1	4156.77	K.TMLVQKN*VTSESTCCVAK.S	2054.97	76;52;76;76	2100.76	NeuAc-Gal-GlcNAc-Man-(GlcNAc-)(GlcNAc-Man-)Man-GlcNAc-(Fuc-)GlcNAc-Asn	Complex/Hybrid	28.4148	21726	3.1196	1067012	K.TMLVQKNVTSESTCCVAK.S	K.TMLVQKNVTSESTCCVAK.SNeuAc-Gal-GlcNAc-Man-(GlcNAc-)(GlcNAc-Man-)Man-GlcNAc-(Fuc-)GlcNAc-Asn
tr|B4DWA8|B4DWA8_HUMAN cDNA FLJ53427, highLy simiLar to GaLectin-3-binding protein OS=Homo sapiens PE=2 SV=1;tr|B4DVE1|B4DVE1_HUMAN cDNA FLJ53478, highLy simiLar to GaLectin-3-binding protein OS=Homo sapiens PE=2 SV=1;tr|B4DI70|B4DI70_HUMAN cDNA FLJ53509, highLy simiLar to GaLectin-3-binding protein OS=Homo sapiens PE=2 SV=1;tr|B3KP88|B3KP88_HUMAN cDNA FLJ31415 fis, cLone NT2NE2000284, highLy sim…	3844.57	K.AAIPSALDTN*SSK.S	1273.65	432;539;379;447;551;451	2569.9	NeuAc-Gal-GlcNAc-Man-(NeuAc-Gal-GlcNAc-(Gal-GlcNAc-)Man-)Man-GlcNAc-GlcNAc-Asn	Complex/Hybrid	20.2031	21753	4.9118	1.05995e+06	K.AAIPSALDTNSSK.S	K.AAIPSALDTNSSK.SNeuAc-Gal-GlcNAc-Man-(NeuAc-Gal-GlcNAc-(Gal-GlcNAc-)Man-)Man-GlcNAc-GlcNAc-Asn
sp|P20827|EFNA1_HUMAN Ephrin-A1 OS=Homo sapiens GN=EFNA1 PE=1 SV=2;tr|A8K0M4|A8K0M4_HUMAN Ephrin-A1, isoform CRA_c OS=Homo sapiens GN=EFNA1 PE=2 SV=1;tr|B2R7U1|B2R7U1_HUMAN cDNA, FLJ93602, highLy simiLar to Homo sapiens ephrin-A1 (EFNA1), mRNA OS=Homo sapiens PE=2 SV=1	2694.11	R.HTVFWN*SSNPK.F	1315.63	26;26;26	1378.48	Man-(Man-)Man-(Man-Man-)Man-GlcNAc-GlcNAc-Asn	High mannose	22.5529	21763	7.4054	2.95409e+06	R.HTVFWNSSNPK.F	R.HTVFWNSSNPK.FMan-(Man-)Man-(Man-Man-)Man-GlcNAc-GlcNAc-Asn
sp|P20827|EFNA1_HUMAN Ephrin-A1 OS=Homo sapiens GN=EFNA1 PE=1 SV=2;tr|A8K0M4|A8K0M4_HUMAN Ephrin-A1, isoform CRA_c OS=Homo sapiens GN=EFNA1 PE=2 SV=1;tr|B2R7U1|B2R7U1_HUMAN cDNA, FLJ93602, highLy simiLar to Homo sapiens ephrin-A1 (EFNA1), mRNA OS=Homo sapiens PE=2 SV=1	2856.15	R.HTVFWN*SSNPK.F	1315.63	26;26;26	1540.53	Man-Man-(Man-)Man-(Man-Man-)Man-GlcNAc-GlcNAc-Asn	High mannose	22.0759	21811	7.2876	688061	R.HTVFWNSSNPK.F	R.HTVFWNSSNPK.FMan-Man-(Man-)Man-(Man-Man-)Man-GlcNAc-GlcNAc-Asn
sp|P20827|EFNA1_HUMAN Ephrin-A1 OS=Homo sapiens GN=EFNA1 PE=1 SV=2;tr|A8K0M4|A8K0M4_HUMAN Ephrin-A1, isoform CRA_c OS=Homo sapiens GN=EFNA1 PE=2 SV=1;tr|B2R7U1|B2R7U1_HUMAN cDNA, FLJ93602, highLy simiLar to Homo sapiens ephrin-A1 (EFNA1), mRNA OS=Homo sapiens PE=2 SV=1	2532.04	R.HTVFWN*SSNPK.F	1315.64	26;26;26	1216.42	Man-Man-(Man-Man-)Man-GlcNAc-GlcNAc-Asn	High mannose	14.4561	21838	7.2238	233741	R.HTVFWNSSNPK.F	R.HTVFWNSSNPK.FMan-Man-(Man-Man-)Man-GlcNAc-GlcNAc-Asn
tr|B4DWA8|B4DWA8_HUMAN cDNA FLJ53427, highLy simiLar to GaLectin-3-binding protein OS=Homo sapiens PE=2 SV=1;tr|B4DVE1|B4DVE1_HUMAN cDNA FLJ53478, highLy simiLar to GaLectin-3-binding protein OS=Homo sapiens PE=2 SV=1;tr|B4DI70|B4DI70_HUMAN cDNA FLJ53509, highLy simiLar to GaLectin-3-binding protein OS=Homo sapiens PE=2 SV=1;tr|B3KP88|B3KP88_HUMAN cDNA FLJ31415 fis, cLone NT2NE2000284, highLy sim…	3715.56	K.AAIPSALDTN*SSK.S	1273.65	432;539;379;447;551;451	2440.86	NeuAc-Gal-GlcNAc-(Gal-GlcNAc-)Man-(GlcNAc-)(Man-(Man-)Man-)Man-GlcNAc-GlcNAc-Asn	Complex/Hybrid	31.8935	21844	4.6876	2.07451e+06	K.AAIPSALDTNSSK.S	K.AAIPSALDTNSSK.SNeuAc-Gal-GlcNAc-(Gal-GlcNAc-)Man-(GlcNAc-)(Man-(Man-)Man-)Man-GlcNAc-GlcNAc-Asn
sp|P11047|LAMC1_HUMAN Laminin subunit gamma-1 OS=Homo sapiens GN=LAMC1 PE=1 SV=3	4043.69	R.KYEQAKN*ISQDLEK.Q	1692.87	1241	2350.83	NeuAc-Gal-GlcNAc-Man-(NeuAc-Gal-GlcNAc-Man-)Man-GlcNAc-(Fuc-)GlcNAc-Asn	Complex/Hybrid	32.1913	21848	6.0002	321946	R.KYEQAKNISQDLEK.Q	R.KYEQAKNISQDLEK.QNeuAc-Gal-GlcNAc-Man-(NeuAc-Gal-GlcNAc-Man-)Man-GlcNAc-(Fuc-)GlcNAc-Asn
tr|Q96QJ4|Q96QJ4_HUMAN GLycoprotein hormones, aLpha poLypeptide OS=Homo sapiens GN=CGA PE=4 SV=1;tr|C0KRQ8|C0KRQ8_HUMAN FoLLicLe-stimuLating hormone aLpha subunit (Fragment) OS=Homo sapiens GN=CGA PE=2 SV=1;sp|P01215|GLHA_HUMAN GLycoprotein hormones aLpha chain OS=Homo sapiens GN=CGA PE=1 SV=1;tr|Q6I9S8|Q6I9S8_HUMAN CGA protein OS=Homo sapiens GN=CGA PE=2 SV=1	4261.77	K.TMLVQKN*VTSESTCCVAK.S	2054.96	76;52;76;76	2204.77	NeuAc-Gal-GlcNAc-Man-(NeuAc-Gal-GalNAc-Man-)Man-GlcNAc-GlcNAc-Asn	Complex/Hybrid	24.8586	21891	2.7147	323523	K.TMLVQKNVTSESTCCVAK.S	K.TMLVQKNVTSESTCCVAK.SNeuAc-Gal-GlcNAc-Man-(NeuAc-Gal-GalNAc-Man-)Man-GlcNAc-GlcNAc-Asn
sp|P11047|LAMC1_HUMAN Laminin subunit gamma-1 OS=Homo sapiens GN=LAMC1 PE=1 SV=3	4043.68	R.KYEQAKN*ISQDLEK.Q	1692.87	1241	2350.83	NeuAc-Gal-GlcNAc-Man-(NeuAc-Gal-GlcNAc-Man-)Man-GlcNAc-(Fuc-)GlcNAc-Asn	Complex/Hybrid	18.0439	21899	6.1217	214538	R.KYEQAKNISQDLEK.Q	R.KYEQAKNISQDLEK.QNeuAc-Gal-GlcNAc-Man-(NeuAc-Gal-GlcNAc-Man-)Man-GlcNAc-(Fuc-)GlcNAc-Asn
tr|A8K9V7|A8K9V7_HUMAN cDNA FLJ77207 OS=Homo sapiens PE=2 SV=1;sp|O14786|NRP1_HUMAN NeuropiLin-1 OS=Homo sapiens GN=NRP1 PE=1 SV=3;tr|E9PEP6|E9PEP6_HUMAN Protein kinase C-binding protein NELL1 OS=Homo sapiens GN=NRP1 PE=2 SV=2;tr|Q5T7F1|Q5T7F1_HUMAN Protein kinase C-binding protein NELL1 OS=Homo sapiens GN=NRP1 PE=2 SV=1;tr|Q59F20|Q59F20_HUMAN NeuropiLin-1 variant (Fragment) OS=Homo sapiens PE=2 …	3766.54	K.RGPECSQN*YTTPSGVIK.S	1892.9	150;150;150;150;117;150;150;150;150;150;150;150;150	1872.65	NeuAc-Gal-GlcNAc-Man-(Man-(Man-)Man-)Man-GlcNAc-GlcNAc-Asn	Complex/Hybrid	14.9264	21919	0.9211	563999	K.RGPECSQNYTTPSGVIK.S	K.RGPECSQNYTTPSGVIK.SNeuAc-Gal-GlcNAc-Man-(Man-(Man-)Man-)Man-GlcNAc-GlcNAc-Asn
tr|Q96QJ4|Q96QJ4_HUMAN GLycoprotein hormones, aLpha poLypeptide OS=Homo sapiens GN=CGA PE=4 SV=1;tr|C0KRQ8|C0KRQ8_HUMAN FoLLicLe-stimuLating hormone aLpha subunit (Fragment) OS=Homo sapiens GN=CGA PE=2 SV=1;sp|P01215|GLHA_HUMAN GLycoprotein hormones aLpha chain OS=Homo sapiens GN=CGA PE=1 SV=1;tr|Q6I9S8|Q6I9S8_HUMAN CGA protein OS=Homo sapiens GN=CGA PE=2 SV=1	4115.71	K.TMLVQKN*VTSESTCCVAK.S	2054.97	76;52;76;76	2059.73	NeuAc-Gal-GlcNAc-Man-(Gal-GlcNAc-Man-)Man-GlcNAc-(Fuc-)GlcNAc-Asn	Complex/Hybrid	25.6545	21962	2.5425	246653	K.TMLVQKNVTSESTCCVAK.S	K.TMLVQKNVTSESTCCVAK.SNeuAc-Gal-GlcNAc-Man-(Gal-GlcNAc-Man-)Man-GlcNAc-(Fuc-)GlcNAc-Asn
tr|A8K9V7|A8K9V7_HUMAN cDNA FLJ77207 OS=Homo sapiens PE=2 SV=1;sp|O14786|NRP1_HUMAN NeuropiLin-1 OS=Homo sapiens GN=NRP1 PE=1 SV=3;tr|E9PEP6|E9PEP6_HUMAN Protein kinase C-binding protein NELL1 OS=Homo sapiens GN=NRP1 PE=2 SV=2;tr|Q5T7F1|Q5T7F1_HUMAN Protein kinase C-binding protein NELL1 OS=Homo sapiens GN=NRP1 PE=2 SV=1;tr|Q59F20|Q59F20_HUMAN NeuropiLin-1 variant (Fragment) OS=Homo sapiens PE=2 …	3765.57	K.RGPECSQN*YTTPSGVIK.S	1892.91	150;150;150;150;117;150;150;150;150;150;150;150;150	1872.65	NeuAc-Gal-GlcNAc-Man-(Man-(Man-)Man-)Man-GlcNAc-GlcNAc-Asn	Complex/Hybrid	28.5227	21963	1.0267	1.0407e+06	K.RGPECSQNYTTPSGVIK.S	K.RGPECSQNYTTPSGVIK.SNeuAc-Gal-GlcNAc-Man-(Man-(Man-)Man-)Man-GlcNAc-GlcNAc-Asn
sp|P11047|LAMC1_HUMAN Laminin subunit gamma-1 OS=Homo sapiens GN=LAMC1 PE=1 SV=3	4027.73	R.KYEQAKN*ISQDLEK.Q	1692.88	1241	2334.84	NeuAc-NeuAc-Gal-GlcNAc-Man-(NeuAc-GlcNAc-Man-)Man-GlcNAc-GlcNAc-Asn	Complex/Hybrid	30.7187	21978	6.3168	1.03573e+06	R.KYEQAKNISQDLEK.Q	R.KYEQAKNISQDLEK.QNeuAc-NeuAc-Gal-GlcNAc-Man-(NeuAc-GlcNAc-Man-)Man-GlcNAc-GlcNAc-Asn
sp|P20827|EFNA1_HUMAN Ephrin-A1 OS=Homo sapiens GN=EFNA1 PE=1 SV=2;tr|A8K0M4|A8K0M4_HUMAN Ephrin-A1, isoform CRA_c OS=Homo sapiens GN=EFNA1 PE=2 SV=1;tr|B2R7U1|B2R7U1_HUMAN cDNA, FLJ93602, highLy simiLar to Homo sapiens ephrin-A1 (EFNA1), mRNA OS=Homo sapiens PE=2 SV=1	2694.11	R.HTVFWN*SSNPK.F	1315.63	26;26;26	1378.48	Man-(Man-)Man-(Man-Man-)Man-GlcNAc-GlcNAc-Asn	High mannose	18.2519	21991	6.8483	746681	R.HTVFWNSSNPK.F	R.HTVFWNSSNPK.FMan-(Man-)Man-(Man-Man-)Man-GlcNAc-GlcNAc-Asn
tr|Q96QJ4|Q96QJ4_HUMAN GLycoprotein hormones, aLpha poLypeptide OS=Homo sapiens GN=CGA PE=4 SV=1;tr|C0KRQ8|C0KRQ8_HUMAN FoLLicLe-stimuLating hormone aLpha subunit (Fragment) OS=Homo sapiens GN=CGA PE=2 SV=1;sp|P01215|GLHA_HUMAN GLycoprotein hormones aLpha chain OS=Homo sapiens GN=CGA PE=1 SV=1;tr|Q6I9S8|Q6I9S8_HUMAN CGA protein OS=Homo sapiens GN=CGA PE=2 SV=1	4156.77	K.TMLVQKN*VTSESTCCVAK.S	2054.97	76;52;76;76	2100.76	NeuAc-Gal-GlcNAc-Man-(GlcNAc-)(GlcNAc-Man-)Man-GlcNAc-(Fuc-)GlcNAc-Asn	Complex/Hybrid	11.6254	21997	2.4559	828338	K.TMLVQKNVTSESTCCVAK.S	K.TMLVQKNVTSESTCCVAK.SNeuAc-Gal-GlcNAc-Man-(GlcNAc-)(GlcNAc-Man-)Man-GlcNAc-(Fuc-)GlcNAc-Asn
tr|B4DWA8|B4DWA8_HUMAN cDNA FLJ53427, highLy simiLar to GaLectin-3-binding protein OS=Homo sapiens PE=2 SV=1;tr|B4DVE1|B4DVE1_HUMAN cDNA FLJ53478, highLy simiLar to GaLectin-3-binding protein OS=Homo sapiens PE=2 SV=1;tr|B4DI70|B4DI70_HUMAN cDNA FLJ53509, highLy simiLar to GaLectin-3-binding protein OS=Homo sapiens PE=2 SV=1;tr|B3KP88|B3KP88_HUMAN cDNA FLJ31415 fis, cLone NT2NE2000284, highLy sim…	3350.38	K.AAIPSALDTN*SSK.S	1273.64	432;539;379;447;551;451	2075.73	NeuAc-Gal-GlcNAc-Man-(Gal-GlcNAc-(Man-)Man-)Man-GlcNAc-GlcNAc-Asn	Complex/Hybrid	21.474	21998	4.314	1050309	K.AAIPSALDTNSSK.S	K.AAIPSALDTNSSK.SNeuAc-Gal-GlcNAc-Man-(Gal-GlcNAc-(Man-)Man-)Man-GlcNAc-GlcNAc-Asn
sp|P20827|EFNA1_HUMAN Ephrin-A1 OS=Homo sapiens GN=EFNA1 PE=1 SV=2;tr|A8K0M4|A8K0M4_HUMAN Ephrin-A1, isoform CRA_c OS=Homo sapiens GN=EFNA1 PE=2 SV=1;tr|B2R7U1|B2R7U1_HUMAN cDNA, FLJ93602, highLy simiLar to Homo sapiens ephrin-A1 (EFNA1), mRNA OS=Homo sapiens PE=2 SV=1	2856.15	R.HTVFWN*SSNPK.F	1315.64	26;26;26	1540.53	Man-Man-(Man-)Man-(Man-Man-)Man-GlcNAc-GlcNAc-Asn	High mannose	17.8998	22007	6.8101	0	R.HTVFWNSSNPK.F	R.HTVFWNSSNPK.FMan-Man-(Man-)Man-(Man-Man-)Man-GlcNAc-GlcNAc-Asn
tr|Q96QJ4|Q96QJ4_HUMAN GLycoprotein hormones, aLpha poLypeptide OS=Homo sapiens GN=CGA PE=4 SV=1;tr|C0KRQ8|C0KRQ8_HUMAN FoLLicLe-stimuLating hormone aLpha subunit (Fragment) OS=Homo sapiens GN=CGA PE=2 SV=1;sp|P01215|GLHA_HUMAN GLycoprotein hormones aLpha chain OS=Homo sapiens GN=CGA PE=1 SV=1;tr|Q6I9S8|Q6I9S8_HUMAN CGA protein OS=Homo sapiens GN=CGA PE=2 SV=1	4156.77	K.TMLVQKN*VTSESTCCVAK.S	2054.97	76;52;76;76	2100.76	NeuAc-Gal-GlcNAc-Man-(GlcNAc-)(GlcNAc-Man-)Man-GlcNAc-(Fuc-)GlcNAc-Asn	Complex/Hybrid	14.9264	22025	2.3886	706225	K.TMLVQKNVTSESTCCVAK.S	K.TMLVQKNVTSESTCCVAK.SNeuAc-Gal-GlcNAc-Man-(GlcNAc-)(GlcNAc-Man-)Man-GlcNAc-(Fuc-)GlcNAc-Asn
tr|B4DWA8|B4DWA8_HUMAN cDNA FLJ53427, highLy simiLar to GaLectin-3-binding protein OS=Homo sapiens PE=2 SV=1;tr|B4DVE1|B4DVE1_HUMAN cDNA FLJ53478, highLy simiLar to GaLectin-3-binding protein OS=Homo sapiens PE=2 SV=1;tr|B4DI70|B4DI70_HUMAN cDNA FLJ53509, highLy simiLar to GaLectin-3-binding protein OS=Homo sapiens PE=2 SV=1;tr|B3KP88|B3KP88_HUMAN cDNA FLJ31415 fis, cLone NT2NE2000284, highLy sim…	3715.56	K.AAIPSALDTN*SSK.S	1273.65	432;539;379;447;551;451	2440.86	NeuAc-Gal-GlcNAc-(Gal-GlcNAc-)Man-(GlcNAc-)(Man-(Man-)Man-)Man-GlcNAc-GlcNAc-Asn	Complex/Hybrid	35.2245	22038	4.2146	5687976	K.AAIPSALDTNSSK.S	K.AAIPSALDTNSSK.SNeuAc-Gal-GlcNAc-(Gal-GlcNAc-)Man-(GlcNAc-)(Man-(Man-)Man-)Man-GlcNAc-GlcNAc-Asn
sp|P20827|EFNA1_HUMAN Ephrin-A1 OS=Homo sapiens GN=EFNA1 PE=1 SV=2;tr|A8K0M4|A8K0M4_HUMAN Ephrin-A1, isoform CRA_c OS=Homo sapiens GN=EFNA1 PE=2 SV=1;tr|B2R7U1|B2R7U1_HUMAN cDNA, FLJ93602, highLy simiLar to Homo sapiens ephrin-A1 (EFNA1), mRNA OS=Homo sapiens PE=2 SV=1	2532.06	R.HTVFWN*SSNPK.F	1315.63	26;26;26	1216.42	Man-Man-(Man-Man-)Man-GlcNAc-GlcNAc-Asn	High mannose	14.4561	22040	6.728	273182	R.HTVFWNSSNPK.F	R.HTVFWNSSNPK.FMan-Man-(Man-Man-)Man-GlcNAc-GlcNAc-Asn
tr|A8K9V7|A8K9V7_HUMAN cDNA FLJ77207 OS=Homo sapiens PE=2 SV=1;sp|O14786|NRP1_HUMAN NeuropiLin-1 OS=Homo sapiens GN=NRP1 PE=1 SV=3;tr|E9PEP6|E9PEP6_HUMAN Protein kinase C-binding protein NELL1 OS=Homo sapiens GN=NRP1 PE=2 SV=2;tr|Q5T7F1|Q5T7F1_HUMAN Protein kinase C-binding protein NELL1 OS=Homo sapiens GN=NRP1 PE=2 SV=1;tr|Q59F20|Q59F20_HUMAN NeuropiLin-1 variant (Fragment) OS=Homo sapiens PE=2 …	3603.49	K.RGPECSQN*YTTPSGVIK.S	1892.89	150;150;150;150;117;150;150;150;150;150;150;150;150	1710.6	NeuAc-Gal-GlcNAc-Man-(Man-Man-)Man-GlcNAc-GlcNAc-Asn	Complex/Hybrid	28.8906	22078	1.3077	300033	K.RGPECSQNYTTPSGVIK.S	K.RGPECSQNYTTPSGVIK.SNeuAc-Gal-GlcNAc-Man-(Man-Man-)Man-GlcNAc-GlcNAc-Asn
tr|F5H2L1|F5H2L1_HUMAN G-protein-coupLed receptor 126 (Fragment) OS=Homo sapiens GN=GPR126 PE=2 SV=1;sp|Q86SQ4|GP126_HUMAN G-protein coupLed receptor 126 OS=Homo sapiens GN=GPR126 PE=1 SV=3	2968.23	K.KGFN*ASYIR.V	1054.56	142;143	1913.68	NeuAc-Gal-GlcNAc-Man-(Gal-GlcNAc-Man-)Man-GlcNAc-GlcNAc-Asn	Complex/Hybrid	32.3009	22083	0.9023	283170	K.KGFNASYIR.V	K.KGFNASYIR.VNeuAc-Gal-GlcNAc-Man-(Gal-GlcNAc-Man-)Man-GlcNAc-GlcNAc-Asn
tr|B4DWA8|B4DWA8_HUMAN cDNA FLJ53427, highLy simiLar to GaLectin-3-binding protein OS=Homo sapiens PE=2 SV=1;tr|B4DVE1|B4DVE1_HUMAN cDNA FLJ53478, highLy simiLar to GaLectin-3-binding protein OS=Homo sapiens PE=2 SV=1;tr|B4DI70|B4DI70_HUMAN cDNA FLJ53509, highLy simiLar to GaLectin-3-binding protein OS=Homo sapiens PE=2 SV=1;tr|B3KP88|B3KP88_HUMAN cDNA FLJ31415 fis, cLone NT2NE2000284, highLy sim…	3334.39	K.AAIPSALDTN*SSK.S	1273.65	432;539;379;447;551;451	2059.73	NeuAc-Gal-GlcNAc-Man-(Gal-GlcNAc-Man-)Man-GlcNAc-(Fuc-)GlcNAc-Asn	Complex/Hybrid	40.7605	22086	4.0998	385112	K.AAIPSALDTNSSK.S	K.AAIPSALDTNSSK.SNeuAc-Gal-GlcNAc-Man-(Gal-GlcNAc-Man-)Man-GlcNAc-(Fuc-)GlcNAc-Asn
tr|Q96QJ4|Q96QJ4_HUMAN GLycoprotein hormones, aLpha poLypeptide OS=Homo sapiens GN=CGA PE=4 SV=1;tr|C0KRQ8|C0KRQ8_HUMAN FoLLicLe-stimuLating hormone aLpha subunit (Fragment) OS=Homo sapiens GN=CGA PE=2 SV=1;sp|P01215|GLHA_HUMAN GLycoprotein hormones aLpha chain OS=Homo sapiens GN=CGA PE=1 SV=1;tr|Q6I9S8|Q6I9S8_HUMAN CGA protein OS=Homo sapiens GN=CGA PE=2 SV=1	4156.72	K.TMLVQKN*VTSESTCCVAK.S	2054.97	76;52;76;76	2100.76	NeuAc-Gal-GlcNAc-Man-(GlcNAc-)(GlcNAc-Man-)Man-GlcNAc-(Fuc-)GlcNAc-Asn	Complex/Hybrid	17.9568	22091	2.2279	1.17297e+06	K.TMLVQKNVTSESTCCVAK.S	K.TMLVQKNVTSESTCCVAK.SNeuAc-Gal-GlcNAc-Man-(GlcNAc-)(GlcNAc-Man-)Man-GlcNAc-(Fuc-)GlcNAc-Asn
tr|A8K9V7|A8K9V7_HUMAN cDNA FLJ77207 OS=Homo sapiens PE=2 SV=1;sp|O14786|NRP1_HUMAN NeuropiLin-1 OS=Homo sapiens GN=NRP1 PE=1 SV=3;tr|E9PEP6|E9PEP6_HUMAN Protein kinase C-binding protein NELL1 OS=Homo sapiens GN=NRP1 PE=2 SV=2;tr|Q5T7F1|Q5T7F1_HUMAN Protein kinase C-binding protein NELL1 OS=Homo sapiens GN=NRP1 PE=2 SV=1;tr|Q59F20|Q59F20_HUMAN NeuropiLin-1 variant (Fragment) OS=Homo sapiens PE=2 …	3807.57	K.RGPECSQN*YTTPSGVIK.S	1892.9	150;150;150;150;117;150;150;150;150;150;150;150;150	1913.68	NeuAc-Gal-GlcNAc-Man-(Gal-GlcNAc-Man-)Man-GlcNAc-GlcNAc-Asn	Complex/Hybrid	16.3602	22128	1.43	192340	K.RGPECSQNYTTPSGVIK.S	K.RGPECSQNYTTPSGVIK.SNeuAc-Gal-GlcNAc-Man-(Gal-GlcNAc-Man-)Man-GlcNAc-GlcNAc-Asn
tr|F5H2L1|F5H2L1_HUMAN G-protein-coupLed receptor 126 (Fragment) OS=Homo sapiens GN=GPR126 PE=2 SV=1;sp|Q86SQ4|GP126_HUMAN G-protein coupLed receptor 126 OS=Homo sapiens GN=GPR126 PE=1 SV=3	2927.22	K.KGFN*ASYIR.V	1054.55	142;143	1872.65	NeuAc-Gal-GlcNAc-Man-(Man-(Man-)Man-)Man-GlcNAc-GlcNAc-Asn	Complex/Hybrid	32.6988	22136	0.7729	802722	K.KGFNASYIR.V	K.KGFNASYIR.VNeuAc-Gal-GlcNAc-Man-(Man-(Man-)Man-)Man-GlcNAc-GlcNAc-Asn
tr|Q96QJ4|Q96QJ4_HUMAN GLycoprotein hormones, aLpha poLypeptide OS=Homo sapiens GN=CGA PE=4 SV=1;tr|C0KRQ8|C0KRQ8_HUMAN FoLLicLe-stimuLating hormone aLpha subunit (Fragment) OS=Homo sapiens GN=CGA PE=2 SV=1;sp|P01215|GLHA_HUMAN GLycoprotein hormones aLpha chain OS=Homo sapiens GN=CGA PE=1 SV=1;tr|Q6I9S8|Q6I9S8_HUMAN CGA protein OS=Homo sapiens GN=CGA PE=2 SV=1	4114.72	K.TMLVQKN*VTSESTCCVAK.S	2054.97	76;52;76;76	2059.73	NeuAc-Gal-GlcNAc-Man-(Gal-GlcNAc-Man-)Man-GlcNAc-(Fuc-)GlcNAc-Asn	Complex/Hybrid	32.5231	22150	2.0804	214250	K.TMLVQKNVTSESTCCVAK.S	K.TMLVQKNVTSESTCCVAK.SNeuAc-Gal-GlcNAc-Man-(Gal-GlcNAc-Man-)Man-GlcNAc-(Fuc-)GlcNAc-Asn
tr|A8K5T0|A8K5T0_HUMAN cDNA FLJ75416, highLy simiLar to Homo sapiens compLement factor H (CFH), mRNA OS=Homo sapiens PE=2 SV=1;sp|P08603|CFAH_HUMAN CompLement factor H OS=Homo sapiens GN=CFH PE=1 SV=4;tr|Q14006|Q14006_HUMAN HF protein (Fragment) OS=Homo sapiens GN=HF PE=2 SV=1	4080.73	K.IPCSQPPQIEHGTIN*SSR.S	2019.96	882;882;308	2059.73	NeuAc-Gal-GlcNAc-Man-(Gal-GlcNAc-Man-)Man-GlcNAc-(Fuc-)GlcNAc-Asn	Complex/Hybrid	25.6545	22154	1.2381	556470	K.IPCSQPPQIEHGTINSSR.S	K.IPCSQPPQIEHGTINSSR.SNeuAc-Gal-GlcNAc-Man-(Gal-GlcNAc-Man-)Man-GlcNAc-(Fuc-)GlcNAc-Asn
sp|P35555|FBN1_HUMAN FibriLLin-1 OS=Homo sapiens GN=FBN1 PE=1 SV=3;sp|P35556|FBN2_HUMAN FibriLLin-2 OS=Homo sapiens GN=FBN2 PE=1 SV=3;sp|Q75N90|FBN3_HUMAN FibriLLin-3 OS=Homo sapiens GN=FBN3 PE=2 SV=3;tr|D6RJI3|D6RJI3_HUMAN FibriLLin-2 OS=Homo sapiens GN=FBN2 PE=2 SV=1;tr|A8KAY2|A8KAY2_HUMAN FibriLLin 3 OS=Homo sapiens GN=FBN3 PE=2 SV=1;tr|Q75N88|Q75N88_HUMAN FibriLLin 1 OS=Homo sapiens GN=FBN1 P…	3404.23	R.N*CTDIDECR.I	1181.44	1067;1112;1025;1079;1025;1067;271	2221.79	NeuAc-Gal-GlcNAc-Man-(Gal-Gal-GlcNAc-Man-)Man-GlcNAc-(Fuc-)GlcNAc-Asn	Complex/Hybrid	14.5568	12345	6.5452	765818	R.NCTDIDECR.I	R.NCTDIDECR.INeuAc-Gal-GlcNAc-Man-(Gal-Gal-GlcNAc-Man-)Man-GlcNAc-(Fuc-)GlcNAc-Asn
tr|A8K9V7|A8K9V7_HUMAN cDNA FLJ77207 OS=Homo sapiens PE=2 SV=1;sp|O14786|NRP1_HUMAN NeuropiLin-1 OS=Homo sapiens GN=NRP1 PE=1 SV=3;tr|E9PEP6|E9PEP6_HUMAN Protein kinase C-binding protein NELL1 OS=Homo sapiens GN=NRP1 PE=2 SV=2;tr|Q5T7F1|Q5T7F1_HUMAN Protein kinase C-binding protein NELL1 OS=Homo sapiens GN=NRP1 PE=2 SV=1;tr|Q59F20|Q59F20_HUMAN NeuropiLin-1 variant (Fragment) OS=Homo sapiens PE=2 …	3749.56	K.RGPECSQN*YTTPSGVIK.S	1892.9	150;150;150;150;117;150;150;150;150;150;150;150;150	1856.66	NeuAc-Gal-GlcNAc-Man-(Man-Man-)Man-GlcNAc-(Fuc-)GlcNAc-Asn	Complex/Hybrid	15.1828	22173	1.541	3.1859e+06	K.RGPECSQNYTTPSGVIK.S	K.RGPECSQNYTTPSGVIK.SNeuAc-Gal-GlcNAc-Man-(Man-Man-)Man-GlcNAc-(Fuc-)GlcNAc-Asn
tr|B4DWA8|B4DWA8_HUMAN cDNA FLJ53427, highLy simiLar to GaLectin-3-binding protein OS=Homo sapiens PE=2 SV=1;tr|B4DVE1|B4DVE1_HUMAN cDNA FLJ53478, highLy simiLar to GaLectin-3-binding protein OS=Homo sapiens PE=2 SV=1;tr|B4DI70|B4DI70_HUMAN cDNA FLJ53509, highLy simiLar to GaLectin-3-binding protein OS=Homo sapiens PE=2 SV=1;tr|B3KP88|B3KP88_HUMAN cDNA FLJ31415 fis, cLone NT2NE2000284, highLy sim…	3350.41	K.AAIPSALDTN*SSK.S	1273.65	432;539;379;447;551;451	2075.73	NeuAc-Gal-GlcNAc-Man-(Gal-GlcNAc-(Man-)Man-)Man-GlcNAc-GlcNAc-Asn	Complex/Hybrid	35.8902	22195	3.8328	586169	K.AAIPSALDTNSSK.S	K.AAIPSALDTNSSK.SNeuAc-Gal-GlcNAc-Man-(Gal-GlcNAc-(Man-)Man-)Man-GlcNAc-GlcNAc-Asn
tr|Q96QJ4|Q96QJ4_HUMAN GLycoprotein hormones, aLpha poLypeptide OS=Homo sapiens GN=CGA PE=4 SV=1;tr|C0KRQ8|C0KRQ8_HUMAN FoLLicLe-stimuLating hormone aLpha subunit (Fragment) OS=Homo sapiens GN=CGA PE=2 SV=1;sp|P01215|GLHA_HUMAN GLycoprotein hormones aLpha chain OS=Homo sapiens GN=CGA PE=1 SV=1;tr|Q6I9S8|Q6I9S8_HUMAN CGA protein OS=Homo sapiens GN=CGA PE=2 SV=1	4156.74	K.TMLVQKN*VTSESTCCVAK.S	2054.97	76;52;76;76	2100.76	NeuAc-Gal-GlcNAc-Man-(GlcNAc-)(GlcNAc-Man-)Man-GlcNAc-(Fuc-)GlcNAc-Asn	Complex/Hybrid	24.8586	22215	1.9217	407998	K.TMLVQKNVTSESTCCVAK.S	K.TMLVQKNVTSESTCCVAK.SNeuAc-Gal-GlcNAc-Man-(GlcNAc-)(GlcNAc-Man-)Man-GlcNAc-(Fuc-)GlcNAc-Asn
tr|B4DWA8|B4DWA8_HUMAN cDNA FLJ53427, highLy simiLar to GaLectin-3-binding protein OS=Homo sapiens PE=2 SV=1;tr|B4DVE1|B4DVE1_HUMAN cDNA FLJ53478, highLy simiLar to GaLectin-3-binding protein OS=Homo sapiens PE=2 SV=1;tr|B4DI70|B4DI70_HUMAN cDNA FLJ53509, highLy simiLar to GaLectin-3-binding protein OS=Homo sapiens PE=2 SV=1;tr|B3KP88|B3KP88_HUMAN cDNA FLJ31415 fis, cLone NT2NE2000284, highLy sim…	3146.31	K.AAIPSALDTN*SSK.S	1273.65	432;539;379;447;551;451	1872.65	NeuAc-Gal-GlcNAc-Man-(Man-(Man-)Man-)Man-GlcNAc-GlcNAc-Asn	Complex/Hybrid	20.5228	22244	3.7123	201795	K.AAIPSALDTNSSK.S	K.AAIPSALDTNSSK.SNeuAc-Gal-GlcNAc-Man-(Man-(Man-)Man-)Man-GlcNAc-GlcNAc-Asn
tr|B4DWA8|B4DWA8_HUMAN cDNA FLJ53427, highLy simiLar to GaLectin-3-binding protein OS=Homo sapiens PE=2 SV=1;tr|B4DVE1|B4DVE1_HUMAN cDNA FLJ53478, highLy simiLar to GaLectin-3-binding protein OS=Homo sapiens PE=2 SV=1;tr|B4DI70|B4DI70_HUMAN cDNA FLJ53509, highLy simiLar to GaLectin-3-binding protein OS=Homo sapiens PE=2 SV=1;tr|B3KP88|B3KP88_HUMAN cDNA FLJ31415 fis, cLone NT2NE2000284, highLy sim…	3204.36	K.AAIPSALDTN*SSK.S	1273.64	432;539;379;447;551;451	1930.69	Gal-Gal-GlcNAc-Man-(Gal-GlcNAc-Man-)Man-GlcNAc-(Fuc-)GlcNAc-Asn	Complex/Hybrid	22.0524	22250	3.6984	472331	K.AAIPSALDTNSSK.S	K.AAIPSALDTNSSK.SGal-Gal-GlcNAc-Man-(Gal-GlcNAc-Man-)Man-GlcNAc-(Fuc-)GlcNAc-Asn
tr|A8K5T0|A8K5T0_HUMAN cDNA FLJ75416, highLy simiLar to Homo sapiens compLement factor H (CFH), mRNA OS=Homo sapiens PE=2 SV=1;sp|P08603|CFAH_HUMAN CompLement factor H OS=Homo sapiens GN=CFH PE=1 SV=4;tr|Q14006|Q14006_HUMAN HF protein (Fragment) OS=Homo sapiens GN=HF PE=2 SV=1	4080.73	K.IPCSQPPQIEHGTIN*SSR.S	2019.97	882;882;308	2059.73	NeuAc-Gal-GlcNAc-Man-(Gal-GlcNAc-Man-)Man-GlcNAc-(Fuc-)GlcNAc-Asn	Complex/Hybrid	25.6545	22252	1.0003	304805	K.IPCSQPPQIEHGTINSSR.S	K.IPCSQPPQIEHGTINSSR.SNeuAc-Gal-GlcNAc-Man-(Gal-GlcNAc-Man-)Man-GlcNAc-(Fuc-)GlcNAc-Asn
tr|B4DWA8|B4DWA8_HUMAN cDNA FLJ53427, highLy simiLar to GaLectin-3-binding protein OS=Homo sapiens PE=2 SV=1;tr|B4DVE1|B4DVE1_HUMAN cDNA FLJ53478, highLy simiLar to GaLectin-3-binding protein OS=Homo sapiens PE=2 SV=1;tr|B4DI70|B4DI70_HUMAN cDNA FLJ53509, highLy simiLar to GaLectin-3-binding protein OS=Homo sapiens PE=2 SV=1;tr|B3KP88|B3KP88_HUMAN cDNA FLJ31415 fis, cLone NT2NE2000284, highLy sim…	3334.39	K.AAIPSALDTN*SSK.S	1273.65	432;539;379;447;551;451	2059.73	NeuAc-Gal-GlcNAc-Man-(Gal-GlcNAc-Man-)Man-GlcNAc-(Fuc-)GlcNAc-Asn	Complex/Hybrid	40.7605	22275	3.635	403722	K.AAIPSALDTNSSK.S	K.AAIPSALDTNSSK.SNeuAc-Gal-GlcNAc-Man-(Gal-GlcNAc-Man-)Man-GlcNAc-(Fuc-)GlcNAc-Asn
tr|F5H2L1|F5H2L1_HUMAN G-protein-coupLed receptor 126 (Fragment) OS=Homo sapiens GN=GPR126 PE=2 SV=1;sp|Q86SQ4|GP126_HUMAN G-protein coupLed receptor 126 OS=Homo sapiens GN=GPR126 PE=1 SV=3	2968.23	K.KGFN*ASYIR.V	1054.56	142;143	1913.68	NeuAc-Gal-GlcNAc-Man-(Gal-GlcNAc-Man-)Man-GlcNAc-GlcNAc-Asn	Complex/Hybrid	32.3009	22276	0.4283	805612	K.KGFNASYIR.V	K.KGFNASYIR.VNeuAc-Gal-GlcNAc-Man-(Gal-GlcNAc-Man-)Man-GlcNAc-GlcNAc-Asn
tr|A8K9V7|A8K9V7_HUMAN cDNA FLJ77207 OS=Homo sapiens PE=2 SV=1;sp|O14786|NRP1_HUMAN NeuropiLin-1 OS=Homo sapiens GN=NRP1 PE=1 SV=3;tr|E9PEP6|E9PEP6_HUMAN Protein kinase C-binding protein NELL1 OS=Homo sapiens GN=NRP1 PE=2 SV=2;tr|Q5T7F1|Q5T7F1_HUMAN Protein kinase C-binding protein NELL1 OS=Homo sapiens GN=NRP1 PE=2 SV=1;tr|Q59F20|Q59F20_HUMAN NeuropiLin-1 variant (Fragment) OS=Homo sapiens PE=2 …	3603.51	K.RGPECSQN*YTTPSGVIK.S	1892.9	150;150;150;150;117;150;150;150;150;150;150;150;150	1710.6	NeuAc-Gal-GlcNAc-Man-(Man-Man-)Man-GlcNAc-GlcNAc-Asn	Complex/Hybrid	28.8906	22280	1.8038	168200	K.RGPECSQNYTTPSGVIK.S	K.RGPECSQNYTTPSGVIK.SNeuAc-Gal-GlcNAc-Man-(Man-Man-)Man-GlcNAc-GlcNAc-Asn
tr|Q59E99|Q59E99_HUMAN Thrombospondin 1 variant (Fragment) OS=Homo sapiens PE=2 SV=1;tr|B4E3J7|B4E3J7_HUMAN cDNA FLJ51203, highLy simiLar to Thrombospondin-1 OS=Homo sapiens PE=2 SV=1;gi|CON_IPI00696401.1|TREMBL:Q28194 (Bos taurus) Thrombospondin-1;sp|P07996|TSP1_HUMAN Thrombospondin-1 OS=Homo sapiens GN=THBS1 PE=1 SV=2	3279.39	K.VVN*STTGPGEHLR.N	1365.69	1122;982;1067;1067	1913.68	NeuAc-Gal-GlcNAc-Man-(Gal-GlcNAc-Man-)Man-GlcNAc-GlcNAc-Asn	Complex/Hybrid	32.3009	12354	5.4421	528403	K.VVNSTTGPGEHLR.N	K.VVNSTTGPGEHLR.NNeuAc-Gal-GlcNAc-Man-(Gal-GlcNAc-Man-)Man-GlcNAc-GlcNAc-Asn
tr|B4DWA8|B4DWA8_HUMAN cDNA FLJ53427, highLy simiLar to GaLectin-3-binding protein OS=Homo sapiens PE=2 SV=1;tr|B4DVE1|B4DVE1_HUMAN cDNA FLJ53478, highLy simiLar to GaLectin-3-binding protein OS=Homo sapiens PE=2 SV=1;tr|B4DI70|B4DI70_HUMAN cDNA FLJ53509, highLy simiLar to GaLectin-3-binding protein OS=Homo sapiens PE=2 SV=1;tr|B3KP88|B3KP88_HUMAN cDNA FLJ31415 fis, cLone NT2NE2000284, highLy sim…	3163.32	K.AAIPSALDTN*SSK.S	1273.65	432;539;379;447;551;451	1889.67	Gal-GlcNAc-(Man-)Man-(Man-(Man-)Man-)Man-GlcNAc-(Fuc-)GlcNAc-Asn	Complex/Hybrid	18.6387	22324	3.5179	437105	K.AAIPSALDTNSSK.S	K.AAIPSALDTNSSK.SGal-GlcNAc-(Man-)Man-(Man-(Man-)Man-)Man-GlcNAc-(Fuc-)GlcNAc-Asn
tr|F5H2L1|F5H2L1_HUMAN G-protein-coupLed receptor 126 (Fragment) OS=Homo sapiens GN=GPR126 PE=2 SV=1;sp|Q86SQ4|GP126_HUMAN G-protein coupLed receptor 126 OS=Homo sapiens GN=GPR126 PE=1 SV=3	2927.2	K.KGFN*ASYIR.V	1054.55	142;143	1872.65	NeuAc-Gal-GlcNAc-Man-(Man-(Man-)Man-)Man-GlcNAc-GlcNAc-Asn	Complex/Hybrid	32.6988	22332	0.295	1.16139e+06	K.KGFNASYIR.V	K.KGFNASYIR.VNeuAc-Gal-GlcNAc-Man-(Man-(Man-)Man-)Man-GlcNAc-GlcNAc-Asn
tr|A8K5T0|A8K5T0_HUMAN cDNA FLJ75416, highLy simiLar to Homo sapiens compLement factor H (CFH), mRNA OS=Homo sapiens PE=2 SV=1;sp|P08603|CFAH_HUMAN CompLement factor H OS=Homo sapiens GN=CFH PE=1 SV=4;tr|Q14006|Q14006_HUMAN HF protein (Fragment) OS=Homo sapiens GN=HF PE=2 SV=1	4080.7	K.IPCSQPPQIEHGTIN*SSR.S	2019.97	882;882;308	2059.73	NeuAc-Gal-GlcNAc-Man-(Gal-GlcNAc-Man-)Man-GlcNAc-(Fuc-)GlcNAc-Asn	Complex/Hybrid	22.0524	22360	0.7359	1.12649e+06	K.IPCSQPPQIEHGTINSSR.S	K.IPCSQPPQIEHGTINSSR.SNeuAc-Gal-GlcNAc-Man-(Gal-GlcNAc-Man-)Man-GlcNAc-(Fuc-)GlcNAc-Asn
sp|P25391|LAMA1_HUMAN Laminin subunit aLpha-1 OS=Homo sapiens GN=LAMA1 PE=1 SV=2	3847.56	R.HQVSIN*NTAVMQR.L	1496.76	555	2350.83	NeuAc-Gal-GlcNAc-Man-(NeuAc-Gal-GlcNAc-Man-)Man-GlcNAc-(Fuc-)GlcNAc-Asn	Complex/Hybrid	18.0439	22367	6.8055	200320	R.HQVSINNTAVMQR.L	R.HQVSINNTAVMQR.LNeuAc-Gal-GlcNAc-Man-(NeuAc-Gal-GlcNAc-Man-)Man-GlcNAc-(Fuc-)GlcNAc-Asn
tr|B4DWA8|B4DWA8_HUMAN cDNA FLJ53427, highLy simiLar to GaLectin-3-binding protein OS=Homo sapiens PE=2 SV=1;tr|B4DVE1|B4DVE1_HUMAN cDNA FLJ53478, highLy simiLar to GaLectin-3-binding protein OS=Homo sapiens PE=2 SV=1;tr|B4DI70|B4DI70_HUMAN cDNA FLJ53509, highLy simiLar to GaLectin-3-binding protein OS=Homo sapiens PE=2 SV=1;tr|B3KP88|B3KP88_HUMAN cDNA FLJ31415 fis, cLone NT2NE2000284, highLy sim…	3350.41	K.AAIPSALDTN*SSK.S	1273.64	432;539;379;447;551;451	2075.73	NeuAc-Gal-GlcNAc-Man-(Gal-GlcNAc-(Man-)Man-)Man-GlcNAc-GlcNAc-Asn	Complex/Hybrid	32.1913	22388	3.3618	868256	K.AAIPSALDTNSSK.S	K.AAIPSALDTNSSK.SNeuAc-Gal-GlcNAc-Man-(Gal-GlcNAc-(Man-)Man-)Man-GlcNAc-GlcNAc-Asn
tr|B4DWA8|B4DWA8_HUMAN cDNA FLJ53427, highLy simiLar to GaLectin-3-binding protein OS=Homo sapiens PE=2 SV=1;tr|B4DVE1|B4DVE1_HUMAN cDNA FLJ53478, highLy simiLar to GaLectin-3-binding protein OS=Homo sapiens PE=2 SV=1;tr|B4DI70|B4DI70_HUMAN cDNA FLJ53509, highLy simiLar to GaLectin-3-binding protein OS=Homo sapiens PE=2 SV=1;tr|B3KP88|B3KP88_HUMAN cDNA FLJ31415 fis, cLone NT2NE2000284, highLy sim…	3827.56	K.AAIPSALDTN*SSK.S	1273.65	432;539;379;447;551;451	2553.91	NeuAc-Gal-GlcNAc-Man-(GlcNAc-)(NeuAc-Gal-GlcNAc-Man-)Man-GlcNAc-(Fuc-)GlcNAc-Asn	Complex/Hybrid	10.869	22395	3.3457	2.95355e+06	K.AAIPSALDTNSSK.S	K.AAIPSALDTNSSK.SNeuAc-Gal-GlcNAc-Man-(GlcNAc-)(NeuAc-Gal-GlcNAc-Man-)Man-GlcNAc-(Fuc-)GlcNAc-Asn
tr|B4DWA8|B4DWA8_HUMAN cDNA FLJ53427, highLy simiLar to GaLectin-3-binding protein OS=Homo sapiens PE=2 SV=1;tr|B4DVE1|B4DVE1_HUMAN cDNA FLJ53478, highLy simiLar to GaLectin-3-binding protein OS=Homo sapiens PE=2 SV=1;tr|B4DI70|B4DI70_HUMAN cDNA FLJ53509, highLy simiLar to GaLectin-3-binding protein OS=Homo sapiens PE=2 SV=1;tr|B3KP88|B3KP88_HUMAN cDNA FLJ31415 fis, cLone NT2NE2000284, highLy sim…	3187.35	K.AAIPSALDTN*SSK.S	1273.65	432;539;379;447;551;451	1913.68	NeuAc-Gal-GlcNAc-Man-(Gal-GlcNAc-Man-)Man-GlcNAc-GlcNAc-Asn	Complex/Hybrid	20.301	22404	3.3205	579516	K.AAIPSALDTNSSK.S	K.AAIPSALDTNSSK.SNeuAc-Gal-GlcNAc-Man-(Gal-GlcNAc-Man-)Man-GlcNAc-GlcNAc-Asn
tr|B4DWA8|B4DWA8_HUMAN cDNA FLJ53427, highLy simiLar to GaLectin-3-binding protein OS=Homo sapiens PE=2 SV=1;tr|B4DVE1|B4DVE1_HUMAN cDNA FLJ53478, highLy simiLar to GaLectin-3-binding protein OS=Homo sapiens PE=2 SV=1;tr|B4DI70|B4DI70_HUMAN cDNA FLJ53509, highLy simiLar to GaLectin-3-binding protein OS=Homo sapiens PE=2 SV=1;tr|B3KP88|B3KP88_HUMAN cDNA FLJ31415 fis, cLone NT2NE2000284, highLy sim…	3146.31	K.AAIPSALDTN*SSK.S	1273.65	432;539;379;447;551;451	1872.65	NeuAc-Gal-GlcNAc-Man-(Man-(Man-)Man-)Man-GlcNAc-GlcNAc-Asn	Complex/Hybrid	20.5228	22436	3.244	975511	K.AAIPSALDTNSSK.S	K.AAIPSALDTNSSK.SNeuAc-Gal-GlcNAc-Man-(Man-(Man-)Man-)Man-GlcNAc-GlcNAc-Asn
gi|CON_IPI00690198.1|TREMBL:Q3SZV7 (Bos taurus) SimiLar to hemopexin	3304.29	R.N*ATQHMDKR.C	1099.52	242	2204.77	NeuAc-Gal-GlcNAc-Man-(NeuAc-Gal-GalNAc-Man-)Man-GlcNAc-GlcNAc-Asn	Complex/Hybrid	36.0967	3253	10.3063	634311	R.NATQHMDKR.C	R.NATQHMDKR.CNeuAc-Gal-GlcNAc-Man-(NeuAc-Gal-GalNAc-Man-)Man-GlcNAc-GlcNAc-Asn
tr|F5H2L1|F5H2L1_HUMAN G-protein-coupLed receptor 126 (Fragment) OS=Homo sapiens GN=GPR126 PE=2 SV=1;sp|Q86SQ4|GP126_HUMAN G-protein coupLed receptor 126 OS=Homo sapiens GN=GPR126 PE=1 SV=3	2968.24	K.KGFN*ASYIR.V	1054.56	142;143	1913.68	NeuAc-Gal-GlcNAc-Man-(Gal-GlcNAc-Man-)Man-GlcNAc-GlcNAc-Asn	Complex/Hybrid	32.3009	22469	0.0425	1.20576e+06	K.KGFNASYIR.V	K.KGFNASYIR.VNeuAc-Gal-GlcNAc-Man-(Gal-GlcNAc-Man-)Man-GlcNAc-GlcNAc-Asn
tr|B4DWA8|B4DWA8_HUMAN cDNA FLJ53427, highLy simiLar to GaLectin-3-binding protein OS=Homo sapiens PE=2 SV=1;tr|B4DVE1|B4DVE1_HUMAN cDNA FLJ53478, highLy simiLar to GaLectin-3-binding protein OS=Homo sapiens PE=2 SV=1;tr|B4DI70|B4DI70_HUMAN cDNA FLJ53509, highLy simiLar to GaLectin-3-binding protein OS=Homo sapiens PE=2 SV=1;tr|B3KP88|B3KP88_HUMAN cDNA FLJ31415 fis, cLone NT2NE2000284, highLy sim…	3334.39	K.AAIPSALDTN*SSK.S	1273.65	432;539;379;447;551;451	2059.73	NeuAc-Gal-GlcNAc-Man-(Gal-GlcNAc-Man-)Man-GlcNAc-(Fuc-)GlcNAc-Asn	Complex/Hybrid	29.3299	22470	3.1596	694082	K.AAIPSALDTNSSK.S	K.AAIPSALDTNSSK.SNeuAc-Gal-GlcNAc-Man-(Gal-GlcNAc-Man-)Man-GlcNAc-(Fuc-)GlcNAc-Asn
tr|A3KFI4|A3KFI4_HUMAN NeurobLastoma suppressor of tumorigenicity 1 (Fragment) OS=Homo sapiens GN=NBL1 PE=2 SV=1;tr|A3KFI5|A3KFI5_HUMAN NeurobLastoma suppressor of tumorigenicity 1 (Fragment) OS=Homo sapiens GN=NBL1 PE=2 SV=1;tr|E5RFZ1|E5RFZ1_HUMAN NeurobLastoma suppressor of tumorigenicity 1 (Fragment) OS=Homo sapiens GN=NBL1 PE=2 SV=1;tr|A3KFI3|A3KFI3_HUMAN NeurobLastoma suppressor of tumorigen…	3863.57	K.N*ITQIVGHSGCEAK.S	1512.74	39;39;38;39;73;38;39;39	2350.83	NeuAc-Gal-GlcNAc-Man-(NeuAc-Gal-GlcNAc-Man-)Man-GlcNAc-(Fuc-)GlcNAc-Asn	Complex/Hybrid	21.474	22497	6.2636	271832	K.NITQIVGHSGCEAK.S	K.NITQIVGHSGCEAK.SNeuAc-Gal-GlcNAc-Man-(NeuAc-Gal-GlcNAc-Man-)Man-GlcNAc-(Fuc-)GlcNAc-Asn
tr|B4DWA8|B4DWA8_HUMAN cDNA FLJ53427, highLy simiLar to GaLectin-3-binding protein OS=Homo sapiens PE=2 SV=1;tr|B4DVE1|B4DVE1_HUMAN cDNA FLJ53478, highLy simiLar to GaLectin-3-binding protein OS=Homo sapiens PE=2 SV=1;tr|B4DI70|B4DI70_HUMAN cDNA FLJ53509, highLy simiLar to GaLectin-3-binding protein OS=Homo sapiens PE=2 SV=1;tr|B3KP88|B3KP88_HUMAN cDNA FLJ31415 fis, cLone NT2NE2000284, highLy sim…	3163.33	K.AAIPSALDTN*SSK.S	1273.65	432;539;379;447;551;451	1889.67	Gal-GlcNAc-(Man-)Man-(Man-(Man-)Man-)Man-GlcNAc-(Fuc-)GlcNAc-Asn	Complex/Hybrid	18.6387	22520	3.0373	1.68104e+06	K.AAIPSALDTNSSK.S	K.AAIPSALDTNSSK.SGal-GlcNAc-(Man-)Man-(Man-(Man-)Man-)Man-GlcNAc-(Fuc-)GlcNAc-Asn
tr|A3KFI4|A3KFI4_HUMAN NeurobLastoma suppressor of tumorigenicity 1 (Fragment) OS=Homo sapiens GN=NBL1 PE=2 SV=1;tr|A3KFI5|A3KFI5_HUMAN NeurobLastoma suppressor of tumorigenicity 1 (Fragment) OS=Homo sapiens GN=NBL1 PE=2 SV=1;tr|E5RFZ1|E5RFZ1_HUMAN NeurobLastoma suppressor of tumorigenicity 1 (Fragment) OS=Homo sapiens GN=NBL1 PE=2 SV=1;tr|A3KFI3|A3KFI3_HUMAN NeurobLastoma suppressor of tumorigen…	4011.64	K.N*ITQIVGHSGCEAK.S	1512.74	39;39;38;39;73;38;39;39	2498.9	Gal-GlcNAc-(Gal-GlcNAc-)Man-(Gal-GlcNAc-(Gal-GlcNAc-)Man-)Man-GlcNAc-(Fuc-)GlcNAc-Asn	Complex/Hybrid	21.2704	22567	6.0923	1.41248e+06	K.NITQIVGHSGCEAK.S	K.NITQIVGHSGCEAK.SGal-GlcNAc-(Gal-GlcNAc-)Man-(Gal-GlcNAc-(Gal-GlcNAc-)Man-)Man-GlcNAc-(Fuc-)GlcNAc-Asn
tr|B4DWA8|B4DWA8_HUMAN cDNA FLJ53427, highLy simiLar to GaLectin-3-binding protein OS=Homo sapiens PE=2 SV=1;tr|B4DVE1|B4DVE1_HUMAN cDNA FLJ53478, highLy simiLar to GaLectin-3-binding protein OS=Homo sapiens PE=2 SV=1;tr|B4DI70|B4DI70_HUMAN cDNA FLJ53509, highLy simiLar to GaLectin-3-binding protein OS=Homo sapiens PE=2 SV=1;tr|B3KP88|B3KP88_HUMAN cDNA FLJ31415 fis, cLone NT2NE2000284, highLy sim…	3350.41	K.AAIPSALDTN*SSK.S	1273.64	432;539;379;447;551;451	2075.73	NeuAc-Gal-GlcNAc-Man-(Gal-GlcNAc-(Man-)Man-)Man-GlcNAc-GlcNAc-Asn	Complex/Hybrid	18.0439	22589	2.8693	85857.7	K.AAIPSALDTNSSK.S	K.AAIPSALDTNSSK.SNeuAc-Gal-GlcNAc-Man-(Gal-GlcNAc-(Man-)Man-)Man-GlcNAc-GlcNAc-Asn
tr|B4DWA8|B4DWA8_HUMAN cDNA FLJ53427, highLy simiLar to GaLectin-3-binding protein OS=Homo sapiens PE=2 SV=1;tr|B4DVE1|B4DVE1_HUMAN cDNA FLJ53478, highLy simiLar to GaLectin-3-binding protein OS=Homo sapiens PE=2 SV=1;tr|B4DI70|B4DI70_HUMAN cDNA FLJ53509, highLy simiLar to GaLectin-3-binding protein OS=Homo sapiens PE=2 SV=1;tr|B3KP88|B3KP88_HUMAN cDNA FLJ31415 fis, cLone NT2NE2000284, highLy sim…	2984.25	K.AAIPSALDTN*SSK.S	1273.65	432;539;379;447;551;451	1710.6	NeuAc-Gal-GlcNAc-Man-(Man-Man-)Man-GlcNAc-GlcNAc-Asn	Complex/Hybrid	16.8908	22614	2.809	645019	K.AAIPSALDTNSSK.S	K.AAIPSALDTNSSK.SNeuAc-Gal-GlcNAc-Man-(Man-Man-)Man-GlcNAc-GlcNAc-Asn
tr|B4DWA8|B4DWA8_HUMAN cDNA FLJ53427, highLy simiLar to GaLectin-3-binding protein OS=Homo sapiens PE=2 SV=1;tr|B4DVE1|B4DVE1_HUMAN cDNA FLJ53478, highLy simiLar to GaLectin-3-binding protein OS=Homo sapiens PE=2 SV=1;tr|B4DI70|B4DI70_HUMAN cDNA FLJ53509, highLy simiLar to GaLectin-3-binding protein OS=Homo sapiens PE=2 SV=1;tr|B3KP88|B3KP88_HUMAN cDNA FLJ31415 fis, cLone NT2NE2000284, highLy sim…	3973.6	K.AAIPSALDTN*SSK.S	1273.66	432;539;379;447;551;451	2698.95	NeuAc-NeuAc-Gal-GlcNAc-Man-(GlcNAc-)(NeuAc-Gal-GlcNAc-Man-)Man-GlcNAc-GlcNAc-Asn	Complex/Hybrid	22.0804	22631	2.7684	580505	K.AAIPSALDTNSSK.S	K.AAIPSALDTNSSK.SNeuAc-NeuAc-Gal-GlcNAc-Man-(GlcNAc-)(NeuAc-Gal-GlcNAc-Man-)Man-GlcNAc-GlcNAc-Asn
tr|B4DWA8|B4DWA8_HUMAN cDNA FLJ53427, highLy simiLar to GaLectin-3-binding protein OS=Homo sapiens PE=2 SV=1;tr|B4DVE1|B4DVE1_HUMAN cDNA FLJ53478, highLy simiLar to GaLectin-3-binding protein OS=Homo sapiens PE=2 SV=1;tr|B4DI70|B4DI70_HUMAN cDNA FLJ53509, highLy simiLar to GaLectin-3-binding protein OS=Homo sapiens PE=2 SV=1;tr|B3KP88|B3KP88_HUMAN cDNA FLJ31415 fis, cLone NT2NE2000284, highLy sim…	3001.28	K.AAIPSALDTN*SSK.S	1273.65	432;539;379;447;551;451	1727.61	Gal-GlcNAc-Man-(Man-(Man-)Man-)Man-GlcNAc-(Fuc-)GlcNAc-Asn	Complex/Hybrid	19.9079	22663	2.6889	320885	K.AAIPSALDTNSSK.S	K.AAIPSALDTNSSK.SGal-GlcNAc-Man-(Man-(Man-)Man-)Man-GlcNAc-(Fuc-)GlcNAc-Asn
tr|Q59EZ3|Q59EZ3_HUMAN InsuLin-Like growth factor 2 receptor variant (Fragment) OS=Homo sapiens PE=2 SV=1;sp|P11717|MPRI_HUMAN Cation-independent mannose-6-phosphate receptor OS=Homo sapiens GN=IGF2R PE=1 SV=3	2969.1	K.MN*FTGGDTCHK.V	1266.51	1235;1312	1702.58	Man-Man-(Man-)Man-(Man-(Man-)Man-)Man-GlcNAc-GlcNAc-Asn	High mannose	21.678	12370	0.8721	1.1563e+06	K.MNFTGGDTCHK.V	K.MNFTGGDTCHK.VMan-Man-(Man-)Man-(Man-(Man-)Man-)Man-GlcNAc-GlcNAc-Asn
tr|F5H2L1|F5H2L1_HUMAN G-protein-coupLed receptor 126 (Fragment) OS=Homo sapiens GN=GPR126 PE=2 SV=1;sp|Q86SQ4|GP126_HUMAN G-protein coupLed receptor 126 OS=Homo sapiens GN=GPR126 PE=1 SV=3	2968.24	K.KGFN*ASYIR.V	1054.56	142;143	1913.68	NeuAc-Gal-GlcNAc-Man-(Gal-GlcNAc-Man-)Man-GlcNAc-GlcNAc-Asn	Complex/Hybrid	24.1918	22667	0.5249	1.51946e+06	K.KGFNASYIR.V	K.KGFNASYIR.VNeuAc-Gal-GlcNAc-Man-(Gal-GlcNAc-Man-)Man-GlcNAc-GlcNAc-Asn
sp|P11047|LAMC1_HUMAN Laminin subunit gamma-1 OS=Homo sapiens GN=LAMC1 PE=1 SV=3	3461.53	R.KYEQAKN*ISQDLEK.Q	1692.88	1241	1768.64	Gal-GlcNAc-Man-(Gal-GlcNAc-Man-)Man-GlcNAc-(Fuc-)GlcNAc-Asn	Complex/Hybrid	19.1279	22673	8.0128	200592	R.KYEQAKNISQDLEK.Q	R.KYEQAKNISQDLEK.QGal-GlcNAc-Man-(Gal-GlcNAc-Man-)Man-GlcNAc-(Fuc-)GlcNAc-Asn
tr|A3KFI4|A3KFI4_HUMAN NeurobLastoma suppressor of tumorigenicity 1 (Fragment) OS=Homo sapiens GN=NBL1 PE=2 SV=1;tr|A3KFI5|A3KFI5_HUMAN NeurobLastoma suppressor of tumorigenicity 1 (Fragment) OS=Homo sapiens GN=NBL1 PE=2 SV=1;tr|E5RFZ1|E5RFZ1_HUMAN NeurobLastoma suppressor of tumorigenicity 1 (Fragment) OS=Homo sapiens GN=NBL1 PE=2 SV=1;tr|A3KFI3|A3KFI3_HUMAN NeurobLastoma suppressor of tumorigen…	3863.56	K.N*ITQIVGHSGCEAK.S	1512.74	39;39;38;39;73;38;39;39	2350.83	NeuAc-Gal-GlcNAc-Man-(NeuAc-Gal-GlcNAc-Man-)Man-GlcNAc-(Fuc-)GlcNAc-Asn	Complex/Hybrid	35.8902	22678	5.8207	761046	K.NITQIVGHSGCEAK.S	K.NITQIVGHSGCEAK.SNeuAc-Gal-GlcNAc-Man-(NeuAc-Gal-GlcNAc-Man-)Man-GlcNAc-(Fuc-)GlcNAc-Asn
tr|A3KFI4|A3KFI4_HUMAN NeurobLastoma suppressor of tumorigenicity 1 (Fragment) OS=Homo sapiens GN=NBL1 PE=2 SV=1;tr|A3KFI5|A3KFI5_HUMAN NeurobLastoma suppressor of tumorigenicity 1 (Fragment) OS=Homo sapiens GN=NBL1 PE=2 SV=1;tr|E5RFZ1|E5RFZ1_HUMAN NeurobLastoma suppressor of tumorigenicity 1 (Fragment) OS=Homo sapiens GN=NBL1 PE=2 SV=1;tr|A3KFI3|A3KFI3_HUMAN NeurobLastoma suppressor of tumorigen…	3863.57	K.N*ITQIVGHSGCEAK.S	1512.74	39;39;38;39;73;38;39;39	2350.83	NeuAc-Gal-GlcNAc-Man-(NeuAc-Gal-GlcNAc-Man-)Man-GlcNAc-(Fuc-)GlcNAc-Asn	Complex/Hybrid	28.5531	22692	5.7869	412639	K.NITQIVGHSGCEAK.S	K.NITQIVGHSGCEAK.SNeuAc-Gal-GlcNAc-Man-(NeuAc-Gal-GlcNAc-Man-)Man-GlcNAc-(Fuc-)GlcNAc-Asn
tr|B3KWK7|B3KWK7_HUMAN InsuLin-Like growth factor binding protein 3, isoform CRA_b OS=Homo sapiens GN=IGFBP3 PE=2 SV=1;tr|A6XND1|A6XND1_HUMAN InsuLin-Like growth factor binding protein 3 isoform b OS=Homo sapiens PE=2 SV=1;sp|P17936|IBP3_HUMAN InsuLin-Like growth factor-binding protein 3 OS=Homo sapiens GN=IGFBP3 PE=1 SV=2;tr|A6XND0|A6XND0_HUMAN InsuLin-Like growth factor binding protein 3 OS=Hom…	3379.39	R.GLCVN*ASAVSR.L	1132.56	19;88;116;95;68;101;93;102;71;73	2245.8	NeuAc-Gal-GlcNAc-Man-(GalNAc-)(NeuAc-GlcNAc-Man-)Man-GlcNAc-GlcNAc-Asn	Complex/Hybrid	17.2165	22776	3.4706	472006	R.GLCVNASAVSR.L	R.GLCVNASAVSR.LNeuAc-Gal-GlcNAc-Man-(GalNAc-)(NeuAc-GlcNAc-Man-)Man-GlcNAc-GlcNAc-Asn
tr|B4DWA8|B4DWA8_HUMAN cDNA FLJ53427, highLy simiLar to GaLectin-3-binding protein OS=Homo sapiens PE=2 SV=1;tr|B4DVE1|B4DVE1_HUMAN cDNA FLJ53478, highLy simiLar to GaLectin-3-binding protein OS=Homo sapiens PE=2 SV=1;tr|B4DI70|B4DI70_HUMAN cDNA FLJ53509, highLy simiLar to GaLectin-3-binding protein OS=Homo sapiens PE=2 SV=1;tr|B3KP88|B3KP88_HUMAN cDNA FLJ31415 fis, cLone NT2NE2000284, highLy sim…	2985.27	K.AAIPSALDTN*SSK.S	1273.65	432;539;379;447;551;451	1710.6	NeuAc-Gal-GlcNAc-Man-(Man-Man-)Man-GlcNAc-GlcNAc-Asn	Complex/Hybrid	18.9966	22809	2.3335	2813816	K.AAIPSALDTNSSK.S	K.AAIPSALDTNSSK.SNeuAc-Gal-GlcNAc-Man-(Man-Man-)Man-GlcNAc-GlcNAc-Asn
tr|Q96QJ4|Q96QJ4_HUMAN GLycoprotein hormones, aLpha poLypeptide OS=Homo sapiens GN=CGA PE=4 SV=1;tr|C0KRQ8|C0KRQ8_HUMAN FoLLicLe-stimuLating hormone aLpha subunit (Fragment) OS=Homo sapiens GN=CGA PE=2 SV=1;sp|P01215|GLHA_HUMAN GLycoprotein hormones aLpha chain OS=Homo sapiens GN=CGA PE=1 SV=1;tr|Q6I9S8|Q6I9S8_HUMAN CGA protein OS=Homo sapiens GN=CGA PE=2 SV=1	4919.01	K.TMLVQKN*VTSESTCCVAK.S	2054.97	76;52;76;76	2864.04	Gal-GlcNAc-Gal-GlcNAc-(Gal-GlcNAc-)Man-(Gal-GlcNAc-(Gal-GlcNAc-)Man-)Man-GlcNAc-(Fuc-)GlcNAc-Asn	Complex/Hybrid	16.6933	22848	0.3775	320861	K.TMLVQKNVTSESTCCVAK.S	K.TMLVQKNVTSESTCCVAK.SGal-GlcNAc-Gal-GlcNAc-(Gal-GlcNAc-)Man-(Gal-GlcNAc-(Gal-GlcNAc-)Man-)Man-GlcNAc-(Fuc-)GlcNAc-Asn
tr|A3KFI4|A3KFI4_HUMAN NeurobLastoma suppressor of tumorigenicity 1 (Fragment) OS=Homo sapiens GN=NBL1 PE=2 SV=1;tr|A3KFI5|A3KFI5_HUMAN NeurobLastoma suppressor of tumorigenicity 1 (Fragment) OS=Homo sapiens GN=NBL1 PE=2 SV=1;tr|E5RFZ1|E5RFZ1_HUMAN NeurobLastoma suppressor of tumorigenicity 1 (Fragment) OS=Homo sapiens GN=NBL1 PE=2 SV=1;tr|A3KFI3|A3KFI3_HUMAN NeurobLastoma suppressor of tumorigen…	3863.56	K.N*ITQIVGHSGCEAK.S	1512.73	39;39;38;39;73;38;39;39	2350.83	NeuAc-Gal-GlcNAc-Man-(NeuAc-Gal-GlcNAc-Man-)Man-GlcNAc-(Fuc-)GlcNAc-Asn	Complex/Hybrid	43.46	22867	5.3594	852953	K.NITQIVGHSGCEAK.S	K.NITQIVGHSGCEAK.SNeuAc-Gal-GlcNAc-Man-(NeuAc-Gal-GlcNAc-Man-)Man-GlcNAc-(Fuc-)GlcNAc-Asn
tr|Q96GF5|Q96GF5_HUMAN PXDN protein (Fragment) OS=Homo sapiens GN=PXDN PE=2 SV=2;sp|Q92626|PXDN_HUMAN Peroxidasin homoLog OS=Homo sapiens GN=PXDN PE=1 SV=2	4050.6	R.LSTTECVDAGGESHAN*NTK.W	1989.88	165;1425	2059.73	NeuAc-Gal-GlcNAc-Man-(Gal-GlcNAc-Man-)Man-GlcNAc-(Fuc-)GlcNAc-Asn	Complex/Hybrid	22.0524	12372	4.1253	4.23508e+06	R.LSTTECVDAGGESHANNTK.W	R.LSTTECVDAGGESHANNTK.WNeuAc-Gal-GlcNAc-Man-(Gal-GlcNAc-Man-)Man-GlcNAc-(Fuc-)GlcNAc-Asn
sp|P11047|LAMC1_HUMAN Laminin subunit gamma-1 OS=Homo sapiens GN=LAMC1 PE=1 SV=3	3461.49	R.KYEQAKN*ISQDLEK.Q	1692.88	1241	1768.64	Gal-GlcNAc-Man-(Gal-GlcNAc-Man-)Man-GlcNAc-(Fuc-)GlcNAc-Asn	Complex/Hybrid	22.7688	22876	8.5077	508109	R.KYEQAKNISQDLEK.Q	R.KYEQAKNISQDLEK.QGal-GlcNAc-Man-(Gal-GlcNAc-Man-)Man-GlcNAc-(Fuc-)GlcNAc-Asn
tr|A3KFI4|A3KFI4_HUMAN NeurobLastoma suppressor of tumorigenicity 1 (Fragment) OS=Homo sapiens GN=NBL1 PE=2 SV=1;tr|A3KFI5|A3KFI5_HUMAN NeurobLastoma suppressor of tumorigenicity 1 (Fragment) OS=Homo sapiens GN=NBL1 PE=2 SV=1;tr|E5RFZ1|E5RFZ1_HUMAN NeurobLastoma suppressor of tumorigenicity 1 (Fragment) OS=Homo sapiens GN=NBL1 PE=2 SV=1;tr|A3KFI3|A3KFI3_HUMAN NeurobLastoma suppressor of tumorigen…	3863.57	K.N*ITQIVGHSGCEAK.S	1512.73	39;39;38;39;73;38;39;39	2350.83	NeuAc-Gal-GlcNAc-Man-(NeuAc-Gal-GlcNAc-Man-)Man-GlcNAc-(Fuc-)GlcNAc-Asn	Complex/Hybrid	32.1913	22883	5.3212	682844	K.NITQIVGHSGCEAK.S	K.NITQIVGHSGCEAK.SNeuAc-Gal-GlcNAc-Man-(NeuAc-Gal-GlcNAc-Man-)Man-GlcNAc-(Fuc-)GlcNAc-Asn
tr|B3KWK7|B3KWK7_HUMAN InsuLin-Like growth factor binding protein 3, isoform CRA_b OS=Homo sapiens GN=IGFBP3 PE=2 SV=1;tr|A6XND1|A6XND1_HUMAN InsuLin-Like growth factor binding protein 3 isoform b OS=Homo sapiens PE=2 SV=1;sp|P17936|IBP3_HUMAN InsuLin-Like growth factor-binding protein 3 OS=Homo sapiens GN=IGFBP3 PE=1 SV=2;tr|A6XND0|A6XND0_HUMAN InsuLin-Like growth factor binding protein 3 OS=Hom…	3380.41	R.GLCVN*ASAVSR.L	1132.57	19;88;116;95;68;101;93;102;71;73	2245.8	NeuAc-Gal-GlcNAc-Man-(GalNAc-)(NeuAc-GlcNAc-Man-)Man-GlcNAc-GlcNAc-Asn	Complex/Hybrid	27.3522	22968	3.0023	1.71108e+06	R.GLCVNASAVSR.L	R.GLCVNASAVSR.LNeuAc-Gal-GlcNAc-Man-(GalNAc-)(NeuAc-GlcNAc-Man-)Man-GlcNAc-GlcNAc-Asn
tr|A3KFI4|A3KFI4_HUMAN NeurobLastoma suppressor of tumorigenicity 1 (Fragment) OS=Homo sapiens GN=NBL1 PE=2 SV=1;tr|A3KFI5|A3KFI5_HUMAN NeurobLastoma suppressor of tumorigenicity 1 (Fragment) OS=Homo sapiens GN=NBL1 PE=2 SV=1;tr|E5RFZ1|E5RFZ1_HUMAN NeurobLastoma suppressor of tumorigenicity 1 (Fragment) OS=Homo sapiens GN=NBL1 PE=2 SV=1;tr|A3KFI3|A3KFI3_HUMAN NeurobLastoma suppressor of tumorigen…	3863.58	K.N*ITQIVGHSGCEAK.S	1512.74	39;39;38;39;73;38;39;39	2350.83	NeuAc-Gal-GlcNAc-Man-(NeuAc-Gal-GlcNAc-Man-)Man-GlcNAc-(Fuc-)GlcNAc-Asn	Complex/Hybrid	43.46	23059	4.8913	561242	K.NITQIVGHSGCEAK.S	K.NITQIVGHSGCEAK.SNeuAc-Gal-GlcNAc-Man-(NeuAc-Gal-GlcNAc-Man-)Man-GlcNAc-(Fuc-)GlcNAc-Asn
tr|B3KWK7|B3KWK7_HUMAN InsuLin-Like growth factor binding protein 3, isoform CRA_b OS=Homo sapiens GN=IGFBP3 PE=2 SV=1;tr|A6XND1|A6XND1_HUMAN InsuLin-Like growth factor binding protein 3 isoform b OS=Homo sapiens PE=2 SV=1;sp|P17936|IBP3_HUMAN InsuLin-Like growth factor-binding protein 3 OS=Homo sapiens GN=IGFBP3 PE=1 SV=2;tr|A6XND0|A6XND0_HUMAN InsuLin-Like growth factor binding protein 3 OS=Hom…	3380.38	R.GLCVN*ASAVSR.L	1132.56	19;88;116;95;68;101;93;102;71;73	2245.8	NeuAc-Gal-GlcNAc-Man-(GalNAc-)(NeuAc-GlcNAc-Man-)Man-GlcNAc-GlcNAc-Asn	Complex/Hybrid	37.9576	23155	2.5458	882732	R.GLCVNASAVSR.L	R.GLCVNASAVSR.LNeuAc-Gal-GlcNAc-Man-(GalNAc-)(NeuAc-GlcNAc-Man-)Man-GlcNAc-GlcNAc-Asn
tr|Q96QJ4|Q96QJ4_HUMAN GLycoprotein hormones, aLpha poLypeptide OS=Homo sapiens GN=CGA PE=4 SV=1;tr|C0KRQ8|C0KRQ8_HUMAN FoLLicLe-stimuLating hormone aLpha subunit (Fragment) OS=Homo sapiens GN=CGA PE=2 SV=1;sp|P01215|GLHA_HUMAN GLycoprotein hormones aLpha chain OS=Homo sapiens GN=CGA PE=1 SV=1;tr|Q6I9S8|Q6I9S8_HUMAN CGA protein OS=Homo sapiens GN=CGA PE=2 SV=1	4421.8	K.TM#LVQKN*VTSESTCCVAK.S	2070.99	76;52;76;76	2350.83	NeuAc-Gal-GlcNAc-Man-(NeuAc-Gal-GlcNAc-Man-)Man-GlcNAc-(Fuc-)GlcNAc-Asn	Complex/Hybrid	18.5296	23259	13.1049	237045	K.TMLVQKNVTSESTCCVAK.S	K.TMLVQKNVTSESTCCVAK.SNeuAc-Gal-GlcNAc-Man-(NeuAc-Gal-GlcNAc-Man-)Man-GlcNAc-(Fuc-)GlcNAc-Asn
tr|A3KFI4|A3KFI4_HUMAN NeurobLastoma suppressor of tumorigenicity 1 (Fragment) OS=Homo sapiens GN=NBL1 PE=2 SV=1;tr|A3KFI5|A3KFI5_HUMAN NeurobLastoma suppressor of tumorigenicity 1 (Fragment) OS=Homo sapiens GN=NBL1 PE=2 SV=1;tr|E5RFZ1|E5RFZ1_HUMAN NeurobLastoma suppressor of tumorigenicity 1 (Fragment) OS=Homo sapiens GN=NBL1 PE=2 SV=1;tr|A3KFI3|A3KFI3_HUMAN NeurobLastoma suppressor of tumorigen…	3863.57	K.N*ITQIVGHSGCEAK.S	1512.74	39;39;38;39;73;38;39;39	2350.79	Glc-Man-Man-Man-(Glc-Man-Man-(Glc-Man-Man-)Man-)Man-GlcNAc-GlcNAc-Asn	High mannose	13	23276	4.3607	0	K.NITQIVGHSGCEAK.S	K.NITQIVGHSGCEAK.SGlc-Man-Man-Man-(Glc-Man-Man-(Glc-Man-Man-)Man-)Man-GlcNAc-GlcNAc-Asn
tr|G8JLE1|G8JLE1_HUMAN LysosomaL thioesterase PPT2 OS=Homo sapiens GN=PPT2 PE=2 SV=1;tr|B0S872|B0S872_HUMAN HCG1999928, isoform CRA_b OS=Homo sapiens GN=PPT2 PE=4 SV=1;sp|Q9UMR5|PPT2_HUMAN LysosomaL thioesterase PPT2 OS=Homo sapiens GN=PPT2 PE=1 SV=4	3264.29	R.CPMAGISHTAWHSN*R.T	1723.77	295;295;289	1540.53	Man-Man-(Man-)Man-(Man-Man-)Man-GlcNAc-GlcNAc-Asn	High mannose	13.8998	23281	5.6203	399929	R.CPMAGISHTAWHSNR.T	R.CPMAGISHTAWHSNR.TMan-Man-(Man-)Man-(Man-Man-)Man-GlcNAc-GlcNAc-Asn
tr|B3KWK7|B3KWK7_HUMAN InsuLin-Like growth factor binding protein 3, isoform CRA_b OS=Homo sapiens GN=IGFBP3 PE=2 SV=1;tr|A6XND1|A6XND1_HUMAN InsuLin-Like growth factor binding protein 3 isoform b OS=Homo sapiens PE=2 SV=1;sp|P17936|IBP3_HUMAN InsuLin-Like growth factor-binding protein 3 OS=Homo sapiens GN=IGFBP3 PE=1 SV=2;tr|A6XND0|A6XND0_HUMAN InsuLin-Like growth factor binding protein 3 OS=Hom…	3380.38	R.GLCVN*ASAVSR.L	1132.57	19;88;116;95;68;101;93;102;71;73	2245.8	NeuAc-Gal-GlcNAc-Man-(GalNAc-)(NeuAc-GlcNAc-Man-)Man-GlcNAc-GlcNAc-Asn	Complex/Hybrid	37.9576	23347	2.0775	276714	R.GLCVNASAVSR.L	R.GLCVNASAVSR.LNeuAc-Gal-GlcNAc-Man-(GalNAc-)(NeuAc-GlcNAc-Man-)Man-GlcNAc-GlcNAc-Asn
tr|B3KWK7|B3KWK7_HUMAN InsuLin-Like growth factor binding protein 3, isoform CRA_b OS=Homo sapiens GN=IGFBP3 PE=2 SV=1;tr|A6XND1|A6XND1_HUMAN InsuLin-Like growth factor binding protein 3 isoform b OS=Homo sapiens PE=2 SV=1;sp|P17936|IBP3_HUMAN InsuLin-Like growth factor-binding protein 3 OS=Homo sapiens GN=IGFBP3 PE=1 SV=2;tr|A6XND0|A6XND0_HUMAN InsuLin-Like growth factor binding protein 3 OS=Hom…	3193.3	R.GLCVN*ASAVSR.L	1132.56	19;88;116;95;68;101;93;102;71;73	2059.73	NeuAc-Gal-GlcNAc-Man-(Gal-GlcNAc-Man-)Man-GlcNAc-(Fuc-)GlcNAc-Asn	Complex/Hybrid	33.0746	23434	1.8669	1.36677e+06	R.GLCVNASAVSR.L	R.GLCVNASAVSR.LNeuAc-Gal-GlcNAc-Man-(Gal-GlcNAc-Man-)Man-GlcNAc-(Fuc-)GlcNAc-Asn
tr|Q96QJ4|Q96QJ4_HUMAN GLycoprotein hormones, aLpha poLypeptide OS=Homo sapiens GN=CGA PE=4 SV=1;tr|C0KRQ8|C0KRQ8_HUMAN FoLLicLe-stimuLating hormone aLpha subunit (Fragment) OS=Homo sapiens GN=CGA PE=2 SV=1;sp|P01215|GLHA_HUMAN GLycoprotein hormones aLpha chain OS=Homo sapiens GN=CGA PE=1 SV=1;tr|Q6I9S8|Q6I9S8_HUMAN CGA protein OS=Homo sapiens GN=CGA PE=2 SV=1	4405.81	K.TMLVQKN*VTSESTCCVAK.S	2054.96	76;52;76;76	2350.83	NeuAc-Gal-GlcNAc-Man-(NeuAc-Gal-GlcNAc-Man-)Man-GlcNAc-(Fuc-)GlcNAc-Asn	Complex/Hybrid	21.474	23438	1.0609	3.56088e+06	K.TMLVQKNVTSESTCCVAK.S	K.TMLVQKNVTSESTCCVAK.SNeuAc-Gal-GlcNAc-Man-(NeuAc-Gal-GlcNAc-Man-)Man-GlcNAc-(Fuc-)GlcNAc-Asn
tr|Q96QJ4|Q96QJ4_HUMAN GLycoprotein hormones, aLpha poLypeptide OS=Homo sapiens GN=CGA PE=4 SV=1;tr|C0KRQ8|C0KRQ8_HUMAN FoLLicLe-stimuLating hormone aLpha subunit (Fragment) OS=Homo sapiens GN=CGA PE=2 SV=1;sp|P01215|GLHA_HUMAN GLycoprotein hormones aLpha chain OS=Homo sapiens GN=CGA PE=1 SV=1;tr|Q6I9S8|Q6I9S8_HUMAN CGA protein OS=Homo sapiens GN=CGA PE=2 SV=1	4553.85	K.TMLVQKN*VTSESTCCVAK.S	2054.97	76;52;76;76	2498.9	Gal-GlcNAc-(Gal-GlcNAc-)Man-(Gal-GlcNAc-(Gal-GlcNAc-)Man-)Man-GlcNAc-(Fuc-)GlcNAc-Asn	Complex/Hybrid	24.7421	23449	1.0907	502085	K.TMLVQKNVTSESTCCVAK.S	K.TMLVQKNVTSESTCCVAK.SGal-GlcNAc-(Gal-GlcNAc-)Man-(Gal-GlcNAc-(Gal-GlcNAc-)Man-)Man-GlcNAc-(Fuc-)GlcNAc-Asn
tr|B4DWA8|B4DWA8_HUMAN cDNA FLJ53427, highLy simiLar to GaLectin-3-binding protein OS=Homo sapiens PE=2 SV=1;tr|B4DVE1|B4DVE1_HUMAN cDNA FLJ53478, highLy simiLar to GaLectin-3-binding protein OS=Homo sapiens PE=2 SV=1;tr|B4DI70|B4DI70_HUMAN cDNA FLJ53509, highLy simiLar to GaLectin-3-binding protein OS=Homo sapiens PE=2 SV=1;tr|B3KP88|B3KP88_HUMAN cDNA FLJ31415 fis, cLone NT2NE2000284, highLy sim…	3989.61	K.AAIPSALDTN*SSK.S	1273.65	432;539;379;447;551;451	2715.96	NeuAc-Gal-GlcNAc-(Gal-GlcNAc-)Man-(NeuAc-Gal-GlcNAc-Man-)Man-GlcNAc-(Fuc-)GlcNAc-Asn	Complex/Hybrid	20.5705	23476	0.705	1245500	K.AAIPSALDTNSSK.S	K.AAIPSALDTNSSK.SNeuAc-Gal-GlcNAc-(Gal-GlcNAc-)Man-(NeuAc-Gal-GlcNAc-Man-)Man-GlcNAc-(Fuc-)GlcNAc-Asn
tr|G8JLE1|G8JLE1_HUMAN LysosomaL thioesterase PPT2 OS=Homo sapiens GN=PPT2 PE=2 SV=1;tr|B0S872|B0S872_HUMAN HCG1999928, isoform CRA_b OS=Homo sapiens GN=PPT2 PE=4 SV=1;sp|Q9UMR5|PPT2_HUMAN LysosomaL thioesterase PPT2 OS=Homo sapiens GN=PPT2 PE=1 SV=4	3264.29	R.CPMAGISHTAWHSN*R.T	1723.76	295;295;289	1540.53	Man-Man-(Man-)Man-(Man-Man-)Man-GlcNAc-GlcNAc-Asn	High mannose	17.8998	23477	6.0991	148678	R.CPMAGISHTAWHSNR.T	R.CPMAGISHTAWHSNR.TMan-Man-(Man-)Man-(Man-Man-)Man-GlcNAc-GlcNAc-Asn
tr|B4DWA8|B4DWA8_HUMAN cDNA FLJ53427, highLy simiLar to GaLectin-3-binding protein OS=Homo sapiens PE=2 SV=1;tr|B4DVE1|B4DVE1_HUMAN cDNA FLJ53478, highLy simiLar to GaLectin-3-binding protein OS=Homo sapiens PE=2 SV=1;tr|B4DI70|B4DI70_HUMAN cDNA FLJ53509, highLy simiLar to GaLectin-3-binding protein OS=Homo sapiens PE=2 SV=1;tr|B3KP88|B3KP88_HUMAN cDNA FLJ31415 fis, cLone NT2NE2000284, highLy sim…	4006.62	K.AAIPSALDTN*SSK.S	1273.64	432;539;379;447;551;451	2731.96	NeuAc-Gal-GlcNAc-(NeuAc-Gal-GlcNAc-)Man-(Gal-Gal-GlcNAc-Man-)Man-GlcNAc-GlcNAc-Asn	Complex/Hybrid	15.1506	23509	0.6232	291415	K.AAIPSALDTNSSK.S	K.AAIPSALDTNSSK.SNeuAc-Gal-GlcNAc-(NeuAc-Gal-GlcNAc-)Man-(Gal-Gal-GlcNAc-Man-)Man-GlcNAc-GlcNAc-Asn
tr|Q96QJ4|Q96QJ4_HUMAN GLycoprotein hormones, aLpha poLypeptide OS=Homo sapiens GN=CGA PE=4 SV=1;tr|C0KRQ8|C0KRQ8_HUMAN FoLLicLe-stimuLating hormone aLpha subunit (Fragment) OS=Homo sapiens GN=CGA PE=2 SV=1;sp|P01215|GLHA_HUMAN GLycoprotein hormones aLpha chain OS=Homo sapiens GN=CGA PE=1 SV=1;tr|Q6I9S8|Q6I9S8_HUMAN CGA protein OS=Homo sapiens GN=CGA PE=2 SV=1	4569.89	K.TMLVQKN*VTSESTCCVAK.S	2054.96	76;52;76;76	2514.9	Gal-GlcNAc-Gal-GlcNAc-Gal-GlcNAc-Man-(Gal-Gal-GlcNAc-Man-)Man-GlcNAc-GlcNAc-Asn	Complex/Hybrid	19.2661	23516	1.2535	388257	K.TMLVQKNVTSESTCCVAK.S	K.TMLVQKNVTSESTCCVAK.SGal-GlcNAc-Gal-GlcNAc-Gal-GlcNAc-Man-(Gal-Gal-GlcNAc-Man-)Man-GlcNAc-GlcNAc-Asn
sp|Q86SQ4|GP126_HUMAN G-protein coupLed receptor 126 OS=Homo sapiens GN=GPR126 PE=1 SV=3	3481.42	K.ILSN*LSCNVK.G	1146.61	324	2334.8	Gal-GlcNAc-(Gal-GlcNAc-)Man-(GlcNAc-)(Gal-GlcNAc-Man-)Man-GlcNAc-(Fuc-)GlcNAc-Asn	High mannose	18.6387	23526	6.4604	713058	K.ILSNLSCNVK.G	K.ILSNLSCNVK.GGal-GlcNAc-(Gal-GlcNAc-)Man-(GlcNAc-)(Gal-GlcNAc-Man-)Man-GlcNAc-(Fuc-)GlcNAc-Asn
tr|Q96QJ4|Q96QJ4_HUMAN GLycoprotein hormones, aLpha poLypeptide OS=Homo sapiens GN=CGA PE=4 SV=1;tr|C0KRQ8|C0KRQ8_HUMAN FoLLicLe-stimuLating hormone aLpha subunit (Fragment) OS=Homo sapiens GN=CGA PE=2 SV=1;sp|P01215|GLHA_HUMAN GLycoprotein hormones aLpha chain OS=Homo sapiens GN=CGA PE=1 SV=1;tr|Q6I9S8|Q6I9S8_HUMAN CGA protein OS=Homo sapiens GN=CGA PE=2 SV=1	3705.42	K.N*VTSESTCCVAK.S	1354.57	76;52;76;76	2350.83	NeuAc-Gal-GlcNAc-Man-(NeuAc-Gal-GlcNAc-Man-)Man-GlcNAc-(Fuc-)GlcNAc-Asn	Complex/Hybrid	35.8902	12386	4.3189	1.63652e+06	K.NVTSESTCCVAK.S	K.NVTSESTCCVAK.SNeuAc-Gal-GlcNAc-Man-(NeuAc-Gal-GlcNAc-Man-)Man-GlcNAc-(Fuc-)GlcNAc-Asn
tr|Q96QJ4|Q96QJ4_HUMAN GLycoprotein hormones, aLpha poLypeptide OS=Homo sapiens GN=CGA PE=4 SV=1;tr|C0KRQ8|C0KRQ8_HUMAN FoLLicLe-stimuLating hormone aLpha subunit (Fragment) OS=Homo sapiens GN=CGA PE=2 SV=1;sp|P01215|GLHA_HUMAN GLycoprotein hormones aLpha chain OS=Homo sapiens GN=CGA PE=1 SV=1;tr|Q6I9S8|Q6I9S8_HUMAN CGA protein OS=Homo sapiens GN=CGA PE=2 SV=1	4553.89	K.TMLVQKN*VTSESTCCVAK.S	2054.97	76;52;76;76	2498.9	Gal-GlcNAc-(Gal-GlcNAc-)Man-(Gal-GlcNAc-(Gal-GlcNAc-)Man-)Man-GlcNAc-(Fuc-)GlcNAc-Asn	Complex/Hybrid	31.8833	23545	1.3234	334159	K.TMLVQKNVTSESTCCVAK.S	K.TMLVQKNVTSESTCCVAK.SGal-GlcNAc-(Gal-GlcNAc-)Man-(Gal-GlcNAc-(Gal-GlcNAc-)Man-)Man-GlcNAc-(Fuc-)GlcNAc-Asn
tr|Q96QJ4|Q96QJ4_HUMAN GLycoprotein hormones, aLpha poLypeptide OS=Homo sapiens GN=CGA PE=4 SV=1;tr|C0KRQ8|C0KRQ8_HUMAN FoLLicLe-stimuLating hormone aLpha subunit (Fragment) OS=Homo sapiens GN=CGA PE=2 SV=1;sp|P01215|GLHA_HUMAN GLycoprotein hormones aLpha chain OS=Homo sapiens GN=CGA PE=1 SV=1;tr|Q6I9S8|Q6I9S8_HUMAN CGA protein OS=Homo sapiens GN=CGA PE=2 SV=1	4446.82	K.TMLVQKN*VTSESTCCVAK.S	2054.97	76;52;76;76	2391.86	NeuAc-Gal-GlcNAc-Man-(GlcNAc-)(NeuAc-GalNAc-Man-)Man-GlcNAc-(Fuc-)GlcNAc-Asn	Complex/Hybrid	17.2818	23563	1.3662	194150	K.TMLVQKNVTSESTCCVAK.S	K.TMLVQKNVTSESTCCVAK.SNeuAc-Gal-GlcNAc-Man-(GlcNAc-)(NeuAc-GalNAc-Man-)Man-GlcNAc-(Fuc-)GlcNAc-Asn
tr|B4DWA8|B4DWA8_HUMAN cDNA FLJ53427, highLy simiLar to GaLectin-3-binding protein OS=Homo sapiens PE=2 SV=1;tr|B4DVE1|B4DVE1_HUMAN cDNA FLJ53478, highLy simiLar to GaLectin-3-binding protein OS=Homo sapiens PE=2 SV=1;tr|B4DI70|B4DI70_HUMAN cDNA FLJ53509, highLy simiLar to GaLectin-3-binding protein OS=Homo sapiens PE=2 SV=1;tr|B3KP88|B3KP88_HUMAN cDNA FLJ31415 fis, cLone NT2NE2000284, highLy sim…	4137.67	K.AAIPSALDTN*SSK.S	1273.64	432;539;379;447;551;451	2864.04	Gal-GlcNAc-Gal-GlcNAc-(Gal-GlcNAc-)Man-(Gal-GlcNAc-(Gal-GlcNAc-)Man-)Man-GlcNAc-(Fuc-)GlcNAc-Asn	Complex/Hybrid	13.5872	23567	0.4848	245575	K.AAIPSALDTNSSK.S	K.AAIPSALDTNSSK.SGal-GlcNAc-Gal-GlcNAc-(Gal-GlcNAc-)Man-(Gal-GlcNAc-(Gal-GlcNAc-)Man-)Man-GlcNAc-(Fuc-)GlcNAc-Asn
tr|B3KWK7|B3KWK7_HUMAN InsuLin-Like growth factor binding protein 3, isoform CRA_b OS=Homo sapiens GN=IGFBP3 PE=2 SV=1;tr|A6XND1|A6XND1_HUMAN InsuLin-Like growth factor binding protein 3 isoform b OS=Homo sapiens PE=2 SV=1;sp|P17936|IBP3_HUMAN InsuLin-Like growth factor-binding protein 3 OS=Homo sapiens GN=IGFBP3 PE=1 SV=2;tr|A6XND0|A6XND0_HUMAN InsuLin-Like growth factor binding protein 3 OS=Hom…	3467.41	R.GLCVN*ASAVSR.L	1132.57	19;88;116;95;68;101;93;102;71;73	2334.8	Gal-GlcNAc-(Gal-GlcNAc-)Man-(GlcNAc-)(Gal-GlcNAc-Man-)Man-GlcNAc-(Fuc-)GlcNAc-Asn	High mannose	18.6387	23597	1.4682	318974	R.GLCVNASAVSR.L	R.GLCVNASAVSR.LGal-GlcNAc-(Gal-GlcNAc-)Man-(GlcNAc-)(Gal-GlcNAc-Man-)Man-GlcNAc-(Fuc-)GlcNAc-Asn
tr|B4DWA8|B4DWA8_HUMAN cDNA FLJ53427, highLy simiLar to GaLectin-3-binding protein OS=Homo sapiens PE=2 SV=1;tr|B4DVE1|B4DVE1_HUMAN cDNA FLJ53478, highLy simiLar to GaLectin-3-binding protein OS=Homo sapiens PE=2 SV=1;tr|B4DI70|B4DI70_HUMAN cDNA FLJ53509, highLy simiLar to GaLectin-3-binding protein OS=Homo sapiens PE=2 SV=1;tr|B3KP88|B3KP88_HUMAN cDNA FLJ31415 fis, cLone NT2NE2000284, highLy sim…	3989.61	K.AAIPSALDTN*SSK.S	1273.65	432;539;379;447;551;451	2715.96	NeuAc-Gal-GlcNAc-(Gal-GlcNAc-)Man-(NeuAc-Gal-GlcNAc-Man-)Man-GlcNAc-(Fuc-)GlcNAc-Asn	Complex/Hybrid	49.007	23667	0.2388	782533	K.AAIPSALDTNSSK.S	K.AAIPSALDTNSSK.SNeuAc-Gal-GlcNAc-(Gal-GlcNAc-)Man-(NeuAc-Gal-GlcNAc-Man-)Man-GlcNAc-(Fuc-)GlcNAc-Asn
tr|G8JLE1|G8JLE1_HUMAN LysosomaL thioesterase PPT2 OS=Homo sapiens GN=PPT2 PE=2 SV=1;tr|B0S872|B0S872_HUMAN HCG1999928, isoform CRA_b OS=Homo sapiens GN=PPT2 PE=4 SV=1;sp|Q9UMR5|PPT2_HUMAN LysosomaL thioesterase PPT2 OS=Homo sapiens GN=PPT2 PE=1 SV=4	3264.29	R.CPMAGISHTAWHSN*R.T	1723.76	295;295;289	1540.53	Man-Man-(Man-)Man-(Man-Man-)Man-GlcNAc-GlcNAc-Asn	High mannose	13.8998	23671	6.572	741104	R.CPMAGISHTAWHSNR.T	R.CPMAGISHTAWHSNR.TMan-Man-(Man-)Man-(Man-Man-)Man-GlcNAc-GlcNAc-Asn
tr|B4DWA8|B4DWA8_HUMAN cDNA FLJ53427, highLy simiLar to GaLectin-3-binding protein OS=Homo sapiens PE=2 SV=1;tr|B4DVE1|B4DVE1_HUMAN cDNA FLJ53478, highLy simiLar to GaLectin-3-binding protein OS=Homo sapiens PE=2 SV=1;tr|B4DI70|B4DI70_HUMAN cDNA FLJ53509, highLy simiLar to GaLectin-3-binding protein OS=Homo sapiens PE=2 SV=1;tr|B3KP88|B3KP88_HUMAN cDNA FLJ31415 fis, cLone NT2NE2000284, highLy sim…	4006.63	K.AAIPSALDTN*SSK.S	1273.65	432;539;379;447;551;451	2731.96	NeuAc-Gal-GlcNAc-(NeuAc-Gal-GlcNAc-)Man-(Gal-Gal-GlcNAc-Man-)Man-GlcNAc-GlcNAc-Asn	Complex/Hybrid	24.0647	23699	0.1595	4.11611e+06	K.AAIPSALDTNSSK.S	K.AAIPSALDTNSSK.SNeuAc-Gal-GlcNAc-(NeuAc-Gal-GlcNAc-)Man-(Gal-Gal-GlcNAc-Man-)Man-GlcNAc-GlcNAc-Asn
tr|B4DWA8|B4DWA8_HUMAN cDNA FLJ53427, highLy simiLar to GaLectin-3-binding protein OS=Homo sapiens PE=2 SV=1;tr|B4DVE1|B4DVE1_HUMAN cDNA FLJ53478, highLy simiLar to GaLectin-3-binding protein OS=Homo sapiens PE=2 SV=1;tr|B4DI70|B4DI70_HUMAN cDNA FLJ53509, highLy simiLar to GaLectin-3-binding protein OS=Homo sapiens PE=2 SV=1;tr|B3KP88|B3KP88_HUMAN cDNA FLJ31415 fis, cLone NT2NE2000284, highLy sim…	3860.58	K.AAIPSALDTN*SSK.S	1273.65	432;539;379;447;551;451	2586.92	NeuAc-Gal-GlcNAc-(Gal-GlcNAc-)Man-(Gal-Gal-GlcNAc-Man-)Man-GlcNAc-(Fuc-)GlcNAc-Asn	Complex/Hybrid	16.4907	23749	0.0371	140614	K.AAIPSALDTNSSK.S	K.AAIPSALDTNSSK.SNeuAc-Gal-GlcNAc-(Gal-GlcNAc-)Man-(Gal-Gal-GlcNAc-Man-)Man-GlcNAc-(Fuc-)GlcNAc-Asn
tr|B4DWA8|B4DWA8_HUMAN cDNA FLJ53427, highLy simiLar to GaLectin-3-binding protein OS=Homo sapiens PE=2 SV=1;tr|B4DVE1|B4DVE1_HUMAN cDNA FLJ53478, highLy simiLar to GaLectin-3-binding protein OS=Homo sapiens PE=2 SV=1;tr|B4DI70|B4DI70_HUMAN cDNA FLJ53509, highLy simiLar to GaLectin-3-binding protein OS=Homo sapiens PE=2 SV=1;tr|B3KP88|B3KP88_HUMAN cDNA FLJ31415 fis, cLone NT2NE2000284, highLy sim…	4135.68	K.AAIPSALDTN*SSK.S	1273.66	432;539;379;447;551;451	2861	NeuAc-Gal-GlcNAc-(NeuAc-Gal-GlcNAc-)Man-(NeuAc-Gal-GlcNAc-Man-)Man-GlcNAc-GlcNAc-Asn	Complex/Hybrid	15.7719	23770	0.013	453620	K.AAIPSALDTNSSK.S	K.AAIPSALDTNSSK.SNeuAc-Gal-GlcNAc-(NeuAc-Gal-GlcNAc-)Man-(NeuAc-Gal-GlcNAc-Man-)Man-GlcNAc-GlcNAc-Asn
tr|B4DWA8|B4DWA8_HUMAN cDNA FLJ53427, highLy simiLar to GaLectin-3-binding protein OS=Homo sapiens PE=2 SV=1;tr|B4DVE1|B4DVE1_HUMAN cDNA FLJ53478, highLy simiLar to GaLectin-3-binding protein OS=Homo sapiens PE=2 SV=1;tr|B4DI70|B4DI70_HUMAN cDNA FLJ53509, highLy simiLar to GaLectin-3-binding protein OS=Homo sapiens PE=2 SV=1;tr|B3KP88|B3KP88_HUMAN cDNA FLJ31415 fis, cLone NT2NE2000284, highLy sim…	3989.62	K.AAIPSALDTN*SSK.S	1273.65	432;539;379;447;551;451	2715.96	NeuAc-Gal-GlcNAc-(Gal-GlcNAc-)Man-(NeuAc-Gal-GlcNAc-Man-)Man-GlcNAc-(Fuc-)GlcNAc-Asn	Complex/Hybrid	52.7797	23859	0.2296	377658	K.AAIPSALDTNSSK.S	K.AAIPSALDTNSSK.SNeuAc-Gal-GlcNAc-(Gal-GlcNAc-)Man-(NeuAc-Gal-GlcNAc-Man-)Man-GlcNAc-(Fuc-)GlcNAc-Asn
sp|Q9H173|SIL1_HUMAN NucLeotide exchange factor SIL1 OS=Homo sapiens GN=SIL1 PE=1 SV=1;tr|D6REA1|D6REA1_HUMAN NucLeotide exchange factor SIL1 OS=Homo sapiens GN=SIL1 PE=2 SV=1	4032.67	R.LINKFN*SSSSSLEEK.I	1681.85	193;200	2350.83	NeuAc-Gal-GlcNAc-Man-(NeuAc-Gal-GlcNAc-Man-)Man-GlcNAc-(Fuc-)GlcNAc-Asn	Complex/Hybrid	28.5531	23864	4.1541	296831	R.LINKFNSSSSSLEEK.I	R.LINKFNSSSSSLEEK.INeuAc-Gal-GlcNAc-Man-(NeuAc-Gal-GlcNAc-Man-)Man-GlcNAc-(Fuc-)GlcNAc-Asn
tr|G8JLE1|G8JLE1_HUMAN LysosomaL thioesterase PPT2 OS=Homo sapiens GN=PPT2 PE=2 SV=1;tr|B0S872|B0S872_HUMAN HCG1999928, isoform CRA_b OS=Homo sapiens GN=PPT2 PE=4 SV=1;sp|Q9UMR5|PPT2_HUMAN LysosomaL thioesterase PPT2 OS=Homo sapiens GN=PPT2 PE=1 SV=4	3264.29	R.CPMAGISHTAWHSN*R.T	1723.76	295;295;289	1540.53	Man-Man-(Man-)Man-(Man-Man-)Man-GlcNAc-GlcNAc-Asn	High mannose	13.8998	23871	7.0591	438623	R.CPMAGISHTAWHSNR.T	R.CPMAGISHTAWHSNR.TMan-Man-(Man-)Man-(Man-Man-)Man-GlcNAc-GlcNAc-Asn
tr|B4DWA8|B4DWA8_HUMAN cDNA FLJ53427, highLy simiLar to GaLectin-3-binding protein OS=Homo sapiens PE=2 SV=1;tr|B4DVE1|B4DVE1_HUMAN cDNA FLJ53478, highLy simiLar to GaLectin-3-binding protein OS=Homo sapiens PE=2 SV=1;tr|B4DI70|B4DI70_HUMAN cDNA FLJ53509, highLy simiLar to GaLectin-3-binding protein OS=Homo sapiens PE=2 SV=1;tr|B3KP88|B3KP88_HUMAN cDNA FLJ31415 fis, cLone NT2NE2000284, highLy sim…	3860.59	K.AAIPSALDTN*SSK.S	1273.65	432;539;379;447;551;451	2586.92	NeuAc-Gal-GlcNAc-(Gal-GlcNAc-)Man-(Gal-Gal-GlcNAc-Man-)Man-GlcNAc-(Fuc-)GlcNAc-Asn	Complex/Hybrid	16.4907	23941	0.4316	342031	K.AAIPSALDTNSSK.S	K.AAIPSALDTNSSK.SNeuAc-Gal-GlcNAc-(Gal-GlcNAc-)Man-(Gal-Gal-GlcNAc-Man-)Man-GlcNAc-(Fuc-)GlcNAc-Asn
tr|B4DWA8|B4DWA8_HUMAN cDNA FLJ53427, highLy simiLar to GaLectin-3-binding protein OS=Homo sapiens PE=2 SV=1;tr|B4DVE1|B4DVE1_HUMAN cDNA FLJ53478, highLy simiLar to GaLectin-3-binding protein OS=Homo sapiens PE=2 SV=1;tr|B4DI70|B4DI70_HUMAN cDNA FLJ53509, highLy simiLar to GaLectin-3-binding protein OS=Homo sapiens PE=2 SV=1;tr|B3KP88|B3KP88_HUMAN cDNA FLJ31415 fis, cLone NT2NE2000284, highLy sim…	4137.7	K.AAIPSALDTN*SSK.S	1273.64	432;539;379;447;551;451	2864.04	Gal-GlcNAc-Gal-GlcNAc-(Gal-GlcNAc-)Man-(Gal-GlcNAc-(Gal-GlcNAc-)Man-)Man-GlcNAc-(Fuc-)GlcNAc-Asn	Complex/Hybrid	19.8755	23964	0.4863	399732	K.AAIPSALDTNSSK.S	K.AAIPSALDTNSSK.SGal-GlcNAc-Gal-GlcNAc-(Gal-GlcNAc-)Man-(Gal-GlcNAc-(Gal-GlcNAc-)Man-)Man-GlcNAc-(Fuc-)GlcNAc-Asn
tr|Q6FGX5|Q6FGX5_HUMAN TIMP metaLLopeptidase inhibitor 1, isoform CRA_a OS=Homo sapiens GN=TIMP1 PE=2 SV=1;tr|Q58P21|Q58P21_HUMAN Tissue inhibitor of metaLLoproteinase 1 (Fragment) OS=Homo sapiens GN=TIMP1 PE=4 SV=1;tr|Q5H9A7|Q5H9A7_HUMAN MetaLLoproteinase inhibitor 1 OS=Homo sapiens GN=TIMP1 PE=2 SV=1;sp|P01033|TIMP1_HUMAN MetaLLoproteinase inhibitor 1 OS=Homo sapiens GN=TIMP1 PE=1 SV=1;tr|B3KQF…	4202.72	R.SHN*RSEEFLIAGK.L	1486.74	101;98;37;101;101	2715.96	NeuAc-Gal-GlcNAc-(Gal-GlcNAc-)Man-(NeuAc-Gal-GlcNAc-Man-)Man-GlcNAc-(Fuc-)GlcNAc-Asn	Complex/Hybrid	23.9295	23976	2.1618	244276	R.SHNRSEEFLIAGK.L	R.SHNRSEEFLIAGK.LNeuAc-Gal-GlcNAc-(Gal-GlcNAc-)Man-(NeuAc-Gal-GlcNAc-Man-)Man-GlcNAc-(Fuc-)GlcNAc-Asn
tr|A8K5T0|A8K5T0_HUMAN cDNA FLJ75416, highLy simiLar to Homo sapiens compLement factor H (CFH), mRNA OS=Homo sapiens PE=2 SV=1;sp|P08603|CFAH_HUMAN CompLement factor H OS=Homo sapiens GN=CFH PE=1 SV=4;tr|Q14006|Q14006_HUMAN HF protein (Fragment) OS=Homo sapiens GN=HF PE=2 SV=1	4387.8	K.IPCSQPPQIEHGTIN*SSR.S	2019.98	882;882;308	2366.83	NeuAc-Gal-GlcNAc-Man-(NeuAc-(Gal-)Gal-GlcNAc-Man-)Man-GlcNAc-GlcNAc-Asn	Complex/Hybrid	25.3099	23977	3.2109	827435	K.IPCSQPPQIEHGTINSSR.S	K.IPCSQPPQIEHGTINSSR.SNeuAc-Gal-GlcNAc-Man-(NeuAc-(Gal-)Gal-GlcNAc-Man-)Man-GlcNAc-GlcNAc-Asn
tr|Q59E99|Q59E99_HUMAN Thrombospondin 1 variant (Fragment) OS=Homo sapiens PE=2 SV=1;tr|B4E3J7|B4E3J7_HUMAN cDNA FLJ51203, highLy simiLar to Thrombospondin-1 OS=Homo sapiens PE=2 SV=1;gi|CON_IPI00696401.1|TREMBL:Q28194 (Bos taurus) Thrombospondin-1;sp|P07996|TSP1_HUMAN Thrombospondin-1 OS=Homo sapiens GN=THBS1 PE=1 SV=2	3076.29	K.VVN*STTGPGEHLR.N	1365.69	1122;982;1067;1067	1710.6	NeuAc-Gal-GlcNAc-Man-(Man-Man-)Man-GlcNAc-GlcNAc-Asn	Complex/Hybrid	28.8906	12402	5.5577	359695	K.VVNSTTGPGEHLR.N	K.VVNSTTGPGEHLR.NNeuAc-Gal-GlcNAc-Man-(Man-Man-)Man-GlcNAc-GlcNAc-Asn
tr|B4DWA8|B4DWA8_HUMAN cDNA FLJ53427, highLy simiLar to GaLectin-3-binding protein OS=Homo sapiens PE=2 SV=1;tr|B4DVE1|B4DVE1_HUMAN cDNA FLJ53478, highLy simiLar to GaLectin-3-binding protein OS=Homo sapiens PE=2 SV=1;tr|B4DI70|B4DI70_HUMAN cDNA FLJ53509, highLy simiLar to GaLectin-3-binding protein OS=Homo sapiens PE=2 SV=1;tr|B3KP88|B3KP88_HUMAN cDNA FLJ31415 fis, cLone NT2NE2000284, highLy sim…	3989.62	K.AAIPSALDTN*SSK.S	1273.65	432;539;379;447;551;451	2715.96	NeuAc-Gal-GlcNAc-(Gal-GlcNAc-)Man-(NeuAc-Gal-GlcNAc-Man-)Man-GlcNAc-(Fuc-)GlcNAc-Asn	Complex/Hybrid	41.5944	24051	0.7009	695469	K.AAIPSALDTNSSK.S	K.AAIPSALDTNSSK.SNeuAc-Gal-GlcNAc-(Gal-GlcNAc-)Man-(NeuAc-Gal-GlcNAc-Man-)Man-GlcNAc-(Fuc-)GlcNAc-Asn
sp|Q9H173|SIL1_HUMAN NucLeotide exchange factor SIL1 OS=Homo sapiens GN=SIL1 PE=1 SV=1;tr|D6REA1|D6REA1_HUMAN NucLeotide exchange factor SIL1 OS=Homo sapiens GN=SIL1 PE=2 SV=1	4032.69	R.LINKFN*SSSSSLEEK.I	1681.85	193;200	2350.83	NeuAc-Gal-GlcNAc-Man-(NeuAc-Gal-GlcNAc-Man-)Man-GlcNAc-(Fuc-)GlcNAc-Asn	Complex/Hybrid	39.6472	24055	4.6232	470096	R.LINKFNSSSSSLEEK.I	R.LINKFNSSSSSLEEK.INeuAc-Gal-GlcNAc-Man-(NeuAc-Gal-GlcNAc-Man-)Man-GlcNAc-(Fuc-)GlcNAc-Asn
sp|P30530|UFO_HUMAN Tyrosine-protein kinase receptor UFO OS=Homo sapiens GN=AXL PE=1 SV=3	2732.19	R.SLHVPGLN*K.T	963.549	198	1768.64	Gal-GlcNAc-Man-(Gal-GlcNAc-Man-)Man-GlcNAc-(Fuc-)GlcNAc-Asn	Complex/Hybrid	12.1366	24074	6.3206	1.05586e+06	R.SLHVPGLNK.T	R.SLHVPGLNK.TGal-GlcNAc-Man-(Gal-GlcNAc-Man-)Man-GlcNAc-(Fuc-)GlcNAc-Asn
tr|B4DWA8|B4DWA8_HUMAN cDNA FLJ53427, highLy simiLar to GaLectin-3-binding protein OS=Homo sapiens PE=2 SV=1;tr|B4DVE1|B4DVE1_HUMAN cDNA FLJ53478, highLy simiLar to GaLectin-3-binding protein OS=Homo sapiens PE=2 SV=1;tr|B4DI70|B4DI70_HUMAN cDNA FLJ53509, highLy simiLar to GaLectin-3-binding protein OS=Homo sapiens PE=2 SV=1;tr|B3KP88|B3KP88_HUMAN cDNA FLJ31415 fis, cLone NT2NE2000284, highLy sim…	4006.65	K.AAIPSALDTN*SSK.S	1273.65	432;539;379;447;551;451	2731.96	NeuAc-Gal-GlcNAc-(NeuAc-Gal-GlcNAc-)Man-(Gal-Gal-GlcNAc-Man-)Man-GlcNAc-GlcNAc-Asn	Complex/Hybrid	21.0348	24083	0.7775	903718	K.AAIPSALDTNSSK.S	K.AAIPSALDTNSSK.SNeuAc-Gal-GlcNAc-(NeuAc-Gal-GlcNAc-)Man-(Gal-Gal-GlcNAc-Man-)Man-GlcNAc-GlcNAc-Asn
tr|Q6FGX5|Q6FGX5_HUMAN TIMP metaLLopeptidase inhibitor 1, isoform CRA_a OS=Homo sapiens GN=TIMP1 PE=2 SV=1;tr|Q58P21|Q58P21_HUMAN Tissue inhibitor of metaLLoproteinase 1 (Fragment) OS=Homo sapiens GN=TIMP1 PE=4 SV=1;tr|Q5H9A7|Q5H9A7_HUMAN MetaLLoproteinase inhibitor 1 OS=Homo sapiens GN=TIMP1 PE=2 SV=1;sp|P01033|TIMP1_HUMAN MetaLLoproteinase inhibitor 1 OS=Homo sapiens GN=TIMP1 PE=1 SV=1;tr|B3KQF…	4348.76	R.SHN*RSEEFLIAGK.L	1486.74	101;98;37;101;101	2861	NeuAc-Gal-GlcNAc-(NeuAc-Gal-GlcNAc-)Man-(NeuAc-Gal-GlcNAc-Man-)Man-GlcNAc-GlcNAc-Asn	Complex/Hybrid	38.0667	24084	2.4264	395237	R.SHNRSEEFLIAGK.L	R.SHNRSEEFLIAGK.LNeuAc-Gal-GlcNAc-(NeuAc-Gal-GlcNAc-)Man-(NeuAc-Gal-GlcNAc-Man-)Man-GlcNAc-GlcNAc-Asn
sp|P30530|UFO_HUMAN Tyrosine-protein kinase receptor UFO OS=Homo sapiens GN=AXL PE=1 SV=3	2504.08	R.SLHVPGLN*K.T	963.552	198	1540.53	Man-Man-(Man-)Man-(Man-Man-)Man-GlcNAc-GlcNAc-Asn	High mannose	17.8998	24151	6.1328	3448022	R.SLHVPGLNK.T	R.SLHVPGLNK.TMan-Man-(Man-)Man-(Man-Man-)Man-GlcNAc-GlcNAc-Asn
sp|P30530|UFO_HUMAN Tyrosine-protein kinase receptor UFO OS=Homo sapiens GN=AXL PE=1 SV=3	2732.2	R.SLHVPGLN*K.T	963.547	198	1768.64	Gal-GlcNAc-Man-(Gal-GlcNAc-Man-)Man-GlcNAc-(Fuc-)GlcNAc-Asn	Complex/Hybrid	25.2336	24156	6.1211	684598	R.SLHVPGLNK.T	R.SLHVPGLNK.TGal-GlcNAc-Man-(Gal-GlcNAc-Man-)Man-GlcNAc-(Fuc-)GlcNAc-Asn
tr|Q6FGX5|Q6FGX5_HUMAN TIMP metaLLopeptidase inhibitor 1, isoform CRA_a OS=Homo sapiens GN=TIMP1 PE=2 SV=1;tr|Q58P21|Q58P21_HUMAN Tissue inhibitor of metaLLoproteinase 1 (Fragment) OS=Homo sapiens GN=TIMP1 PE=4 SV=1;tr|Q5H9A7|Q5H9A7_HUMAN MetaLLoproteinase inhibitor 1 OS=Homo sapiens GN=TIMP1 PE=2 SV=1;sp|P01033|TIMP1_HUMAN MetaLLoproteinase inhibitor 1 OS=Homo sapiens GN=TIMP1 PE=1 SV=1;tr|B3KQF…	4202.72	R.SHN*RSEEFLIAGK.L	1486.74	101;98;37;101;101	2715.96	NeuAc-Gal-GlcNAc-(Gal-GlcNAc-)Man-(NeuAc-Gal-GlcNAc-Man-)Man-GlcNAc-(Fuc-)GlcNAc-Asn	Complex/Hybrid	37.9576	24167	2.6313	14615174	R.SHNRSEEFLIAGK.L	R.SHNRSEEFLIAGK.LNeuAc-Gal-GlcNAc-(Gal-GlcNAc-)Man-(NeuAc-Gal-GlcNAc-Man-)Man-GlcNAc-(Fuc-)GlcNAc-Asn
tr|Q59E99|Q59E99_HUMAN Thrombospondin 1 variant (Fragment) OS=Homo sapiens PE=2 SV=1;tr|B4E3J7|B4E3J7_HUMAN cDNA FLJ51203, highLy simiLar to Thrombospondin-1 OS=Homo sapiens PE=2 SV=1;gi|CON_IPI00696401.1|TREMBL:Q28194 (Bos taurus) Thrombospondin-1;sp|P07996|TSP1_HUMAN Thrombospondin-1 OS=Homo sapiens GN=THBS1 PE=1 SV=2	3279.37	K.VVN*STTGPGEHLR.N	1365.7	1122;982;1067;1067	1913.68	NeuAc-Gal-GlcNAc-Man-(Gal-GlcNAc-Man-)Man-GlcNAc-GlcNAc-Asn	Complex/Hybrid	16.5229	12403	5.5599	1.2003e+06	K.VVNSTTGPGEHLR.N	K.VVNSTTGPGEHLR.NNeuAc-Gal-GlcNAc-Man-(Gal-GlcNAc-Man-)Man-GlcNAc-GlcNAc-Asn
tr|A8K9V7|A8K9V7_HUMAN cDNA FLJ77207 OS=Homo sapiens PE=2 SV=1;sp|O14786|NRP1_HUMAN NeuropiLin-1 OS=Homo sapiens GN=NRP1 PE=1 SV=3;tr|E9PEP6|E9PEP6_HUMAN Protein kinase C-binding protein NELL1 OS=Homo sapiens GN=NRP1 PE=2 SV=2;tr|Q5T7F1|Q5T7F1_HUMAN Protein kinase C-binding protein NELL1 OS=Homo sapiens GN=NRP1 PE=2 SV=1;tr|Q59F20|Q59F20_HUMAN NeuropiLin-1 variant (Fragment) OS=Homo sapiens PE=2 …	4097.7	K.RGPECSQN*YTTPSGVIK.S	1892.91	150;150;150;150;117;150;150;150;150;150;150;150;150	2204.77	NeuAc-Gal-GlcNAc-Man-(NeuAc-Gal-GalNAc-Man-)Man-GlcNAc-GlcNAc-Asn	Complex/Hybrid	20.0969	24169	6.4164	451588	K.RGPECSQNYTTPSGVIK.S	K.RGPECSQNYTTPSGVIK.SNeuAc-Gal-GlcNAc-Man-(NeuAc-Gal-GalNAc-Man-)Man-GlcNAc-GlcNAc-Asn
tr|B4DWA8|B4DWA8_HUMAN cDNA FLJ53427, highLy simiLar to GaLectin-3-binding protein OS=Homo sapiens PE=2 SV=1;tr|B4DVE1|B4DVE1_HUMAN cDNA FLJ53478, highLy simiLar to GaLectin-3-binding protein OS=Homo sapiens PE=2 SV=1;tr|B4DI70|B4DI70_HUMAN cDNA FLJ53509, highLy simiLar to GaLectin-3-binding protein OS=Homo sapiens PE=2 SV=1;tr|B3KP88|B3KP88_HUMAN cDNA FLJ31415 fis, cLone NT2NE2000284, highLy sim…	3989.62	K.AAIPSALDTN*SSK.S	1273.65	432;539;379;447;551;451	2715.96	NeuAc-Gal-GlcNAc-(Gal-GlcNAc-)Man-(NeuAc-Gal-GlcNAc-Man-)Man-GlcNAc-(Fuc-)GlcNAc-Asn	Complex/Hybrid	34.3698	24244	1.1719	489675	K.AAIPSALDTNSSK.S	K.AAIPSALDTNSSK.SNeuAc-Gal-GlcNAc-(Gal-GlcNAc-)Man-(NeuAc-Gal-GlcNAc-Man-)Man-GlcNAc-(Fuc-)GlcNAc-Asn
tr|B4DWA8|B4DWA8_HUMAN cDNA FLJ53427, highLy simiLar to GaLectin-3-binding protein OS=Homo sapiens PE=2 SV=1;tr|B4DVE1|B4DVE1_HUMAN cDNA FLJ53478, highLy simiLar to GaLectin-3-binding protein OS=Homo sapiens PE=2 SV=1;tr|B4DI70|B4DI70_HUMAN cDNA FLJ53509, highLy simiLar to GaLectin-3-binding protein OS=Homo sapiens PE=2 SV=1;tr|B3KP88|B3KP88_HUMAN cDNA FLJ31415 fis, cLone NT2NE2000284, highLy sim…	4006.65	K.AAIPSALDTN*SSK.S	1273.65	432;539;379;447;551;451	2731.96	NeuAc-Gal-GlcNAc-(NeuAc-Gal-GlcNAc-)Man-(Gal-Gal-GlcNAc-Man-)Man-GlcNAc-GlcNAc-Asn	Complex/Hybrid	21.0348	24276	1.2484	3.53823e+06	K.AAIPSALDTNSSK.S	K.AAIPSALDTNSSK.SNeuAc-Gal-GlcNAc-(NeuAc-Gal-GlcNAc-)Man-(Gal-Gal-GlcNAc-Man-)Man-GlcNAc-GlcNAc-Asn
sp|Q6EMK4|VASN_HUMAN Vasorin OS=Homo sapiens GN=VASN PE=1 SV=1	3609.45	R.LHEITN*ETFR.G	1258.63	117	2350.83	NeuAc-Gal-GlcNAc-Man-(NeuAc-Gal-GlcNAc-Man-)Man-GlcNAc-(Fuc-)GlcNAc-Asn	Complex/Hybrid	43.46	24296	0.4014	272299	R.LHEITNETFR.G	R.LHEITNETFR.GNeuAc-Gal-GlcNAc-Man-(NeuAc-Gal-GlcNAc-Man-)Man-GlcNAc-(Fuc-)GlcNAc-Asn
sp|P30530|UFO_HUMAN Tyrosine-protein kinase receptor UFO OS=Homo sapiens GN=AXL PE=1 SV=3	2504.08	R.SLHVPGLN*K.T	963.548	198	1540.53	Man-Man-(Man-)Man-(Man-Man-)Man-GlcNAc-GlcNAc-Asn	High mannose	22.0759	24346	5.6573	514618	R.SLHVPGLNK.T	R.SLHVPGLNK.TMan-Man-(Man-)Man-(Man-Man-)Man-GlcNAc-GlcNAc-Asn
tr|Q6FGX5|Q6FGX5_HUMAN TIMP metaLLopeptidase inhibitor 1, isoform CRA_a OS=Homo sapiens GN=TIMP1 PE=2 SV=1;tr|Q58P21|Q58P21_HUMAN Tissue inhibitor of metaLLoproteinase 1 (Fragment) OS=Homo sapiens GN=TIMP1 PE=4 SV=1;tr|Q5H9A7|Q5H9A7_HUMAN MetaLLoproteinase inhibitor 1 OS=Homo sapiens GN=TIMP1 PE=2 SV=1;sp|P01033|TIMP1_HUMAN MetaLLoproteinase inhibitor 1 OS=Homo sapiens GN=TIMP1 PE=1 SV=1;tr|B3KQF…	4202.72	R.SHN*RSEEFLIAGK.L	1486.75	101;98;37;101;101	2715.96	NeuAc-Gal-GlcNAc-(Gal-GlcNAc-)Man-(NeuAc-Gal-GlcNAc-Man-)Man-GlcNAc-(Fuc-)GlcNAc-Asn	Complex/Hybrid	41.5944	24357	3.0951	777877	R.SHNRSEEFLIAGK.L	R.SHNRSEEFLIAGK.LNeuAc-Gal-GlcNAc-(Gal-GlcNAc-)Man-(NeuAc-Gal-GlcNAc-Man-)Man-GlcNAc-(Fuc-)GlcNAc-Asn
tr|B4DWA8|B4DWA8_HUMAN cDNA FLJ53427, highLy simiLar to GaLectin-3-binding protein OS=Homo sapiens PE=2 SV=1;tr|B4DVE1|B4DVE1_HUMAN cDNA FLJ53478, highLy simiLar to GaLectin-3-binding protein OS=Homo sapiens PE=2 SV=1;tr|B4DI70|B4DI70_HUMAN cDNA FLJ53509, highLy simiLar to GaLectin-3-binding protein OS=Homo sapiens PE=2 SV=1;tr|B3KP88|B3KP88_HUMAN cDNA FLJ31415 fis, cLone NT2NE2000284, highLy sim…	4280.74	K.AAIPSALDTN*SSK.S	1273.65	432;539;379;447;551;451	3007.06	NeuAc-Gal-GlcNAc-Man-(NeuAc-Gal-GlcNAc-(NeuAc-Gal-GlcNAc-)Man-)Man-GlcNAc-(Fuc-)GlcNAc-Asn	Complex/Hybrid	32.6447	24361	1.4577	938671	K.AAIPSALDTNSSK.S	K.AAIPSALDTNSSK.SNeuAc-Gal-GlcNAc-Man-(NeuAc-Gal-GlcNAc-(NeuAc-Gal-GlcNAc-)Man-)Man-GlcNAc-(Fuc-)GlcNAc-Asn
tr|Q6FGX5|Q6FGX5_HUMAN TIMP metaLLopeptidase inhibitor 1, isoform CRA_a OS=Homo sapiens GN=TIMP1 PE=2 SV=1;tr|Q58P21|Q58P21_HUMAN Tissue inhibitor of metaLLoproteinase 1 (Fragment) OS=Homo sapiens GN=TIMP1 PE=4 SV=1;tr|Q5H9A7|Q5H9A7_HUMAN MetaLLoproteinase inhibitor 1 OS=Homo sapiens GN=TIMP1 PE=2 SV=1;sp|P01033|TIMP1_HUMAN MetaLLoproteinase inhibitor 1 OS=Homo sapiens GN=TIMP1 PE=1 SV=1;tr|B3KQF…	4243.76	R.SHN*RSEEFLIAGK.L	1486.75	101;98;37;101;101	2756.99	NeuAc-Gal-GlcNAc-(GlcNAc-)Man-(NeuAc-Gal-GlcNAc-(GlcNAc-)Man)Man-GlcNAc-(Fuc-)GlcNAc-Asn	Complex/Hybrid	40.4515	24372	3.131	216793	R.SHNRSEEFLIAGK.L	R.SHNRSEEFLIAGK.LNeuAc-Gal-GlcNAc-(GlcNAc-)Man-(NeuAc-Gal-GlcNAc-(GlcNAc-)Man)Man-GlcNAc-(Fuc-)GlcNAc-Asn
tr|Q5JXB7|Q5JXB7_HUMAN ProcoLLagen-Lysine,2-oxogLutarate 5-dioxygenase 1 (Fragment) OS=Homo sapiens GN=PLOD1 PE=2 SV=1;sp|Q02809|PLOD1_HUMAN ProcoLLagen-Lysine,2-oxogLutarate 5-dioxygenase 1 OS=Homo sapiens GN=PLOD1 PE=1 SV=2;tr|B4DR87|B4DR87_HUMAN ProcoLLagen-Lysine,2-oxogLutarate 5-dioxygenase 1 OS=Homo sapiens GN=PLOD1 PE=2 SV=1;tr|B2R5M9|B2R5M9_HUMAN cDNA, FLJ92537, highLy simiLar to Homo sap…	2778.16	R.EQIN*ITLDHR.C	1237.64	197;197;244;197;160	1540.53	Man-Man-(Man-)Man-(Man-Man-)Man-GlcNAc-GlcNAc-Asn	High mannose	22.0759	24381	6.2702	1.4096e+06	R.EQINITLDHR.C	R.EQINITLDHR.CMan-Man-(Man-)Man-(Man-Man-)Man-GlcNAc-GlcNAc-Asn
tr|B4DWA8|B4DWA8_HUMAN cDNA FLJ53427, highLy simiLar to GaLectin-3-binding protein OS=Homo sapiens PE=2 SV=1;tr|B4DVE1|B4DVE1_HUMAN cDNA FLJ53478, highLy simiLar to GaLectin-3-binding protein OS=Homo sapiens PE=2 SV=1;tr|B4DI70|B4DI70_HUMAN cDNA FLJ53509, highLy simiLar to GaLectin-3-binding protein OS=Homo sapiens PE=2 SV=1;tr|B3KP88|B3KP88_HUMAN cDNA FLJ31415 fis, cLone NT2NE2000284, highLy sim…	3624.49	K.AAIPSALDTN*SSK.S	1273.65	432;539;379;447;551;451	2350.83	NeuAc-Gal-GlcNAc-Man-(NeuAc-Gal-GlcNAc-Man-)Man-GlcNAc-(Fuc-)GlcNAc-Asn	Complex/Hybrid	32.1913	24403	1.5586	286365	K.AAIPSALDTNSSK.S	K.AAIPSALDTNSSK.SNeuAc-Gal-GlcNAc-Man-(NeuAc-Gal-GlcNAc-Man-)Man-GlcNAc-(Fuc-)GlcNAc-Asn
tr|Q86SE4|Q86SE4_HUMAN L1 ceLL adhesion moLecuLe (Fragment) OS=Homo sapiens GN=L1CAM PE=2 SV=1;tr|H0Y5C3|H0Y5C3_HUMAN NeuraL ceLL adhesion moLecuLe L1 (Fragment) OS=Homo sapiens GN=L1CAM PE=4 SV=1;sp|P32004|L1CAM_HUMAN NeuraL ceLL adhesion moLecuLe L1 OS=Homo sapiens GN=L1CAM PE=1 SV=2;tr|F5H1H0|F5H1H0_HUMAN NeuraL ceLL adhesion moLecuLe L1 OS=Homo sapiens GN=L1CAM PE=2 SV=1;tr|Q7Z2J8|Q7Z2J8_HUMA…	3495.46	K.VPGN*QTSTTLK.L	1144.61	503;92;671;673;24;671;669;673	2350.83	NeuAc-Gal-GlcNAc-Man-(NeuAc-Gal-GlcNAc-Man-)Man-GlcNAc-(Fuc-)GlcNAc-Asn	Complex/Hybrid	39.6472	12404	5.9314	1201225	K.VPGNQTSTTLK.L	K.VPGNQTSTTLK.LNeuAc-Gal-GlcNAc-Man-(NeuAc-Gal-GlcNAc-Man-)Man-GlcNAc-(Fuc-)GlcNAc-Asn
sp|Q6EMK4|VASN_HUMAN Vasorin OS=Homo sapiens GN=VASN PE=1 SV=1	3611.49	R.LHEITN*ETFR.G	1258.64	117	2352.85	Gal-GlcNAc-Gal-GlcNAc-Man-(Gal-GlcNAc-Gal-GlcNAc-Man-)Man-GlcNAc-GlcNAc-Asn	Complex/Hybrid	16.209	24416	0.6912	304569	R.LHEITNETFR.G	R.LHEITNETFR.GGal-GlcNAc-Gal-GlcNAc-Man-(Gal-GlcNAc-Gal-GlcNAc-Man-)Man-GlcNAc-GlcNAc-Asn
tr|Q6FGX5|Q6FGX5_HUMAN TIMP metaLLopeptidase inhibitor 1, isoform CRA_a OS=Homo sapiens GN=TIMP1 PE=2 SV=1;tr|Q58P21|Q58P21_HUMAN Tissue inhibitor of metaLLoproteinase 1 (Fragment) OS=Homo sapiens GN=TIMP1 PE=4 SV=1;tr|Q5H9A7|Q5H9A7_HUMAN MetaLLoproteinase inhibitor 1 OS=Homo sapiens GN=TIMP1 PE=2 SV=1;sp|P01033|TIMP1_HUMAN MetaLLoproteinase inhibitor 1 OS=Homo sapiens GN=TIMP1 PE=1 SV=1;tr|B3KQF…	3983.65	R.SHN*RSEEFLIAGK.L	1486.75	101;98;37;101;101	2495.87	NeuAc-Gal-GlcNAc-Man-(NeuAc-Gal-(NeuAc-)GlcNAc-Man-)Man-GlcNAc-GlcNAc-Asn	Complex/Hybrid	37.8156	24433	3.2789	276100	R.SHNRSEEFLIAGK.L	R.SHNRSEEFLIAGK.LNeuAc-Gal-GlcNAc-Man-(NeuAc-Gal-(NeuAc-)GlcNAc-Man-)Man-GlcNAc-GlcNAc-Asn
tr|B4DWA8|B4DWA8_HUMAN cDNA FLJ53427, highLy simiLar to GaLectin-3-binding protein OS=Homo sapiens PE=2 SV=1;tr|B4DVE1|B4DVE1_HUMAN cDNA FLJ53478, highLy simiLar to GaLectin-3-binding protein OS=Homo sapiens PE=2 SV=1;tr|B4DI70|B4DI70_HUMAN cDNA FLJ53509, highLy simiLar to GaLectin-3-binding protein OS=Homo sapiens PE=2 SV=1;tr|B3KP88|B3KP88_HUMAN cDNA FLJ31415 fis, cLone NT2NE2000284, highLy sim…	3989.64	K.AAIPSALDTN*SSK.S	1273.66	432;539;379;447;551;451	2715.96	NeuAc-Gal-GlcNAc-(Gal-GlcNAc-)Man-(NeuAc-Gal-GlcNAc-Man-)Man-GlcNAc-(Fuc-)GlcNAc-Asn	Complex/Hybrid	30.8336	24436	1.6403	1.62484e+06	K.AAIPSALDTNSSK.S	K.AAIPSALDTNSSK.SNeuAc-Gal-GlcNAc-(Gal-GlcNAc-)Man-(NeuAc-Gal-GlcNAc-Man-)Man-GlcNAc-(Fuc-)GlcNAc-Asn
tr|B4DWA8|B4DWA8_HUMAN cDNA FLJ53427, highLy simiLar to GaLectin-3-binding protein OS=Homo sapiens PE=2 SV=1;tr|B4DVE1|B4DVE1_HUMAN cDNA FLJ53478, highLy simiLar to GaLectin-3-binding protein OS=Homo sapiens PE=2 SV=1;tr|B4DI70|B4DI70_HUMAN cDNA FLJ53509, highLy simiLar to GaLectin-3-binding protein OS=Homo sapiens PE=2 SV=1;tr|B3KP88|B3KP88_HUMAN cDNA FLJ31415 fis, cLone NT2NE2000284, highLy sim…	4264.72	K.AAIPSALDTN*SSK.S	1273.65	432;539;379;447;551;451	2991.06	NeuAc-NeuAc-Gal-GlcNAc-Man-(GlcNAc-)(NeuAc-NeuAc-Gal-GlcNAc-Man-)Man-GlcNAc-GlcNAc-Asn	Complex/Hybrid	40.0472	24468	1.7199	1244028	K.AAIPSALDTNSSK.S	K.AAIPSALDTNSSK.SNeuAc-NeuAc-Gal-GlcNAc-Man-(GlcNAc-)(NeuAc-NeuAc-Gal-GlcNAc-Man-)Man-GlcNAc-GlcNAc-Asn
tr|B4DWA8|B4DWA8_HUMAN cDNA FLJ53427, highLy simiLar to GaLectin-3-binding protein OS=Homo sapiens PE=2 SV=1;tr|B4DVE1|B4DVE1_HUMAN cDNA FLJ53478, highLy simiLar to GaLectin-3-binding protein OS=Homo sapiens PE=2 SV=1;tr|B4DI70|B4DI70_HUMAN cDNA FLJ53509, highLy simiLar to GaLectin-3-binding protein OS=Homo sapiens PE=2 SV=1;tr|B3KP88|B3KP88_HUMAN cDNA FLJ31415 fis, cLone NT2NE2000284, highLy sim…	4006.65	K.AAIPSALDTN*SSK.S	1273.65	432;539;379;447;551;451	2731.96	NeuAc-Gal-GlcNAc-(NeuAc-Gal-GlcNAc-)Man-(Gal-Gal-GlcNAc-Man-)Man-GlcNAc-GlcNAc-Asn	Complex/Hybrid	12.312	24472	1.7292	414583	K.AAIPSALDTNSSK.S	K.AAIPSALDTNSSK.SNeuAc-Gal-GlcNAc-(NeuAc-Gal-GlcNAc-)Man-(Gal-Gal-GlcNAc-Man-)Man-GlcNAc-GlcNAc-Asn
tr|Q6FGX5|Q6FGX5_HUMAN TIMP metaLLopeptidase inhibitor 1, isoform CRA_a OS=Homo sapiens GN=TIMP1 PE=2 SV=1;tr|Q58P21|Q58P21_HUMAN Tissue inhibitor of metaLLoproteinase 1 (Fragment) OS=Homo sapiens GN=TIMP1 PE=4 SV=1;tr|Q5H9A7|Q5H9A7_HUMAN MetaLLoproteinase inhibitor 1 OS=Homo sapiens GN=TIMP1 PE=2 SV=1;sp|P01033|TIMP1_HUMAN MetaLLoproteinase inhibitor 1 OS=Homo sapiens GN=TIMP1 PE=1 SV=1;tr|B3KQF…	3839.61	R.SHN*RSEEFLIAGK.L	1486.75	101;98;37;101;101	2350.83	NeuAc-Gal-GlcNAc-Man-(NeuAc-Gal-GlcNAc-Man-)Man-GlcNAc-(Fuc-)GlcNAc-Asn	Complex/Hybrid	28.0274	24480	3.3943	2.63004e+06	R.SHNRSEEFLIAGK.L	R.SHNRSEEFLIAGK.LNeuAc-Gal-GlcNAc-Man-(NeuAc-Gal-GlcNAc-Man-)Man-GlcNAc-(Fuc-)GlcNAc-Asn
sp|Q6EMK4|VASN_HUMAN Vasorin OS=Homo sapiens GN=VASN PE=1 SV=1	3609.48	R.LHEITN*ETFR.G	1258.63	117	2350.83	NeuAc-Gal-GlcNAc-Man-(NeuAc-Gal-GlcNAc-Man-)Man-GlcNAc-(Fuc-)GlcNAc-Asn	Complex/Hybrid	47.3274	24483	0.8582	544726	R.LHEITNETFR.G	R.LHEITNETFR.GNeuAc-Gal-GlcNAc-Man-(NeuAc-Gal-GlcNAc-Man-)Man-GlcNAc-(Fuc-)GlcNAc-Asn
tr|Q59E99|Q59E99_HUMAN Thrombospondin 1 variant (Fragment) OS=Homo sapiens PE=2 SV=1;tr|B4E3J7|B4E3J7_HUMAN cDNA FLJ51203, highLy simiLar to Thrombospondin-1 OS=Homo sapiens PE=2 SV=1;gi|CON_IPI00696401.1|TREMBL:Q28194 (Bos taurus) Thrombospondin-1;sp|P07996|TSP1_HUMAN Thrombospondin-1 OS=Homo sapiens GN=THBS1 PE=1 SV=2	2914.23	K.VVN*STTGPGEHLR.N	1365.7	1122;982;1067;1067	1548.54	NeuAc-Gal-GlcNAc-Man-(Man-)Man-GlcNAc-GlcNAc-Asn	Complex/Hybrid	17.5988	12405	5.5643	638586	K.VVNSTTGPGEHLR.N	K.VVNSTTGPGEHLR.NNeuAc-Gal-GlcNAc-Man-(Man-)Man-GlcNAc-GlcNAc-Asn
tr|Q6FGX5|Q6FGX5_HUMAN TIMP metaLLopeptidase inhibitor 1, isoform CRA_a OS=Homo sapiens GN=TIMP1 PE=2 SV=1;tr|Q58P21|Q58P21_HUMAN Tissue inhibitor of metaLLoproteinase 1 (Fragment) OS=Homo sapiens GN=TIMP1 PE=4 SV=1;tr|Q5H9A7|Q5H9A7_HUMAN MetaLLoproteinase inhibitor 1 OS=Homo sapiens GN=TIMP1 PE=2 SV=1;sp|P01033|TIMP1_HUMAN MetaLLoproteinase inhibitor 1 OS=Homo sapiens GN=TIMP1 PE=1 SV=1;tr|B3KQF…	3878.6	R.SHN*RSEEFLIAGK.L	1486.74	101;98;37;101;101	2391.86	NeuAc-Gal-GlcNAc-Man-(GlcNAc-)(NeuAc-GalNAc-Man-)Man-GlcNAc-(Fuc-)GlcNAc-Asn	Complex/Hybrid	30.8336	24495	3.4305	397665	R.SHNRSEEFLIAGK.L	R.SHNRSEEFLIAGK.LNeuAc-Gal-GlcNAc-Man-(GlcNAc-)(NeuAc-GalNAc-Man-)Man-GlcNAc-(Fuc-)GlcNAc-Asn
tr|B4DWA8|B4DWA8_HUMAN cDNA FLJ53427, highLy simiLar to GaLectin-3-binding protein OS=Homo sapiens PE=2 SV=1;tr|B4DVE1|B4DVE1_HUMAN cDNA FLJ53478, highLy simiLar to GaLectin-3-binding protein OS=Homo sapiens PE=2 SV=1;tr|B4DI70|B4DI70_HUMAN cDNA FLJ53509, highLy simiLar to GaLectin-3-binding protein OS=Homo sapiens PE=2 SV=1;tr|B3KP88|B3KP88_HUMAN cDNA FLJ31415 fis, cLone NT2NE2000284, highLy sim…	3496.45	K.AAIPSALDTN*SSK.S	1273.65	432;539;379;447;551;451	2221.79	NeuAc-Gal-GlcNAc-Man-(Gal-Gal-GlcNAc-Man-)Man-GlcNAc-(Fuc-)GlcNAc-Asn	Complex/Hybrid	14.5568	24520	1.8442	855441	K.AAIPSALDTNSSK.S	K.AAIPSALDTNSSK.SNeuAc-Gal-GlcNAc-Man-(Gal-Gal-GlcNAc-Man-)Man-GlcNAc-(Fuc-)GlcNAc-Asn
tr|Q6FGX5|Q6FGX5_HUMAN TIMP metaLLopeptidase inhibitor 1, isoform CRA_a OS=Homo sapiens GN=TIMP1 PE=2 SV=1;tr|Q58P21|Q58P21_HUMAN Tissue inhibitor of metaLLoproteinase 1 (Fragment) OS=Homo sapiens GN=TIMP1 PE=4 SV=1;tr|Q5H9A7|Q5H9A7_HUMAN MetaLLoproteinase inhibitor 1 OS=Homo sapiens GN=TIMP1 PE=2 SV=1;sp|P01033|TIMP1_HUMAN MetaLLoproteinase inhibitor 1 OS=Homo sapiens GN=TIMP1 PE=1 SV=1;tr|B3KQF…	3734.57	R.SHN*RSEEFLIAGK.L	1486.76	101;98;37;101;101	2245.8	NeuAc-Gal-GlcNAc-Man-(GalNAc-)(NeuAc-GlcNAc-Man-)Man-GlcNAc-GlcNAc-Asn	Complex/Hybrid	34.3698	24533	3.5252	270989	R.SHNRSEEFLIAGK.L	R.SHNRSEEFLIAGK.LNeuAc-Gal-GlcNAc-Man-(GalNAc-)(NeuAc-GlcNAc-Man-)Man-GlcNAc-GlcNAc-Asn
sp|P30530|UFO_HUMAN Tyrosine-protein kinase receptor UFO OS=Homo sapiens GN=AXL PE=1 SV=3	2504.07	R.SLHVPGLN*K.T	963.55	198	1540.53	Man-Man-(Man-)Man-(Man-Man-)Man-GlcNAc-GlcNAc-Asn	High mannose	13.8998	24543	5.1743	392387	R.SLHVPGLNK.T	R.SLHVPGLNK.TMan-Man-(Man-)Man-(Man-Man-)Man-GlcNAc-GlcNAc-Asn
tr|Q6FGX5|Q6FGX5_HUMAN TIMP metaLLopeptidase inhibitor 1, isoform CRA_a OS=Homo sapiens GN=TIMP1 PE=2 SV=1;tr|Q58P21|Q58P21_HUMAN Tissue inhibitor of metaLLoproteinase 1 (Fragment) OS=Homo sapiens GN=TIMP1 PE=4 SV=1;tr|Q5H9A7|Q5H9A7_HUMAN MetaLLoproteinase inhibitor 1 OS=Homo sapiens GN=TIMP1 PE=2 SV=1;sp|P01033|TIMP1_HUMAN MetaLLoproteinase inhibitor 1 OS=Homo sapiens GN=TIMP1 PE=1 SV=1;tr|B3KQF…	4202.73	R.SHN*RSEEFLIAGK.L	1486.76	101;98;37;101;101	2715.96	NeuAc-Gal-GlcNAc-(Gal-GlcNAc-)Man-(NeuAc-Gal-GlcNAc-Man-)Man-GlcNAc-(Fuc-)GlcNAc-Asn	Complex/Hybrid	49.007	24549	3.5634	402293	R.SHNRSEEFLIAGK.L	R.SHNRSEEFLIAGK.LNeuAc-Gal-GlcNAc-(Gal-GlcNAc-)Man-(NeuAc-Gal-GlcNAc-Man-)Man-GlcNAc-(Fuc-)GlcNAc-Asn
tr|Q6FGX5|Q6FGX5_HUMAN TIMP metaLLopeptidase inhibitor 1, isoform CRA_a OS=Homo sapiens GN=TIMP1 PE=2 SV=1;tr|Q58P21|Q58P21_HUMAN Tissue inhibitor of metaLLoproteinase 1 (Fragment) OS=Homo sapiens GN=TIMP1 PE=4 SV=1;tr|Q5H9A7|Q5H9A7_HUMAN MetaLLoproteinase inhibitor 1 OS=Homo sapiens GN=TIMP1 PE=2 SV=1;sp|P01033|TIMP1_HUMAN MetaLLoproteinase inhibitor 1 OS=Homo sapiens GN=TIMP1 PE=1 SV=1;tr|B3KQF…	3693.53	R.SHN*RSEEFLIAGK.L	1486.75	101;98;37;101;101	2204.77	NeuAc-Gal-GlcNAc-Man-(NeuAc-Gal-GalNAc-Man-)Man-GlcNAc-GlcNAc-Asn	Complex/Hybrid	28.4148	24561	3.5913	892265	R.SHNRSEEFLIAGK.L	R.SHNRSEEFLIAGK.LNeuAc-Gal-GlcNAc-Man-(NeuAc-Gal-GalNAc-Man-)Man-GlcNAc-GlcNAc-Asn
tr|Q6FGX5|Q6FGX5_HUMAN TIMP metaLLopeptidase inhibitor 1, isoform CRA_a OS=Homo sapiens GN=TIMP1 PE=2 SV=1;tr|Q58P21|Q58P21_HUMAN Tissue inhibitor of metaLLoproteinase 1 (Fragment) OS=Homo sapiens GN=TIMP1 PE=4 SV=1;tr|Q5H9A7|Q5H9A7_HUMAN MetaLLoproteinase inhibitor 1 OS=Homo sapiens GN=TIMP1 PE=2 SV=1;sp|P01033|TIMP1_HUMAN MetaLLoproteinase inhibitor 1 OS=Homo sapiens GN=TIMP1 PE=1 SV=1;tr|B3KQF…	4243.76	R.SHN*RSEEFLIAGK.L	1486.76	101;98;37;101;101	2756.99	NeuAc-Gal-GlcNAc-(GlcNAc-)Man-(NeuAc-Gal-GlcNAc-(GlcNAc-)Man)Man-GlcNAc-(Fuc-)GlcNAc-Asn	Complex/Hybrid	40.4515	24566	3.6039	766665	R.SHNRSEEFLIAGK.L	R.SHNRSEEFLIAGK.LNeuAc-Gal-GlcNAc-(GlcNAc-)Man-(NeuAc-Gal-GlcNAc-(GlcNAc-)Man)Man-GlcNAc-(Fuc-)GlcNAc-Asn
tr|B4DWA8|B4DWA8_HUMAN cDNA FLJ53427, highLy simiLar to GaLectin-3-binding protein OS=Homo sapiens PE=2 SV=1;tr|B4DVE1|B4DVE1_HUMAN cDNA FLJ53478, highLy simiLar to GaLectin-3-binding protein OS=Homo sapiens PE=2 SV=1;tr|B4DI70|B4DI70_HUMAN cDNA FLJ53509, highLy simiLar to GaLectin-3-binding protein OS=Homo sapiens PE=2 SV=1;tr|B3KP88|B3KP88_HUMAN cDNA FLJ31415 fis, cLone NT2NE2000284, highLy sim…	4134.66	K.AAIPSALDTN*SSK.S	1273.65	432;539;379;447;551;451	2861	NeuAc-Gal-GlcNAc-(NeuAc-Gal-GlcNAc-)Man-(NeuAc-Gal-GlcNAc-Man-)Man-GlcNAc-GlcNAc-Asn	Complex/Hybrid	21.8076	24570	1.9665	119320	K.AAIPSALDTNSSK.S	K.AAIPSALDTNSSK.SNeuAc-Gal-GlcNAc-(NeuAc-Gal-GlcNAc-)Man-(NeuAc-Gal-GlcNAc-Man-)Man-GlcNAc-GlcNAc-Asn
tr|Q5JXB7|Q5JXB7_HUMAN ProcoLLagen-Lysine,2-oxogLutarate 5-dioxygenase 1 (Fragment) OS=Homo sapiens GN=PLOD1 PE=2 SV=1;sp|Q02809|PLOD1_HUMAN ProcoLLagen-Lysine,2-oxogLutarate 5-dioxygenase 1 OS=Homo sapiens GN=PLOD1 PE=1 SV=2;tr|B4DR87|B4DR87_HUMAN ProcoLLagen-Lysine,2-oxogLutarate 5-dioxygenase 1 OS=Homo sapiens GN=PLOD1 PE=2 SV=1;tr|B2R5M9|B2R5M9_HUMAN cDNA, FLJ92537, highLy simiLar to Homo sap…	2778.18	R.EQIN*ITLDHR.C	1237.64	197;197;244;197;160	1540.53	Man-Man-(Man-)Man-(Man-Man-)Man-GlcNAc-GlcNAc-Asn	High mannose	26.4438	24581	5.7822	597534	R.EQINITLDHR.C	R.EQINITLDHR.CMan-Man-(Man-)Man-(Man-Man-)Man-GlcNAc-GlcNAc-Asn
tr|B4DWA8|B4DWA8_HUMAN cDNA FLJ53427, highLy simiLar to GaLectin-3-binding protein OS=Homo sapiens PE=2 SV=1;tr|B4DVE1|B4DVE1_HUMAN cDNA FLJ53478, highLy simiLar to GaLectin-3-binding protein OS=Homo sapiens PE=2 SV=1;tr|B4DI70|B4DI70_HUMAN cDNA FLJ53509, highLy simiLar to GaLectin-3-binding protein OS=Homo sapiens PE=2 SV=1;tr|B3KP88|B3KP88_HUMAN cDNA FLJ31415 fis, cLone NT2NE2000284, highLy sim…	3624.48	K.AAIPSALDTN*SSK.S	1273.65	432;539;379;447;551;451	2350.83	NeuAc-Gal-GlcNAc-Man-(NeuAc-Gal-GlcNAc-Man-)Man-GlcNAc-(Fuc-)GlcNAc-Asn	Complex/Hybrid	39.6472	24595	2.0298	408460	K.AAIPSALDTNSSK.S	K.AAIPSALDTNSSK.SNeuAc-Gal-GlcNAc-Man-(NeuAc-Gal-GlcNAc-Man-)Man-GlcNAc-(Fuc-)GlcNAc-Asn
sp|P15328|FOLR1_HUMAN FoLate receptor aLpha OS=Homo sapiens GN=FOLR1 PE=1 SV=3;tr|Q9NP04|Q9NP04_HUMAN FoLate receptor aLpha isoform (Fragment) OS=Homo sapiens PE=2 SV=1	3813.42	K.NACCSTN*TSQEAHK.D	1606.64	69;69	2204.77	NeuAc-Gal-GlcNAc-Man-(NeuAc-Gal-GalNAc-Man-)Man-GlcNAc-GlcNAc-Asn	Complex/Hybrid	32.0346	3265	10.2503	412275	K.NACCSTNTSQEAHK.D	K.NACCSTNTSQEAHK.DNeuAc-Gal-GlcNAc-Man-(NeuAc-Gal-GalNAc-Man-)Man-GlcNAc-GlcNAc-Asn
tr|Q6FGX5|Q6FGX5_HUMAN TIMP metaLLopeptidase inhibitor 1, isoform CRA_a OS=Homo sapiens GN=TIMP1 PE=2 SV=1;tr|Q58P21|Q58P21_HUMAN Tissue inhibitor of metaLLoproteinase 1 (Fragment) OS=Homo sapiens GN=TIMP1 PE=4 SV=1;tr|Q5H9A7|Q5H9A7_HUMAN MetaLLoproteinase inhibitor 1 OS=Homo sapiens GN=TIMP1 PE=2 SV=1;sp|P01033|TIMP1_HUMAN MetaLLoproteinase inhibitor 1 OS=Homo sapiens GN=TIMP1 PE=1 SV=1;tr|B3KQF…	3837.59	R.SHN*RSEEFLIAGK.L	1486.75	101;98;37;101;101	2350.83	NeuAc-Gal-GlcNAc-Man-(NeuAc-Gal-GlcNAc-Man-)Man-GlcNAc-(Fuc-)GlcNAc-Asn	Complex/Hybrid	47.3274	24597	3.6811	463546	R.SHNRSEEFLIAGK.L	R.SHNRSEEFLIAGK.LNeuAc-Gal-GlcNAc-Man-(NeuAc-Gal-GlcNAc-Man-)Man-GlcNAc-(Fuc-)GlcNAc-Asn
tr|Q6FGX5|Q6FGX5_HUMAN TIMP metaLLopeptidase inhibitor 1, isoform CRA_a OS=Homo sapiens GN=TIMP1 PE=2 SV=1;tr|Q58P21|Q58P21_HUMAN Tissue inhibitor of metaLLoproteinase 1 (Fragment) OS=Homo sapiens GN=TIMP1 PE=4 SV=1;tr|Q5H9A7|Q5H9A7_HUMAN MetaLLoproteinase inhibitor 1 OS=Homo sapiens GN=TIMP1 PE=2 SV=1;sp|P01033|TIMP1_HUMAN MetaLLoproteinase inhibitor 1 OS=Homo sapiens GN=TIMP1 PE=1 SV=1;tr|B3KQF…	3878.61	R.SHN*RSEEFLIAGK.L	1486.76	101;98;37;101;101	2391.86	NeuAc-Gal-GlcNAc-Man-(GlcNAc-)(NeuAc-GalNAc-Man-)Man-GlcNAc-(Fuc-)GlcNAc-Asn	Complex/Hybrid	33.6476	24598	3.6834	3.00491e+06	R.SHNRSEEFLIAGK.L	R.SHNRSEEFLIAGK.LNeuAc-Gal-GlcNAc-Man-(GlcNAc-)(NeuAc-GalNAc-Man-)Man-GlcNAc-(Fuc-)GlcNAc-Asn
tr|Q6FGX5|Q6FGX5_HUMAN TIMP metaLLopeptidase inhibitor 1, isoform CRA_a OS=Homo sapiens GN=TIMP1 PE=2 SV=1;tr|Q58P21|Q58P21_HUMAN Tissue inhibitor of metaLLoproteinase 1 (Fragment) OS=Homo sapiens GN=TIMP1 PE=4 SV=1;tr|Q5H9A7|Q5H9A7_HUMAN MetaLLoproteinase inhibitor 1 OS=Homo sapiens GN=TIMP1 PE=2 SV=1;sp|P01033|TIMP1_HUMAN MetaLLoproteinase inhibitor 1 OS=Homo sapiens GN=TIMP1 PE=1 SV=1;tr|B3KQF…	3733.57	R.SHN*RSEEFLIAGK.L	1486.75	101;98;37;101;101	2245.8	NeuAc-Gal-GlcNAc-Man-(GalNAc-)(NeuAc-GlcNAc-Man-)Man-GlcNAc-GlcNAc-Asn	Complex/Hybrid	52.5776	24611	3.7147	278164	R.SHNRSEEFLIAGK.L	R.SHNRSEEFLIAGK.LNeuAc-Gal-GlcNAc-Man-(GalNAc-)(NeuAc-GlcNAc-Man-)Man-GlcNAc-GlcNAc-Asn
tr|Q6FGX5|Q6FGX5_HUMAN TIMP metaLLopeptidase inhibitor 1, isoform CRA_a OS=Homo sapiens GN=TIMP1 PE=2 SV=1;tr|Q58P21|Q58P21_HUMAN Tissue inhibitor of metaLLoproteinase 1 (Fragment) OS=Homo sapiens GN=TIMP1 PE=4 SV=1;tr|Q5H9A7|Q5H9A7_HUMAN MetaLLoproteinase inhibitor 1 OS=Homo sapiens GN=TIMP1 PE=2 SV=1;sp|P01033|TIMP1_HUMAN MetaLLoproteinase inhibitor 1 OS=Homo sapiens GN=TIMP1 PE=1 SV=1;tr|B3KQF…	3985.65	R.SHN*RSEEFLIAGK.L	1486.76	101;98;37;101;101	2498.9	Gal-GlcNAc-(Gal-GlcNAc-)Man-(Gal-GlcNAc-(Gal-GlcNAc-)Man-)Man-GlcNAc-(Fuc-)GlcNAc-Asn	Complex/Hybrid	21.2704	24616	3.7264	7.74498e+06	R.SHNRSEEFLIAGK.L	R.SHNRSEEFLIAGK.LGal-GlcNAc-(Gal-GlcNAc-)Man-(Gal-GlcNAc-(Gal-GlcNAc-)Man-)Man-GlcNAc-(Fuc-)GlcNAc-Asn
tr|Q5JWQ6|Q5JWQ6_HUMAN Protein kinase C-binding protein NELL1 OS=Homo sapiens GN=NRP1 PE=2 SV=1;tr|A8K9V7|A8K9V7_HUMAN cDNA FLJ77207 OS=Homo sapiens PE=2 SV=1;tr|E9PEP6|E9PEP6_HUMAN Protein kinase C-binding protein NELL1 OS=Homo sapiens GN=NRP1 PE=2 SV=2;sp|O14786|NRP1_HUMAN NeuropiLin-1 OS=Homo sapiens GN=NRP1 PE=1 SV=3;tr|Q5T7F1|Q5T7F1_HUMAN Protein kinase C-binding protein NELL1 OS=Homo sapien…	3590.38	K.IGYSNN*GSDWK.M	1239.55	341;522;522;522;522;489;522;522;522;522;522;522;195;522;522	2350.83	NeuAc-Gal-GlcNAc-Man-(NeuAc-Gal-GlcNAc-Man-)Man-GlcNAc-(Fuc-)GlcNAc-Asn	Complex/Hybrid	18.0439	24618	1.3167	297072	K.IGYSNNGSDWK.M	K.IGYSNNGSDWK.MNeuAc-Gal-GlcNAc-Man-(NeuAc-Gal-GlcNAc-Man-)Man-GlcNAc-(Fuc-)GlcNAc-Asn
tr|Q6FGX5|Q6FGX5_HUMAN TIMP metaLLopeptidase inhibitor 1, isoform CRA_a OS=Homo sapiens GN=TIMP1 PE=2 SV=1;tr|Q58P21|Q58P21_HUMAN Tissue inhibitor of metaLLoproteinase 1 (Fragment) OS=Homo sapiens GN=TIMP1 PE=4 SV=1;tr|Q5H9A7|Q5H9A7_HUMAN MetaLLoproteinase inhibitor 1 OS=Homo sapiens GN=TIMP1 PE=2 SV=1;sp|P01033|TIMP1_HUMAN MetaLLoproteinase inhibitor 1 OS=Homo sapiens GN=TIMP1 PE=1 SV=1;tr|B3KQF…	3854.57	R.SHN*RSEEFLIAGK.L	1486.75	101;98;37;101;101	2366.83	NeuAc-Gal-GlcNAc-Man-(NeuAc-(Gal-)Gal-GlcNAc-Man-)Man-GlcNAc-GlcNAc-Asn	Complex/Hybrid	19.0161	24622	3.7402	1.01968e+06	R.SHNRSEEFLIAGK.L	R.SHNRSEEFLIAGK.LNeuAc-Gal-GlcNAc-Man-(NeuAc-(Gal-)Gal-GlcNAc-Man-)Man-GlcNAc-GlcNAc-Asn
tr|Q6FGX5|Q6FGX5_HUMAN TIMP metaLLopeptidase inhibitor 1, isoform CRA_a OS=Homo sapiens GN=TIMP1 PE=2 SV=1;tr|Q58P21|Q58P21_HUMAN Tissue inhibitor of metaLLoproteinase 1 (Fragment) OS=Homo sapiens GN=TIMP1 PE=4 SV=1;tr|Q5H9A7|Q5H9A7_HUMAN MetaLLoproteinase inhibitor 1 OS=Homo sapiens GN=TIMP1 PE=2 SV=1;sp|P01033|TIMP1_HUMAN MetaLLoproteinase inhibitor 1 OS=Homo sapiens GN=TIMP1 PE=1 SV=1;tr|B3KQF…	3983.64	R.SHN*RSEEFLIAGK.L	1486.74	101;98;37;101;101	2495.87	NeuAc-Gal-GlcNAc-Man-(NeuAc-Gal-(NeuAc-)GlcNAc-Man-)Man-GlcNAc-GlcNAc-Asn	Complex/Hybrid	45.1071	24627	3.7529	1.03646e+06	R.SHNRSEEFLIAGK.L	R.SHNRSEEFLIAGK.LNeuAc-Gal-GlcNAc-Man-(NeuAc-Gal-(NeuAc-)GlcNAc-Man-)Man-GlcNAc-GlcNAc-Asn
tr|B4DWA8|B4DWA8_HUMAN cDNA FLJ53427, highLy simiLar to GaLectin-3-binding protein OS=Homo sapiens PE=2 SV=1;tr|B4DVE1|B4DVE1_HUMAN cDNA FLJ53478, highLy simiLar to GaLectin-3-binding protein OS=Homo sapiens PE=2 SV=1;tr|B4DI70|B4DI70_HUMAN cDNA FLJ53509, highLy simiLar to GaLectin-3-binding protein OS=Homo sapiens PE=2 SV=1;tr|B3KP88|B3KP88_HUMAN cDNA FLJ31415 fis, cLone NT2NE2000284, highLy sim…	4118.65	K.AAIPSALDTN*SSK.S	1273.64	432;539;379;447;551;451	2845.01	NeuAc-NeuAc-Gal-GlcNAc-Man-(GlcNAc-)(NeuAc-Gal-GlcNAc-Man-)Man-GlcNAc-(Fuc-)GlcNAc-Asn	Complex/Hybrid	10.3747	24630	2.1132	287377	K.AAIPSALDTNSSK.S	K.AAIPSALDTNSSK.SNeuAc-NeuAc-Gal-GlcNAc-Man-(GlcNAc-)(NeuAc-Gal-GlcNAc-Man-)Man-GlcNAc-(Fuc-)GlcNAc-Asn
tr|B4DWA8|B4DWA8_HUMAN cDNA FLJ53427, highLy simiLar to GaLectin-3-binding protein OS=Homo sapiens PE=2 SV=1;tr|B4DVE1|B4DVE1_HUMAN cDNA FLJ53478, highLy simiLar to GaLectin-3-binding protein OS=Homo sapiens PE=2 SV=1;tr|B4DI70|B4DI70_HUMAN cDNA FLJ53509, highLy simiLar to GaLectin-3-binding protein OS=Homo sapiens PE=2 SV=1;tr|B3KP88|B3KP88_HUMAN cDNA FLJ31415 fis, cLone NT2NE2000284, highLy sim…	4264.69	K.AAIPSALDTN*SSK.S	1273.65	432;539;379;447;551;451	2991.06	NeuAc-NeuAc-Gal-GlcNAc-Man-(GlcNAc-)(NeuAc-NeuAc-Gal-GlcNAc-Man-)Man-GlcNAc-GlcNAc-Asn	Complex/Hybrid	30.3843	24659	2.1856	320699	K.AAIPSALDTNSSK.S	K.AAIPSALDTNSSK.SNeuAc-NeuAc-Gal-GlcNAc-Man-(GlcNAc-)(NeuAc-NeuAc-Gal-GlcNAc-Man-)Man-GlcNAc-GlcNAc-Asn
tr|Q59E99|Q59E99_HUMAN Thrombospondin 1 variant (Fragment) OS=Homo sapiens PE=2 SV=1;tr|B4E3J7|B4E3J7_HUMAN cDNA FLJ51203, highLy simiLar to Thrombospondin-1 OS=Homo sapiens PE=2 SV=1;gi|CON_IPI00696401.1|TREMBL:Q28194 (Bos taurus) Thrombospondin-1;sp|P07996|TSP1_HUMAN Thrombospondin-1 OS=Homo sapiens GN=THBS1 PE=1 SV=2	3426.43	K.VVN*STTGPGEHLR.N	1365.69	1122;982;1067;1067	2059.73	NeuAc-Gal-GlcNAc-Man-(Gal-GlcNAc-Man-)Man-GlcNAc-(Fuc-)GlcNAc-Asn	Complex/Hybrid	25.6545	12418	5.5951	377494	K.VVNSTTGPGEHLR.N	K.VVNSTTGPGEHLR.NNeuAc-Gal-GlcNAc-Man-(Gal-GlcNAc-Man-)Man-GlcNAc-(Fuc-)GlcNAc-Asn
tr|Q6FGX5|Q6FGX5_HUMAN TIMP metaLLopeptidase inhibitor 1, isoform CRA_a OS=Homo sapiens GN=TIMP1 PE=2 SV=1;tr|Q58P21|Q58P21_HUMAN Tissue inhibitor of metaLLoproteinase 1 (Fragment) OS=Homo sapiens GN=TIMP1 PE=4 SV=1;tr|Q5H9A7|Q5H9A7_HUMAN MetaLLoproteinase inhibitor 1 OS=Homo sapiens GN=TIMP1 PE=2 SV=1;sp|P01033|TIMP1_HUMAN MetaLLoproteinase inhibitor 1 OS=Homo sapiens GN=TIMP1 PE=1 SV=1;tr|B3KQF…	3837.57	R.SHN*RSEEFLIAGK.L	1486.76	101;98;37;101;101	2350.83	NeuAc-Gal-GlcNAc-Man-(NeuAc-Gal-GlcNAc-Man-)Man-GlcNAc-(Fuc-)GlcNAc-Asn	Complex/Hybrid	39.6472	24675	3.8705	549522	R.SHNRSEEFLIAGK.L	R.SHNRSEEFLIAGK.LNeuAc-Gal-GlcNAc-Man-(NeuAc-Gal-GlcNAc-Man-)Man-GlcNAc-(Fuc-)GlcNAc-Asn
sp|Q6EMK4|VASN_HUMAN Vasorin OS=Homo sapiens GN=VASN PE=1 SV=1	3609.46	R.LHEITN*ETFR.G	1258.63	117	2350.83	NeuAc-Gal-GlcNAc-Man-(NeuAc-Gal-GlcNAc-Man-)Man-GlcNAc-(Fuc-)GlcNAc-Asn	Complex/Hybrid	39.6472	24677	1.331	383616	R.LHEITNETFR.G	R.LHEITNETFR.GNeuAc-Gal-GlcNAc-Man-(NeuAc-Gal-GlcNAc-Man-)Man-GlcNAc-(Fuc-)GlcNAc-Asn
tr|A3KFI4|A3KFI4_HUMAN NeurobLastoma suppressor of tumorigenicity 1 (Fragment) OS=Homo sapiens GN=NBL1 PE=2 SV=1;tr|A3KFI5|A3KFI5_HUMAN NeurobLastoma suppressor of tumorigenicity 1 (Fragment) OS=Homo sapiens GN=NBL1 PE=2 SV=1;tr|E5RFZ1|E5RFZ1_HUMAN NeurobLastoma suppressor of tumorigenicity 1 (Fragment) OS=Homo sapiens GN=NBL1 PE=2 SV=1;tr|A3KFI3|A3KFI3_HUMAN NeurobLastoma suppressor of tumorigen…	4521.81	K.N*ITQIVGHSGCEAK.S	1512.74	39;39;38;39;73;38;39;39	3009.07	Gal-GlcNAc-Gal-GlcNAc-Gal-GlcNAc-Gal-GlcNAc-Man-(NeuAc-Gal-GlcNAc-Man-)Man-GlcNAc-GlcNAc-Asn	Complex/Hybrid	11.5633	24684	0.9229	598383	K.NITQIVGHSGCEAK.S	K.NITQIVGHSGCEAK.SGal-GlcNAc-Gal-GlcNAc-Gal-GlcNAc-Gal-GlcNAc-Man-(NeuAc-Gal-GlcNAc-Man-)Man-GlcNAc-GlcNAc-Asn
tr|Q6FGX5|Q6FGX5_HUMAN TIMP metaLLopeptidase inhibitor 1, isoform CRA_a OS=Homo sapiens GN=TIMP1 PE=2 SV=1;tr|Q58P21|Q58P21_HUMAN Tissue inhibitor of metaLLoproteinase 1 (Fragment) OS=Homo sapiens GN=TIMP1 PE=4 SV=1;tr|Q5H9A7|Q5H9A7_HUMAN MetaLLoproteinase inhibitor 1 OS=Homo sapiens GN=TIMP1 PE=2 SV=1;sp|P01033|TIMP1_HUMAN MetaLLoproteinase inhibitor 1 OS=Homo sapiens GN=TIMP1 PE=1 SV=1;tr|B3KQF…	3693.55	R.SHN*RSEEFLIAGK.L	1486.75	101;98;37;101;101	2204.77	NeuAc-Gal-GlcNAc-Man-(NeuAc-Gal-GalNAc-Man-)Man-GlcNAc-GlcNAc-Asn	Complex/Hybrid	43.2426	24685	3.8938	623687	R.SHNRSEEFLIAGK.L	R.SHNRSEEFLIAGK.LNeuAc-Gal-GlcNAc-Man-(NeuAc-Gal-GalNAc-Man-)Man-GlcNAc-GlcNAc-Asn
tr|Q6FGX5|Q6FGX5_HUMAN TIMP metaLLopeptidase inhibitor 1, isoform CRA_a OS=Homo sapiens GN=TIMP1 PE=2 SV=1;tr|Q58P21|Q58P21_HUMAN Tissue inhibitor of metaLLoproteinase 1 (Fragment) OS=Homo sapiens GN=TIMP1 PE=4 SV=1;tr|Q5H9A7|Q5H9A7_HUMAN MetaLLoproteinase inhibitor 1 OS=Homo sapiens GN=TIMP1 PE=2 SV=1;sp|P01033|TIMP1_HUMAN MetaLLoproteinase inhibitor 1 OS=Homo sapiens GN=TIMP1 PE=1 SV=1;tr|B3KQF…	3878.6	R.SHN*RSEEFLIAGK.L	1486.76	101;98;37;101;101	2391.86	NeuAc-Gal-GlcNAc-Man-(GlcNAc-)(NeuAc-GalNAc-Man-)Man-GlcNAc-(Fuc-)GlcNAc-Asn	Complex/Hybrid	34.3698	24691	3.9089	269223	R.SHNRSEEFLIAGK.L	R.SHNRSEEFLIAGK.LNeuAc-Gal-GlcNAc-Man-(GlcNAc-)(NeuAc-GalNAc-Man-)Man-GlcNAc-(Fuc-)GlcNAc-Asn
tr|B4DWA8|B4DWA8_HUMAN cDNA FLJ53427, highLy simiLar to GaLectin-3-binding protein OS=Homo sapiens PE=2 SV=1;tr|B4DVE1|B4DVE1_HUMAN cDNA FLJ53478, highLy simiLar to GaLectin-3-binding protein OS=Homo sapiens PE=2 SV=1;tr|B4DI70|B4DI70_HUMAN cDNA FLJ53509, highLy simiLar to GaLectin-3-binding protein OS=Homo sapiens PE=2 SV=1;tr|B3KP88|B3KP88_HUMAN cDNA FLJ31415 fis, cLone NT2NE2000284, highLy sim…	3496.45	K.AAIPSALDTN*SSK.S	1273.66	432;539;379;447;551;451	2221.79	NeuAc-Gal-GlcNAc-Man-(Gal-Gal-GlcNAc-Man-)Man-GlcNAc-(Fuc-)GlcNAc-Asn	Complex/Hybrid	17.8725	24710	2.3073	247941	K.AAIPSALDTNSSK.S	K.AAIPSALDTNSSK.SNeuAc-Gal-GlcNAc-Man-(Gal-Gal-GlcNAc-Man-)Man-GlcNAc-(Fuc-)GlcNAc-Asn
tr|Q6FGX5|Q6FGX5_HUMAN TIMP metaLLopeptidase inhibitor 1, isoform CRA_a OS=Homo sapiens GN=TIMP1 PE=2 SV=1;tr|Q58P21|Q58P21_HUMAN Tissue inhibitor of metaLLoproteinase 1 (Fragment) OS=Homo sapiens GN=TIMP1 PE=4 SV=1;tr|Q5H9A7|Q5H9A7_HUMAN MetaLLoproteinase inhibitor 1 OS=Homo sapiens GN=TIMP1 PE=2 SV=1;sp|P01033|TIMP1_HUMAN MetaLLoproteinase inhibitor 1 OS=Homo sapiens GN=TIMP1 PE=1 SV=1;tr|B3KQF…	3734.57	R.SHN*RSEEFLIAGK.L	1486.76	101;98;37;101;101	2245.8	NeuAc-Gal-GlcNAc-Man-(GalNAc-)(NeuAc-GlcNAc-Man-)Man-GlcNAc-GlcNAc-Asn	Complex/Hybrid	34.3698	24723	3.988	545032	R.SHNRSEEFLIAGK.L	R.SHNRSEEFLIAGK.LNeuAc-Gal-GlcNAc-Man-(GalNAc-)(NeuAc-GlcNAc-Man-)Man-GlcNAc-GlcNAc-Asn
tr|Q6FGX5|Q6FGX5_HUMAN TIMP metaLLopeptidase inhibitor 1, isoform CRA_a OS=Homo sapiens GN=TIMP1 PE=2 SV=1;tr|Q58P21|Q58P21_HUMAN Tissue inhibitor of metaLLoproteinase 1 (Fragment) OS=Homo sapiens GN=TIMP1 PE=4 SV=1;tr|Q5H9A7|Q5H9A7_HUMAN MetaLLoproteinase inhibitor 1 OS=Homo sapiens GN=TIMP1 PE=2 SV=1;sp|P01033|TIMP1_HUMAN MetaLLoproteinase inhibitor 1 OS=Homo sapiens GN=TIMP1 PE=1 SV=1;tr|B3KQF…	3896.61	R.SHN*RSEEFLIAGK.L	1486.74	101;98;37;101;101	2407.85	NeuAc-Gal-GlcNAc-Man-(GlcNAc-)(NeuAc-Gal-GlcNAc-Man-)Man-GlcNAc-GlcNAc-Asn	Complex/Hybrid	39.9572	24728	3.9997	587665	R.SHNRSEEFLIAGK.L	R.SHNRSEEFLIAGK.LNeuAc-Gal-GlcNAc-Man-(GlcNAc-)(NeuAc-Gal-GlcNAc-Man-)Man-GlcNAc-GlcNAc-Asn
tr|Q6FGX5|Q6FGX5_HUMAN TIMP metaLLopeptidase inhibitor 1, isoform CRA_a OS=Homo sapiens GN=TIMP1 PE=2 SV=1;tr|Q58P21|Q58P21_HUMAN Tissue inhibitor of metaLLoproteinase 1 (Fragment) OS=Homo sapiens GN=TIMP1 PE=4 SV=1;tr|Q5H9A7|Q5H9A7_HUMAN MetaLLoproteinase inhibitor 1 OS=Homo sapiens GN=TIMP1 PE=2 SV=1;sp|P01033|TIMP1_HUMAN MetaLLoproteinase inhibitor 1 OS=Homo sapiens GN=TIMP1 PE=1 SV=1;tr|B3KQF…	4244.74	R.SHN*RSEEFLIAGK.L	1486.76	101;98;37;101;101	2756.99	NeuAc-Gal-GlcNAc-(GlcNAc-)Man-(NeuAc-Gal-GlcNAc-(GlcNAc-)Man)Man-GlcNAc-(Fuc-)GlcNAc-Asn	Complex/Hybrid	20.628	24729	4.002	1.02003e+06	R.SHNRSEEFLIAGK.L	R.SHNRSEEFLIAGK.LNeuAc-Gal-GlcNAc-(GlcNAc-)Man-(NeuAc-Gal-GlcNAc-(GlcNAc-)Man)Man-GlcNAc-(Fuc-)GlcNAc-Asn
tr|Q6FGX5|Q6FGX5_HUMAN TIMP metaLLopeptidase inhibitor 1, isoform CRA_a OS=Homo sapiens GN=TIMP1 PE=2 SV=1;tr|Q58P21|Q58P21_HUMAN Tissue inhibitor of metaLLoproteinase 1 (Fragment) OS=Homo sapiens GN=TIMP1 PE=4 SV=1;tr|Q5H9A7|Q5H9A7_HUMAN MetaLLoproteinase inhibitor 1 OS=Homo sapiens GN=TIMP1 PE=2 SV=1;sp|P01033|TIMP1_HUMAN MetaLLoproteinase inhibitor 1 OS=Homo sapiens GN=TIMP1 PE=1 SV=1;tr|B3KQF…	4057.68	R.SHN*RSEEFLIAGK.L	1486.74	101;98;37;101;101	2569.9	NeuAc-Gal-GlcNAc-Man-(NeuAc-Gal-GlcNAc-(Gal-GlcNAc-)Man-)Man-GlcNAc-GlcNAc-Asn	Complex/Hybrid	37.2834	24731	4.0067	589217	R.SHNRSEEFLIAGK.L	R.SHNRSEEFLIAGK.LNeuAc-Gal-GlcNAc-Man-(NeuAc-Gal-GlcNAc-(Gal-GlcNAc-)Man-)Man-GlcNAc-GlcNAc-Asn
sp|Q9H4F8|SMOC1_HUMAN SPARC-reLated moduLar caLcium-binding protein 1 OS=Homo sapiens GN=SMOC1 PE=1 SV=1	3524.46	K.DSKLN*NTNIR.N	1173.6	214	2350.83	NeuAc-Gal-GlcNAc-Man-(NeuAc-Gal-GlcNAc-Man-)Man-GlcNAc-(Fuc-)GlcNAc-Asn	Complex/Hybrid	51.2481	12423	9.0277	248497	K.DSKLNNTNIR.N	K.DSKLNNTNIR.NNeuAc-Gal-GlcNAc-Man-(NeuAc-Gal-GlcNAc-Man-)Man-GlcNAc-(Fuc-)GlcNAc-Asn
tr|Q6FGX5|Q6FGX5_HUMAN TIMP metaLLopeptidase inhibitor 1, isoform CRA_a OS=Homo sapiens GN=TIMP1 PE=2 SV=1;tr|Q58P21|Q58P21_HUMAN Tissue inhibitor of metaLLoproteinase 1 (Fragment) OS=Homo sapiens GN=TIMP1 PE=4 SV=1;tr|Q5H9A7|Q5H9A7_HUMAN MetaLLoproteinase inhibitor 1 OS=Homo sapiens GN=TIMP1 PE=2 SV=1;sp|P01033|TIMP1_HUMAN MetaLLoproteinase inhibitor 1 OS=Homo sapiens GN=TIMP1 PE=1 SV=1;tr|B3KQF…	4477.78	R.SHN*RSEEFLIAGK.L	1486.75	101;98;37;101;101	2991.06	NeuAc-NeuAc-Gal-GlcNAc-Man-(GlcNAc-)(NeuAc-NeuAc-Gal-GlcNAc-Man-)Man-GlcNAc-GlcNAc-Asn	Complex/Hybrid	24.1546	24734	4.0136	358215	R.SHNRSEEFLIAGK.L	R.SHNRSEEFLIAGK.LNeuAc-NeuAc-Gal-GlcNAc-Man-(GlcNAc-)(NeuAc-NeuAc-Gal-GlcNAc-Man-)Man-GlcNAc-GlcNAc-Asn
tr|Q6FGX5|Q6FGX5_HUMAN TIMP metaLLopeptidase inhibitor 1, isoform CRA_a OS=Homo sapiens GN=TIMP1 PE=2 SV=1;tr|Q58P21|Q58P21_HUMAN Tissue inhibitor of metaLLoproteinase 1 (Fragment) OS=Homo sapiens GN=TIMP1 PE=4 SV=1;tr|Q5H9A7|Q5H9A7_HUMAN MetaLLoproteinase inhibitor 1 OS=Homo sapiens GN=TIMP1 PE=2 SV=1;sp|P01033|TIMP1_HUMAN MetaLLoproteinase inhibitor 1 OS=Homo sapiens GN=TIMP1 PE=1 SV=1;tr|B3KQF…	3878.61	R.SHN*RSEEFLIAGK.L	1486.76	101;98;37;101;101	2391.86	NeuAc-Gal-GlcNAc-Man-(GlcNAc-)(NeuAc-GalNAc-Man-)Man-GlcNAc-(Fuc-)GlcNAc-Asn	Complex/Hybrid	45.2781	24741	4.0332	1.03122e+06	R.SHNRSEEFLIAGK.L	R.SHNRSEEFLIAGK.LNeuAc-Gal-GlcNAc-Man-(GlcNAc-)(NeuAc-GalNAc-Man-)Man-GlcNAc-(Fuc-)GlcNAc-Asn
tr|Q6FGX5|Q6FGX5_HUMAN TIMP metaLLopeptidase inhibitor 1, isoform CRA_a OS=Homo sapiens GN=TIMP1 PE=2 SV=1;tr|Q58P21|Q58P21_HUMAN Tissue inhibitor of metaLLoproteinase 1 (Fragment) OS=Homo sapiens GN=TIMP1 PE=4 SV=1;tr|Q5H9A7|Q5H9A7_HUMAN MetaLLoproteinase inhibitor 1 OS=Homo sapiens GN=TIMP1 PE=2 SV=1;sp|P01033|TIMP1_HUMAN MetaLLoproteinase inhibitor 1 OS=Homo sapiens GN=TIMP1 PE=1 SV=1;tr|B3KQF…	4202.72	R.SHN*RSEEFLIAGK.L	1486.76	101;98;37;101;101	2715.96	NeuAc-Gal-GlcNAc-(Gal-GlcNAc-)Man-(NeuAc-Gal-GlcNAc-Man-)Man-GlcNAc-(Fuc-)GlcNAc-Asn	Complex/Hybrid	45.2781	24742	4.0354	5.85971e+06	R.SHNRSEEFLIAGK.L	R.SHNRSEEFLIAGK.LNeuAc-Gal-GlcNAc-(Gal-GlcNAc-)Man-(NeuAc-Gal-GlcNAc-Man-)Man-GlcNAc-(Fuc-)GlcNAc-Asn
tr|B4DWA8|B4DWA8_HUMAN cDNA FLJ53427, highLy simiLar to GaLectin-3-binding protein OS=Homo sapiens PE=2 SV=1;tr|B4DVE1|B4DVE1_HUMAN cDNA FLJ53478, highLy simiLar to GaLectin-3-binding protein OS=Homo sapiens PE=2 SV=1;tr|B4DI70|B4DI70_HUMAN cDNA FLJ53509, highLy simiLar to GaLectin-3-binding protein OS=Homo sapiens PE=2 SV=1;tr|B3KP88|B3KP88_HUMAN cDNA FLJ31415 fis, cLone NT2NE2000284, highLy sim…	4280.73	K.AAIPSALDTN*SSK.S	1273.65	432;539;379;447;551;451	3007.06	NeuAc-Gal-GlcNAc-Man-(NeuAc-Gal-GlcNAc-(NeuAc-Gal-GlcNAc-)Man-)Man-GlcNAc-(Fuc-)GlcNAc-Asn	Complex/Hybrid	25.9748	24744	2.3935	178789	K.AAIPSALDTNSSK.S	K.AAIPSALDTNSSK.SNeuAc-Gal-GlcNAc-Man-(NeuAc-Gal-GlcNAc-(NeuAc-Gal-GlcNAc-)Man-)Man-GlcNAc-(Fuc-)GlcNAc-Asn
tr|Q6FGX5|Q6FGX5_HUMAN TIMP metaLLopeptidase inhibitor 1, isoform CRA_a OS=Homo sapiens GN=TIMP1 PE=2 SV=1;tr|Q58P21|Q58P21_HUMAN Tissue inhibitor of metaLLoproteinase 1 (Fragment) OS=Homo sapiens GN=TIMP1 PE=4 SV=1;tr|Q5H9A7|Q5H9A7_HUMAN MetaLLoproteinase inhibitor 1 OS=Homo sapiens GN=TIMP1 PE=2 SV=1;sp|P01033|TIMP1_HUMAN MetaLLoproteinase inhibitor 1 OS=Homo sapiens GN=TIMP1 PE=1 SV=1;tr|B3KQF…	3693.57	R.SHN*RSEEFLIAGK.L	1486.76	101;98;37;101;101	2204.77	NeuAc-Gal-GlcNAc-Man-(NeuAc-Gal-GalNAc-Man-)Man-GlcNAc-GlcNAc-Asn	Complex/Hybrid	39.4509	24755	4.0668	409485	R.SHNRSEEFLIAGK.L	R.SHNRSEEFLIAGK.LNeuAc-Gal-GlcNAc-Man-(NeuAc-Gal-GalNAc-Man-)Man-GlcNAc-GlcNAc-Asn
tr|Q6FGX5|Q6FGX5_HUMAN TIMP metaLLopeptidase inhibitor 1, isoform CRA_a OS=Homo sapiens GN=TIMP1 PE=2 SV=1;tr|Q58P21|Q58P21_HUMAN Tissue inhibitor of metaLLoproteinase 1 (Fragment) OS=Homo sapiens GN=TIMP1 PE=4 SV=1;tr|Q5H9A7|Q5H9A7_HUMAN MetaLLoproteinase inhibitor 1 OS=Homo sapiens GN=TIMP1 PE=2 SV=1;sp|P01033|TIMP1_HUMAN MetaLLoproteinase inhibitor 1 OS=Homo sapiens GN=TIMP1 PE=1 SV=1;tr|B3KQF…	4243.73	R.SHN*RSEEFLIAGK.L	1486.74	101;98;37;101;101	2756.99	NeuAc-Gal-GlcNAc-(GlcNAc-)Man-(NeuAc-Gal-GlcNAc-(GlcNAc-)Man)Man-GlcNAc-(Fuc-)GlcNAc-Asn	Complex/Hybrid	51.3092	24758	4.0738	810892	R.SHNRSEEFLIAGK.L	R.SHNRSEEFLIAGK.LNeuAc-Gal-GlcNAc-(GlcNAc-)Man-(NeuAc-Gal-GlcNAc-(GlcNAc-)Man)Man-GlcNAc-(Fuc-)GlcNAc-Asn
tr|Q6FGX5|Q6FGX5_HUMAN TIMP metaLLopeptidase inhibitor 1, isoform CRA_a OS=Homo sapiens GN=TIMP1 PE=2 SV=1;tr|Q58P21|Q58P21_HUMAN Tissue inhibitor of metaLLoproteinase 1 (Fragment) OS=Homo sapiens GN=TIMP1 PE=4 SV=1;tr|Q5H9A7|Q5H9A7_HUMAN MetaLLoproteinase inhibitor 1 OS=Homo sapiens GN=TIMP1 PE=2 SV=1;sp|P01033|TIMP1_HUMAN MetaLLoproteinase inhibitor 1 OS=Homo sapiens GN=TIMP1 PE=1 SV=1;tr|B3KQF…	3895.62	R.SHN*RSEEFLIAGK.L	1486.74	101;98;37;101;101	2407.85	NeuAc-Gal-GlcNAc-Man-(GlcNAc-)(NeuAc-Gal-GlcNAc-Man-)Man-GlcNAc-GlcNAc-Asn	Complex/Hybrid	23.6681	24784	4.1382	96445.1	R.SHNRSEEFLIAGK.L	R.SHNRSEEFLIAGK.LNeuAc-Gal-GlcNAc-Man-(GlcNAc-)(NeuAc-Gal-GlcNAc-Man-)Man-GlcNAc-GlcNAc-Asn
tr|Q6FGX5|Q6FGX5_HUMAN TIMP metaLLopeptidase inhibitor 1, isoform CRA_a OS=Homo sapiens GN=TIMP1 PE=2 SV=1;tr|Q58P21|Q58P21_HUMAN Tissue inhibitor of metaLLoproteinase 1 (Fragment) OS=Homo sapiens GN=TIMP1 PE=4 SV=1;tr|Q5H9A7|Q5H9A7_HUMAN MetaLLoproteinase inhibitor 1 OS=Homo sapiens GN=TIMP1 PE=2 SV=1;sp|P01033|TIMP1_HUMAN MetaLLoproteinase inhibitor 1 OS=Homo sapiens GN=TIMP1 PE=1 SV=1;tr|B3KQF…	3837.58	R.SHN*RSEEFLIAGK.L	1486.76	101;98;37;101;101	2350.83	NeuAc-Gal-GlcNAc-Man-(NeuAc-Gal-GlcNAc-Man-)Man-GlcNAc-(Fuc-)GlcNAc-Asn	Complex/Hybrid	51.2481	24787	4.1464	125754	R.SHNRSEEFLIAGK.L	R.SHNRSEEFLIAGK.LNeuAc-Gal-GlcNAc-Man-(NeuAc-Gal-GlcNAc-Man-)Man-GlcNAc-(Fuc-)GlcNAc-Asn
tr|Q6FGX5|Q6FGX5_HUMAN TIMP metaLLopeptidase inhibitor 1, isoform CRA_a OS=Homo sapiens GN=TIMP1 PE=2 SV=1;tr|Q58P21|Q58P21_HUMAN Tissue inhibitor of metaLLoproteinase 1 (Fragment) OS=Homo sapiens GN=TIMP1 PE=4 SV=1;tr|Q5H9A7|Q5H9A7_HUMAN MetaLLoproteinase inhibitor 1 OS=Homo sapiens GN=TIMP1 PE=2 SV=1;sp|P01033|TIMP1_HUMAN MetaLLoproteinase inhibitor 1 OS=Homo sapiens GN=TIMP1 PE=1 SV=1;tr|B3KQF…	3878.61	R.SHN*RSEEFLIAGK.L	1486.76	101;98;37;101;101	2391.86	NeuAc-Gal-GlcNAc-Man-(GlcNAc-)(NeuAc-GalNAc-Man-)Man-GlcNAc-(Fuc-)GlcNAc-Asn	Complex/Hybrid	45.2781	24788	4.1487	1.19173e+06	R.SHNRSEEFLIAGK.L	R.SHNRSEEFLIAGK.LNeuAc-Gal-GlcNAc-Man-(GlcNAc-)(NeuAc-GalNAc-Man-)Man-GlcNAc-(Fuc-)GlcNAc-Asn
tr|Q5JXB7|Q5JXB7_HUMAN ProcoLLagen-Lysine,2-oxogLutarate 5-dioxygenase 1 (Fragment) OS=Homo sapiens GN=PLOD1 PE=2 SV=1;sp|Q02809|PLOD1_HUMAN ProcoLLagen-Lysine,2-oxogLutarate 5-dioxygenase 1 OS=Homo sapiens GN=PLOD1 PE=1 SV=2;tr|B4DR87|B4DR87_HUMAN ProcoLLagen-Lysine,2-oxogLutarate 5-dioxygenase 1 OS=Homo sapiens GN=PLOD1 PE=2 SV=1;tr|B2R5M9|B2R5M9_HUMAN cDNA, FLJ92537, highLy simiLar to Homo sap…	2778.16	R.EQIN*ITLDHR.C	1237.65	197;197;244;197;160	1540.53	Man-Man-(Man-)Man-(Man-Man-)Man-GlcNAc-GlcNAc-Asn	High mannose	26.4438	24795	5.257	1.32984e+06	R.EQINITLDHR.C	R.EQINITLDHR.CMan-Man-(Man-)Man-(Man-Man-)Man-GlcNAc-GlcNAc-Asn
sp|P10253|LYAG_HUMAN LysosomaL aLpha-gLucosidase OS=Homo sapiens GN=GAA PE=1 SV=4;tr|B7Z5V6|B7Z5V6_HUMAN cDNA FLJ57046, highLy simiLar to LysosomaL aLpha-gLucosidase (EC 3.2.1.20) OS=Homo sapiens PE=2 SV=1	2848.12	R.QVVEN*MTR.A	975.484	390;390	1872.65	NeuAc-Gal-GlcNAc-Man-(Man-(Man-)Man-)Man-GlcNAc-GlcNAc-Asn	Complex/Hybrid	13	12424	0.4257	542408	R.QVVENMTR.A	R.QVVENMTR.ANeuAc-Gal-GlcNAc-Man-(Man-(Man-)Man-)Man-GlcNAc-GlcNAc-Asn
tr|Q6FGX5|Q6FGX5_HUMAN TIMP metaLLopeptidase inhibitor 1, isoform CRA_a OS=Homo sapiens GN=TIMP1 PE=2 SV=1;tr|Q58P21|Q58P21_HUMAN Tissue inhibitor of metaLLoproteinase 1 (Fragment) OS=Homo sapiens GN=TIMP1 PE=4 SV=1;tr|Q5H9A7|Q5H9A7_HUMAN MetaLLoproteinase inhibitor 1 OS=Homo sapiens GN=TIMP1 PE=2 SV=1;sp|P01033|TIMP1_HUMAN MetaLLoproteinase inhibitor 1 OS=Homo sapiens GN=TIMP1 PE=1 SV=1;tr|B3KQF…	3733.57	R.SHN*RSEEFLIAGK.L	1486.75	101;98;37;101;101	2245.8	NeuAc-Gal-GlcNAc-Man-(GalNAc-)(NeuAc-GlcNAc-Man-)Man-GlcNAc-GlcNAc-Asn	Complex/Hybrid	48.8207	24803	4.1847	487497	R.SHNRSEEFLIAGK.L	R.SHNRSEEFLIAGK.LNeuAc-Gal-GlcNAc-Man-(GalNAc-)(NeuAc-GlcNAc-Man-)Man-GlcNAc-GlcNAc-Asn
tr|Q6FGX5|Q6FGX5_HUMAN TIMP metaLLopeptidase inhibitor 1, isoform CRA_a OS=Homo sapiens GN=TIMP1 PE=2 SV=1;tr|Q58P21|Q58P21_HUMAN Tissue inhibitor of metaLLoproteinase 1 (Fragment) OS=Homo sapiens GN=TIMP1 PE=4 SV=1;tr|Q5H9A7|Q5H9A7_HUMAN MetaLLoproteinase inhibitor 1 OS=Homo sapiens GN=TIMP1 PE=2 SV=1;sp|P01033|TIMP1_HUMAN MetaLLoproteinase inhibitor 1 OS=Homo sapiens GN=TIMP1 PE=1 SV=1;tr|B3KQF…	3983.64	R.SHN*RSEEFLIAGK.L	1486.75	101;98;37;101;101	2495.87	NeuAc-Gal-GlcNAc-Man-(NeuAc-Gal-(NeuAc-)GlcNAc-Man-)Man-GlcNAc-GlcNAc-Asn	Complex/Hybrid	37.8156	24804	4.1869	474459	R.SHNRSEEFLIAGK.L	R.SHNRSEEFLIAGK.LNeuAc-Gal-GlcNAc-Man-(NeuAc-Gal-(NeuAc-)GlcNAc-Man-)Man-GlcNAc-GlcNAc-Asn
tr|Q6FGX5|Q6FGX5_HUMAN TIMP metaLLopeptidase inhibitor 1, isoform CRA_a OS=Homo sapiens GN=TIMP1 PE=2 SV=1;tr|Q58P21|Q58P21_HUMAN Tissue inhibitor of metaLLoproteinase 1 (Fragment) OS=Homo sapiens GN=TIMP1 PE=4 SV=1;tr|Q5H9A7|Q5H9A7_HUMAN MetaLLoproteinase inhibitor 1 OS=Homo sapiens GN=TIMP1 PE=2 SV=1;sp|P01033|TIMP1_HUMAN MetaLLoproteinase inhibitor 1 OS=Homo sapiens GN=TIMP1 PE=1 SV=1;tr|B3KQF…	3854.58	R.SHN*RSEEFLIAGK.L	1486.75	101;98;37;101;101	2366.83	NeuAc-Gal-GlcNAc-Man-(NeuAc-(Gal-)Gal-GlcNAc-Man-)Man-GlcNAc-GlcNAc-Asn	Complex/Hybrid	38.5059	24810	4.2009	757426	R.SHNRSEEFLIAGK.L	R.SHNRSEEFLIAGK.LNeuAc-Gal-GlcNAc-Man-(NeuAc-(Gal-)Gal-GlcNAc-Man-)Man-GlcNAc-GlcNAc-Asn
tr|Q6FGX5|Q6FGX5_HUMAN TIMP metaLLopeptidase inhibitor 1, isoform CRA_a OS=Homo sapiens GN=TIMP1 PE=2 SV=1;tr|Q58P21|Q58P21_HUMAN Tissue inhibitor of metaLLoproteinase 1 (Fragment) OS=Homo sapiens GN=TIMP1 PE=4 SV=1;tr|Q5H9A7|Q5H9A7_HUMAN MetaLLoproteinase inhibitor 1 OS=Homo sapiens GN=TIMP1 PE=2 SV=1;sp|P01033|TIMP1_HUMAN MetaLLoproteinase inhibitor 1 OS=Homo sapiens GN=TIMP1 PE=1 SV=1;tr|B3KQF…	3983.65	R.SHN*RSEEFLIAGK.L	1486.76	101;98;37;101;101	2495.87	NeuAc-Gal-GlcNAc-Man-(NeuAc-Gal-(NeuAc-)GlcNAc-Man-)Man-GlcNAc-GlcNAc-Asn	Complex/Hybrid	52.5776	24819	4.2229	567770	R.SHNRSEEFLIAGK.L	R.SHNRSEEFLIAGK.LNeuAc-Gal-GlcNAc-Man-(NeuAc-Gal-(NeuAc-)GlcNAc-Man-)Man-GlcNAc-GlcNAc-Asn
tr|Q6FGX5|Q6FGX5_HUMAN TIMP metaLLopeptidase inhibitor 1, isoform CRA_a OS=Homo sapiens GN=TIMP1 PE=2 SV=1;tr|Q58P21|Q58P21_HUMAN Tissue inhibitor of metaLLoproteinase 1 (Fragment) OS=Homo sapiens GN=TIMP1 PE=4 SV=1;tr|Q5H9A7|Q5H9A7_HUMAN MetaLLoproteinase inhibitor 1 OS=Homo sapiens GN=TIMP1 PE=2 SV=1;sp|P01033|TIMP1_HUMAN MetaLLoproteinase inhibitor 1 OS=Homo sapiens GN=TIMP1 PE=1 SV=1;tr|B3KQF…	3854.57	R.SHN*RSEEFLIAGK.L	1486.77	101;98;37;101;101	2366.83	NeuAc-Gal-GlcNAc-Man-(NeuAc-(Gal-)Gal-GlcNAc-Man-)Man-GlcNAc-GlcNAc-Asn	Complex/Hybrid	15.9635	24822	4.2299	438561	R.SHNRSEEFLIAGK.L	R.SHNRSEEFLIAGK.LNeuAc-Gal-GlcNAc-Man-(NeuAc-(Gal-)Gal-GlcNAc-Man-)Man-GlcNAc-GlcNAc-Asn
tr|Q6FGX5|Q6FGX5_HUMAN TIMP metaLLopeptidase inhibitor 1, isoform CRA_a OS=Homo sapiens GN=TIMP1 PE=2 SV=1;tr|Q58P21|Q58P21_HUMAN Tissue inhibitor of metaLLoproteinase 1 (Fragment) OS=Homo sapiens GN=TIMP1 PE=4 SV=1;tr|Q5H9A7|Q5H9A7_HUMAN MetaLLoproteinase inhibitor 1 OS=Homo sapiens GN=TIMP1 PE=2 SV=1;sp|P01033|TIMP1_HUMAN MetaLLoproteinase inhibitor 1 OS=Homo sapiens GN=TIMP1 PE=1 SV=1;tr|B3KQF…	4186.73	R.SHN*RSEEFLIAGK.L	1486.75	101;98;37;101;101	2698.95	NeuAc-NeuAc-Gal-GlcNAc-Man-(GlcNAc-)(NeuAc-Gal-GlcNAc-Man-)Man-GlcNAc-GlcNAc-Asn	Complex/Hybrid	18.9697	24833	4.2553	827566	R.SHNRSEEFLIAGK.L	R.SHNRSEEFLIAGK.LNeuAc-NeuAc-Gal-GlcNAc-Man-(GlcNAc-)(NeuAc-Gal-GlcNAc-Man-)Man-GlcNAc-GlcNAc-Asn
tr|Q6FGX5|Q6FGX5_HUMAN TIMP metaLLopeptidase inhibitor 1, isoform CRA_a OS=Homo sapiens GN=TIMP1 PE=2 SV=1;tr|Q58P21|Q58P21_HUMAN Tissue inhibitor of metaLLoproteinase 1 (Fragment) OS=Homo sapiens GN=TIMP1 PE=4 SV=1;tr|Q5H9A7|Q5H9A7_HUMAN MetaLLoproteinase inhibitor 1 OS=Homo sapiens GN=TIMP1 PE=2 SV=1;sp|P01033|TIMP1_HUMAN MetaLLoproteinase inhibitor 1 OS=Homo sapiens GN=TIMP1 PE=1 SV=1;tr|B3KQF…	3547.49	R.SHN*RSEEFLIAGK.L	1486.75	101;98;37;101;101	2059.73	NeuAc-Gal-GlcNAc-Man-(Gal-GlcNAc-Man-)Man-GlcNAc-(Fuc-)GlcNAc-Asn	Complex/Hybrid	33.0746	24840	4.2758	1316056	R.SHNRSEEFLIAGK.L	R.SHNRSEEFLIAGK.LNeuAc-Gal-GlcNAc-Man-(Gal-GlcNAc-Man-)Man-GlcNAc-(Fuc-)GlcNAc-Asn
tr|Q6FGX5|Q6FGX5_HUMAN TIMP metaLLopeptidase inhibitor 1, isoform CRA_a OS=Homo sapiens GN=TIMP1 PE=2 SV=1;tr|Q58P21|Q58P21_HUMAN Tissue inhibitor of metaLLoproteinase 1 (Fragment) OS=Homo sapiens GN=TIMP1 PE=4 SV=1;tr|Q5H9A7|Q5H9A7_HUMAN MetaLLoproteinase inhibitor 1 OS=Homo sapiens GN=TIMP1 PE=2 SV=1;sp|P01033|TIMP1_HUMAN MetaLLoproteinase inhibitor 1 OS=Homo sapiens GN=TIMP1 PE=1 SV=1;tr|B3KQF…	3588.53	R.SHN*RSEEFLIAGK.L	1486.74	101;98;37;101;101	2100.76	NeuAc-Gal-GlcNAc-Man-(GlcNAc-)(GlcNAc-Man-)Man-GlcNAc-(Fuc-)GlcNAc-Asn	Complex/Hybrid	35.7142	24855	4.3117	461914	R.SHNRSEEFLIAGK.L	R.SHNRSEEFLIAGK.LNeuAc-Gal-GlcNAc-Man-(GlcNAc-)(GlcNAc-Man-)Man-GlcNAc-(Fuc-)GlcNAc-Asn
tr|Q6FGX5|Q6FGX5_HUMAN TIMP metaLLopeptidase inhibitor 1, isoform CRA_a OS=Homo sapiens GN=TIMP1 PE=2 SV=1;tr|Q58P21|Q58P21_HUMAN Tissue inhibitor of metaLLoproteinase 1 (Fragment) OS=Homo sapiens GN=TIMP1 PE=4 SV=1;tr|Q5H9A7|Q5H9A7_HUMAN MetaLLoproteinase inhibitor 1 OS=Homo sapiens GN=TIMP1 PE=2 SV=1;sp|P01033|TIMP1_HUMAN MetaLLoproteinase inhibitor 1 OS=Homo sapiens GN=TIMP1 PE=1 SV=1;tr|B3KQF…	4243.75	R.SHN*RSEEFLIAGK.L	1486.74	101;98;37;101;101	2756.99	NeuAc-Gal-GlcNAc-(GlcNAc-)Man-(NeuAc-Gal-GlcNAc-(GlcNAc-)Man)Man-GlcNAc-(Fuc-)GlcNAc-Asn	Complex/Hybrid	47.6492	24858	4.3186	499742	R.SHNRSEEFLIAGK.L	R.SHNRSEEFLIAGK.LNeuAc-Gal-GlcNAc-(GlcNAc-)Man-(NeuAc-Gal-GlcNAc-(GlcNAc-)Man)Man-GlcNAc-(Fuc-)GlcNAc-Asn
tr|Q6FGX5|Q6FGX5_HUMAN TIMP metaLLopeptidase inhibitor 1, isoform CRA_a OS=Homo sapiens GN=TIMP1 PE=2 SV=1;tr|Q58P21|Q58P21_HUMAN Tissue inhibitor of metaLLoproteinase 1 (Fragment) OS=Homo sapiens GN=TIMP1 PE=4 SV=1;tr|Q5H9A7|Q5H9A7_HUMAN MetaLLoproteinase inhibitor 1 OS=Homo sapiens GN=TIMP1 PE=2 SV=1;sp|P01033|TIMP1_HUMAN MetaLLoproteinase inhibitor 1 OS=Homo sapiens GN=TIMP1 PE=1 SV=1;tr|B3KQF…	3837.57	R.SHN*RSEEFLIAGK.L	1486.76	101;98;37;101;101	2350.83	NeuAc-Gal-GlcNAc-Man-(NeuAc-Gal-GlcNAc-Man-)Man-GlcNAc-(Fuc-)GlcNAc-Asn	Complex/Hybrid	51.2481	24867	4.3422	959493	R.SHNRSEEFLIAGK.L	R.SHNRSEEFLIAGK.LNeuAc-Gal-GlcNAc-Man-(NeuAc-Gal-GlcNAc-Man-)Man-GlcNAc-(Fuc-)GlcNAc-Asn
sp|Q86SQ4|GP126_HUMAN G-protein coupLed receptor 126 OS=Homo sapiens GN=GPR126 PE=1 SV=3	3237.25	K.SFGGWN*TSGCVAHR.D	1534.67	818	1702.58	Man-Man-(Man-)Man-(Man-(Man-)Man-)Man-GlcNAc-GlcNAc-Asn	High mannose	30.3469	24871	9.0217	4.89773e+06	K.SFGGWNTSGCVAHR.D	K.SFGGWNTSGCVAHR.DMan-Man-(Man-)Man-(Man-(Man-)Man-)Man-GlcNAc-GlcNAc-Asn
tr|Q6FGX5|Q6FGX5_HUMAN TIMP metaLLopeptidase inhibitor 1, isoform CRA_a OS=Homo sapiens GN=TIMP1 PE=2 SV=1;tr|Q58P21|Q58P21_HUMAN Tissue inhibitor of metaLLoproteinase 1 (Fragment) OS=Homo sapiens GN=TIMP1 PE=4 SV=1;tr|Q5H9A7|Q5H9A7_HUMAN MetaLLoproteinase inhibitor 1 OS=Homo sapiens GN=TIMP1 PE=2 SV=1;sp|P01033|TIMP1_HUMAN MetaLLoproteinase inhibitor 1 OS=Homo sapiens GN=TIMP1 PE=1 SV=1;tr|B3KQF…	4026.7	R.SHN*RSEEFLIAGK.L	1486.76	101;98;37;101;101	2539.93	GlcNAc-Gal-GlcNAc-(Gal-GlcNAc-)Man-(GlcNAc-)(Gal-GlcNAc-Man-)Man-GlcNAc-(Fuc-)GlcNAc-Asn	Complex/Hybrid	29.9901	24875	4.3608	370121	R.SHNRSEEFLIAGK.L	R.SHNRSEEFLIAGK.LGlcNAc-Gal-GlcNAc-(Gal-GlcNAc-)Man-(GlcNAc-)(Gal-GlcNAc-Man-)Man-GlcNAc-(Fuc-)GlcNAc-Asn
tr|Q6FGX5|Q6FGX5_HUMAN TIMP metaLLopeptidase inhibitor 1, isoform CRA_a OS=Homo sapiens GN=TIMP1 PE=2 SV=1;tr|Q58P21|Q58P21_HUMAN Tissue inhibitor of metaLLoproteinase 1 (Fragment) OS=Homo sapiens GN=TIMP1 PE=4 SV=1;tr|Q5H9A7|Q5H9A7_HUMAN MetaLLoproteinase inhibitor 1 OS=Homo sapiens GN=TIMP1 PE=2 SV=1;sp|P01033|TIMP1_HUMAN MetaLLoproteinase inhibitor 1 OS=Homo sapiens GN=TIMP1 PE=1 SV=1;tr|B3KQF…	3895.6	R.SHN*RSEEFLIAGK.L	1486.74	101;98;37;101;101	2407.85	NeuAc-Gal-GlcNAc-Man-(GlcNAc-)(NeuAc-Gal-GlcNAc-Man-)Man-GlcNAc-GlcNAc-Asn	Complex/Hybrid	33.995	24876	4.3632	1.14348e+06	R.SHNRSEEFLIAGK.L	R.SHNRSEEFLIAGK.LNeuAc-Gal-GlcNAc-Man-(GlcNAc-)(NeuAc-Gal-GlcNAc-Man-)Man-GlcNAc-GlcNAc-Asn
tr|Q6FGX5|Q6FGX5_HUMAN TIMP metaLLopeptidase inhibitor 1, isoform CRA_a OS=Homo sapiens GN=TIMP1 PE=2 SV=1;tr|Q58P21|Q58P21_HUMAN Tissue inhibitor of metaLLoproteinase 1 (Fragment) OS=Homo sapiens GN=TIMP1 PE=4 SV=1;tr|Q5H9A7|Q5H9A7_HUMAN MetaLLoproteinase inhibitor 1 OS=Homo sapiens GN=TIMP1 PE=2 SV=1;sp|P01033|TIMP1_HUMAN MetaLLoproteinase inhibitor 1 OS=Homo sapiens GN=TIMP1 PE=1 SV=1;tr|B3KQF…	3749.57	R.SHN*RSEEFLIAGK.L	1486.74	101;98;37;101;101	2262.81	NeuAc-Gal-GlcNAc-Man-(GlclNAc-)(Gal-GlcNAc-Man-)Man-GlcNAc-(Fuc-)GlcNAc-Asn	Complex/Hybrid	20.7309	24877	4.3655	332407	R.SHNRSEEFLIAGK.L	R.SHNRSEEFLIAGK.LNeuAc-Gal-GlcNAc-Man-(GlclNAc-)(Gal-GlcNAc-Man-)Man-GlcNAc-(Fuc-)GlcNAc-Asn
tr|Q6FGX5|Q6FGX5_HUMAN TIMP metaLLopeptidase inhibitor 1, isoform CRA_a OS=Homo sapiens GN=TIMP1 PE=2 SV=1;tr|Q58P21|Q58P21_HUMAN Tissue inhibitor of metaLLoproteinase 1 (Fragment) OS=Homo sapiens GN=TIMP1 PE=4 SV=1;tr|Q5H9A7|Q5H9A7_HUMAN MetaLLoproteinase inhibitor 1 OS=Homo sapiens GN=TIMP1 PE=2 SV=1;sp|P01033|TIMP1_HUMAN MetaLLoproteinase inhibitor 1 OS=Homo sapiens GN=TIMP1 PE=1 SV=1;tr|B3KQF…	3693.55	R.SHN*RSEEFLIAGK.L	1486.76	101;98;37;101;101	2204.77	NeuAc-Gal-GlcNAc-Man-(NeuAc-Gal-GalNAc-Man-)Man-GlcNAc-GlcNAc-Asn	Complex/Hybrid	47.0876	24884	4.3829	614013	R.SHNRSEEFLIAGK.L	R.SHNRSEEFLIAGK.LNeuAc-Gal-GlcNAc-Man-(NeuAc-Gal-GalNAc-Man-)Man-GlcNAc-GlcNAc-Asn
tr|Q6FGX5|Q6FGX5_HUMAN TIMP metaLLopeptidase inhibitor 1, isoform CRA_a OS=Homo sapiens GN=TIMP1 PE=2 SV=1;tr|Q58P21|Q58P21_HUMAN Tissue inhibitor of metaLLoproteinase 1 (Fragment) OS=Homo sapiens GN=TIMP1 PE=4 SV=1;tr|Q5H9A7|Q5H9A7_HUMAN MetaLLoproteinase inhibitor 1 OS=Homo sapiens GN=TIMP1 PE=2 SV=1;sp|P01033|TIMP1_HUMAN MetaLLoproteinase inhibitor 1 OS=Homo sapiens GN=TIMP1 PE=1 SV=1;tr|B3KQF…	4026.69	R.SHN*RSEEFLIAGK.L	1486.74	101;98;37;101;101	2539.93	GlcNAc-Gal-GlcNAc-(Gal-GlcNAc-)Man-(GlcNAc-)(Gal-GlcNAc-Man-)Man-GlcNAc-(Fuc-)GlcNAc-Asn	Complex/Hybrid	33.4294	24887	4.3899	538067	R.SHNRSEEFLIAGK.L	R.SHNRSEEFLIAGK.LGlcNAc-Gal-GlcNAc-(Gal-GlcNAc-)Man-(GlcNAc-)(Gal-GlcNAc-Man-)Man-GlcNAc-(Fuc-)GlcNAc-Asn
tr|B4DWA8|B4DWA8_HUMAN cDNA FLJ53427, highLy simiLar to GaLectin-3-binding protein OS=Homo sapiens PE=2 SV=1;tr|B4DVE1|B4DVE1_HUMAN cDNA FLJ53478, highLy simiLar to GaLectin-3-binding protein OS=Homo sapiens PE=2 SV=1;tr|B4DI70|B4DI70_HUMAN cDNA FLJ53509, highLy simiLar to GaLectin-3-binding protein OS=Homo sapiens PE=2 SV=1;tr|B3KP88|B3KP88_HUMAN cDNA FLJ31415 fis, cLone NT2NE2000284, highLy sim…	4645.84	K.AAIPSALDTN*SSK.S	1273.65	432;539;379;447;551;451	3372.19	NeuAc-Gal-GlcNAc-Gal-GlcNAc-(NeuAc-Gal-GlcNAc-)Man-(NeuAc-Gal-GlcNAc-Man-)Man-GlcNAc-(Fuc-)GlcNAc-Asn	Complex/Hybrid	12.7959	24894	2.7593	586253	K.AAIPSALDTNSSK.S	K.AAIPSALDTNSSK.SNeuAc-Gal-GlcNAc-Gal-GlcNAc-(NeuAc-Gal-GlcNAc-)Man-(NeuAc-Gal-GlcNAc-Man-)Man-GlcNAc-(Fuc-)GlcNAc-Asn
tr|Q6FGX5|Q6FGX5_HUMAN TIMP metaLLopeptidase inhibitor 1, isoform CRA_a OS=Homo sapiens GN=TIMP1 PE=2 SV=1;tr|Q58P21|Q58P21_HUMAN Tissue inhibitor of metaLLoproteinase 1 (Fragment) OS=Homo sapiens GN=TIMP1 PE=4 SV=1;tr|Q5H9A7|Q5H9A7_HUMAN MetaLLoproteinase inhibitor 1 OS=Homo sapiens GN=TIMP1 PE=2 SV=1;sp|P01033|TIMP1_HUMAN MetaLLoproteinase inhibitor 1 OS=Homo sapiens GN=TIMP1 PE=1 SV=1;tr|B3KQF…	3999.64	R.SHN*RSEEFLIAGK.L	1486.74	101;98;37;101;101	2512.88	NeuAc-NeuAc-Gal-GlcNAc-Man-(GlcNAc-)(Man-(Man-)Man-)Man-GlcNAc-(Fuc-)GlcNAc-Asn	Complex/Hybrid	26.9595	24897	4.413	302616	R.SHNRSEEFLIAGK.L	R.SHNRSEEFLIAGK.LNeuAc-NeuAc-Gal-GlcNAc-Man-(GlcNAc-)(Man-(Man-)Man-)Man-GlcNAc-(Fuc-)GlcNAc-Asn
tr|Q96QJ4|Q96QJ4_HUMAN GLycoprotein hormones, aLpha poLypeptide OS=Homo sapiens GN=CGA PE=4 SV=1;tr|C0KRQ8|C0KRQ8_HUMAN FoLLicLe-stimuLating hormone aLpha subunit (Fragment) OS=Homo sapiens GN=CGA PE=2 SV=1;sp|P01215|GLHA_HUMAN GLycoprotein hormones aLpha chain OS=Homo sapiens GN=CGA PE=1 SV=1;tr|Q6I9S8|Q6I9S8_HUMAN CGA protein OS=Homo sapiens GN=CGA PE=2 SV=1	5062.04	K.TMLVQKN*VTSESTCCVAK.S	2054.97	76;52;76;76	3007.06	NeuAc-Gal-GlcNAc-Man-(NeuAc-Gal-GlcNAc-(NeuAc-Gal-GlcNAc-)Man-)Man-GlcNAc-(Fuc-)GlcNAc-Asn	Complex/Hybrid	19.5241	24906	4.6516	662542	K.TMLVQKNVTSESTCCVAK.S	K.TMLVQKNVTSESTCCVAK.SNeuAc-Gal-GlcNAc-Man-(NeuAc-Gal-GlcNAc-(NeuAc-Gal-GlcNAc-)Man-)Man-GlcNAc-(Fuc-)GlcNAc-Asn
sp|Q86SQ4|GP126_HUMAN G-protein coupLed receptor 126 OS=Homo sapiens GN=GPR126 PE=1 SV=3	3075.19	K.SFGGWN*TSGCVAHR.D	1534.67	818	1540.53	Man-Man-(Man-)Man-(Man-Man-)Man-GlcNAc-GlcNAc-Asn	High mannose	22.0759	24912	8.9213	1.99673e+06	K.SFGGWNTSGCVAHR.D	K.SFGGWNTSGCVAHR.DMan-Man-(Man-)Man-(Man-Man-)Man-GlcNAc-GlcNAc-Asn
tr|Q6FGX5|Q6FGX5_HUMAN TIMP metaLLopeptidase inhibitor 1, isoform CRA_a OS=Homo sapiens GN=TIMP1 PE=2 SV=1;tr|Q58P21|Q58P21_HUMAN Tissue inhibitor of metaLLoproteinase 1 (Fragment) OS=Homo sapiens GN=TIMP1 PE=4 SV=1;tr|Q5H9A7|Q5H9A7_HUMAN MetaLLoproteinase inhibitor 1 OS=Homo sapiens GN=TIMP1 PE=2 SV=1;sp|P01033|TIMP1_HUMAN MetaLLoproteinase inhibitor 1 OS=Homo sapiens GN=TIMP1 PE=1 SV=1;tr|B3KQF…	3734.57	R.SHN*RSEEFLIAGK.L	1486.76	101;98;37;101;101	2245.8	NeuAc-Gal-GlcNAc-Man-(GalNAc-)(NeuAc-GlcNAc-Man-)Man-GlcNAc-GlcNAc-Asn	Complex/Hybrid	37.9576	24915	4.4599	1.10479e+06	R.SHNRSEEFLIAGK.L	R.SHNRSEEFLIAGK.LNeuAc-Gal-GlcNAc-Man-(GalNAc-)(NeuAc-GlcNAc-Man-)Man-GlcNAc-GlcNAc-Asn
tr|Q6FGX5|Q6FGX5_HUMAN TIMP metaLLopeptidase inhibitor 1, isoform CRA_a OS=Homo sapiens GN=TIMP1 PE=2 SV=1;tr|Q58P21|Q58P21_HUMAN Tissue inhibitor of metaLLoproteinase 1 (Fragment) OS=Homo sapiens GN=TIMP1 PE=4 SV=1;tr|Q5H9A7|Q5H9A7_HUMAN MetaLLoproteinase inhibitor 1 OS=Homo sapiens GN=TIMP1 PE=2 SV=1;sp|P01033|TIMP1_HUMAN MetaLLoproteinase inhibitor 1 OS=Homo sapiens GN=TIMP1 PE=1 SV=1;tr|B3KQF…	3878.61	R.SHN*RSEEFLIAGK.L	1486.76	101;98;37;101;101	2391.86	NeuAc-Gal-GlcNAc-Man-(GlcNAc-)(NeuAc-GalNAc-Man-)Man-GlcNAc-(Fuc-)GlcNAc-Asn	Complex/Hybrid	37.9576	24931	4.5002	477400	R.SHNRSEEFLIAGK.L	R.SHNRSEEFLIAGK.LNeuAc-Gal-GlcNAc-Man-(GlcNAc-)(NeuAc-GalNAc-Man-)Man-GlcNAc-(Fuc-)GlcNAc-Asn
tr|Q6FGX5|Q6FGX5_HUMAN TIMP metaLLopeptidase inhibitor 1, isoform CRA_a OS=Homo sapiens GN=TIMP1 PE=2 SV=1;tr|Q58P21|Q58P21_HUMAN Tissue inhibitor of metaLLoproteinase 1 (Fragment) OS=Homo sapiens GN=TIMP1 PE=4 SV=1;tr|Q5H9A7|Q5H9A7_HUMAN MetaLLoproteinase inhibitor 1 OS=Homo sapiens GN=TIMP1 PE=2 SV=1;sp|P01033|TIMP1_HUMAN MetaLLoproteinase inhibitor 1 OS=Homo sapiens GN=TIMP1 PE=1 SV=1;tr|B3KQF…	4202.72	R.SHN*RSEEFLIAGK.L	1486.75	101;98;37;101;101	2715.96	NeuAc-Gal-GlcNAc-(Gal-GlcNAc-)Man-(NeuAc-Gal-GlcNAc-Man-)Man-GlcNAc-(Fuc-)GlcNAc-Asn	Complex/Hybrid	34.3698	24936	4.5118	934371	R.SHNRSEEFLIAGK.L	R.SHNRSEEFLIAGK.LNeuAc-Gal-GlcNAc-(Gal-GlcNAc-)Man-(NeuAc-Gal-GlcNAc-Man-)Man-GlcNAc-(Fuc-)GlcNAc-Asn
tr|Q6FGX5|Q6FGX5_HUMAN TIMP metaLLopeptidase inhibitor 1, isoform CRA_a OS=Homo sapiens GN=TIMP1 PE=2 SV=1;tr|Q58P21|Q58P21_HUMAN Tissue inhibitor of metaLLoproteinase 1 (Fragment) OS=Homo sapiens GN=TIMP1 PE=4 SV=1;tr|Q5H9A7|Q5H9A7_HUMAN MetaLLoproteinase inhibitor 1 OS=Homo sapiens GN=TIMP1 PE=2 SV=1;sp|P01033|TIMP1_HUMAN MetaLLoproteinase inhibitor 1 OS=Homo sapiens GN=TIMP1 PE=1 SV=1;tr|B3KQF…	3693.57	R.SHN*RSEEFLIAGK.L	1486.76	101;98;37;101;101	2204.77	NeuAc-Gal-GlcNAc-Man-(NeuAc-Gal-GalNAc-Man-)Man-GlcNAc-GlcNAc-Asn	Complex/Hybrid	32.0346	24947	4.5383	1.80114e+06	R.SHNRSEEFLIAGK.L	R.SHNRSEEFLIAGK.LNeuAc-Gal-GlcNAc-Man-(NeuAc-Gal-GalNAc-Man-)Man-GlcNAc-GlcNAc-Asn
tr|Q6FGX5|Q6FGX5_HUMAN TIMP metaLLopeptidase inhibitor 1, isoform CRA_a OS=Homo sapiens GN=TIMP1 PE=2 SV=1;tr|Q58P21|Q58P21_HUMAN Tissue inhibitor of metaLLoproteinase 1 (Fragment) OS=Homo sapiens GN=TIMP1 PE=4 SV=1;tr|Q5H9A7|Q5H9A7_HUMAN MetaLLoproteinase inhibitor 1 OS=Homo sapiens GN=TIMP1 PE=2 SV=1;sp|P01033|TIMP1_HUMAN MetaLLoproteinase inhibitor 1 OS=Homo sapiens GN=TIMP1 PE=1 SV=1;tr|B3KQF…	4243.76	R.SHN*RSEEFLIAGK.L	1486.76	101;98;37;101;101	2756.99	NeuAc-Gal-GlcNAc-(GlcNAc-)Man-(NeuAc-Gal-GlcNAc-(GlcNAc-)Man)Man-GlcNAc-(Fuc-)GlcNAc-Asn	Complex/Hybrid	33.4294	24950	4.5453	4517297	R.SHNRSEEFLIAGK.L	R.SHNRSEEFLIAGK.LNeuAc-Gal-GlcNAc-(GlcNAc-)Man-(NeuAc-Gal-GlcNAc-(GlcNAc-)Man)Man-GlcNAc-(Fuc-)GlcNAc-Asn
tr|Q6FGX5|Q6FGX5_HUMAN TIMP metaLLopeptidase inhibitor 1, isoform CRA_a OS=Homo sapiens GN=TIMP1 PE=2 SV=1;tr|Q58P21|Q58P21_HUMAN Tissue inhibitor of metaLLoproteinase 1 (Fragment) OS=Homo sapiens GN=TIMP1 PE=4 SV=1;tr|Q5H9A7|Q5H9A7_HUMAN MetaLLoproteinase inhibitor 1 OS=Homo sapiens GN=TIMP1 PE=2 SV=1;sp|P01033|TIMP1_HUMAN MetaLLoproteinase inhibitor 1 OS=Homo sapiens GN=TIMP1 PE=1 SV=1;tr|B3KQF…	3547.48	R.SHN*RSEEFLIAGK.L	1486.75	101;98;37;101;101	2059.73	NeuAc-Gal-GlcNAc-Man-(Gal-GlcNAc-Man-)Man-GlcNAc-(Fuc-)GlcNAc-Asn	Complex/Hybrid	36.8855	24955	4.5568	605738	R.SHNRSEEFLIAGK.L	R.SHNRSEEFLIAGK.LNeuAc-Gal-GlcNAc-Man-(Gal-GlcNAc-Man-)Man-GlcNAc-(Fuc-)GlcNAc-Asn
tr|Q96QJ4|Q96QJ4_HUMAN GLycoprotein hormones, aLpha poLypeptide OS=Homo sapiens GN=CGA PE=4 SV=1;tr|C0KRQ8|C0KRQ8_HUMAN FoLLicLe-stimuLating hormone aLpha subunit (Fragment) OS=Homo sapiens GN=CGA PE=2 SV=1;sp|P01215|GLHA_HUMAN GLycoprotein hormones aLpha chain OS=Homo sapiens GN=CGA PE=1 SV=1;tr|Q6I9S8|Q6I9S8_HUMAN CGA protein OS=Homo sapiens GN=CGA PE=2 SV=1	5081.05	K.TMLVQKN*VTSESTCCVAK.S	2054.98	76;52;76;76	3026.09	Gal-GlcNAc-Gal-GlcNAc-Gal-GlcNAc-Gal-GlcNAc-Man-(Gal-Gal-GlcNAc-Man-)Man-GlcNAc-(Fuc-)GlcNAc-Asn	Complex/Hybrid	16.8008	24958	4.7775	28166508	K.TMLVQKNVTSESTCCVAK.S	K.TMLVQKNVTSESTCCVAK.SGal-GlcNAc-Gal-GlcNAc-Gal-GlcNAc-Gal-GlcNAc-Man-(Gal-Gal-GlcNAc-Man-)Man-GlcNAc-(Fuc-)GlcNAc-Asn
tr|Q6FGX5|Q6FGX5_HUMAN TIMP metaLLopeptidase inhibitor 1, isoform CRA_a OS=Homo sapiens GN=TIMP1 PE=2 SV=1;tr|Q58P21|Q58P21_HUMAN Tissue inhibitor of metaLLoproteinase 1 (Fragment) OS=Homo sapiens GN=TIMP1 PE=4 SV=1;tr|Q5H9A7|Q5H9A7_HUMAN MetaLLoproteinase inhibitor 1 OS=Homo sapiens GN=TIMP1 PE=2 SV=1;sp|P01033|TIMP1_HUMAN MetaLLoproteinase inhibitor 1 OS=Homo sapiens GN=TIMP1 PE=1 SV=1;tr|B3KQF…	4040.65	R.SHN*RSEEFLIAGK.L	1486.76	101;98;37;101;101	2553.91	NeuAc-Gal-GlcNAc-Man-(GlcNAc-)(NeuAc-Gal-GlcNAc-Man-)Man-GlcNAc-(Fuc-)GlcNAc-Asn	Complex/Hybrid	41.286	24965	4.5811	482570	R.SHNRSEEFLIAGK.L	R.SHNRSEEFLIAGK.LNeuAc-Gal-GlcNAc-Man-(GlcNAc-)(NeuAc-Gal-GlcNAc-Man-)Man-GlcNAc-(Fuc-)GlcNAc-Asn
tr|Q6FGX5|Q6FGX5_HUMAN TIMP metaLLopeptidase inhibitor 1, isoform CRA_a OS=Homo sapiens GN=TIMP1 PE=2 SV=1;tr|Q58P21|Q58P21_HUMAN Tissue inhibitor of metaLLoproteinase 1 (Fragment) OS=Homo sapiens GN=TIMP1 PE=4 SV=1;tr|Q5H9A7|Q5H9A7_HUMAN MetaLLoproteinase inhibitor 1 OS=Homo sapiens GN=TIMP1 PE=2 SV=1;sp|P01033|TIMP1_HUMAN MetaLLoproteinase inhibitor 1 OS=Homo sapiens GN=TIMP1 PE=1 SV=1;tr|B3KQF…	3587.49	R.SHN*RSEEFLIAGK.L	1486.75	101;98;37;101;101	2100.76	NeuAc-Gal-GlcNAc-Man-(GlcNAc-)(GlcNAc-Man-)Man-GlcNAc-(Fuc-)GlcNAc-Asn	Complex/Hybrid	39.2619	24966	4.5835	348885	R.SHNRSEEFLIAGK.L	R.SHNRSEEFLIAGK.LNeuAc-Gal-GlcNAc-Man-(GlcNAc-)(GlcNAc-Man-)Man-GlcNAc-(Fuc-)GlcNAc-Asn
tr|Q6FGX5|Q6FGX5_HUMAN TIMP metaLLopeptidase inhibitor 1, isoform CRA_a OS=Homo sapiens GN=TIMP1 PE=2 SV=1;tr|Q58P21|Q58P21_HUMAN Tissue inhibitor of metaLLoproteinase 1 (Fragment) OS=Homo sapiens GN=TIMP1 PE=4 SV=1;tr|Q5H9A7|Q5H9A7_HUMAN MetaLLoproteinase inhibitor 1 OS=Homo sapiens GN=TIMP1 PE=2 SV=1;sp|P01033|TIMP1_HUMAN MetaLLoproteinase inhibitor 1 OS=Homo sapiens GN=TIMP1 PE=1 SV=1;tr|B3KQF…	4493.8	R.SHN*RSEEFLIAGK.L	1486.76	101;98;37;101;101	3007.06	NeuAc-Gal-GlcNAc-Man-(NeuAc-Gal-GlcNAc-(NeuAc-Gal-GlcNAc-)Man-)Man-GlcNAc-(Fuc-)GlcNAc-Asn	Complex/Hybrid	36.0517	24971	4.5952	496786	R.SHNRSEEFLIAGK.L	R.SHNRSEEFLIAGK.LNeuAc-Gal-GlcNAc-Man-(NeuAc-Gal-GlcNAc-(NeuAc-Gal-GlcNAc-)Man-)Man-GlcNAc-(Fuc-)GlcNAc-Asn
tr|Q6FGX5|Q6FGX5_HUMAN TIMP metaLLopeptidase inhibitor 1, isoform CRA_a OS=Homo sapiens GN=TIMP1 PE=2 SV=1;tr|Q58P21|Q58P21_HUMAN Tissue inhibitor of metaLLoproteinase 1 (Fragment) OS=Homo sapiens GN=TIMP1 PE=4 SV=1;tr|Q5H9A7|Q5H9A7_HUMAN MetaLLoproteinase inhibitor 1 OS=Homo sapiens GN=TIMP1 PE=2 SV=1;sp|P01033|TIMP1_HUMAN MetaLLoproteinase inhibitor 1 OS=Homo sapiens GN=TIMP1 PE=1 SV=1;tr|B3KQF…	3837.58	R.SHN*RSEEFLIAGK.L	1486.76	101;98;37;101;101	2350.83	NeuAc-Gal-GlcNAc-Man-(NeuAc-Gal-GlcNAc-Man-)Man-GlcNAc-(Fuc-)GlcNAc-Asn	Complex/Hybrid	55.2218	24979	4.6149	88446.7	R.SHNRSEEFLIAGK.L	R.SHNRSEEFLIAGK.LNeuAc-Gal-GlcNAc-Man-(NeuAc-Gal-GlcNAc-Man-)Man-GlcNAc-(Fuc-)GlcNAc-Asn
tr|Q6FGX5|Q6FGX5_HUMAN TIMP metaLLopeptidase inhibitor 1, isoform CRA_a OS=Homo sapiens GN=TIMP1 PE=2 SV=1;tr|Q58P21|Q58P21_HUMAN Tissue inhibitor of metaLLoproteinase 1 (Fragment) OS=Homo sapiens GN=TIMP1 PE=4 SV=1;tr|Q5H9A7|Q5H9A7_HUMAN MetaLLoproteinase inhibitor 1 OS=Homo sapiens GN=TIMP1 PE=2 SV=1;sp|P01033|TIMP1_HUMAN MetaLLoproteinase inhibitor 1 OS=Homo sapiens GN=TIMP1 PE=1 SV=1;tr|B3KQF…	3878.59	R.SHN*RSEEFLIAGK.L	1486.76	101;98;37;101;101	2391.86	NeuAc-Gal-GlcNAc-Man-(GlcNAc-)(NeuAc-GalNAc-Man-)Man-GlcNAc-(Fuc-)GlcNAc-Asn	Complex/Hybrid	49.007	24980	4.6173	197340	R.SHNRSEEFLIAGK.L	R.SHNRSEEFLIAGK.LNeuAc-Gal-GlcNAc-Man-(GlcNAc-)(NeuAc-GalNAc-Man-)Man-GlcNAc-(Fuc-)GlcNAc-Asn
tr|Q6FGX5|Q6FGX5_HUMAN TIMP metaLLopeptidase inhibitor 1, isoform CRA_a OS=Homo sapiens GN=TIMP1 PE=2 SV=1;tr|Q58P21|Q58P21_HUMAN Tissue inhibitor of metaLLoproteinase 1 (Fragment) OS=Homo sapiens GN=TIMP1 PE=4 SV=1;tr|Q5H9A7|Q5H9A7_HUMAN MetaLLoproteinase inhibitor 1 OS=Homo sapiens GN=TIMP1 PE=2 SV=1;sp|P01033|TIMP1_HUMAN MetaLLoproteinase inhibitor 1 OS=Homo sapiens GN=TIMP1 PE=1 SV=1;tr|B3KQF…	3733.57	R.SHN*RSEEFLIAGK.L	1486.76	101;98;37;101;101	2245.8	NeuAc-Gal-GlcNAc-Man-(GalNAc-)(NeuAc-GlcNAc-Man-)Man-GlcNAc-GlcNAc-Asn	Complex/Hybrid	45.1071	24995	4.6559	515409	R.SHNRSEEFLIAGK.L	R.SHNRSEEFLIAGK.LNeuAc-Gal-GlcNAc-Man-(GalNAc-)(NeuAc-GlcNAc-Man-)Man-GlcNAc-GlcNAc-Asn
tr|C9JH19|C9JH19_HUMAN Cathepsin D Light chain (Fragment) OS=Homo sapiens GN=CTSD PE=2 SV=1;tr|F8WD96|F8WD96_HUMAN Cathepsin D Light chain OS=Homo sapiens GN=CTSD PE=2 SV=1;tr|H7C469|H7C469_HUMAN Uncharacterized protein (Fragment) OS=Homo sapiens PE=3 SV=1;sp|P07339|CATD_HUMAN Cathepsin D OS=Homo sapiens GN=CTSD PE=1 SV=1	2777.22	K.GSLSYLN*VTRK.A	1236.67	248;263;134;263	1540.53	Man-Man-(Man-)Man-(Man-Man-)Man-GlcNAc-GlcNAc-Asn	High mannose	26.4438	24996	7.2887	254443	K.GSLSYLNVTRK.A	K.GSLSYLNVTRK.AMan-Man-(Man-)Man-(Man-Man-)Man-GlcNAc-GlcNAc-Asn
tr|Q6FGX5|Q6FGX5_HUMAN TIMP metaLLopeptidase inhibitor 1, isoform CRA_a OS=Homo sapiens GN=TIMP1 PE=2 SV=1;tr|Q58P21|Q58P21_HUMAN Tissue inhibitor of metaLLoproteinase 1 (Fragment) OS=Homo sapiens GN=TIMP1 PE=4 SV=1;tr|Q5H9A7|Q5H9A7_HUMAN MetaLLoproteinase inhibitor 1 OS=Homo sapiens GN=TIMP1 PE=2 SV=1;sp|P01033|TIMP1_HUMAN MetaLLoproteinase inhibitor 1 OS=Homo sapiens GN=TIMP1 PE=1 SV=1;tr|B3KQF…	3854.58	R.SHN*RSEEFLIAGK.L	1486.76	101;98;37;101;101	2366.83	NeuAc-Gal-GlcNAc-Man-(NeuAc-(Gal-)Gal-GlcNAc-Man-)Man-GlcNAc-GlcNAc-Asn	Complex/Hybrid	38.5059	25002	4.6721	223700	R.SHNRSEEFLIAGK.L	R.SHNRSEEFLIAGK.LNeuAc-Gal-GlcNAc-Man-(NeuAc-(Gal-)Gal-GlcNAc-Man-)Man-GlcNAc-GlcNAc-Asn
tr|Q6FGX5|Q6FGX5_HUMAN TIMP metaLLopeptidase inhibitor 1, isoform CRA_a OS=Homo sapiens GN=TIMP1 PE=2 SV=1;tr|Q58P21|Q58P21_HUMAN Tissue inhibitor of metaLLoproteinase 1 (Fragment) OS=Homo sapiens GN=TIMP1 PE=4 SV=1;tr|Q5H9A7|Q5H9A7_HUMAN MetaLLoproteinase inhibitor 1 OS=Homo sapiens GN=TIMP1 PE=2 SV=1;sp|P01033|TIMP1_HUMAN MetaLLoproteinase inhibitor 1 OS=Homo sapiens GN=TIMP1 PE=1 SV=1;tr|B3KQF…	3983.64	R.SHN*RSEEFLIAGK.L	1486.75	101;98;37;101;101	2495.87	NeuAc-Gal-GlcNAc-Man-(NeuAc-Gal-(NeuAc-)GlcNAc-Man-)Man-GlcNAc-GlcNAc-Asn	Complex/Hybrid	48.8207	25011	4.6941	94106.5	R.SHNRSEEFLIAGK.L	R.SHNRSEEFLIAGK.LNeuAc-Gal-GlcNAc-Man-(NeuAc-Gal-(NeuAc-)GlcNAc-Man-)Man-GlcNAc-GlcNAc-Asn
tr|C9JIZ6|C9JIZ6_HUMAN PuLmonary surfactant-associated protein A2 OS=Homo sapiens GN=PSAP PE=2 SV=1;tr|B1AVU8|B1AVU8_HUMAN Saposin-D OS=Homo sapiens GN=PSAP PE=2 SV=1;tr|Q53FJ5|Q53FJ5_HUMAN Prosaposin (Variant Gaucher disease and variant metachromatic Leukodystrophy) variant (Fragment) OS=Homo sapiens PE=2 SV=1;tr|B4DRB7|B4DRB7_HUMAN cDNA FLJ54136, highLy simiLar to Proactivator poLypeptide OS=Ho…	2848.15	K.TCDWLPKPN*M#SASCK.E	1809.79	101;101;101;101;101;104;26	1038.38	Man-(Man-)Man-GlcNAc-(Fuc-)GlcNAc-Asn	High mannose	17.5988	25014	7.1502	406156	K.TCDWLPKPNMSASCK.E	K.TCDWLPKPNMSASCK.EMan-(Man-)Man-GlcNAc-(Fuc-)GlcNAc-Asn
sp|Q86SQ4|GP126_HUMAN G-protein coupLed receptor 126 OS=Homo sapiens GN=GPR126 PE=1 SV=3	3498.43	K.ILSN*LSCNVK.G	1146.6	324	2350.83	NeuAc-Gal-GlcNAc-Man-(NeuAc-Gal-GlcNAc-Man-)Man-GlcNAc-(Fuc-)GlcNAc-Asn	Complex/Hybrid	30.4977	25015	2.8213	323162	K.ILSNLSCNVK.G	K.ILSNLSCNVK.GNeuAc-Gal-GlcNAc-Man-(NeuAc-Gal-GlcNAc-Man-)Man-GlcNAc-(Fuc-)GlcNAc-Asn
tr|Q6FGX5|Q6FGX5_HUMAN TIMP metaLLopeptidase inhibitor 1, isoform CRA_a OS=Homo sapiens GN=TIMP1 PE=2 SV=1;tr|Q58P21|Q58P21_HUMAN Tissue inhibitor of metaLLoproteinase 1 (Fragment) OS=Homo sapiens GN=TIMP1 PE=4 SV=1;tr|Q5H9A7|Q5H9A7_HUMAN MetaLLoproteinase inhibitor 1 OS=Homo sapiens GN=TIMP1 PE=2 SV=1;sp|P01033|TIMP1_HUMAN MetaLLoproteinase inhibitor 1 OS=Homo sapiens GN=TIMP1 PE=1 SV=1;tr|B3KQF…	4040.68	R.SHN*RSEEFLIAGK.L	1486.77	101;98;37;101;101	2553.91	NeuAc-Gal-GlcNAc-Man-(GlcNAc-)(NeuAc-Gal-GlcNAc-Man-)Man-GlcNAc-(Fuc-)GlcNAc-Asn	Complex/Hybrid	27.1509	25017	4.7081	178128	R.SHNRSEEFLIAGK.L	R.SHNRSEEFLIAGK.LNeuAc-Gal-GlcNAc-Man-(GlcNAc-)(NeuAc-Gal-GlcNAc-Man-)Man-GlcNAc-(Fuc-)GlcNAc-Asn
tr|Q59E99|Q59E99_HUMAN Thrombospondin 1 variant (Fragment) OS=Homo sapiens PE=2 SV=1;tr|B4E3J7|B4E3J7_HUMAN cDNA FLJ51203, highLy simiLar to Thrombospondin-1 OS=Homo sapiens PE=2 SV=1;gi|CON_IPI00696401.1|TREMBL:Q28194 (Bos taurus) Thrombospondin-1;sp|P07996|TSP1_HUMAN Thrombospondin-1 OS=Homo sapiens GN=THBS1 PE=1 SV=2	3425.44	K.VVN*STTGPGEHLR.N	1365.69	1122;982;1067;1067	2059.73	NeuAc-Gal-GlcNAc-Man-(Gal-GlcNAc-Man-)Man-GlcNAc-(Fuc-)GlcNAc-Asn	Complex/Hybrid	14.4899	12441	5.6486	493762	K.VVNSTTGPGEHLR.N	K.VVNSTTGPGEHLR.NNeuAc-Gal-GlcNAc-Man-(Gal-GlcNAc-Man-)Man-GlcNAc-(Fuc-)GlcNAc-Asn
tr|Q6FGX5|Q6FGX5_HUMAN TIMP metaLLopeptidase inhibitor 1, isoform CRA_a OS=Homo sapiens GN=TIMP1 PE=2 SV=1;tr|Q58P21|Q58P21_HUMAN Tissue inhibitor of metaLLoproteinase 1 (Fragment) OS=Homo sapiens GN=TIMP1 PE=4 SV=1;tr|Q5H9A7|Q5H9A7_HUMAN MetaLLoproteinase inhibitor 1 OS=Homo sapiens GN=TIMP1 PE=2 SV=1;sp|P01033|TIMP1_HUMAN MetaLLoproteinase inhibitor 1 OS=Homo sapiens GN=TIMP1 PE=1 SV=1;tr|B3KQF…	3546.49	R.SHN*RSEEFLIAGK.L	1486.76	101;98;37;101;101	2059.73	NeuAc-Gal-GlcNAc-Man-(Gal-GlcNAc-Man-)Man-GlcNAc-(Fuc-)GlcNAc-Asn	Complex/Hybrid	40.0638	25027	4.7325	482142	R.SHNRSEEFLIAGK.L	R.SHNRSEEFLIAGK.LNeuAc-Gal-GlcNAc-Man-(Gal-GlcNAc-Man-)Man-GlcNAc-(Fuc-)GlcNAc-Asn
tr|Q6FGX5|Q6FGX5_HUMAN TIMP metaLLopeptidase inhibitor 1, isoform CRA_a OS=Homo sapiens GN=TIMP1 PE=2 SV=1;tr|Q58P21|Q58P21_HUMAN Tissue inhibitor of metaLLoproteinase 1 (Fragment) OS=Homo sapiens GN=TIMP1 PE=4 SV=1;tr|Q5H9A7|Q5H9A7_HUMAN MetaLLoproteinase inhibitor 1 OS=Homo sapiens GN=TIMP1 PE=2 SV=1;sp|P01033|TIMP1_HUMAN MetaLLoproteinase inhibitor 1 OS=Homo sapiens GN=TIMP1 PE=1 SV=1;tr|B3KQF…	3983.64	R.SHN*RSEEFLIAGK.L	1486.75	101;98;37;101;101	2495.87	NeuAc-Gal-GlcNAc-Man-(NeuAc-Gal-(NeuAc-)GlcNAc-Man-)Man-GlcNAc-GlcNAc-Asn	Complex/Hybrid	41.4381	25030	4.7395	416764	R.SHNRSEEFLIAGK.L	R.SHNRSEEFLIAGK.LNeuAc-Gal-GlcNAc-Man-(NeuAc-Gal-(NeuAc-)GlcNAc-Man-)Man-GlcNAc-GlcNAc-Asn
sp|Q86SQ4|GP126_HUMAN G-protein coupLed receptor 126 OS=Homo sapiens GN=GPR126 PE=1 SV=3	3498.42	K.ILSN*LSCNVK.G	1146.61	324	2350.83	NeuAc-Gal-GlcNAc-Man-(NeuAc-Gal-GlcNAc-Man-)Man-GlcNAc-(Fuc-)GlcNAc-Asn	Complex/Hybrid	37.5426	25033	2.7784	708177	K.ILSNLSCNVK.G	K.ILSNLSCNVK.GNeuAc-Gal-GlcNAc-Man-(NeuAc-Gal-GlcNAc-Man-)Man-GlcNAc-(Fuc-)GlcNAc-Asn
tr|Q6FGX5|Q6FGX5_HUMAN TIMP metaLLopeptidase inhibitor 1, isoform CRA_a OS=Homo sapiens GN=TIMP1 PE=2 SV=1;tr|Q58P21|Q58P21_HUMAN Tissue inhibitor of metaLLoproteinase 1 (Fragment) OS=Homo sapiens GN=TIMP1 PE=4 SV=1;tr|Q5H9A7|Q5H9A7_HUMAN MetaLLoproteinase inhibitor 1 OS=Homo sapiens GN=TIMP1 PE=2 SV=1;sp|P01033|TIMP1_HUMAN MetaLLoproteinase inhibitor 1 OS=Homo sapiens GN=TIMP1 PE=1 SV=1;tr|B3KQF…	3936.65	R.SHN*RSEEFLIAGK.L	1486.76	101;98;37;101;101	2448.88	NeuAc-NeuAc-Gal-GlcNAc-(GlcNAc-)Man-(GlcNAc-(GlcNAc-)Man-)Man-GlcNAc-GlcNAc-Asn	Complex/Hybrid	19.5241	25040	4.7626	522450	R.SHNRSEEFLIAGK.L	R.SHNRSEEFLIAGK.LNeuAc-NeuAc-Gal-GlcNAc-(GlcNAc-)Man-(GlcNAc-(GlcNAc-)Man-)Man-GlcNAc-GlcNAc-Asn
tr|Q6FGX5|Q6FGX5_HUMAN TIMP metaLLopeptidase inhibitor 1, isoform CRA_a OS=Homo sapiens GN=TIMP1 PE=2 SV=1;tr|Q58P21|Q58P21_HUMAN Tissue inhibitor of metaLLoproteinase 1 (Fragment) OS=Homo sapiens GN=TIMP1 PE=4 SV=1;tr|Q5H9A7|Q5H9A7_HUMAN MetaLLoproteinase inhibitor 1 OS=Homo sapiens GN=TIMP1 PE=2 SV=1;sp|P01033|TIMP1_HUMAN MetaLLoproteinase inhibitor 1 OS=Homo sapiens GN=TIMP1 PE=1 SV=1;tr|B3KQF…	3588.53	R.SHN*RSEEFLIAGK.L	1486.75	101;98;37;101;101	2100.76	NeuAc-Gal-GlcNAc-Man-(GlcNAc-)(GlcNAc-Man-)Man-GlcNAc-(Fuc-)GlcNAc-Asn	Complex/Hybrid	39.4509	25044	4.7757	730135	R.SHNRSEEFLIAGK.L	R.SHNRSEEFLIAGK.LNeuAc-Gal-GlcNAc-Man-(GlcNAc-)(GlcNAc-Man-)Man-GlcNAc-(Fuc-)GlcNAc-Asn
tr|F5H2L1|F5H2L1_HUMAN G-protein-coupLed receptor 126 (Fragment) OS=Homo sapiens GN=GPR126 PE=2 SV=1;sp|Q86SQ4|GP126_HUMAN G-protein coupLed receptor 126 OS=Homo sapiens GN=GPR126 PE=1 SV=3	3259.32	K.KGFN*ASYIR.V	1054.56	142;143	2204.77	NeuAc-Gal-GlcNAc-Man-(NeuAc-Gal-GalNAc-Man-)Man-GlcNAc-GlcNAc-Asn	Complex/Hybrid	23.942	25049	6.3453	420677	K.KGFNASYIR.V	K.KGFNASYIR.VNeuAc-Gal-GlcNAc-Man-(NeuAc-Gal-GalNAc-Man-)Man-GlcNAc-GlcNAc-Asn
tr|Q6FGX5|Q6FGX5_HUMAN TIMP metaLLopeptidase inhibitor 1, isoform CRA_a OS=Homo sapiens GN=TIMP1 PE=2 SV=1;tr|Q58P21|Q58P21_HUMAN Tissue inhibitor of metaLLoproteinase 1 (Fragment) OS=Homo sapiens GN=TIMP1 PE=4 SV=1;tr|Q5H9A7|Q5H9A7_HUMAN MetaLLoproteinase inhibitor 1 OS=Homo sapiens GN=TIMP1 PE=2 SV=1;sp|P01033|TIMP1_HUMAN MetaLLoproteinase inhibitor 1 OS=Homo sapiens GN=TIMP1 PE=1 SV=1;tr|B3KQF…	3837.57	R.SHN*RSEEFLIAGK.L	1486.76	101;98;37;101;101	2350.83	NeuAc-Gal-GlcNAc-Man-(NeuAc-Gal-GlcNAc-Man-)Man-GlcNAc-(Fuc-)GlcNAc-Asn	Complex/Hybrid	47.3274	25059	4.8117	237703	R.SHNRSEEFLIAGK.L	R.SHNRSEEFLIAGK.LNeuAc-Gal-GlcNAc-Man-(NeuAc-Gal-GlcNAc-Man-)Man-GlcNAc-(Fuc-)GlcNAc-Asn
sp|Q86SQ4|GP126_HUMAN G-protein coupLed receptor 126 OS=Homo sapiens GN=GPR126 PE=1 SV=3	3237.24	K.SFGGWN*TSGCVAHR.D	1534.67	818	1702.58	Man-Man-(Man-)Man-(Man-(Man-)Man-)Man-GlcNAc-GlcNAc-Asn	High mannose	30.3469	25062	8.5545	18388822	K.SFGGWNTSGCVAHR.D	K.SFGGWNTSGCVAHR.DMan-Man-(Man-)Man-(Man-(Man-)Man-)Man-GlcNAc-GlcNAc-Asn
tr|Q6FGX5|Q6FGX5_HUMAN TIMP metaLLopeptidase inhibitor 1, isoform CRA_a OS=Homo sapiens GN=TIMP1 PE=2 SV=1;tr|Q58P21|Q58P21_HUMAN Tissue inhibitor of metaLLoproteinase 1 (Fragment) OS=Homo sapiens GN=TIMP1 PE=4 SV=1;tr|Q5H9A7|Q5H9A7_HUMAN MetaLLoproteinase inhibitor 1 OS=Homo sapiens GN=TIMP1 PE=2 SV=1;sp|P01033|TIMP1_HUMAN MetaLLoproteinase inhibitor 1 OS=Homo sapiens GN=TIMP1 PE=1 SV=1;tr|B3KQF…	3693.55	R.SHN*RSEEFLIAGK.L	1486.76	101;98;37;101;101	2204.77	NeuAc-Gal-GlcNAc-Man-(NeuAc-Gal-GalNAc-Man-)Man-GlcNAc-GlcNAc-Asn	Complex/Hybrid	54.9337	25076	4.8523	162182	R.SHNRSEEFLIAGK.L	R.SHNRSEEFLIAGK.LNeuAc-Gal-GlcNAc-Man-(NeuAc-Gal-GalNAc-Man-)Man-GlcNAc-GlcNAc-Asn
tr|Q6FGX5|Q6FGX5_HUMAN TIMP metaLLopeptidase inhibitor 1, isoform CRA_a OS=Homo sapiens GN=TIMP1 PE=2 SV=1;tr|Q58P21|Q58P21_HUMAN Tissue inhibitor of metaLLoproteinase 1 (Fragment) OS=Homo sapiens GN=TIMP1 PE=4 SV=1;tr|Q5H9A7|Q5H9A7_HUMAN MetaLLoproteinase inhibitor 1 OS=Homo sapiens GN=TIMP1 PE=2 SV=1;sp|P01033|TIMP1_HUMAN MetaLLoproteinase inhibitor 1 OS=Homo sapiens GN=TIMP1 PE=1 SV=1;tr|B3KQF…	4244.76	R.SHN*RSEEFLIAGK.L	1486.75	101;98;37;101;101	2756.99	NeuAc-Gal-GlcNAc-(GlcNAc-)Man-(NeuAc-Gal-GlcNAc-(GlcNAc-)Man)Man-GlcNAc-(Fuc-)GlcNAc-Asn	Complex/Hybrid	29.7042	25088	4.8802	279600	R.SHNRSEEFLIAGK.L	R.SHNRSEEFLIAGK.LNeuAc-Gal-GlcNAc-(GlcNAc-)Man-(NeuAc-Gal-GlcNAc-(GlcNAc-)Man)Man-GlcNAc-(Fuc-)GlcNAc-Asn
tr|Q6FGX5|Q6FGX5_HUMAN TIMP metaLLopeptidase inhibitor 1, isoform CRA_a OS=Homo sapiens GN=TIMP1 PE=2 SV=1;tr|Q58P21|Q58P21_HUMAN Tissue inhibitor of metaLLoproteinase 1 (Fragment) OS=Homo sapiens GN=TIMP1 PE=4 SV=1;tr|Q5H9A7|Q5H9A7_HUMAN MetaLLoproteinase inhibitor 1 OS=Homo sapiens GN=TIMP1 PE=2 SV=1;sp|P01033|TIMP1_HUMAN MetaLLoproteinase inhibitor 1 OS=Homo sapiens GN=TIMP1 PE=1 SV=1;tr|B3KQF…	3587.5	R.SHN*RSEEFLIAGK.L	1486.77	101;98;37;101;101	2100.76	NeuAc-Gal-GlcNAc-Man-(GlcNAc-)(GlcNAc-Man-)Man-GlcNAc-(Fuc-)GlcNAc-Asn	Complex/Hybrid	35.5445	25094	4.8953	1.51349e+06	R.SHNRSEEFLIAGK.L	R.SHNRSEEFLIAGK.LNeuAc-Gal-GlcNAc-Man-(GlcNAc-)(GlcNAc-Man-)Man-GlcNAc-(Fuc-)GlcNAc-Asn
sp|P30530|UFO_HUMAN Tyrosine-protein kinase receptor UFO OS=Homo sapiens GN=AXL PE=1 SV=3	3023.26	R.SLHVPGLN*K.T	963.555	198	2059.73	NeuAc-Gal-GlcNAc-Man-(Gal-GlcNAc-Man-)Man-GlcNAc-(Fuc-)GlcNAc-Asn	Complex/Hybrid	40.0638	25095	3.8253	7156157	R.SLHVPGLNK.T	R.SLHVPGLNK.TNeuAc-Gal-GlcNAc-Man-(Gal-GlcNAc-Man-)Man-GlcNAc-(Fuc-)GlcNAc-Asn
tr|Q6FGX5|Q6FGX5_HUMAN TIMP metaLLopeptidase inhibitor 1, isoform CRA_a OS=Homo sapiens GN=TIMP1 PE=2 SV=1;tr|Q58P21|Q58P21_HUMAN Tissue inhibitor of metaLLoproteinase 1 (Fragment) OS=Homo sapiens GN=TIMP1 PE=4 SV=1;tr|Q5H9A7|Q5H9A7_HUMAN MetaLLoproteinase inhibitor 1 OS=Homo sapiens GN=TIMP1 PE=2 SV=1;sp|P01033|TIMP1_HUMAN MetaLLoproteinase inhibitor 1 OS=Homo sapiens GN=TIMP1 PE=1 SV=1;tr|B3KQF…	4026.7	R.SHN*RSEEFLIAGK.L	1486.76	101;98;37;101;101	2539.93	GlcNAc-Gal-GlcNAc-(Gal-GlcNAc-)Man-(GlcNAc-)(Gal-GlcNAc-Man-)Man-GlcNAc-(Fuc-)GlcNAc-Asn	Complex/Hybrid	33.4294	25105	4.9208	596686	R.SHNRSEEFLIAGK.L	R.SHNRSEEFLIAGK.LGlcNAc-Gal-GlcNAc-(Gal-GlcNAc-)Man-(GlcNAc-)(Gal-GlcNAc-Man-)Man-GlcNAc-(Fuc-)GlcNAc-Asn
tr|Q6FGX5|Q6FGX5_HUMAN TIMP metaLLopeptidase inhibitor 1, isoform CRA_a OS=Homo sapiens GN=TIMP1 PE=2 SV=1;tr|Q58P21|Q58P21_HUMAN Tissue inhibitor of metaLLoproteinase 1 (Fragment) OS=Homo sapiens GN=TIMP1 PE=4 SV=1;tr|Q5H9A7|Q5H9A7_HUMAN MetaLLoproteinase inhibitor 1 OS=Homo sapiens GN=TIMP1 PE=2 SV=1;sp|P01033|TIMP1_HUMAN MetaLLoproteinase inhibitor 1 OS=Homo sapiens GN=TIMP1 PE=1 SV=1;tr|B3KQF…	3733.57	R.SHN*RSEEFLIAGK.L	1486.77	101;98;37;101;101	2245.8	NeuAc-Gal-GlcNAc-Man-(GalNAc-)(NeuAc-GlcNAc-Man-)Man-GlcNAc-GlcNAc-Asn	Complex/Hybrid	36.801	25107	4.9285	1.34253e+06	R.SHNRSEEFLIAGK.L	R.SHNRSEEFLIAGK.LNeuAc-Gal-GlcNAc-Man-(GalNAc-)(NeuAc-GlcNAc-Man-)Man-GlcNAc-GlcNAc-Asn
sp|Q86SQ4|GP126_HUMAN G-protein coupLed receptor 126 OS=Homo sapiens GN=GPR126 PE=1 SV=3	3075.19	K.SFGGWN*TSGCVAHR.D	1534.67	818	1540.53	Man-Man-(Man-)Man-(Man-Man-)Man-GlcNAc-GlcNAc-Asn	High mannose	26.4438	25109	8.4402	290603	K.SFGGWNTSGCVAHR.D	K.SFGGWNTSGCVAHR.DMan-Man-(Man-)Man-(Man-Man-)Man-GlcNAc-GlcNAc-Asn
tr|Q6FGX5|Q6FGX5_HUMAN TIMP metaLLopeptidase inhibitor 1, isoform CRA_a OS=Homo sapiens GN=TIMP1 PE=2 SV=1;tr|Q58P21|Q58P21_HUMAN Tissue inhibitor of metaLLoproteinase 1 (Fragment) OS=Homo sapiens GN=TIMP1 PE=4 SV=1;tr|Q5H9A7|Q5H9A7_HUMAN MetaLLoproteinase inhibitor 1 OS=Homo sapiens GN=TIMP1 PE=2 SV=1;sp|P01033|TIMP1_HUMAN MetaLLoproteinase inhibitor 1 OS=Homo sapiens GN=TIMP1 PE=1 SV=1;tr|B3KQF…	3878.6	R.SHN*RSEEFLIAGK.L	1486.77	101;98;37;101;101	2391.86	NeuAc-Gal-GlcNAc-Man-(GlcNAc-)(NeuAc-GalNAc-Man-)Man-GlcNAc-(Fuc-)GlcNAc-Asn	Complex/Hybrid	34.3698	25123	4.9667	1.70827e+06	R.SHNRSEEFLIAGK.L	R.SHNRSEEFLIAGK.LNeuAc-Gal-GlcNAc-Man-(GlcNAc-)(NeuAc-GalNAc-Man-)Man-GlcNAc-(Fuc-)GlcNAc-Asn
tr|Q6FGX5|Q6FGX5_HUMAN TIMP metaLLopeptidase inhibitor 1, isoform CRA_a OS=Homo sapiens GN=TIMP1 PE=2 SV=1;tr|Q58P21|Q58P21_HUMAN Tissue inhibitor of metaLLoproteinase 1 (Fragment) OS=Homo sapiens GN=TIMP1 PE=4 SV=1;tr|Q5H9A7|Q5H9A7_HUMAN MetaLLoproteinase inhibitor 1 OS=Homo sapiens GN=TIMP1 PE=2 SV=1;sp|P01033|TIMP1_HUMAN MetaLLoproteinase inhibitor 1 OS=Homo sapiens GN=TIMP1 PE=1 SV=1;tr|B3KQF…	4203.73	R.SHN*RSEEFLIAGK.L	1486.76	101;98;37;101;101	2715.96	NeuAc-Gal-GlcNAc-(Gal-GlcNAc-)Man-(NeuAc-Gal-GlcNAc-Man-)Man-GlcNAc-(Fuc-)GlcNAc-Asn	Complex/Hybrid	32.736	25127	4.9759	5.49593e+06	R.SHNRSEEFLIAGK.L	R.SHNRSEEFLIAGK.LNeuAc-Gal-GlcNAc-(Gal-GlcNAc-)Man-(NeuAc-Gal-GlcNAc-Man-)Man-GlcNAc-(Fuc-)GlcNAc-Asn
sp|Q86SQ4|GP126_HUMAN G-protein coupLed receptor 126 OS=Homo sapiens GN=GPR126 PE=1 SV=3	3514.47	K.ILSN*LSCNVK.G	1146.6	324	2366.83	NeuAc-Gal-GlcNAc-Man-(NeuAc-(Gal-)Gal-GlcNAc-Man-)Man-GlcNAc-GlcNAc-Asn	Complex/Hybrid	38.5059	25129	2.5442	89615.2	K.ILSNLSCNVK.G	K.ILSNLSCNVK.GNeuAc-Gal-GlcNAc-Man-(NeuAc-(Gal-)Gal-GlcNAc-Man-)Man-GlcNAc-GlcNAc-Asn
tr|Q6FGX5|Q6FGX5_HUMAN TIMP metaLLopeptidase inhibitor 1, isoform CRA_a OS=Homo sapiens GN=TIMP1 PE=2 SV=1;tr|Q58P21|Q58P21_HUMAN Tissue inhibitor of metaLLoproteinase 1 (Fragment) OS=Homo sapiens GN=TIMP1 PE=4 SV=1;tr|Q5H9A7|Q5H9A7_HUMAN MetaLLoproteinase inhibitor 1 OS=Homo sapiens GN=TIMP1 PE=2 SV=1;sp|P01033|TIMP1_HUMAN MetaLLoproteinase inhibitor 1 OS=Homo sapiens GN=TIMP1 PE=1 SV=1;tr|B3KQF…	3692.53	R.SHN*RSEEFLIAGK.L	1486.76	101;98;37;101;101	2204.77	NeuAc-Gal-GlcNAc-Man-(NeuAc-Gal-GalNAc-Man-)Man-GlcNAc-GlcNAc-Asn	Complex/Hybrid	31.7373	25139	5.0049	1.57331e+06	R.SHNRSEEFLIAGK.L	R.SHNRSEEFLIAGK.LNeuAc-Gal-GlcNAc-Man-(NeuAc-Gal-GalNAc-Man-)Man-GlcNAc-GlcNAc-Asn
tr|Q6FGX5|Q6FGX5_HUMAN TIMP metaLLopeptidase inhibitor 1, isoform CRA_a OS=Homo sapiens GN=TIMP1 PE=2 SV=1;tr|Q58P21|Q58P21_HUMAN Tissue inhibitor of metaLLoproteinase 1 (Fragment) OS=Homo sapiens GN=TIMP1 PE=4 SV=1;tr|Q5H9A7|Q5H9A7_HUMAN MetaLLoproteinase inhibitor 1 OS=Homo sapiens GN=TIMP1 PE=2 SV=1;sp|P01033|TIMP1_HUMAN MetaLLoproteinase inhibitor 1 OS=Homo sapiens GN=TIMP1 PE=1 SV=1;tr|B3KQF…	4243.72	R.SHN*RSEEFLIAGK.L	1486.76	101;98;37;101;101	2756.99	NeuAc-Gal-GlcNAc-(GlcNAc-)Man-(NeuAc-Gal-GlcNAc-(GlcNAc-)Man)Man-GlcNAc-(Fuc-)GlcNAc-Asn	Complex/Hybrid	36.9174	25145	5.0188	274564	R.SHNRSEEFLIAGK.L	R.SHNRSEEFLIAGK.LNeuAc-Gal-GlcNAc-(GlcNAc-)Man-(NeuAc-Gal-GlcNAc-(GlcNAc-)Man)Man-GlcNAc-(Fuc-)GlcNAc-Asn
tr|Q6FGX5|Q6FGX5_HUMAN TIMP metaLLopeptidase inhibitor 1, isoform CRA_a OS=Homo sapiens GN=TIMP1 PE=2 SV=1;tr|Q58P21|Q58P21_HUMAN Tissue inhibitor of metaLLoproteinase 1 (Fragment) OS=Homo sapiens GN=TIMP1 PE=4 SV=1;tr|Q5H9A7|Q5H9A7_HUMAN MetaLLoproteinase inhibitor 1 OS=Homo sapiens GN=TIMP1 PE=2 SV=1;sp|P01033|TIMP1_HUMAN MetaLLoproteinase inhibitor 1 OS=Homo sapiens GN=TIMP1 PE=1 SV=1;tr|B3KQF…	3547.5	R.SHN*RSEEFLIAGK.L	1486.75	101;98;37;101;101	2059.73	NeuAc-Gal-GlcNAc-Man-(Gal-GlcNAc-Man-)Man-GlcNAc-(Fuc-)GlcNAc-Asn	Complex/Hybrid	52.7604	25157	5.0477	310659	R.SHNRSEEFLIAGK.L	R.SHNRSEEFLIAGK.LNeuAc-Gal-GlcNAc-Man-(Gal-GlcNAc-Man-)Man-GlcNAc-(Fuc-)GlcNAc-Asn
tr|Q6FGX5|Q6FGX5_HUMAN TIMP metaLLopeptidase inhibitor 1, isoform CRA_a OS=Homo sapiens GN=TIMP1 PE=2 SV=1;tr|Q58P21|Q58P21_HUMAN Tissue inhibitor of metaLLoproteinase 1 (Fragment) OS=Homo sapiens GN=TIMP1 PE=4 SV=1;tr|Q5H9A7|Q5H9A7_HUMAN MetaLLoproteinase inhibitor 1 OS=Homo sapiens GN=TIMP1 PE=2 SV=1;sp|P01033|TIMP1_HUMAN MetaLLoproteinase inhibitor 1 OS=Homo sapiens GN=TIMP1 PE=1 SV=1;tr|B3KQF…	3837.6	R.SHN*RSEEFLIAGK.L	1486.76	101;98;37;101;101	2350.83	NeuAc-Gal-GlcNAc-Man-(NeuAc-Gal-GlcNAc-Man-)Man-GlcNAc-(Fuc-)GlcNAc-Asn	Complex/Hybrid	55.2218	25171	5.0828	179002	R.SHNRSEEFLIAGK.L	R.SHNRSEEFLIAGK.LNeuAc-Gal-GlcNAc-Man-(NeuAc-Gal-GlcNAc-Man-)Man-GlcNAc-(Fuc-)GlcNAc-Asn
tr|Q6FGX5|Q6FGX5_HUMAN TIMP metaLLopeptidase inhibitor 1, isoform CRA_a OS=Homo sapiens GN=TIMP1 PE=2 SV=1;tr|Q58P21|Q58P21_HUMAN Tissue inhibitor of metaLLoproteinase 1 (Fragment) OS=Homo sapiens GN=TIMP1 PE=4 SV=1;tr|Q5H9A7|Q5H9A7_HUMAN MetaLLoproteinase inhibitor 1 OS=Homo sapiens GN=TIMP1 PE=2 SV=1;sp|P01033|TIMP1_HUMAN MetaLLoproteinase inhibitor 1 OS=Homo sapiens GN=TIMP1 PE=1 SV=1;tr|B3KQF…	3878.61	R.SHN*RSEEFLIAGK.L	1486.76	101;98;37;101;101	2391.86	NeuAc-Gal-GlcNAc-Man-(GlcNAc-)(NeuAc-GalNAc-Man-)Man-GlcNAc-(Fuc-)GlcNAc-Asn	Complex/Hybrid	49.007	25172	5.0852	224869	R.SHNRSEEFLIAGK.L	R.SHNRSEEFLIAGK.LNeuAc-Gal-GlcNAc-Man-(GlcNAc-)(NeuAc-GalNAc-Man-)Man-GlcNAc-(Fuc-)GlcNAc-Asn
tr|Q6FGX5|Q6FGX5_HUMAN TIMP metaLLopeptidase inhibitor 1, isoform CRA_a OS=Homo sapiens GN=TIMP1 PE=2 SV=1;tr|Q58P21|Q58P21_HUMAN Tissue inhibitor of metaLLoproteinase 1 (Fragment) OS=Homo sapiens GN=TIMP1 PE=4 SV=1;tr|Q5H9A7|Q5H9A7_HUMAN MetaLLoproteinase inhibitor 1 OS=Homo sapiens GN=TIMP1 PE=2 SV=1;sp|P01033|TIMP1_HUMAN MetaLLoproteinase inhibitor 1 OS=Homo sapiens GN=TIMP1 PE=1 SV=1;tr|B3KQF…	4040.65	R.SHN*RSEEFLIAGK.L	1486.76	101;98;37;101;101	2553.91	NeuAc-Gal-GlcNAc-Man-(GlcNAc-)(NeuAc-Gal-GlcNAc-Man-)Man-GlcNAc-(Fuc-)GlcNAc-Asn	Complex/Hybrid	41.286	25177	5.0968	993179	R.SHNRSEEFLIAGK.L	R.SHNRSEEFLIAGK.LNeuAc-Gal-GlcNAc-Man-(GlcNAc-)(NeuAc-Gal-GlcNAc-Man-)Man-GlcNAc-(Fuc-)GlcNAc-Asn
sp|Q86SQ4|GP126_HUMAN G-protein coupLed receptor 126 OS=Homo sapiens GN=GPR126 PE=1 SV=3	3116.22	K.SFGGWN*TSGCVAHR.D	1534.67	818	1581.56	Gal-GlcNAc-Man-(Man-(Man-)Man-)Man-GlcNAc-GlcNAc-Asn	Complex/Hybrid	21.0346	25182	8.2649	1.33663e+06	K.SFGGWNTSGCVAHR.D	K.SFGGWNTSGCVAHR.DGal-GlcNAc-Man-(Man-(Man-)Man-)Man-GlcNAc-GlcNAc-Asn
tr|F8W7M9|F8W7M9_HUMAN FibuLin-1 OS=Homo sapiens GN=FBLN1 PE=2 SV=1;tr|B4DUV1|B4DUV1_HUMAN cDNA FLJ53207, highLy simiLar to Homo sapiens fibuLin 1 (FBLN1), transcript variant C, mRNA OS=Homo sapiens PE=2 SV=1;tr|B1AHM8|B1AHM8_HUMAN FibuLin-1 (Fragment) OS=Homo sapiens GN=FBLN1 PE=2 SV=1;tr|B1AHM9|B1AHM9_HUMAN FibuLin-1 (Fragment) OS=Homo sapiens GN=FBLN1 PE=2 SV=1;tr|B1AHN3|B1AHN3_HUMAN FibuLin-1…	4179.73	R.CATPHGDN*ASLEATFVKR.C	1972.93	98;56;38;106;98;98;136;98;56	2204.77	NeuAc-Gal-GlcNAc-Man-(NeuAc-Gal-GalNAc-Man-)Man-GlcNAc-GlcNAc-Asn	Complex/Hybrid	24.8586	25184	4.0018	818132	R.CATPHGDNASLEATFVKR.C	R.CATPHGDNASLEATFVKR.CNeuAc-Gal-GlcNAc-Man-(NeuAc-Gal-GalNAc-Man-)Man-GlcNAc-GlcNAc-Asn
tr|Q6FGX5|Q6FGX5_HUMAN TIMP metaLLopeptidase inhibitor 1, isoform CRA_a OS=Homo sapiens GN=TIMP1 PE=2 SV=1;tr|Q58P21|Q58P21_HUMAN Tissue inhibitor of metaLLoproteinase 1 (Fragment) OS=Homo sapiens GN=TIMP1 PE=4 SV=1;tr|Q5H9A7|Q5H9A7_HUMAN MetaLLoproteinase inhibitor 1 OS=Homo sapiens GN=TIMP1 PE=2 SV=1;sp|P01033|TIMP1_HUMAN MetaLLoproteinase inhibitor 1 OS=Homo sapiens GN=TIMP1 PE=1 SV=1;tr|B3KQF…	3821.57	R.SHN*RSEEFLIAGK.L	1486.74	101;98;37;101;101	2334.84	NeuAc-NeuAc-Gal-GlcNAc-Man-(NeuAc-GlcNAc-Man-)Man-GlcNAc-GlcNAc-Asn	Complex/Hybrid	27.2503	25185	5.1152	509323	R.SHNRSEEFLIAGK.L	R.SHNRSEEFLIAGK.LNeuAc-NeuAc-Gal-GlcNAc-Man-(NeuAc-GlcNAc-Man-)Man-GlcNAc-GlcNAc-Asn
tr|Q6FGX5|Q6FGX5_HUMAN TIMP metaLLopeptidase inhibitor 1, isoform CRA_a OS=Homo sapiens GN=TIMP1 PE=2 SV=1;tr|Q58P21|Q58P21_HUMAN Tissue inhibitor of metaLLoproteinase 1 (Fragment) OS=Homo sapiens GN=TIMP1 PE=4 SV=1;tr|Q5H9A7|Q5H9A7_HUMAN MetaLLoproteinase inhibitor 1 OS=Homo sapiens GN=TIMP1 PE=2 SV=1;sp|P01033|TIMP1_HUMAN MetaLLoproteinase inhibitor 1 OS=Homo sapiens GN=TIMP1 PE=1 SV=1;tr|B3KQF…	3734.58	R.SHN*RSEEFLIAGK.L	1486.77	101;98;37;101;101	2245.8	NeuAc-Gal-GlcNAc-Man-(GalNAc-)(NeuAc-GlcNAc-Man-)Man-GlcNAc-GlcNAc-Asn	Complex/Hybrid	45.2781	25187	5.121	442769	R.SHNRSEEFLIAGK.L	R.SHNRSEEFLIAGK.LNeuAc-Gal-GlcNAc-Man-(GalNAc-)(NeuAc-GlcNAc-Man-)Man-GlcNAc-GlcNAc-Asn
tr|C9JH19|C9JH19_HUMAN Cathepsin D Light chain (Fragment) OS=Homo sapiens GN=CTSD PE=2 SV=1;tr|F8WD96|F8WD96_HUMAN Cathepsin D Light chain OS=Homo sapiens GN=CTSD PE=2 SV=1;tr|H7C469|H7C469_HUMAN Uncharacterized protein (Fragment) OS=Homo sapiens PE=3 SV=1;sp|P07339|CATD_HUMAN Cathepsin D OS=Homo sapiens GN=CTSD PE=1 SV=1	2777.22	K.GSLSYLN*VTRK.A	1236.68	248;263;134;263	1540.53	Man-Man-(Man-)Man-(Man-Man-)Man-GlcNAc-GlcNAc-Asn	High mannose	26.4438	25188	6.8236	753360	K.GSLSYLNVTRK.A	K.GSLSYLNVTRK.AMan-Man-(Man-)Man-(Man-Man-)Man-GlcNAc-GlcNAc-Asn
tr|E7EUU1|E7EUU1_HUMAN Latent-transforming growth factor beta-binding protein 4 OS=Homo sapiens GN=LTBP4 PE=2 SV=1	4193.71	R.N*ATSVDSGAPGGAAPGGPGFR.A	1841.87	62	2350.83	NeuAc-Gal-GlcNAc-Man-(NeuAc-Gal-GlcNAc-Man-)Man-GlcNAc-(Fuc-)GlcNAc-Asn	Complex/Hybrid	17.0908	25195	1.0956	160729	R.NATSVDSGAPGGAAPGGPGFR.A	R.NATSVDSGAPGGAAPGGPGFR.ANeuAc-Gal-GlcNAc-Man-(NeuAc-Gal-GlcNAc-Man-)Man-GlcNAc-(Fuc-)GlcNAc-Asn
gi|CON_IPI00690198.1|TREMBL:Q3SZV7 (Bos taurus) SimiLar to hemopexin	3321.31	R.N*ATQHMDKR.C	1099.52	242	2221.79	NeuAc-Gal-GlcNAc-Man-(Gal-Gal-GlcNAc-Man-)Man-GlcNAc-(Fuc-)GlcNAc-Asn	Complex/Hybrid	27.2503	3274	10.3557	11070808	R.NATQHMDKR.C	R.NATQHMDKR.CNeuAc-Gal-GlcNAc-Man-(Gal-Gal-GlcNAc-Man-)Man-GlcNAc-(Fuc-)GlcNAc-Asn
sp|Q86SQ4|GP126_HUMAN G-protein coupLed receptor 126 OS=Homo sapiens GN=GPR126 PE=1 SV=3	4137.66	K.ILSN*LSCNVK.G	1146.6	324	2991.06	NeuAc-NeuAc-Gal-GlcNAc-Man-(GlcNAc-)(NeuAc-NeuAc-Gal-GlcNAc-Man-)Man-GlcNAc-GlcNAc-Asn	Complex/Hybrid	15.2094	25200	2.3736	142373	K.ILSNLSCNVK.G	K.ILSNLSCNVK.GNeuAc-NeuAc-Gal-GlcNAc-Man-(GlcNAc-)(NeuAc-NeuAc-Gal-GlcNAc-Man-)Man-GlcNAc-GlcNAc-Asn
tr|C9JIZ6|C9JIZ6_HUMAN PuLmonary surfactant-associated protein A2 OS=Homo sapiens GN=PSAP PE=2 SV=1;tr|B1AVU8|B1AVU8_HUMAN Saposin-D OS=Homo sapiens GN=PSAP PE=2 SV=1;tr|Q53FJ5|Q53FJ5_HUMAN Prosaposin (Variant Gaucher disease and variant metachromatic Leukodystrophy) variant (Fragment) OS=Homo sapiens PE=2 SV=1;tr|B4DRB7|B4DRB7_HUMAN cDNA FLJ54136, highLy simiLar to Proactivator poLypeptide OS=Ho…	2848.16	K.TCDWLPKPN*M#SASCK.E	1809.79	101;101;101;101;101;104;26	1038.38	Man-(Man-)Man-GlcNAc-(Fuc-)GlcNAc-Asn	High mannose	17.5988	25205	6.6874	1.09537e+06	K.TCDWLPKPNMSASCK.E	K.TCDWLPKPNMSASCK.EMan-(Man-)Man-GlcNAc-(Fuc-)GlcNAc-Asn
sp|Q86SQ4|GP126_HUMAN G-protein coupLed receptor 126 OS=Homo sapiens GN=GPR126 PE=1 SV=3	3497.44	K.ILSN*LSCNVK.G	1146.61	324	2350.83	NeuAc-Gal-GlcNAc-Man-(NeuAc-Gal-GlcNAc-Man-)Man-GlcNAc-(Fuc-)GlcNAc-Asn	Complex/Hybrid	43.46	25206	2.3585	810123	K.ILSNLSCNVK.G	K.ILSNLSCNVK.GNeuAc-Gal-GlcNAc-Man-(NeuAc-Gal-GlcNAc-Man-)Man-GlcNAc-(Fuc-)GlcNAc-Asn
tr|Q6FGX5|Q6FGX5_HUMAN TIMP metaLLopeptidase inhibitor 1, isoform CRA_a OS=Homo sapiens GN=TIMP1 PE=2 SV=1;tr|Q58P21|Q58P21_HUMAN Tissue inhibitor of metaLLoproteinase 1 (Fragment) OS=Homo sapiens GN=TIMP1 PE=4 SV=1;tr|Q5H9A7|Q5H9A7_HUMAN MetaLLoproteinase inhibitor 1 OS=Homo sapiens GN=TIMP1 PE=2 SV=1;sp|P01033|TIMP1_HUMAN MetaLLoproteinase inhibitor 1 OS=Homo sapiens GN=TIMP1 PE=1 SV=1;tr|B3KQF…	4131.69	R.SHN*RSEEFLIAGK.L	1486.74	101;98;37;101;101	2642.95	NeuAc-Gal-GlcNAc-(Gal-GlcNAc-)Man-(Gal-GlcNAc-(Gal-GlcNAc-)Man-)Man-GlcNAc-GlcNAc-Asn	Complex/Hybrid	36.0517	25209	5.173	408509	R.SHNRSEEFLIAGK.L	R.SHNRSEEFLIAGK.LNeuAc-Gal-GlcNAc-(Gal-GlcNAc-)Man-(Gal-GlcNAc-(Gal-GlcNAc-)Man-)Man-GlcNAc-GlcNAc-Asn
tr|Q6FGX5|Q6FGX5_HUMAN TIMP metaLLopeptidase inhibitor 1, isoform CRA_a OS=Homo sapiens GN=TIMP1 PE=2 SV=1;tr|Q58P21|Q58P21_HUMAN Tissue inhibitor of metaLLoproteinase 1 (Fragment) OS=Homo sapiens GN=TIMP1 PE=4 SV=1;tr|Q5H9A7|Q5H9A7_HUMAN MetaLLoproteinase inhibitor 1 OS=Homo sapiens GN=TIMP1 PE=2 SV=1;sp|P01033|TIMP1_HUMAN MetaLLoproteinase inhibitor 1 OS=Homo sapiens GN=TIMP1 PE=1 SV=1;tr|B3KQF…	3547.49	R.SHN*RSEEFLIAGK.L	1486.76	101;98;37;101;101	2059.73	NeuAc-Gal-GlcNAc-Man-(Gal-GlcNAc-Man-)Man-GlcNAc-(Fuc-)GlcNAc-Asn	Complex/Hybrid	40.7605	25219	5.1974	345843	R.SHNRSEEFLIAGK.L	R.SHNRSEEFLIAGK.LNeuAc-Gal-GlcNAc-Man-(Gal-GlcNAc-Man-)Man-GlcNAc-(Fuc-)GlcNAc-Asn
tr|Q6FGX5|Q6FGX5_HUMAN TIMP metaLLopeptidase inhibitor 1, isoform CRA_a OS=Homo sapiens GN=TIMP1 PE=2 SV=1;tr|Q58P21|Q58P21_HUMAN Tissue inhibitor of metaLLoproteinase 1 (Fragment) OS=Homo sapiens GN=TIMP1 PE=4 SV=1;tr|Q5H9A7|Q5H9A7_HUMAN MetaLLoproteinase inhibitor 1 OS=Homo sapiens GN=TIMP1 PE=2 SV=1;sp|P01033|TIMP1_HUMAN MetaLLoproteinase inhibitor 1 OS=Homo sapiens GN=TIMP1 PE=1 SV=1;tr|B3KQF…	3588.53	R.SHN*RSEEFLIAGK.L	1486.76	101;98;37;101;101	2100.76	NeuAc-Gal-GlcNAc-Man-(GlcNAc-)(GlcNAc-Man-)Man-GlcNAc-(Fuc-)GlcNAc-Asn	Complex/Hybrid	32.0346	25232	5.2316	4.13515e+06	R.SHNRSEEFLIAGK.L	R.SHNRSEEFLIAGK.LNeuAc-Gal-GlcNAc-Man-(GlcNAc-)(GlcNAc-Man-)Man-GlcNAc-(Fuc-)GlcNAc-Asn
tr|C9JH19|C9JH19_HUMAN Cathepsin D Light chain (Fragment) OS=Homo sapiens GN=CTSD PE=2 SV=1;tr|F8WD96|F8WD96_HUMAN Cathepsin D Light chain OS=Homo sapiens GN=CTSD PE=2 SV=1;tr|H7C469|H7C469_HUMAN Uncharacterized protein (Fragment) OS=Homo sapiens PE=3 SV=1;sp|P07339|CATD_HUMAN Cathepsin D OS=Homo sapiens GN=CTSD PE=1 SV=1	2615.16	K.GSLSYLN*VTRK.A	1236.68	248;263;134;263	1378.48	Man-(Man-)Man-(Man-Man-)Man-GlcNAc-GlcNAc-Asn	High mannose	22.5529	25241	6.6942	134208	K.GSLSYLNVTRK.A	K.GSLSYLNVTRK.AMan-(Man-)Man-(Man-Man-)Man-GlcNAc-GlcNAc-Asn
tr|Q6FGX5|Q6FGX5_HUMAN TIMP metaLLopeptidase inhibitor 1, isoform CRA_a OS=Homo sapiens GN=TIMP1 PE=2 SV=1;tr|Q58P21|Q58P21_HUMAN Tissue inhibitor of metaLLoproteinase 1 (Fragment) OS=Homo sapiens GN=TIMP1 PE=4 SV=1;tr|Q5H9A7|Q5H9A7_HUMAN MetaLLoproteinase inhibitor 1 OS=Homo sapiens GN=TIMP1 PE=2 SV=1;sp|P01033|TIMP1_HUMAN MetaLLoproteinase inhibitor 1 OS=Homo sapiens GN=TIMP1 PE=1 SV=1;tr|B3KQF…	3837.57	R.SHN*RSEEFLIAGK.L	1486.76	101;98;37;101;101	2350.83	NeuAc-Gal-GlcNAc-Man-(NeuAc-Gal-GlcNAc-Man-)Man-GlcNAc-(Fuc-)GlcNAc-Asn	Complex/Hybrid	51.2481	25248	5.2701	1.13489e+06	R.SHNRSEEFLIAGK.L	R.SHNRSEEFLIAGK.LNeuAc-Gal-GlcNAc-Man-(NeuAc-Gal-GlcNAc-Man-)Man-GlcNAc-(Fuc-)GlcNAc-Asn
tr|Q6FGX5|Q6FGX5_HUMAN TIMP metaLLopeptidase inhibitor 1, isoform CRA_a OS=Homo sapiens GN=TIMP1 PE=2 SV=1;tr|Q58P21|Q58P21_HUMAN Tissue inhibitor of metaLLoproteinase 1 (Fragment) OS=Homo sapiens GN=TIMP1 PE=4 SV=1;tr|Q5H9A7|Q5H9A7_HUMAN MetaLLoproteinase inhibitor 1 OS=Homo sapiens GN=TIMP1 PE=2 SV=1;sp|P01033|TIMP1_HUMAN MetaLLoproteinase inhibitor 1 OS=Homo sapiens GN=TIMP1 PE=1 SV=1;tr|B3KQF…	3854.59	R.SHN*RSEEFLIAGK.L	1486.76	101;98;37;101;101	2366.83	NeuAc-Gal-GlcNAc-Man-(NeuAc-(Gal-)Gal-GlcNAc-Man-)Man-GlcNAc-GlcNAc-Asn	Complex/Hybrid	41.9116	25258	5.2933	9124896	R.SHNRSEEFLIAGK.L	R.SHNRSEEFLIAGK.LNeuAc-Gal-GlcNAc-Man-(NeuAc-(Gal-)Gal-GlcNAc-Man-)Man-GlcNAc-GlcNAc-Asn
tr|Q6FGX5|Q6FGX5_HUMAN TIMP metaLLopeptidase inhibitor 1, isoform CRA_a OS=Homo sapiens GN=TIMP1 PE=2 SV=1;tr|Q58P21|Q58P21_HUMAN Tissue inhibitor of metaLLoproteinase 1 (Fragment) OS=Homo sapiens GN=TIMP1 PE=4 SV=1;tr|Q5H9A7|Q5H9A7_HUMAN MetaLLoproteinase inhibitor 1 OS=Homo sapiens GN=TIMP1 PE=2 SV=1;sp|P01033|TIMP1_HUMAN MetaLLoproteinase inhibitor 1 OS=Homo sapiens GN=TIMP1 PE=1 SV=1;tr|B3KQF…	3693.57	R.SHN*RSEEFLIAGK.L	1486.76	101;98;37;101;101	2204.77	NeuAc-Gal-GlcNAc-Man-(NeuAc-Gal-GalNAc-Man-)Man-GlcNAc-GlcNAc-Asn	Complex/Hybrid	50.9849	25267	5.3152	486676	R.SHNRSEEFLIAGK.L	R.SHNRSEEFLIAGK.LNeuAc-Gal-GlcNAc-Man-(NeuAc-Gal-GalNAc-Man-)Man-GlcNAc-GlcNAc-Asn
tr|Q59E99|Q59E99_HUMAN Thrombospondin 1 variant (Fragment) OS=Homo sapiens PE=2 SV=1;tr|B4E3J7|B4E3J7_HUMAN cDNA FLJ51203, highLy simiLar to Thrombospondin-1 OS=Homo sapiens PE=2 SV=1;gi|CON_IPI00696401.1|TREMBL:Q28194 (Bos taurus) Thrombospondin-1;sp|P07996|TSP1_HUMAN Thrombospondin-1 OS=Homo sapiens GN=THBS1 PE=1 SV=2	3572.52	K.VVN*STTGPGEHLR.N	1365.7	1122;982;1067;1067	2204.77	NeuAc-Gal-GlcNAc-Man-(NeuAc-Gal-GalNAc-Man-)Man-GlcNAc-GlcNAc-Asn	Complex/Hybrid	18.7526	12459	5.6907	521165	K.VVNSTTGPGEHLR.N	K.VVNSTTGPGEHLR.NNeuAc-Gal-GlcNAc-Man-(NeuAc-Gal-GalNAc-Man-)Man-GlcNAc-GlcNAc-Asn
tr|Q6FGX5|Q6FGX5_HUMAN TIMP metaLLopeptidase inhibitor 1, isoform CRA_a OS=Homo sapiens GN=TIMP1 PE=2 SV=1;tr|Q58P21|Q58P21_HUMAN Tissue inhibitor of metaLLoproteinase 1 (Fragment) OS=Homo sapiens GN=TIMP1 PE=4 SV=1;tr|Q5H9A7|Q5H9A7_HUMAN MetaLLoproteinase inhibitor 1 OS=Homo sapiens GN=TIMP1 PE=2 SV=1;sp|P01033|TIMP1_HUMAN MetaLLoproteinase inhibitor 1 OS=Homo sapiens GN=TIMP1 PE=1 SV=1;tr|B3KQF…	3734.57	R.SHN*RSEEFLIAGK.L	1486.77	101;98;37;101;101	2245.8	NeuAc-Gal-GlcNAc-Man-(GalNAc-)(NeuAc-GlcNAc-Man-)Man-GlcNAc-GlcNAc-Asn	Complex/Hybrid	37.9576	25296	5.3872	591402	R.SHNRSEEFLIAGK.L	R.SHNRSEEFLIAGK.LNeuAc-Gal-GlcNAc-Man-(GalNAc-)(NeuAc-GlcNAc-Man-)Man-GlcNAc-GlcNAc-Asn
sp|P30530|UFO_HUMAN Tyrosine-protein kinase receptor UFO OS=Homo sapiens GN=AXL PE=1 SV=3	3023.26	R.SLHVPGLN*K.T	963.551	198	2059.73	NeuAc-Gal-GlcNAc-Man-(Gal-GlcNAc-Man-)Man-GlcNAc-(Fuc-)GlcNAc-Asn	Complex/Hybrid	40.0638	25297	3.3332	489845	R.SLHVPGLNK.T	R.SLHVPGLNK.TNeuAc-Gal-GlcNAc-Man-(Gal-GlcNAc-Man-)Man-GlcNAc-(Fuc-)GlcNAc-Asn
sp|Q86SQ4|GP126_HUMAN G-protein coupLed receptor 126 OS=Homo sapiens GN=GPR126 PE=1 SV=3	2913.15	K.SFGGWN*TSGCVAHR.D	1534.67	818	1378.48	Man-(Man-)Man-(Man-Man-)Man-GlcNAc-GlcNAc-Asn	High mannose	22.5529	25299	7.979	606692	K.SFGGWNTSGCVAHR.D	K.SFGGWNTSGCVAHR.DMan-(Man-)Man-(Man-Man-)Man-GlcNAc-GlcNAc-Asn
sp|Q86SQ4|GP126_HUMAN G-protein coupLed receptor 126 OS=Homo sapiens GN=GPR126 PE=1 SV=3	3075.21	K.SFGGWN*TSGCVAHR.D	1534.67	818	1540.53	Man-Man-(Man-)Man-(Man-Man-)Man-GlcNAc-GlcNAc-Asn	High mannose	26.4438	25300	7.9767	69133.9	K.SFGGWNTSGCVAHR.D	K.SFGGWNTSGCVAHR.DMan-Man-(Man-)Man-(Man-Man-)Man-GlcNAc-GlcNAc-Asn
tr|B4DWA8|B4DWA8_HUMAN cDNA FLJ53427, highLy simiLar to GaLectin-3-binding protein OS=Homo sapiens PE=2 SV=1;tr|B4DVE1|B4DVE1_HUMAN cDNA FLJ53478, highLy simiLar to GaLectin-3-binding protein OS=Homo sapiens PE=2 SV=1;tr|B4DI70|B4DI70_HUMAN cDNA FLJ53509, highLy simiLar to GaLectin-3-binding protein OS=Homo sapiens PE=2 SV=1;tr|B3KP88|B3KP88_HUMAN cDNA FLJ31415 fis, cLone NT2NE2000284, highLy sim…	4280.7	K.AAIPSALDTN*SSK.S	1273.64	432;539;379;447;551;451	3007.06	NeuAc-Gal-GlcNAc-Man-(NeuAc-Gal-GlcNAc-(NeuAc-Gal-GlcNAc-)Man-)Man-GlcNAc-(Fuc-)GlcNAc-Asn	Complex/Hybrid	16.3951	25303	3.7567	259321	K.AAIPSALDTNSSK.S	K.AAIPSALDTNSSK.SNeuAc-Gal-GlcNAc-Man-(NeuAc-Gal-GlcNAc-(NeuAc-Gal-GlcNAc-)Man-)Man-GlcNAc-(Fuc-)GlcNAc-Asn
tr|Q6FGX5|Q6FGX5_HUMAN TIMP metaLLopeptidase inhibitor 1, isoform CRA_a OS=Homo sapiens GN=TIMP1 PE=2 SV=1;tr|Q58P21|Q58P21_HUMAN Tissue inhibitor of metaLLoproteinase 1 (Fragment) OS=Homo sapiens GN=TIMP1 PE=4 SV=1;tr|Q5H9A7|Q5H9A7_HUMAN MetaLLoproteinase inhibitor 1 OS=Homo sapiens GN=TIMP1 PE=2 SV=1;sp|P01033|TIMP1_HUMAN MetaLLoproteinase inhibitor 1 OS=Homo sapiens GN=TIMP1 PE=1 SV=1;tr|B3KQF…	3878.61	R.SHN*RSEEFLIAGK.L	1486.76	101;98;37;101;101	2391.86	NeuAc-Gal-GlcNAc-Man-(GlcNAc-)(NeuAc-GalNAc-Man-)Man-GlcNAc-(Fuc-)GlcNAc-Asn	Complex/Hybrid	37.9576	25312	5.4254	784985	R.SHNRSEEFLIAGK.L	R.SHNRSEEFLIAGK.LNeuAc-Gal-GlcNAc-Man-(GlcNAc-)(NeuAc-GalNAc-Man-)Man-GlcNAc-(Fuc-)GlcNAc-Asn
tr|B4DWA8|B4DWA8_HUMAN cDNA FLJ53427, highLy simiLar to GaLectin-3-binding protein OS=Homo sapiens PE=2 SV=1;tr|B4DVE1|B4DVE1_HUMAN cDNA FLJ53478, highLy simiLar to GaLectin-3-binding protein OS=Homo sapiens PE=2 SV=1;tr|B4DI70|B4DI70_HUMAN cDNA FLJ53509, highLy simiLar to GaLectin-3-binding protein OS=Homo sapiens PE=2 SV=1;tr|B3KP88|B3KP88_HUMAN cDNA FLJ31415 fis, cLone NT2NE2000284, highLy sim…	4645.81	K.AAIPSALDTN*SSK.S	1273.65	432;539;379;447;551;451	3372.19	NeuAc-Gal-GlcNAc-Gal-GlcNAc-(NeuAc-Gal-GlcNAc-)Man-(NeuAc-Gal-GlcNAc-Man-)Man-GlcNAc-(Fuc-)GlcNAc-Asn	Complex/Hybrid	18.7477	25319	3.7949	163557	K.AAIPSALDTNSSK.S	K.AAIPSALDTNSSK.SNeuAc-Gal-GlcNAc-Gal-GlcNAc-(NeuAc-Gal-GlcNAc-)Man-(NeuAc-Gal-GlcNAc-Man-)Man-GlcNAc-(Fuc-)GlcNAc-Asn
tr|Q6FGX5|Q6FGX5_HUMAN TIMP metaLLopeptidase inhibitor 1, isoform CRA_a OS=Homo sapiens GN=TIMP1 PE=2 SV=1;tr|Q58P21|Q58P21_HUMAN Tissue inhibitor of metaLLoproteinase 1 (Fragment) OS=Homo sapiens GN=TIMP1 PE=4 SV=1;tr|Q5H9A7|Q5H9A7_HUMAN MetaLLoproteinase inhibitor 1 OS=Homo sapiens GN=TIMP1 PE=2 SV=1;sp|P01033|TIMP1_HUMAN MetaLLoproteinase inhibitor 1 OS=Homo sapiens GN=TIMP1 PE=1 SV=1;tr|B3KQF…	3693.53	R.SHN*RSEEFLIAGK.L	1486.75	101;98;37;101;101	2204.77	NeuAc-Gal-GlcNAc-Man-(NeuAc-Gal-GalNAc-Man-)Man-GlcNAc-GlcNAc-Asn	Complex/Hybrid	43.2426	25328	5.4665	1.43522e+06	R.SHNRSEEFLIAGK.L	R.SHNRSEEFLIAGK.LNeuAc-Gal-GlcNAc-Man-(NeuAc-Gal-GalNAc-Man-)Man-GlcNAc-GlcNAc-Asn
tr|B3KWK7|B3KWK7_HUMAN InsuLin-Like growth factor binding protein 3, isoform CRA_b OS=Homo sapiens GN=IGFBP3 PE=2 SV=1;tr|A6XND1|A6XND1_HUMAN InsuLin-Like growth factor binding protein 3 isoform b OS=Homo sapiens PE=2 SV=1;sp|P17936|IBP3_HUMAN InsuLin-Like growth factor-binding protein 3 OS=Homo sapiens GN=IGFBP3 PE=1 SV=2;tr|A6XND0|A6XND0_HUMAN InsuLin-Like growth factor binding protein 3 OS=Hom…	3483.39	R.GLCVN*ASAVSR.L	1132.57	19;88;116;95;68;101;93;102;71;73	2350.83	NeuAc-Gal-GlcNAc-Man-(NeuAc-Gal-GlcNAc-Man-)Man-GlcNAc-(Fuc-)GlcNAc-Asn	Complex/Hybrid	39.6472	25330	2.7663	412183	R.GLCVNASAVSR.L	R.GLCVNASAVSR.LNeuAc-Gal-GlcNAc-Man-(NeuAc-Gal-GlcNAc-Man-)Man-GlcNAc-(Fuc-)GlcNAc-Asn
sp|Q92820|GGH_HUMAN Gamma-gLutamyL hydroLase OS=Homo sapiens GN=GGH PE=1 SV=2;tr|A8K335|A8K335_HUMAN cDNA FLJ76254, highLy simiLar to Homo sapiens gamma-gLutamyL hydroLase (GGH), mRNA OS=Homo sapiens PE=2 SV=1	2260.87	K.N*FTMNEK.L	882.387	203;203	1378.48	Man-(Man-)Man-(Man-Man-)Man-GlcNAc-GlcNAc-Asn	High mannose	22.5529	12465	8.6655	732428	K.NFTMNEK.L	K.NFTMNEK.LMan-(Man-)Man-(Man-Man-)Man-GlcNAc-GlcNAc-Asn
sp|Q86SQ4|GP126_HUMAN G-protein coupLed receptor 126 OS=Homo sapiens GN=GPR126 PE=1 SV=3	3514.45	K.ILSN*LSCNVK.G	1146.61	324	2366.83	NeuAc-Gal-GlcNAc-Man-(NeuAc-(Gal-)Gal-GlcNAc-Man-)Man-GlcNAc-GlcNAc-Asn	Complex/Hybrid	28.539	25335	2.0421	181427	K.ILSNLSCNVK.G	K.ILSNLSCNVK.GNeuAc-Gal-GlcNAc-Man-(NeuAc-(Gal-)Gal-GlcNAc-Man-)Man-GlcNAc-GlcNAc-Asn
tr|Q6FGX5|Q6FGX5_HUMAN TIMP metaLLopeptidase inhibitor 1, isoform CRA_a OS=Homo sapiens GN=TIMP1 PE=2 SV=1;tr|Q58P21|Q58P21_HUMAN Tissue inhibitor of metaLLoproteinase 1 (Fragment) OS=Homo sapiens GN=TIMP1 PE=4 SV=1;tr|Q5H9A7|Q5H9A7_HUMAN MetaLLoproteinase inhibitor 1 OS=Homo sapiens GN=TIMP1 PE=2 SV=1;sp|P01033|TIMP1_HUMAN MetaLLoproteinase inhibitor 1 OS=Homo sapiens GN=TIMP1 PE=1 SV=1;tr|B3KQF…	3547.5	R.SHN*RSEEFLIAGK.L	1486.75	101;98;37;101;101	2059.73	NeuAc-Gal-GlcNAc-Man-(Gal-GlcNAc-Man-)Man-GlcNAc-(Fuc-)GlcNAc-Asn	Complex/Hybrid	48.6983	25344	5.5047	850727	R.SHNRSEEFLIAGK.L	R.SHNRSEEFLIAGK.LNeuAc-Gal-GlcNAc-Man-(Gal-GlcNAc-Man-)Man-GlcNAc-(Fuc-)GlcNAc-Asn
tr|Q6FGX5|Q6FGX5_HUMAN TIMP metaLLopeptidase inhibitor 1, isoform CRA_a OS=Homo sapiens GN=TIMP1 PE=2 SV=1;tr|Q58P21|Q58P21_HUMAN Tissue inhibitor of metaLLoproteinase 1 (Fragment) OS=Homo sapiens GN=TIMP1 PE=4 SV=1;tr|Q5H9A7|Q5H9A7_HUMAN MetaLLoproteinase inhibitor 1 OS=Homo sapiens GN=TIMP1 PE=2 SV=1;sp|P01033|TIMP1_HUMAN MetaLLoproteinase inhibitor 1 OS=Homo sapiens GN=TIMP1 PE=1 SV=1;tr|B3KQF…	3837.6	R.SHN*RSEEFLIAGK.L	1486.75	101;98;37;101;101	2350.83	NeuAc-Gal-GlcNAc-Man-(NeuAc-Gal-GlcNAc-Man-)Man-GlcNAc-(Fuc-)GlcNAc-Asn	Complex/Hybrid	55.2218	25360	5.5427	222528	R.SHNRSEEFLIAGK.L	R.SHNRSEEFLIAGK.LNeuAc-Gal-GlcNAc-Man-(NeuAc-Gal-GlcNAc-Man-)Man-GlcNAc-(Fuc-)GlcNAc-Asn
tr|Q6FGX5|Q6FGX5_HUMAN TIMP metaLLopeptidase inhibitor 1, isoform CRA_a OS=Homo sapiens GN=TIMP1 PE=2 SV=1;tr|Q58P21|Q58P21_HUMAN Tissue inhibitor of metaLLoproteinase 1 (Fragment) OS=Homo sapiens GN=TIMP1 PE=4 SV=1;tr|Q5H9A7|Q5H9A7_HUMAN MetaLLoproteinase inhibitor 1 OS=Homo sapiens GN=TIMP1 PE=2 SV=1;sp|P01033|TIMP1_HUMAN MetaLLoproteinase inhibitor 1 OS=Homo sapiens GN=TIMP1 PE=1 SV=1;tr|B3KQF…	3878.59	R.SHN*RSEEFLIAGK.L	1486.75	101;98;37;101;101	2391.86	NeuAc-Gal-GlcNAc-Man-(GlcNAc-)(NeuAc-GalNAc-Man-)Man-GlcNAc-(Fuc-)GlcNAc-Asn	Complex/Hybrid	41.5944	25362	5.5465	6.75933e+06	R.SHNRSEEFLIAGK.L	R.SHNRSEEFLIAGK.LNeuAc-Gal-GlcNAc-Man-(GlcNAc-)(NeuAc-GalNAc-Man-)Man-GlcNAc-(Fuc-)GlcNAc-Asn
sp|Q86SQ4|GP126_HUMAN G-protein coupLed receptor 126 OS=Homo sapiens GN=GPR126 PE=1 SV=3	3514.47	K.ILSN*LSCNVK.G	1146.61	324	2366.83	NeuAc-Gal-GlcNAc-Man-(NeuAc-(Gal-)Gal-GlcNAc-Man-)Man-GlcNAc-GlcNAc-Asn	Complex/Hybrid	35.1402	25370	1.9597	510528	K.ILSNLSCNVK.G	K.ILSNLSCNVK.GNeuAc-Gal-GlcNAc-Man-(NeuAc-(Gal-)Gal-GlcNAc-Man-)Man-GlcNAc-GlcNAc-Asn
tr|Q6FGX5|Q6FGX5_HUMAN TIMP metaLLopeptidase inhibitor 1, isoform CRA_a OS=Homo sapiens GN=TIMP1 PE=2 SV=1;tr|Q58P21|Q58P21_HUMAN Tissue inhibitor of metaLLoproteinase 1 (Fragment) OS=Homo sapiens GN=TIMP1 PE=4 SV=1;tr|Q5H9A7|Q5H9A7_HUMAN MetaLLoproteinase inhibitor 1 OS=Homo sapiens GN=TIMP1 PE=2 SV=1;sp|P01033|TIMP1_HUMAN MetaLLoproteinase inhibitor 1 OS=Homo sapiens GN=TIMP1 PE=1 SV=1;tr|B3KQF…	3734.58	R.SHN*RSEEFLIAGK.L	1486.75	101;98;37;101;101	2245.8	NeuAc-Gal-GlcNAc-Man-(GalNAc-)(NeuAc-GlcNAc-Man-)Man-GlcNAc-GlcNAc-Asn	Complex/Hybrid	37.9576	25376	5.5802	266512	R.SHNRSEEFLIAGK.L	R.SHNRSEEFLIAGK.LNeuAc-Gal-GlcNAc-Man-(GalNAc-)(NeuAc-GlcNAc-Man-)Man-GlcNAc-GlcNAc-Asn
sp|P98160|PGBM_HUMAN Basement membrane-specific heparan suLfate proteogLycan core protein OS=Homo sapiens GN=HSPG2 PE=1 SV=4;tr|Q5SZJ2|Q5SZJ2_HUMAN EndorepeLLin (Fragment) OS=Homo sapiens GN=HSPG2 PE=2 SV=1	2197.94	R.ALVN*FTR.S	819.456	89;55	1378.48	Man-(Man-)Man-(Man-Man-)Man-GlcNAc-GlcNAc-Asn	High mannose	22.5529	25379	14.2403	1.11724e+06	R.ALVNFTR.S	R.ALVNFTR.SMan-(Man-)Man-(Man-Man-)Man-GlcNAc-GlcNAc-Asn
sp|Q86SQ4|GP126_HUMAN G-protein coupLed receptor 126 OS=Homo sapiens GN=GPR126 PE=1 SV=3	3497.46	K.ILSN*LSCNVK.G	1146.6	324	2350.83	NeuAc-Gal-GlcNAc-Man-(NeuAc-Gal-GlcNAc-Man-)Man-GlcNAc-(Fuc-)GlcNAc-Asn	Complex/Hybrid	32.1913	25393	1.9013	469124	K.ILSNLSCNVK.G	K.ILSNLSCNVK.GNeuAc-Gal-GlcNAc-Man-(NeuAc-Gal-GlcNAc-Man-)Man-GlcNAc-(Fuc-)GlcNAc-Asn
tr|Q6FGX5|Q6FGX5_HUMAN TIMP metaLLopeptidase inhibitor 1, isoform CRA_a OS=Homo sapiens GN=TIMP1 PE=2 SV=1;tr|Q58P21|Q58P21_HUMAN Tissue inhibitor of metaLLoproteinase 1 (Fragment) OS=Homo sapiens GN=TIMP1 PE=4 SV=1;tr|Q5H9A7|Q5H9A7_HUMAN MetaLLoproteinase inhibitor 1 OS=Homo sapiens GN=TIMP1 PE=2 SV=1;sp|P01033|TIMP1_HUMAN MetaLLoproteinase inhibitor 1 OS=Homo sapiens GN=TIMP1 PE=1 SV=1;tr|B3KQF…	3983.64	R.SHN*RSEEFLIAGK.L	1486.75	101;98;37;101;101	2495.87	NeuAc-Gal-GlcNAc-Man-(NeuAc-Gal-(NeuAc-)GlcNAc-Man-)Man-GlcNAc-GlcNAc-Asn	Complex/Hybrid	56.3767	25394	5.6258	669939	R.SHNRSEEFLIAGK.L	R.SHNRSEEFLIAGK.LNeuAc-Gal-GlcNAc-Man-(NeuAc-Gal-(NeuAc-)GlcNAc-Man-)Man-GlcNAc-GlcNAc-Asn
tr|F8W7M9|F8W7M9_HUMAN FibuLin-1 OS=Homo sapiens GN=FBLN1 PE=2 SV=1;tr|B4DUV1|B4DUV1_HUMAN cDNA FLJ53207, highLy simiLar to Homo sapiens fibuLin 1 (FBLN1), transcript variant C, mRNA OS=Homo sapiens PE=2 SV=1;tr|B1AHM8|B1AHM8_HUMAN FibuLin-1 (Fragment) OS=Homo sapiens GN=FBLN1 PE=2 SV=1;tr|B1AHM9|B1AHM9_HUMAN FibuLin-1 (Fragment) OS=Homo sapiens GN=FBLN1 PE=2 SV=1;tr|B1AHN3|B1AHN3_HUMAN FibuLin-1…	4307.73	R.CATPHGDN*ASLEATFVKR.C	1972.93	98;56;38;106;98;98;136;98;56	2334.8	Gal-GlcNAc-(Gal-GlcNAc-)Man-(GlcNAc-)(Gal-GlcNAc-Man-)Man-GlcNAc-(Fuc-)GlcNAc-Asn	High mannose	11.8263	25399	3.4773	870279	R.CATPHGDNASLEATFVKR.C	R.CATPHGDNASLEATFVKR.CGal-GlcNAc-(Gal-GlcNAc-)Man-(GlcNAc-)(Gal-GlcNAc-Man-)Man-GlcNAc-(Fuc-)GlcNAc-Asn
sp|Q92820|GGH_HUMAN Gamma-gLutamyL hydroLase OS=Homo sapiens GN=GGH PE=1 SV=2;tr|A8K335|A8K335_HUMAN cDNA FLJ76254, highLy simiLar to Homo sapiens gamma-gLutamyL hydroLase (GGH), mRNA OS=Homo sapiens PE=2 SV=1	2422.93	K.N*FTMNEK.L	882.388	203;203	1540.53	Man-Man-(Man-)Man-(Man-Man-)Man-GlcNAc-GlcNAc-Asn	High mannose	22.0759	12466	8.6633	341855	K.NFTMNEK.L	K.NFTMNEK.LMan-Man-(Man-)Man-(Man-Man-)Man-GlcNAc-GlcNAc-Asn
tr|Q6FGX5|Q6FGX5_HUMAN TIMP metaLLopeptidase inhibitor 1, isoform CRA_a OS=Homo sapiens GN=TIMP1 PE=2 SV=1;tr|Q58P21|Q58P21_HUMAN Tissue inhibitor of metaLLoproteinase 1 (Fragment) OS=Homo sapiens GN=TIMP1 PE=4 SV=1;tr|Q5H9A7|Q5H9A7_HUMAN MetaLLoproteinase inhibitor 1 OS=Homo sapiens GN=TIMP1 PE=2 SV=1;sp|P01033|TIMP1_HUMAN MetaLLoproteinase inhibitor 1 OS=Homo sapiens GN=TIMP1 PE=1 SV=1;tr|B3KQF…	3546.49	R.SHN*RSEEFLIAGK.L	1486.76	101;98;37;101;101	2059.73	NeuAc-Gal-GlcNAc-Man-(Gal-GlcNAc-Man-)Man-GlcNAc-(Fuc-)GlcNAc-Asn	Complex/Hybrid	32.5231	25408	5.6595	1.6256e+06	R.SHNRSEEFLIAGK.L	R.SHNRSEEFLIAGK.LNeuAc-Gal-GlcNAc-Man-(Gal-GlcNAc-Man-)Man-GlcNAc-(Fuc-)GlcNAc-Asn
tr|Q6FGX5|Q6FGX5_HUMAN TIMP metaLLopeptidase inhibitor 1, isoform CRA_a OS=Homo sapiens GN=TIMP1 PE=2 SV=1;tr|Q58P21|Q58P21_HUMAN Tissue inhibitor of metaLLoproteinase 1 (Fragment) OS=Homo sapiens GN=TIMP1 PE=4 SV=1;tr|Q5H9A7|Q5H9A7_HUMAN MetaLLoproteinase inhibitor 1 OS=Homo sapiens GN=TIMP1 PE=2 SV=1;sp|P01033|TIMP1_HUMAN MetaLLoproteinase inhibitor 1 OS=Homo sapiens GN=TIMP1 PE=1 SV=1;tr|B3KQF…	3588.53	R.SHN*RSEEFLIAGK.L	1486.76	101;98;37;101;101	2100.76	NeuAc-Gal-GlcNAc-Man-(GlcNAc-)(GlcNAc-Man-)Man-GlcNAc-(Fuc-)GlcNAc-Asn	Complex/Hybrid	39.4509	25424	5.6978	81927.9	R.SHNRSEEFLIAGK.L	R.SHNRSEEFLIAGK.LNeuAc-Gal-GlcNAc-Man-(GlcNAc-)(GlcNAc-Man-)Man-GlcNAc-(Fuc-)GlcNAc-Asn
tr|Q6FGX5|Q6FGX5_HUMAN TIMP metaLLopeptidase inhibitor 1, isoform CRA_a OS=Homo sapiens GN=TIMP1 PE=2 SV=1;tr|Q58P21|Q58P21_HUMAN Tissue inhibitor of metaLLoproteinase 1 (Fragment) OS=Homo sapiens GN=TIMP1 PE=4 SV=1;tr|Q5H9A7|Q5H9A7_HUMAN MetaLLoproteinase inhibitor 1 OS=Homo sapiens GN=TIMP1 PE=2 SV=1;sp|P01033|TIMP1_HUMAN MetaLLoproteinase inhibitor 1 OS=Homo sapiens GN=TIMP1 PE=1 SV=1;tr|B3KQF…	3983.65	R.SHN*RSEEFLIAGK.L	1486.75	101;98;37;101;101	2495.87	NeuAc-Gal-GlcNAc-Man-(NeuAc-Gal-(NeuAc-)GlcNAc-Man-)Man-GlcNAc-GlcNAc-Asn	Complex/Hybrid	37.8156	25427	5.7049	218702	R.SHNRSEEFLIAGK.L	R.SHNRSEEFLIAGK.LNeuAc-Gal-GlcNAc-Man-(NeuAc-Gal-(NeuAc-)GlcNAc-Man-)Man-GlcNAc-GlcNAc-Asn
tr|Q6FGX5|Q6FGX5_HUMAN TIMP metaLLopeptidase inhibitor 1, isoform CRA_a OS=Homo sapiens GN=TIMP1 PE=2 SV=1;tr|Q58P21|Q58P21_HUMAN Tissue inhibitor of metaLLoproteinase 1 (Fragment) OS=Homo sapiens GN=TIMP1 PE=4 SV=1;tr|Q5H9A7|Q5H9A7_HUMAN MetaLLoproteinase inhibitor 1 OS=Homo sapiens GN=TIMP1 PE=2 SV=1;sp|P01033|TIMP1_HUMAN MetaLLoproteinase inhibitor 1 OS=Homo sapiens GN=TIMP1 PE=1 SV=1;tr|B3KQF…	3837.57	R.SHN*RSEEFLIAGK.L	1486.76	101;98;37;101;101	2350.83	NeuAc-Gal-GlcNAc-Man-(NeuAc-Gal-GlcNAc-Man-)Man-GlcNAc-(Fuc-)GlcNAc-Asn	Complex/Hybrid	47.3274	25440	5.7362	1.90086e+06	R.SHNRSEEFLIAGK.L	R.SHNRSEEFLIAGK.LNeuAc-Gal-GlcNAc-Man-(NeuAc-Gal-GlcNAc-Man-)Man-GlcNAc-(Fuc-)GlcNAc-Asn
tr|B3KWK7|B3KWK7_HUMAN InsuLin-Like growth factor binding protein 3, isoform CRA_b OS=Homo sapiens GN=IGFBP3 PE=2 SV=1;tr|A6XND1|A6XND1_HUMAN InsuLin-Like growth factor binding protein 3 isoform b OS=Homo sapiens PE=2 SV=1;sp|P17936|IBP3_HUMAN InsuLin-Like growth factor-binding protein 3 OS=Homo sapiens GN=IGFBP3 PE=1 SV=2;tr|A6XND0|A6XND0_HUMAN InsuLin-Like growth factor binding protein 3 OS=Hom…	3889.57	R.GLCVN*ASAVSR.L	1132.56	19;88;116;95;68;101;93;102;71;73	2756.99	NeuAc-Gal-GlcNAc-(GlcNAc-)Man-(NeuAc-Gal-GlcNAc-(GlcNAc-)Man)Man-GlcNAc-(Fuc-)GlcNAc-Asn	Complex/Hybrid	22.0277	25447	3.0477	350666	R.GLCVNASAVSR.L	R.GLCVNASAVSR.LNeuAc-Gal-GlcNAc-(GlcNAc-)Man-(NeuAc-Gal-GlcNAc-(GlcNAc-)Man)Man-GlcNAc-(Fuc-)GlcNAc-Asn
tr|Q6FGX5|Q6FGX5_HUMAN TIMP metaLLopeptidase inhibitor 1, isoform CRA_a OS=Homo sapiens GN=TIMP1 PE=2 SV=1;tr|Q58P21|Q58P21_HUMAN Tissue inhibitor of metaLLoproteinase 1 (Fragment) OS=Homo sapiens GN=TIMP1 PE=4 SV=1;tr|Q5H9A7|Q5H9A7_HUMAN MetaLLoproteinase inhibitor 1 OS=Homo sapiens GN=TIMP1 PE=2 SV=1;sp|P01033|TIMP1_HUMAN MetaLLoproteinase inhibitor 1 OS=Homo sapiens GN=TIMP1 PE=1 SV=1;tr|B3KQF…	3693.54	R.SHN*RSEEFLIAGK.L	1486.75	101;98;37;101;101	2204.77	NeuAc-Gal-GlcNAc-Man-(NeuAc-Gal-GalNAc-Man-)Man-GlcNAc-GlcNAc-Asn	Complex/Hybrid	39.4509	25459	5.7844	180576	R.SHNRSEEFLIAGK.L	R.SHNRSEEFLIAGK.LNeuAc-Gal-GlcNAc-Man-(NeuAc-Gal-GalNAc-Man-)Man-GlcNAc-GlcNAc-Asn
tr|B7Z577|B7Z577_HUMAN cDNA FLJ60780, highLy simiLar to Carboxypeptidase A4 (EC 3.4.17.-) OS=Homo sapiens PE=2 SV=1;tr|B7Z5J4|B7Z5J4_HUMAN Carboxypeptidase A4 OS=Homo sapiens GN=CPA4 PE=2 SV=1;tr|A4D1M3|A4D1M3_HUMAN Carboxypeptidase A4 OS=Homo sapiens GN=CPA4 PE=2 SV=1;sp|Q9UI42|CBPA4_HUMAN Carboxypeptidase A4 OS=Homo sapiens GN=CPA4 PE=1 SV=2	3054.22	R.NWN*ASFAGK.G	993.47	65;156;260;260	2059.73	NeuAc-Gal-GlcNAc-Man-(Gal-GlcNAc-Man-)Man-GlcNAc-(Fuc-)GlcNAc-Asn	Complex/Hybrid	15.0939	25466	10.013	726447	R.NWNASFAGK.G	R.NWNASFAGK.GNeuAc-Gal-GlcNAc-Man-(Gal-GlcNAc-Man-)Man-GlcNAc-(Fuc-)GlcNAc-Asn
tr|Q6FGX5|Q6FGX5_HUMAN TIMP metaLLopeptidase inhibitor 1, isoform CRA_a OS=Homo sapiens GN=TIMP1 PE=2 SV=1;tr|Q58P21|Q58P21_HUMAN Tissue inhibitor of metaLLoproteinase 1 (Fragment) OS=Homo sapiens GN=TIMP1 PE=4 SV=1;tr|Q5H9A7|Q5H9A7_HUMAN MetaLLoproteinase inhibitor 1 OS=Homo sapiens GN=TIMP1 PE=2 SV=1;sp|P01033|TIMP1_HUMAN MetaLLoproteinase inhibitor 1 OS=Homo sapiens GN=TIMP1 PE=1 SV=1;tr|B3KQF…	3588.49	R.SHN*RSEEFLIAGK.L	1486.75	101;98;37;101;101	2100.76	NeuAc-Gal-GlcNAc-Man-(GlcNAc-)(GlcNAc-Man-)Man-GlcNAc-(Fuc-)GlcNAc-Asn	Complex/Hybrid	32.0346	25472	5.8158	3.6791e+06	R.SHNRSEEFLIAGK.L	R.SHNRSEEFLIAGK.LNeuAc-Gal-GlcNAc-Man-(GlcNAc-)(GlcNAc-Man-)Man-GlcNAc-(Fuc-)GlcNAc-Asn
tr|Q6FGX5|Q6FGX5_HUMAN TIMP metaLLopeptidase inhibitor 1, isoform CRA_a OS=Homo sapiens GN=TIMP1 PE=2 SV=1;tr|Q58P21|Q58P21_HUMAN Tissue inhibitor of metaLLoproteinase 1 (Fragment) OS=Homo sapiens GN=TIMP1 PE=4 SV=1;tr|Q5H9A7|Q5H9A7_HUMAN MetaLLoproteinase inhibitor 1 OS=Homo sapiens GN=TIMP1 PE=2 SV=1;sp|P01033|TIMP1_HUMAN MetaLLoproteinase inhibitor 1 OS=Homo sapiens GN=TIMP1 PE=1 SV=1;tr|B3KQF…	3734.57	R.SHN*RSEEFLIAGK.L	1486.76	101;98;37;101;101	2245.8	NeuAc-Gal-GlcNAc-Man-(GalNAc-)(NeuAc-GlcNAc-Man-)Man-GlcNAc-GlcNAc-Asn	Complex/Hybrid	37.9576	25488	5.8542	7.88628e+06	R.SHNRSEEFLIAGK.L	R.SHNRSEEFLIAGK.LNeuAc-Gal-GlcNAc-Man-(GalNAc-)(NeuAc-GlcNAc-Man-)Man-GlcNAc-GlcNAc-Asn
sp|P30530|UFO_HUMAN Tyrosine-protein kinase receptor UFO OS=Homo sapiens GN=AXL PE=1 SV=3	3023.28	R.SLHVPGLN*K.T	963.548	198	2059.73	NeuAc-Gal-GlcNAc-Man-(Gal-GlcNAc-Man-)Man-GlcNAc-(Fuc-)GlcNAc-Asn	Complex/Hybrid	43.9224	25489	2.8663	1129369	R.SLHVPGLNK.T	R.SLHVPGLNK.TNeuAc-Gal-GlcNAc-Man-(Gal-GlcNAc-Man-)Man-GlcNAc-(Fuc-)GlcNAc-Asn
sp|Q86SQ4|GP126_HUMAN G-protein coupLed receptor 126 OS=Homo sapiens GN=GPR126 PE=1 SV=3	2913.13	K.SFGGWN*TSGCVAHR.D	1534.67	818	1378.48	Man-(Man-)Man-(Man-Man-)Man-GlcNAc-GlcNAc-Asn	High mannose	18.2519	25494	7.5052	269061	K.SFGGWNTSGCVAHR.D	K.SFGGWNTSGCVAHR.DMan-(Man-)Man-(Man-Man-)Man-GlcNAc-GlcNAc-Asn
tr|Q6FGX5|Q6FGX5_HUMAN TIMP metaLLopeptidase inhibitor 1, isoform CRA_a OS=Homo sapiens GN=TIMP1 PE=2 SV=1;tr|Q58P21|Q58P21_HUMAN Tissue inhibitor of metaLLoproteinase 1 (Fragment) OS=Homo sapiens GN=TIMP1 PE=4 SV=1;tr|Q5H9A7|Q5H9A7_HUMAN MetaLLoproteinase inhibitor 1 OS=Homo sapiens GN=TIMP1 PE=2 SV=1;sp|P01033|TIMP1_HUMAN MetaLLoproteinase inhibitor 1 OS=Homo sapiens GN=TIMP1 PE=1 SV=1;tr|B3KQF…	4114.69	R.SHN*RSEEFLIAGK.L	1486.74	101;98;37;101;101	2627.95	NeuAc-Gal-GlcNAc-(GlcNAc-)Man-(Gal-GlcNAc-(Gal-GlcNAc-)Man-)Man-GlcNAc-(Fuc-)GlcNAc-Asn	Complex/Hybrid	19.3106	25497	5.8749	878946	R.SHNRSEEFLIAGK.L	R.SHNRSEEFLIAGK.LNeuAc-Gal-GlcNAc-(GlcNAc-)Man-(Gal-GlcNAc-(Gal-GlcNAc-)Man-)Man-GlcNAc-(Fuc-)GlcNAc-Asn
tr|Q6FGX5|Q6FGX5_HUMAN TIMP metaLLopeptidase inhibitor 1, isoform CRA_a OS=Homo sapiens GN=TIMP1 PE=2 SV=1;tr|Q58P21|Q58P21_HUMAN Tissue inhibitor of metaLLoproteinase 1 (Fragment) OS=Homo sapiens GN=TIMP1 PE=4 SV=1;tr|Q5H9A7|Q5H9A7_HUMAN MetaLLoproteinase inhibitor 1 OS=Homo sapiens GN=TIMP1 PE=2 SV=1;sp|P01033|TIMP1_HUMAN MetaLLoproteinase inhibitor 1 OS=Homo sapiens GN=TIMP1 PE=1 SV=1;tr|B3KQF…	3878.61	R.SHN*RSEEFLIAGK.L	1486.75	101;98;37;101;101	2391.86	NeuAc-Gal-GlcNAc-Man-(GlcNAc-)(NeuAc-GalNAc-Man-)Man-GlcNAc-(Fuc-)GlcNAc-Asn	Complex/Hybrid	45.2781	25504	5.8922	815421	R.SHNRSEEFLIAGK.L	R.SHNRSEEFLIAGK.LNeuAc-Gal-GlcNAc-Man-(GlcNAc-)(NeuAc-GalNAc-Man-)Man-GlcNAc-(Fuc-)GlcNAc-Asn
tr|Q6FGX5|Q6FGX5_HUMAN TIMP metaLLopeptidase inhibitor 1, isoform CRA_a OS=Homo sapiens GN=TIMP1 PE=2 SV=1;tr|Q58P21|Q58P21_HUMAN Tissue inhibitor of metaLLoproteinase 1 (Fragment) OS=Homo sapiens GN=TIMP1 PE=4 SV=1;tr|Q5H9A7|Q5H9A7_HUMAN MetaLLoproteinase inhibitor 1 OS=Homo sapiens GN=TIMP1 PE=2 SV=1;sp|P01033|TIMP1_HUMAN MetaLLoproteinase inhibitor 1 OS=Homo sapiens GN=TIMP1 PE=1 SV=1;tr|B3KQF…	3693.53	R.SHN*RSEEFLIAGK.L	1486.75	101;98;37;101;101	2204.77	NeuAc-Gal-GlcNAc-Man-(NeuAc-Gal-GalNAc-Man-)Man-GlcNAc-GlcNAc-Asn	Complex/Hybrid	39.4509	25521	5.9358	687792	R.SHNRSEEFLIAGK.L	R.SHNRSEEFLIAGK.LNeuAc-Gal-GlcNAc-Man-(NeuAc-Gal-GalNAc-Man-)Man-GlcNAc-GlcNAc-Asn
tr|Q6FGX5|Q6FGX5_HUMAN TIMP metaLLopeptidase inhibitor 1, isoform CRA_a OS=Homo sapiens GN=TIMP1 PE=2 SV=1;tr|Q58P21|Q58P21_HUMAN Tissue inhibitor of metaLLoproteinase 1 (Fragment) OS=Homo sapiens GN=TIMP1 PE=4 SV=1;tr|Q5H9A7|Q5H9A7_HUMAN MetaLLoproteinase inhibitor 1 OS=Homo sapiens GN=TIMP1 PE=2 SV=1;sp|P01033|TIMP1_HUMAN MetaLLoproteinase inhibitor 1 OS=Homo sapiens GN=TIMP1 PE=1 SV=1;tr|B3KQF…	3547.48	R.SHN*RSEEFLIAGK.L	1486.75	101;98;37;101;101	2059.73	NeuAc-Gal-GlcNAc-Man-(Gal-GlcNAc-Man-)Man-GlcNAc-(Fuc-)GlcNAc-Asn	Complex/Hybrid	48.6983	25537	5.9742	446237	R.SHNRSEEFLIAGK.L	R.SHNRSEEFLIAGK.LNeuAc-Gal-GlcNAc-Man-(Gal-GlcNAc-Man-)Man-GlcNAc-(Fuc-)GlcNAc-Asn
tr|B3KWK7|B3KWK7_HUMAN InsuLin-Like growth factor binding protein 3, isoform CRA_b OS=Homo sapiens GN=IGFBP3 PE=2 SV=1;tr|A6XND1|A6XND1_HUMAN InsuLin-Like growth factor binding protein 3 isoform b OS=Homo sapiens PE=2 SV=1;sp|P17936|IBP3_HUMAN InsuLin-Like growth factor-binding protein 3 OS=Homo sapiens GN=IGFBP3 PE=1 SV=2;tr|A6XND0|A6XND0_HUMAN InsuLin-Like growth factor binding protein 3 OS=Hom…	3524.41	R.GLCVN*ASAVSR.L	1132.57	19;88;116;95;68;101;93;102;71;73	2391.86	NeuAc-Gal-GlcNAc-Man-(GlcNAc-)(NeuAc-GalNAc-Man-)Man-GlcNAc-(Fuc-)GlcNAc-Asn	Complex/Hybrid	37.9576	25538	3.2716	4.75167e+06	R.GLCVNASAVSR.L	R.GLCVNASAVSR.LNeuAc-Gal-GlcNAc-Man-(GlcNAc-)(NeuAc-GalNAc-Man-)Man-GlcNAc-(Fuc-)GlcNAc-Asn
tr|Q6FGX5|Q6FGX5_HUMAN TIMP metaLLopeptidase inhibitor 1, isoform CRA_a OS=Homo sapiens GN=TIMP1 PE=2 SV=1;tr|Q58P21|Q58P21_HUMAN Tissue inhibitor of metaLLoproteinase 1 (Fragment) OS=Homo sapiens GN=TIMP1 PE=4 SV=1;tr|Q5H9A7|Q5H9A7_HUMAN MetaLLoproteinase inhibitor 1 OS=Homo sapiens GN=TIMP1 PE=2 SV=1;sp|P01033|TIMP1_HUMAN MetaLLoproteinase inhibitor 1 OS=Homo sapiens GN=TIMP1 PE=1 SV=1;tr|B3KQF…	3895.61	R.SHN*RSEEFLIAGK.L	1486.74	101;98;37;101;101	2407.85	NeuAc-Gal-GlcNAc-Man-(GlcNAc-)(NeuAc-Gal-GlcNAc-Man-)Man-GlcNAc-GlcNAc-Asn	Complex/Hybrid	41.138	25544	5.9902	319987	R.SHNRSEEFLIAGK.L	R.SHNRSEEFLIAGK.LNeuAc-Gal-GlcNAc-Man-(GlcNAc-)(NeuAc-Gal-GlcNAc-Man-)Man-GlcNAc-GlcNAc-Asn
tr|Q6FGX5|Q6FGX5_HUMAN TIMP metaLLopeptidase inhibitor 1, isoform CRA_a OS=Homo sapiens GN=TIMP1 PE=2 SV=1;tr|Q58P21|Q58P21_HUMAN Tissue inhibitor of metaLLoproteinase 1 (Fragment) OS=Homo sapiens GN=TIMP1 PE=4 SV=1;tr|Q5H9A7|Q5H9A7_HUMAN MetaLLoproteinase inhibitor 1 OS=Homo sapiens GN=TIMP1 PE=2 SV=1;sp|P01033|TIMP1_HUMAN MetaLLoproteinase inhibitor 1 OS=Homo sapiens GN=TIMP1 PE=1 SV=1;tr|B3KQF…	3837.59	R.SHN*RSEEFLIAGK.L	1486.76	101;98;37;101;101	2350.83	NeuAc-Gal-GlcNAc-Man-(NeuAc-Gal-GlcNAc-Man-)Man-GlcNAc-(Fuc-)GlcNAc-Asn	Complex/Hybrid	51.2481	25552	6.0098	345361	R.SHNRSEEFLIAGK.L	R.SHNRSEEFLIAGK.LNeuAc-Gal-GlcNAc-Man-(NeuAc-Gal-GlcNAc-Man-)Man-GlcNAc-(Fuc-)GlcNAc-Asn
tr|Q6FGX5|Q6FGX5_HUMAN TIMP metaLLopeptidase inhibitor 1, isoform CRA_a OS=Homo sapiens GN=TIMP1 PE=2 SV=1;tr|Q58P21|Q58P21_HUMAN Tissue inhibitor of metaLLoproteinase 1 (Fragment) OS=Homo sapiens GN=TIMP1 PE=4 SV=1;tr|Q5H9A7|Q5H9A7_HUMAN MetaLLoproteinase inhibitor 1 OS=Homo sapiens GN=TIMP1 PE=2 SV=1;sp|P01033|TIMP1_HUMAN MetaLLoproteinase inhibitor 1 OS=Homo sapiens GN=TIMP1 PE=1 SV=1;tr|B3KQF…	3878.61	R.SHN*RSEEFLIAGK.L	1486.74	101;98;37;101;101	2391.86	NeuAc-Gal-GlcNAc-Man-(GlcNAc-)(NeuAc-GalNAc-Man-)Man-GlcNAc-(Fuc-)GlcNAc-Asn	Complex/Hybrid	45.2781	25560	6.0277	588407	R.SHNRSEEFLIAGK.L	R.SHNRSEEFLIAGK.LNeuAc-Gal-GlcNAc-Man-(GlcNAc-)(NeuAc-GalNAc-Man-)Man-GlcNAc-(Fuc-)GlcNAc-Asn
sp|P98160|PGBM_HUMAN Basement membrane-specific heparan suLfate proteogLycan core protein OS=Homo sapiens GN=HSPG2 PE=1 SV=4;tr|Q5SZJ2|Q5SZJ2_HUMAN EndorepeLLin (Fragment) OS=Homo sapiens GN=HSPG2 PE=2 SV=1	2197.95	R.ALVN*FTR.S	819.457	89;55	1378.48	Man-(Man-)Man-(Man-Man-)Man-GlcNAc-GlcNAc-Asn	High mannose	22.5529	25568	13.78	633857	R.ALVNFTR.S	R.ALVNFTR.SMan-(Man-)Man-(Man-Man-)Man-GlcNAc-GlcNAc-Asn
tr|B5A929|B5A929_HUMAN SoLubLe MET variant 1 OS=Homo sapiens GN=MET PE=2 SV=1;tr|Q59EB3|Q59EB3_HUMAN Met proto-oncogene variant (Fragment) OS=Homo sapiens PE=2 SV=1;tr|B4DLF5|B4DLF5_HUMAN cDNA FLJ59332, highLy simiLar to Hepatocyte growth factor receptor (EC 2.7.10.1) OS=Homo sapiens PE=2 SV=1;tr|E6Y365|E6Y365_HUMAN Met proto-oncogene variant I OS=Homo sapiens PE=2 SV=1;tr|H7C174|H7C174_HUMAN Hep…	3005.17	R.N*FTVACQHR.S	1131.53	785;107;355;785;65;785	1872.65	NeuAc-Gal-GlcNAc-Man-(Man-(Man-)Man-)Man-GlcNAc-GlcNAc-Asn	Complex/Hybrid	14.9264	12473	0.5942	400183	R.NFTVACQHR.S	R.NFTVACQHR.SNeuAc-Gal-GlcNAc-Man-(Man-(Man-)Man-)Man-GlcNAc-GlcNAc-Asn
tr|Q6FGX5|Q6FGX5_HUMAN TIMP metaLLopeptidase inhibitor 1, isoform CRA_a OS=Homo sapiens GN=TIMP1 PE=2 SV=1;tr|Q58P21|Q58P21_HUMAN Tissue inhibitor of metaLLoproteinase 1 (Fragment) OS=Homo sapiens GN=TIMP1 PE=4 SV=1;tr|Q5H9A7|Q5H9A7_HUMAN MetaLLoproteinase inhibitor 1 OS=Homo sapiens GN=TIMP1 PE=2 SV=1;sp|P01033|TIMP1_HUMAN MetaLLoproteinase inhibitor 1 OS=Homo sapiens GN=TIMP1 PE=1 SV=1;tr|B3KQF…	3734.56	R.SHN*RSEEFLIAGK.L	1486.75	101;98;37;101;101	2245.8	NeuAc-Gal-GlcNAc-Man-(GalNAc-)(NeuAc-GlcNAc-Man-)Man-GlcNAc-GlcNAc-Asn	Complex/Hybrid	37.9576	25569	6.0497	341515	R.SHNRSEEFLIAGK.L	R.SHNRSEEFLIAGK.LNeuAc-Gal-GlcNAc-Man-(GalNAc-)(NeuAc-GlcNAc-Man-)Man-GlcNAc-GlcNAc-Asn
tr|B3KWK7|B3KWK7_HUMAN InsuLin-Like growth factor binding protein 3, isoform CRA_b OS=Homo sapiens GN=IGFBP3 PE=2 SV=1;tr|A6XND1|A6XND1_HUMAN InsuLin-Like growth factor binding protein 3 isoform b OS=Homo sapiens PE=2 SV=1;sp|P17936|IBP3_HUMAN InsuLin-Like growth factor-binding protein 3 OS=Homo sapiens GN=IGFBP3 PE=1 SV=2;tr|A6XND0|A6XND0_HUMAN InsuLin-Like growth factor binding protein 3 OS=Hom…	3500.44	R.GLCVN*ASAVSR.L	1132.56	19;88;116;95;68;101;93;102;71;73	2366.83	NeuAc-Gal-GlcNAc-Man-(NeuAc-(Gal-)Gal-GlcNAc-Man-)Man-GlcNAc-GlcNAc-Asn	Complex/Hybrid	35.1402	25587	3.3908	4.2782e+06	R.GLCVNASAVSR.L	R.GLCVNASAVSR.LNeuAc-Gal-GlcNAc-Man-(NeuAc-(Gal-)Gal-GlcNAc-Man-)Man-GlcNAc-GlcNAc-Asn
tr|Q6FGX5|Q6FGX5_HUMAN TIMP metaLLopeptidase inhibitor 1, isoform CRA_a OS=Homo sapiens GN=TIMP1 PE=2 SV=1;tr|Q58P21|Q58P21_HUMAN Tissue inhibitor of metaLLoproteinase 1 (Fragment) OS=Homo sapiens GN=TIMP1 PE=4 SV=1;tr|Q5H9A7|Q5H9A7_HUMAN MetaLLoproteinase inhibitor 1 OS=Homo sapiens GN=TIMP1 PE=2 SV=1;sp|P01033|TIMP1_HUMAN MetaLLoproteinase inhibitor 1 OS=Homo sapiens GN=TIMP1 PE=1 SV=1;tr|B3KQF…	3547.49	R.SHN*RSEEFLIAGK.L	1486.76	101;98;37;101;101	2059.73	NeuAc-Gal-GlcNAc-Man-(Gal-GlcNAc-Man-)Man-GlcNAc-(Fuc-)GlcNAc-Asn	Complex/Hybrid	33.0746	25600	6.1268	692571	R.SHNRSEEFLIAGK.L	R.SHNRSEEFLIAGK.LNeuAc-Gal-GlcNAc-Man-(Gal-GlcNAc-Man-)Man-GlcNAc-(Fuc-)GlcNAc-Asn
tr|B4DWA8|B4DWA8_HUMAN cDNA FLJ53427, highLy simiLar to GaLectin-3-binding protein OS=Homo sapiens PE=2 SV=1;tr|B4DVE1|B4DVE1_HUMAN cDNA FLJ53478, highLy simiLar to GaLectin-3-binding protein OS=Homo sapiens PE=2 SV=1;tr|B4DI70|B4DI70_HUMAN cDNA FLJ53509, highLy simiLar to GaLectin-3-binding protein OS=Homo sapiens PE=2 SV=1;tr|B3KP88|B3KP88_HUMAN cDNA FLJ31415 fis, cLone NT2NE2000284, highLy sim…	4134.66	K.AAIPSALDTN*SSK.S	1273.66	432;539;379;447;551;451	2861	NeuAc-Gal-GlcNAc-(NeuAc-Gal-GlcNAc-)Man-(NeuAc-Gal-GlcNAc-Man-)Man-GlcNAc-GlcNAc-Asn	Complex/Hybrid	18.3243	25604	4.4895	341324	K.AAIPSALDTNSSK.S	K.AAIPSALDTNSSK.SNeuAc-Gal-GlcNAc-(NeuAc-Gal-GlcNAc-)Man-(NeuAc-Gal-GlcNAc-Man-)Man-GlcNAc-GlcNAc-Asn
tr|Q6FGX5|Q6FGX5_HUMAN TIMP metaLLopeptidase inhibitor 1, isoform CRA_a OS=Homo sapiens GN=TIMP1 PE=2 SV=1;tr|Q58P21|Q58P21_HUMAN Tissue inhibitor of metaLLoproteinase 1 (Fragment) OS=Homo sapiens GN=TIMP1 PE=4 SV=1;tr|Q5H9A7|Q5H9A7_HUMAN MetaLLoproteinase inhibitor 1 OS=Homo sapiens GN=TIMP1 PE=2 SV=1;sp|P01033|TIMP1_HUMAN MetaLLoproteinase inhibitor 1 OS=Homo sapiens GN=TIMP1 PE=1 SV=1;tr|B3KQF…	3588.53	R.SHN*RSEEFLIAGK.L	1486.75	101;98;37;101;101	2100.76	NeuAc-Gal-GlcNAc-Man-(GlcNAc-)(GlcNAc-Man-)Man-GlcNAc-(Fuc-)GlcNAc-Asn	Complex/Hybrid	39.4509	25616	6.1652	542042	R.SHNRSEEFLIAGK.L	R.SHNRSEEFLIAGK.LNeuAc-Gal-GlcNAc-Man-(GlcNAc-)(GlcNAc-Man-)Man-GlcNAc-(Fuc-)GlcNAc-Asn
tr|Q6FGX5|Q6FGX5_HUMAN TIMP metaLLopeptidase inhibitor 1, isoform CRA_a OS=Homo sapiens GN=TIMP1 PE=2 SV=1;tr|Q58P21|Q58P21_HUMAN Tissue inhibitor of metaLLoproteinase 1 (Fragment) OS=Homo sapiens GN=TIMP1 PE=4 SV=1;tr|Q5H9A7|Q5H9A7_HUMAN MetaLLoproteinase inhibitor 1 OS=Homo sapiens GN=TIMP1 PE=2 SV=1;sp|P01033|TIMP1_HUMAN MetaLLoproteinase inhibitor 1 OS=Homo sapiens GN=TIMP1 PE=1 SV=1;tr|B3KQF…	3837.57	R.SHN*RSEEFLIAGK.L	1486.76	101;98;37;101;101	2350.83	NeuAc-Gal-GlcNAc-Man-(NeuAc-Gal-GlcNAc-Man-)Man-GlcNAc-(Fuc-)GlcNAc-Asn	Complex/Hybrid	47.3274	25632	6.2035	371035	R.SHNRSEEFLIAGK.L	R.SHNRSEEFLIAGK.LNeuAc-Gal-GlcNAc-Man-(NeuAc-Gal-GlcNAc-Man-)Man-GlcNAc-(Fuc-)GlcNAc-Asn
tr|Q6FGX5|Q6FGX5_HUMAN TIMP metaLLopeptidase inhibitor 1, isoform CRA_a OS=Homo sapiens GN=TIMP1 PE=2 SV=1;tr|Q58P21|Q58P21_HUMAN Tissue inhibitor of metaLLoproteinase 1 (Fragment) OS=Homo sapiens GN=TIMP1 PE=4 SV=1;tr|Q5H9A7|Q5H9A7_HUMAN MetaLLoproteinase inhibitor 1 OS=Homo sapiens GN=TIMP1 PE=2 SV=1;sp|P01033|TIMP1_HUMAN MetaLLoproteinase inhibitor 1 OS=Homo sapiens GN=TIMP1 PE=1 SV=1;tr|B3KQF…	3821.59	R.SHN*RSEEFLIAGK.L	1486.76	101;98;37;101;101	2334.84	NeuAc-NeuAc-Gal-GlcNAc-Man-(NeuAc-GlcNAc-Man-)Man-GlcNAc-GlcNAc-Asn	Complex/Hybrid	37.8156	25635	6.2106	546645	R.SHNRSEEFLIAGK.L	R.SHNRSEEFLIAGK.LNeuAc-NeuAc-Gal-GlcNAc-Man-(NeuAc-GlcNAc-Man-)Man-GlcNAc-GlcNAc-Asn
tr|Q6FGX5|Q6FGX5_HUMAN TIMP metaLLopeptidase inhibitor 1, isoform CRA_a OS=Homo sapiens GN=TIMP1 PE=2 SV=1;tr|Q58P21|Q58P21_HUMAN Tissue inhibitor of metaLLoproteinase 1 (Fragment) OS=Homo sapiens GN=TIMP1 PE=4 SV=1;tr|Q5H9A7|Q5H9A7_HUMAN MetaLLoproteinase inhibitor 1 OS=Homo sapiens GN=TIMP1 PE=2 SV=1;sp|P01033|TIMP1_HUMAN MetaLLoproteinase inhibitor 1 OS=Homo sapiens GN=TIMP1 PE=1 SV=1;tr|B3KQF…	3693.57	R.SHN*RSEEFLIAGK.L	1486.74	101;98;37;101;101	2204.77	NeuAc-Gal-GlcNAc-Man-(NeuAc-Gal-GalNAc-Man-)Man-GlcNAc-GlcNAc-Asn	Complex/Hybrid	39.4509	25650	6.2495	456873	R.SHNRSEEFLIAGK.L	R.SHNRSEEFLIAGK.LNeuAc-Gal-GlcNAc-Man-(NeuAc-Gal-GalNAc-Man-)Man-GlcNAc-GlcNAc-Asn
sp|O00468|AGRIN_HUMAN Agrin OS=Homo sapiens GN=AGRN PE=1 SV=5;tr|Q5XG79|Q5XG79_HUMAN AGRN protein (Fragment) OS=Homo sapiens GN=AGRN PE=2 SV=1;tr|B3KMM7|B3KMM7_HUMAN cDNA FLJ11524 fis, cLone HEMBA1002547, highLy simiLar to Agrin OS=Homo sapiens PE=2 SV=1	5073.97	R.CVEESGSAHCVCPM#LTCPEAN*ATK.V	2723.09	932;414;354	2350.83	NeuAc-Gal-GlcNAc-Man-(NeuAc-Gal-GlcNAc-Man-)Man-GlcNAc-(Fuc-)GlcNAc-Asn	Complex/Hybrid	14.6972	25654	2.0325	106408	R.CVEESGSAHCVCPMLTCPEANATK.V	R.CVEESGSAHCVCPMLTCPEANATK.VNeuAc-Gal-GlcNAc-Man-(NeuAc-Gal-GlcNAc-Man-)Man-GlcNAc-(Fuc-)GlcNAc-Asn
sp|P15328|FOLR1_HUMAN FoLate receptor aLpha OS=Homo sapiens GN=FOLR1 PE=1 SV=3;tr|Q9NP04|Q9NP04_HUMAN FoLate receptor aLpha isoform (Fragment) OS=Homo sapiens PE=2 SV=1	4709.85	K.NACCSTN*TSQEAHKDVSYLYR.F	2503.07	69;69	2204.77	NeuAc-Gal-GlcNAc-Man-(NeuAc-Gal-GalNAc-Man-)Man-GlcNAc-GlcNAc-Asn	Complex/Hybrid	14.6259	25662	1.9798	553144	K.NACCSTNTSQEAHKDVSYLYR.F	K.NACCSTNTSQEAHKDVSYLYR.FNeuAc-Gal-GlcNAc-Man-(NeuAc-Gal-GalNAc-Man-)Man-GlcNAc-GlcNAc-Asn
tr|Q59E99|Q59E99_HUMAN Thrombospondin 1 variant (Fragment) OS=Homo sapiens PE=2 SV=1;tr|B4E3J7|B4E3J7_HUMAN cDNA FLJ51203, highLy simiLar to Thrombospondin-1 OS=Homo sapiens PE=2 SV=1;gi|CON_IPI00696401.1|TREMBL:Q28194 (Bos taurus) Thrombospondin-1;sp|P07996|TSP1_HUMAN Thrombospondin-1 OS=Homo sapiens GN=THBS1 PE=1 SV=2	3572.47	K.VVN*STTGPGEHLR.N	1365.7	1122;982;1067;1067	2204.77	NeuAc-Gal-GlcNAc-Man-(NeuAc-Gal-GalNAc-Man-)Man-GlcNAc-GlcNAc-Asn	Complex/Hybrid	11.8988	12477	5.7357	482302	K.VVNSTTGPGEHLR.N	K.VVNSTTGPGEHLR.NNeuAc-Gal-GlcNAc-Man-(NeuAc-Gal-GalNAc-Man-)Man-GlcNAc-GlcNAc-Asn
sp|P30530|UFO_HUMAN Tyrosine-protein kinase receptor UFO OS=Homo sapiens GN=AXL PE=1 SV=3	3024.28	R.SLHVPGLN*K.T	963.552	198	2059.73	NeuAc-Gal-GlcNAc-Man-(Gal-GlcNAc-Man-)Man-GlcNAc-(Fuc-)GlcNAc-Asn	Complex/Hybrid	48.6983	25681	2.3993	867250	R.SLHVPGLNK.T	R.SLHVPGLNK.TNeuAc-Gal-GlcNAc-Man-(Gal-GlcNAc-Man-)Man-GlcNAc-(Fuc-)GlcNAc-Asn
tr|Q6FGX5|Q6FGX5_HUMAN TIMP metaLLopeptidase inhibitor 1, isoform CRA_a OS=Homo sapiens GN=TIMP1 PE=2 SV=1;tr|Q58P21|Q58P21_HUMAN Tissue inhibitor of metaLLoproteinase 1 (Fragment) OS=Homo sapiens GN=TIMP1 PE=4 SV=1;tr|Q5H9A7|Q5H9A7_HUMAN MetaLLoproteinase inhibitor 1 OS=Homo sapiens GN=TIMP1 PE=2 SV=1;sp|P01033|TIMP1_HUMAN MetaLLoproteinase inhibitor 1 OS=Homo sapiens GN=TIMP1 PE=1 SV=1;tr|B3KQF…	3734.57	R.SHN*RSEEFLIAGK.L	1486.76	101;98;37;101;101	2245.8	NeuAc-Gal-GlcNAc-Man-(GalNAc-)(NeuAc-GlcNAc-Man-)Man-GlcNAc-GlcNAc-Asn	Complex/Hybrid	37.9576	25682	6.3259	446858	R.SHNRSEEFLIAGK.L	R.SHNRSEEFLIAGK.LNeuAc-Gal-GlcNAc-Man-(GalNAc-)(NeuAc-GlcNAc-Man-)Man-GlcNAc-GlcNAc-Asn
tr|B4DWA8|B4DWA8_HUMAN cDNA FLJ53427, highLy simiLar to GaLectin-3-binding protein OS=Homo sapiens PE=2 SV=1;tr|B4DVE1|B4DVE1_HUMAN cDNA FLJ53478, highLy simiLar to GaLectin-3-binding protein OS=Homo sapiens PE=2 SV=1;tr|B4DI70|B4DI70_HUMAN cDNA FLJ53509, highLy simiLar to GaLectin-3-binding protein OS=Homo sapiens PE=2 SV=1;tr|B3KP88|B3KP88_HUMAN cDNA FLJ31415 fis, cLone NT2NE2000284, highLy sim…	4153.69	K.AAIPSALDTN*SSK.S	1273.66	432;539;379;447;551;451	2880.03	Gal-GlcNAc-Gal-GlcNAc-Gal-GlcNAc-Gal-GlcNAc-Man-(Gal-Gal-GlcNAc-Man-)Man-GlcNAc-GlcNAc-Asn	Complex/Hybrid	25.9667	25684	4.6838	474540	K.AAIPSALDTNSSK.S	K.AAIPSALDTNSSK.SGal-GlcNAc-Gal-GlcNAc-Gal-GlcNAc-Gal-GlcNAc-Man-(Gal-Gal-GlcNAc-Man-)Man-GlcNAc-GlcNAc-Asn
sp|P30530|UFO_HUMAN Tyrosine-protein kinase receptor UFO OS=Homo sapiens GN=AXL PE=1 SV=3	2836.21	R.SLHVPGLN*K.T	963.55	198	1872.65	NeuAc-Gal-GlcNAc-Man-(Man-(Man-)Man-)Man-GlcNAc-GlcNAc-Asn	Complex/Hybrid	24.4648	25686	2.3877	765967	R.SLHVPGLNK.T	R.SLHVPGLNK.TNeuAc-Gal-GlcNAc-Man-(Man-(Man-)Man-)Man-GlcNAc-GlcNAc-Asn
tr|Q508I6|Q508I6_HUMAN Anthrax toxin receptor/neurobLastoma fusion protein transcript variant 3 OS=Homo sapiens GN=ANTXR1/NNG1 fusion PE=2 SV=1;tr|Q53FL1|Q53FL1_HUMAN Tumor endotheLiaL marker 8 isoform 3 variant (Fragment) OS=Homo sapiens PE=2 SV=1;tr|J7K7G4|J7K7G4_HUMAN Anthrax toxin receptor 1 transcript variant 5 OS=Homo sapiens GN=ANTXR1 PE=2 SV=1;tr|Q508I5|Q508I5_HUMAN Anthrax toxin receptor…	3444.34	K.DFN*ETQLAR.I	1092.51	184;184;184;184;184;16;184;184;184	2350.83	NeuAc-Gal-GlcNAc-Man-(NeuAc-Gal-GlcNAc-Man-)Man-GlcNAc-(Fuc-)GlcNAc-Asn	Complex/Hybrid	23.6681	25690	2.2672	360086	K.DFNETQLAR.I	K.DFNETQLAR.INeuAc-Gal-GlcNAc-Man-(NeuAc-Gal-GlcNAc-Man-)Man-GlcNAc-(Fuc-)GlcNAc-Asn
sp|P30530|UFO_HUMAN Tyrosine-protein kinase receptor UFO OS=Homo sapiens GN=AXL PE=1 SV=3	2820.21	R.SLHVPGLN*K.T	963.548	198	1856.66	NeuAc-Gal-GlcNAc-Man-(Man-Man-)Man-GlcNAc-(Fuc-)GlcNAc-Asn	Complex/Hybrid	12.3154	25694	2.3691	515276	R.SLHVPGLNK.T	R.SLHVPGLNK.TNeuAc-Gal-GlcNAc-Man-(Man-Man-)Man-GlcNAc-(Fuc-)GlcNAc-Asn
tr|Q6FGX5|Q6FGX5_HUMAN TIMP metaLLopeptidase inhibitor 1, isoform CRA_a OS=Homo sapiens GN=TIMP1 PE=2 SV=1;tr|Q58P21|Q58P21_HUMAN Tissue inhibitor of metaLLoproteinase 1 (Fragment) OS=Homo sapiens GN=TIMP1 PE=4 SV=1;tr|Q5H9A7|Q5H9A7_HUMAN MetaLLoproteinase inhibitor 1 OS=Homo sapiens GN=TIMP1 PE=2 SV=1;sp|P01033|TIMP1_HUMAN MetaLLoproteinase inhibitor 1 OS=Homo sapiens GN=TIMP1 PE=1 SV=1;tr|B3KQF…	3878.6	R.SHN*RSEEFLIAGK.L	1486.76	101;98;37;101;101	2391.86	NeuAc-Gal-GlcNAc-Man-(GlcNAc-)(NeuAc-GalNAc-Man-)Man-GlcNAc-(Fuc-)GlcNAc-Asn	Complex/Hybrid	45.2781	25699	6.3693	828979	R.SHNRSEEFLIAGK.L	R.SHNRSEEFLIAGK.LNeuAc-Gal-GlcNAc-Man-(GlcNAc-)(NeuAc-GalNAc-Man-)Man-GlcNAc-(Fuc-)GlcNAc-Asn
tr|Q6FGX5|Q6FGX5_HUMAN TIMP metaLLopeptidase inhibitor 1, isoform CRA_a OS=Homo sapiens GN=TIMP1 PE=2 SV=1;tr|Q58P21|Q58P21_HUMAN Tissue inhibitor of metaLLoproteinase 1 (Fragment) OS=Homo sapiens GN=TIMP1 PE=4 SV=1;tr|Q5H9A7|Q5H9A7_HUMAN MetaLLoproteinase inhibitor 1 OS=Homo sapiens GN=TIMP1 PE=2 SV=1;sp|P01033|TIMP1_HUMAN MetaLLoproteinase inhibitor 1 OS=Homo sapiens GN=TIMP1 PE=1 SV=1;tr|B3KQF…	3692.53	R.SHN*RSEEFLIAGK.L	1486.76	101;98;37;101;101	2204.77	NeuAc-Gal-GlcNAc-Man-(NeuAc-Gal-GalNAc-Man-)Man-GlcNAc-GlcNAc-Asn	Complex/Hybrid	39.0796	25712	6.4008	288637	R.SHNRSEEFLIAGK.L	R.SHNRSEEFLIAGK.LNeuAc-Gal-GlcNAc-Man-(NeuAc-Gal-GalNAc-Man-)Man-GlcNAc-GlcNAc-Asn
tr|B3KWK7|B3KWK7_HUMAN InsuLin-Like growth factor binding protein 3, isoform CRA_b OS=Homo sapiens GN=IGFBP3 PE=2 SV=1;tr|A6XND1|A6XND1_HUMAN InsuLin-Like growth factor binding protein 3 isoform b OS=Homo sapiens PE=2 SV=1;sp|P17936|IBP3_HUMAN InsuLin-Like growth factor-binding protein 3 OS=Homo sapiens GN=IGFBP3 PE=1 SV=2;tr|A6XND0|A6XND0_HUMAN InsuLin-Like growth factor binding protein 3 OS=Hom…	3483.4	R.GLCVN*ASAVSR.L	1132.57	19;88;116;95;68;101;93;102;71;73	2350.83	NeuAc-Gal-GlcNAc-Man-(NeuAc-Gal-GlcNAc-Man-)Man-GlcNAc-(Fuc-)GlcNAc-Asn	Complex/Hybrid	43.46	25713	3.6982	1488412	R.GLCVNASAVSR.L	R.GLCVNASAVSR.LNeuAc-Gal-GlcNAc-Man-(NeuAc-Gal-GlcNAc-Man-)Man-GlcNAc-(Fuc-)GlcNAc-Asn
tr|Q6FGX5|Q6FGX5_HUMAN TIMP metaLLopeptidase inhibitor 1, isoform CRA_a OS=Homo sapiens GN=TIMP1 PE=2 SV=1;tr|Q58P21|Q58P21_HUMAN Tissue inhibitor of metaLLoproteinase 1 (Fragment) OS=Homo sapiens GN=TIMP1 PE=4 SV=1;tr|Q5H9A7|Q5H9A7_HUMAN MetaLLoproteinase inhibitor 1 OS=Homo sapiens GN=TIMP1 PE=2 SV=1;sp|P01033|TIMP1_HUMAN MetaLLoproteinase inhibitor 1 OS=Homo sapiens GN=TIMP1 PE=1 SV=1;tr|B3KQF…	3821.57	R.SHN*RSEEFLIAGK.L	1486.75	101;98;37;101;101	2334.84	NeuAc-NeuAc-Gal-GlcNAc-Man-(NeuAc-GlcNAc-Man-)Man-GlcNAc-GlcNAc-Asn	Complex/Hybrid	37.8156	25714	6.4053	598408	R.SHNRSEEFLIAGK.L	R.SHNRSEEFLIAGK.LNeuAc-NeuAc-Gal-GlcNAc-Man-(NeuAc-GlcNAc-Man-)Man-GlcNAc-GlcNAc-Asn
tr|B5A929|B5A929_HUMAN SoLubLe MET variant 1 OS=Homo sapiens GN=MET PE=2 SV=1;tr|Q59EB3|Q59EB3_HUMAN Met proto-oncogene variant (Fragment) OS=Homo sapiens PE=2 SV=1;tr|B4DLF5|B4DLF5_HUMAN cDNA FLJ59332, highLy simiLar to Hepatocyte growth factor receptor (EC 2.7.10.1) OS=Homo sapiens PE=2 SV=1;tr|E6Y365|E6Y365_HUMAN Met proto-oncogene variant I OS=Homo sapiens PE=2 SV=1;tr|H7C174|H7C174_HUMAN Hep…	3045.19	R.N*FTVACQHR.S	1131.52	785;107;355;785;65;785	1913.68	NeuAc-Gal-GlcNAc-Man-(Gal-GlcNAc-Man-)Man-GlcNAc-GlcNAc-Asn	Complex/Hybrid	20.301	12478	0.5827	598982	R.NFTVACQHR.S	R.NFTVACQHR.SNeuAc-Gal-GlcNAc-Man-(Gal-GlcNAc-Man-)Man-GlcNAc-GlcNAc-Asn
tr|Q6FGX5|Q6FGX5_HUMAN TIMP metaLLopeptidase inhibitor 1, isoform CRA_a OS=Homo sapiens GN=TIMP1 PE=2 SV=1;tr|Q58P21|Q58P21_HUMAN Tissue inhibitor of metaLLoproteinase 1 (Fragment) OS=Homo sapiens GN=TIMP1 PE=4 SV=1;tr|Q5H9A7|Q5H9A7_HUMAN MetaLLoproteinase inhibitor 1 OS=Homo sapiens GN=TIMP1 PE=2 SV=1;sp|P01033|TIMP1_HUMAN MetaLLoproteinase inhibitor 1 OS=Homo sapiens GN=TIMP1 PE=1 SV=1;tr|B3KQF…	3628.53	R.SHN*RSEEFLIAGK.L	1486.75	101;98;37;101;101	2141.79	NeuAc-GalNAc-GlcNAc-Man-(GalNAc-GlcNAc-Man-)Man-GlcNAc-(Fuc-)GlcNAc-Asn	Complex/Hybrid	28.8454	25724	6.4286	343942	R.SHNRSEEFLIAGK.L	R.SHNRSEEFLIAGK.LNeuAc-GalNAc-GlcNAc-Man-(GalNAc-GlcNAc-Man-)Man-GlcNAc-(Fuc-)GlcNAc-Asn
tr|Q6FGX5|Q6FGX5_HUMAN TIMP metaLLopeptidase inhibitor 1, isoform CRA_a OS=Homo sapiens GN=TIMP1 PE=2 SV=1;tr|Q58P21|Q58P21_HUMAN Tissue inhibitor of metaLLoproteinase 1 (Fragment) OS=Homo sapiens GN=TIMP1 PE=4 SV=1;tr|Q5H9A7|Q5H9A7_HUMAN MetaLLoproteinase inhibitor 1 OS=Homo sapiens GN=TIMP1 PE=2 SV=1;sp|P01033|TIMP1_HUMAN MetaLLoproteinase inhibitor 1 OS=Homo sapiens GN=TIMP1 PE=1 SV=1;tr|B3KQF…	3547.51	R.SHN*RSEEFLIAGK.L	1486.75	101;98;37;101;101	2059.73	NeuAc-Gal-GlcNAc-Man-(Gal-GlcNAc-Man-)Man-GlcNAc-(Fuc-)GlcNAc-Asn	Complex/Hybrid	40.7605	25730	6.4435	726506	R.SHNRSEEFLIAGK.L	R.SHNRSEEFLIAGK.LNeuAc-Gal-GlcNAc-Man-(Gal-GlcNAc-Man-)Man-GlcNAc-(Fuc-)GlcNAc-Asn
tr|B3KWK7|B3KWK7_HUMAN InsuLin-Like growth factor binding protein 3, isoform CRA_b OS=Homo sapiens GN=IGFBP3 PE=2 SV=1;tr|A6XND1|A6XND1_HUMAN InsuLin-Like growth factor binding protein 3 isoform b OS=Homo sapiens PE=2 SV=1;sp|P17936|IBP3_HUMAN InsuLin-Like growth factor-binding protein 3 OS=Homo sapiens GN=IGFBP3 PE=1 SV=2;tr|A6XND0|A6XND0_HUMAN InsuLin-Like growth factor binding protein 3 OS=Hom…	3524.41	R.GLCVN*ASAVSR.L	1132.56	19;88;116;95;68;101;93;102;71;73	2391.86	NeuAc-Gal-GlcNAc-Man-(GlcNAc-)(NeuAc-GalNAc-Man-)Man-GlcNAc-(Fuc-)GlcNAc-Asn	Complex/Hybrid	17.2818	25732	3.7435	210065	R.GLCVNASAVSR.L	R.GLCVNASAVSR.LNeuAc-Gal-GlcNAc-Man-(GlcNAc-)(NeuAc-GalNAc-Man-)Man-GlcNAc-(Fuc-)GlcNAc-Asn
tr|Q6FGX5|Q6FGX5_HUMAN TIMP metaLLopeptidase inhibitor 1, isoform CRA_a OS=Homo sapiens GN=TIMP1 PE=2 SV=1;tr|Q58P21|Q58P21_HUMAN Tissue inhibitor of metaLLoproteinase 1 (Fragment) OS=Homo sapiens GN=TIMP1 PE=4 SV=1;tr|Q5H9A7|Q5H9A7_HUMAN MetaLLoproteinase inhibitor 1 OS=Homo sapiens GN=TIMP1 PE=2 SV=1;sp|P01033|TIMP1_HUMAN MetaLLoproteinase inhibitor 1 OS=Homo sapiens GN=TIMP1 PE=1 SV=1;tr|B3KQF…	3837.58	R.SHN*RSEEFLIAGK.L	1486.76	101;98;37;101;101	2350.83	NeuAc-Gal-GlcNAc-Man-(NeuAc-Gal-GlcNAc-Man-)Man-GlcNAc-(Fuc-)GlcNAc-Asn	Complex/Hybrid	51.2481	25744	6.4772	427215	R.SHNRSEEFLIAGK.L	R.SHNRSEEFLIAGK.LNeuAc-Gal-GlcNAc-Man-(NeuAc-Gal-GlcNAc-Man-)Man-GlcNAc-(Fuc-)GlcNAc-Asn
tr|Q6FGX5|Q6FGX5_HUMAN TIMP metaLLopeptidase inhibitor 1, isoform CRA_a OS=Homo sapiens GN=TIMP1 PE=2 SV=1;tr|Q58P21|Q58P21_HUMAN Tissue inhibitor of metaLLoproteinase 1 (Fragment) OS=Homo sapiens GN=TIMP1 PE=4 SV=1;tr|Q5H9A7|Q5H9A7_HUMAN MetaLLoproteinase inhibitor 1 OS=Homo sapiens GN=TIMP1 PE=2 SV=1;sp|P01033|TIMP1_HUMAN MetaLLoproteinase inhibitor 1 OS=Homo sapiens GN=TIMP1 PE=1 SV=1;tr|B3KQF…	3734.59	R.SHN*RSEEFLIAGK.L	1486.76	101;98;37;101;101	2245.8	NeuAc-Gal-GlcNAc-Man-(GalNAc-)(NeuAc-GlcNAc-Man-)Man-GlcNAc-GlcNAc-Asn	Complex/Hybrid	52.7797	25761	6.5208	499691	R.SHNRSEEFLIAGK.L	R.SHNRSEEFLIAGK.LNeuAc-Gal-GlcNAc-Man-(GalNAc-)(NeuAc-GlcNAc-Man-)Man-GlcNAc-GlcNAc-Asn
tr|Q6FGX5|Q6FGX5_HUMAN TIMP metaLLopeptidase inhibitor 1, isoform CRA_a OS=Homo sapiens GN=TIMP1 PE=2 SV=1;tr|Q58P21|Q58P21_HUMAN Tissue inhibitor of metaLLoproteinase 1 (Fragment) OS=Homo sapiens GN=TIMP1 PE=4 SV=1;tr|Q5H9A7|Q5H9A7_HUMAN MetaLLoproteinase inhibitor 1 OS=Homo sapiens GN=TIMP1 PE=2 SV=1;sp|P01033|TIMP1_HUMAN MetaLLoproteinase inhibitor 1 OS=Homo sapiens GN=TIMP1 PE=1 SV=1;tr|B3KQF…	3878.62	R.SHN*RSEEFLIAGK.L	1486.77	101;98;37;101;101	2391.86	NeuAc-Gal-GlcNAc-Man-(GlcNAc-)(NeuAc-GalNAc-Man-)Man-GlcNAc-(Fuc-)GlcNAc-Asn	Complex/Hybrid	23.9295	25782	6.5706	281394	R.SHNRSEEFLIAGK.L	R.SHNRSEEFLIAGK.LNeuAc-Gal-GlcNAc-Man-(GlcNAc-)(NeuAc-GalNAc-Man-)Man-GlcNAc-(Fuc-)GlcNAc-Asn
tr|B3KWK7|B3KWK7_HUMAN InsuLin-Like growth factor binding protein 3, isoform CRA_b OS=Homo sapiens GN=IGFBP3 PE=2 SV=1;tr|A6XND1|A6XND1_HUMAN InsuLin-Like growth factor binding protein 3 isoform b OS=Homo sapiens PE=2 SV=1;sp|P17936|IBP3_HUMAN InsuLin-Like growth factor-binding protein 3 OS=Homo sapiens GN=IGFBP3 PE=1 SV=2;tr|A6XND0|A6XND0_HUMAN InsuLin-Like growth factor binding protein 3 OS=Hom…	3499.43	R.GLCVN*ASAVSR.L	1132.57	19;88;116;95;68;101;93;102;71;73	2366.83	NeuAc-Gal-GlcNAc-Man-(NeuAc-(Gal-)Gal-GlcNAc-Man-)Man-GlcNAc-GlcNAc-Asn	Complex/Hybrid	19.2661	25787	3.8775	186026	R.GLCVNASAVSR.L	R.GLCVNASAVSR.LNeuAc-Gal-GlcNAc-Man-(NeuAc-(Gal-)Gal-GlcNAc-Man-)Man-GlcNAc-GlcNAc-Asn
tr|Q6FGX5|Q6FGX5_HUMAN TIMP metaLLopeptidase inhibitor 1, isoform CRA_a OS=Homo sapiens GN=TIMP1 PE=2 SV=1;tr|Q58P21|Q58P21_HUMAN Tissue inhibitor of metaLLoproteinase 1 (Fragment) OS=Homo sapiens GN=TIMP1 PE=4 SV=1;tr|Q5H9A7|Q5H9A7_HUMAN MetaLLoproteinase inhibitor 1 OS=Homo sapiens GN=TIMP1 PE=2 SV=1;sp|P01033|TIMP1_HUMAN MetaLLoproteinase inhibitor 1 OS=Homo sapiens GN=TIMP1 PE=1 SV=1;tr|B3KQF…	3547.49	R.SHN*RSEEFLIAGK.L	1486.75	101;98;37;101;101	2059.73	NeuAc-Gal-GlcNAc-Man-(Gal-GlcNAc-Man-)Man-GlcNAc-(Fuc-)GlcNAc-Asn	Complex/Hybrid	33.0746	25792	6.595	2.9076e+06	R.SHNRSEEFLIAGK.L	R.SHNRSEEFLIAGK.LNeuAc-Gal-GlcNAc-Man-(Gal-GlcNAc-Man-)Man-GlcNAc-(Fuc-)GlcNAc-Asn
tr|B4DWA8|B4DWA8_HUMAN cDNA FLJ53427, highLy simiLar to GaLectin-3-binding protein OS=Homo sapiens PE=2 SV=1;tr|B4DVE1|B4DVE1_HUMAN cDNA FLJ53478, highLy simiLar to GaLectin-3-binding protein OS=Homo sapiens PE=2 SV=1;tr|B4DI70|B4DI70_HUMAN cDNA FLJ53509, highLy simiLar to GaLectin-3-binding protein OS=Homo sapiens PE=2 SV=1;tr|B3KP88|B3KP88_HUMAN cDNA FLJ31415 fis, cLone NT2NE2000284, highLy sim…	4134.64	K.AAIPSALDTN*SSK.S	1273.65	432;539;379;447;551;451	2861	NeuAc-Gal-GlcNAc-(NeuAc-Gal-GlcNAc-)Man-(NeuAc-Gal-GlcNAc-Man-)Man-GlcNAc-GlcNAc-Asn	Complex/Hybrid	21.8076	25793	4.9506	235290	K.AAIPSALDTNSSK.S	K.AAIPSALDTNSSK.SNeuAc-Gal-GlcNAc-(NeuAc-Gal-GlcNAc-)Man-(NeuAc-Gal-GlcNAc-Man-)Man-GlcNAc-GlcNAc-Asn
sp|P07942|LAMB1_HUMAN Laminin subunit beta-1 OS=Homo sapiens GN=LAMB1 PE=1 SV=2;tr|G3XAI2|G3XAI2_HUMAN Laminin subunit beta-1 OS=Homo sapiens GN=LAMB1 PE=4 SV=1;tr|Q8TAS6|Q8TAS6_HUMAN LAMB1 protein (Fragment) OS=Homo sapiens GN=LAMB1 PE=2 SV=2	3299.46	K.QSAEDILLKTN*ATK.E	1530.82	1487;1511;784	1768.64	Gal-GlcNAc-Man-(Gal-GlcNAc-Man-)Man-GlcNAc-(Fuc-)GlcNAc-Asn	Complex/Hybrid	15.5802	25795	12.0368	259686	K.QSAEDILLKTNATK.E	K.QSAEDILLKTNATK.EGal-GlcNAc-Man-(Gal-GlcNAc-Man-)Man-GlcNAc-(Fuc-)GlcNAc-Asn
tr|Q59E99|Q59E99_HUMAN Thrombospondin 1 variant (Fragment) OS=Homo sapiens PE=2 SV=1;tr|B4E3J7|B4E3J7_HUMAN cDNA FLJ51203, highLy simiLar to Thrombospondin-1 OS=Homo sapiens PE=2 SV=1;gi|CON_IPI00696401.1|TREMBL:Q28194 (Bos taurus) Thrombospondin-1;sp|P07996|TSP1_HUMAN Thrombospondin-1 OS=Homo sapiens GN=THBS1 PE=1 SV=2	3320.41	K.VVN*STTGPGEHLR.N	1365.69	1122;982;1067;1067	1954.7	NeuAc-Gal-GlcNAc-Man-(GlcNAc-)(GlcNAc-Man-)Man-GlcNAc-GlcNAc-Asn	Complex/Hybrid	31.6146	12483	5.7505	332662	K.VVNSTTGPGEHLR.N	K.VVNSTTGPGEHLR.NNeuAc-Gal-GlcNAc-Man-(GlcNAc-)(GlcNAc-Man-)Man-GlcNAc-GlcNAc-Asn
tr|Q6FGX5|Q6FGX5_HUMAN TIMP metaLLopeptidase inhibitor 1, isoform CRA_a OS=Homo sapiens GN=TIMP1 PE=2 SV=1;tr|Q58P21|Q58P21_HUMAN Tissue inhibitor of metaLLoproteinase 1 (Fragment) OS=Homo sapiens GN=TIMP1 PE=4 SV=1;tr|Q5H9A7|Q5H9A7_HUMAN MetaLLoproteinase inhibitor 1 OS=Homo sapiens GN=TIMP1 PE=2 SV=1;sp|P01033|TIMP1_HUMAN MetaLLoproteinase inhibitor 1 OS=Homo sapiens GN=TIMP1 PE=1 SV=1;tr|B3KQF…	3587.51	R.SHN*RSEEFLIAGK.L	1486.76	101;98;37;101;101	2100.76	NeuAc-Gal-GlcNAc-Man-(GlcNAc-)(GlcNAc-Man-)Man-GlcNAc-(Fuc-)GlcNAc-Asn	Complex/Hybrid	35.5445	25808	6.6333	260805	R.SHNRSEEFLIAGK.L	R.SHNRSEEFLIAGK.LNeuAc-Gal-GlcNAc-Man-(GlcNAc-)(GlcNAc-Man-)Man-GlcNAc-(Fuc-)GlcNAc-Asn
tr|Q6FGX5|Q6FGX5_HUMAN TIMP metaLLopeptidase inhibitor 1, isoform CRA_a OS=Homo sapiens GN=TIMP1 PE=2 SV=1;tr|Q58P21|Q58P21_HUMAN Tissue inhibitor of metaLLoproteinase 1 (Fragment) OS=Homo sapiens GN=TIMP1 PE=4 SV=1;tr|Q5H9A7|Q5H9A7_HUMAN MetaLLoproteinase inhibitor 1 OS=Homo sapiens GN=TIMP1 PE=2 SV=1;sp|P01033|TIMP1_HUMAN MetaLLoproteinase inhibitor 1 OS=Homo sapiens GN=TIMP1 PE=1 SV=1;tr|B3KQF…	3837.57	R.SHN*RSEEFLIAGK.L	1486.76	101;98;37;101;101	2350.83	NeuAc-Gal-GlcNAc-Man-(NeuAc-Gal-GlcNAc-Man-)Man-GlcNAc-(Fuc-)GlcNAc-Asn	Complex/Hybrid	55.2218	25824	6.6741	304464	R.SHNRSEEFLIAGK.L	R.SHNRSEEFLIAGK.LNeuAc-Gal-GlcNAc-Man-(NeuAc-Gal-GlcNAc-Man-)Man-GlcNAc-(Fuc-)GlcNAc-Asn
tr|Q6FGX5|Q6FGX5_HUMAN TIMP metaLLopeptidase inhibitor 1, isoform CRA_a OS=Homo sapiens GN=TIMP1 PE=2 SV=1;tr|Q58P21|Q58P21_HUMAN Tissue inhibitor of metaLLoproteinase 1 (Fragment) OS=Homo sapiens GN=TIMP1 PE=4 SV=1;tr|Q5H9A7|Q5H9A7_HUMAN MetaLLoproteinase inhibitor 1 OS=Homo sapiens GN=TIMP1 PE=2 SV=1;sp|P01033|TIMP1_HUMAN MetaLLoproteinase inhibitor 1 OS=Homo sapiens GN=TIMP1 PE=1 SV=1;tr|B3KQF…	3821.59	R.SHN*RSEEFLIAGK.L	1486.75	101;98;37;101;101	2334.84	NeuAc-NeuAc-Gal-GlcNAc-Man-(NeuAc-GlcNAc-Man-)Man-GlcNAc-GlcNAc-Asn	Complex/Hybrid	41.4381	25826	6.6788	255253	R.SHNRSEEFLIAGK.L	R.SHNRSEEFLIAGK.LNeuAc-NeuAc-Gal-GlcNAc-Man-(NeuAc-GlcNAc-Man-)Man-GlcNAc-GlcNAc-Asn
tr|Q6FGX5|Q6FGX5_HUMAN TIMP metaLLopeptidase inhibitor 1, isoform CRA_a OS=Homo sapiens GN=TIMP1 PE=2 SV=1;tr|Q58P21|Q58P21_HUMAN Tissue inhibitor of metaLLoproteinase 1 (Fragment) OS=Homo sapiens GN=TIMP1 PE=4 SV=1;tr|Q5H9A7|Q5H9A7_HUMAN MetaLLoproteinase inhibitor 1 OS=Homo sapiens GN=TIMP1 PE=2 SV=1;sp|P01033|TIMP1_HUMAN MetaLLoproteinase inhibitor 1 OS=Homo sapiens GN=TIMP1 PE=1 SV=1;tr|B3KQF…	3692.55	R.SHN*RSEEFLIAGK.L	1486.75	101;98;37;101;101	2204.77	NeuAc-Gal-GlcNAc-Man-(NeuAc-Gal-GalNAc-Man-)Man-GlcNAc-GlcNAc-Asn	Complex/Hybrid	54.3923	25841	6.7148	208806	R.SHNRSEEFLIAGK.L	R.SHNRSEEFLIAGK.LNeuAc-Gal-GlcNAc-Man-(NeuAc-Gal-GalNAc-Man-)Man-GlcNAc-GlcNAc-Asn
tr|Q6FGX5|Q6FGX5_HUMAN TIMP metaLLopeptidase inhibitor 1, isoform CRA_a OS=Homo sapiens GN=TIMP1 PE=2 SV=1;tr|Q58P21|Q58P21_HUMAN Tissue inhibitor of metaLLoproteinase 1 (Fragment) OS=Homo sapiens GN=TIMP1 PE=4 SV=1;tr|Q5H9A7|Q5H9A7_HUMAN MetaLLoproteinase inhibitor 1 OS=Homo sapiens GN=TIMP1 PE=2 SV=1;sp|P01033|TIMP1_HUMAN MetaLLoproteinase inhibitor 1 OS=Homo sapiens GN=TIMP1 PE=1 SV=1;tr|B3KQF…	3588.51	R.SHN*RSEEFLIAGK.L	1486.75	101;98;37;101;101	2100.76	NeuAc-Gal-GlcNAc-Man-(GlcNAc-)(GlcNAc-Man-)Man-GlcNAc-(Fuc-)GlcNAc-Asn	Complex/Hybrid	43.2426	25859	6.7577	574733	R.SHNRSEEFLIAGK.L	R.SHNRSEEFLIAGK.LNeuAc-Gal-GlcNAc-Man-(GlcNAc-)(GlcNAc-Man-)Man-GlcNAc-(Fuc-)GlcNAc-Asn
sp|P30530|UFO_HUMAN Tyrosine-protein kinase receptor UFO OS=Homo sapiens GN=AXL PE=1 SV=3	2820.19	R.SLHVPGLN*K.T	963.544	198	1856.66	NeuAc-Gal-GlcNAc-Man-(Man-Man-)Man-GlcNAc-(Fuc-)GlcNAc-Asn	Complex/Hybrid	25.807	25865	1.9512	1.06421e+06	R.SLHVPGLNK.T	R.SLHVPGLNK.TNeuAc-Gal-GlcNAc-Man-(Man-Man-)Man-GlcNAc-(Fuc-)GlcNAc-Asn
tr|Q6FGX5|Q6FGX5_HUMAN TIMP metaLLopeptidase inhibitor 1, isoform CRA_a OS=Homo sapiens GN=TIMP1 PE=2 SV=1;tr|Q58P21|Q58P21_HUMAN Tissue inhibitor of metaLLoproteinase 1 (Fragment) OS=Homo sapiens GN=TIMP1 PE=4 SV=1;tr|Q5H9A7|Q5H9A7_HUMAN MetaLLoproteinase inhibitor 1 OS=Homo sapiens GN=TIMP1 PE=2 SV=1;sp|P01033|TIMP1_HUMAN MetaLLoproteinase inhibitor 1 OS=Homo sapiens GN=TIMP1 PE=1 SV=1;tr|B3KQF…	3734.57	R.SHN*RSEEFLIAGK.L	1486.76	101;98;37;101;101	2245.8	NeuAc-Gal-GlcNAc-Man-(GalNAc-)(NeuAc-GlcNAc-Man-)Man-GlcNAc-GlcNAc-Asn	Complex/Hybrid	41.5944	25873	6.7912	675536	R.SHNRSEEFLIAGK.L	R.SHNRSEEFLIAGK.LNeuAc-Gal-GlcNAc-Man-(GalNAc-)(NeuAc-GlcNAc-Man-)Man-GlcNAc-GlcNAc-Asn
sp|P30530|UFO_HUMAN Tyrosine-protein kinase receptor UFO OS=Homo sapiens GN=AXL PE=1 SV=3	3023.29	R.SLHVPGLN*K.T	963.55	198	2059.73	NeuAc-Gal-GlcNAc-Man-(Gal-GlcNAc-Man-)Man-GlcNAc-(Fuc-)GlcNAc-Asn	Complex/Hybrid	51.81	25874	1.9292	759998	R.SLHVPGLNK.T	R.SLHVPGLNK.TNeuAc-Gal-GlcNAc-Man-(Gal-GlcNAc-Man-)Man-GlcNAc-(Fuc-)GlcNAc-Asn
tr|B4DWA8|B4DWA8_HUMAN cDNA FLJ53427, highLy simiLar to GaLectin-3-binding protein OS=Homo sapiens PE=2 SV=1;tr|B4DVE1|B4DVE1_HUMAN cDNA FLJ53478, highLy simiLar to GaLectin-3-binding protein OS=Homo sapiens PE=2 SV=1;tr|B4DI70|B4DI70_HUMAN cDNA FLJ53509, highLy simiLar to GaLectin-3-binding protein OS=Homo sapiens PE=2 SV=1;tr|B3KP88|B3KP88_HUMAN cDNA FLJ31415 fis, cLone NT2NE2000284, highLy sim…	4153.69	K.AAIPSALDTN*SSK.S	1273.65	432;539;379;447;551;451	2880.03	Gal-GlcNAc-Gal-GlcNAc-Gal-GlcNAc-Gal-GlcNAc-Man-(Gal-Gal-GlcNAc-Man-)Man-GlcNAc-GlcNAc-Asn	Complex/Hybrid	22.3189	25877	5.1538	480733	K.AAIPSALDTNSSK.S	K.AAIPSALDTNSSK.SGal-GlcNAc-Gal-GlcNAc-Gal-GlcNAc-Gal-GlcNAc-Man-(Gal-Gal-GlcNAc-Man-)Man-GlcNAc-GlcNAc-Asn
sp|P30530|UFO_HUMAN Tyrosine-protein kinase receptor UFO OS=Homo sapiens GN=AXL PE=1 SV=3	2836.2	R.SLHVPGLN*K.T	963.549	198	1872.65	NeuAc-Gal-GlcNAc-Man-(Man-(Man-)Man-)Man-GlcNAc-GlcNAc-Asn	Complex/Hybrid	24.4648	25878	1.9199	689283	R.SLHVPGLNK.T	R.SLHVPGLNK.TNeuAc-Gal-GlcNAc-Man-(Man-(Man-)Man-)Man-GlcNAc-GlcNAc-Asn
tr|Q86SE4|Q86SE4_HUMAN L1 ceLL adhesion moLecuLe (Fragment) OS=Homo sapiens GN=L1CAM PE=2 SV=1;tr|H0Y5C3|H0Y5C3_HUMAN NeuraL ceLL adhesion moLecuLe L1 (Fragment) OS=Homo sapiens GN=L1CAM PE=4 SV=1;sp|P32004|L1CAM_HUMAN NeuraL ceLL adhesion moLecuLe L1 OS=Homo sapiens GN=L1CAM PE=1 SV=2;tr|F5H1H0|F5H1H0_HUMAN NeuraL ceLL adhesion moLecuLe L1 OS=Homo sapiens GN=L1CAM PE=2 SV=1;tr|Q7Z2J8|Q7Z2J8_HUMA…	3512.47	K.VPGN*QTSTTLK.L	1144.61	503;92;671;673;24;671;669;673	2366.83	NeuAc-Gal-GlcNAc-Man-(NeuAc-(Gal-)Gal-GlcNAc-Man-)Man-GlcNAc-GlcNAc-Asn	Complex/Hybrid	41.9116	12500	6.1594	1.65242e+06	K.VPGNQTSTTLK.L	K.VPGNQTSTTLK.LNeuAc-Gal-GlcNAc-Man-(NeuAc-(Gal-)Gal-GlcNAc-Man-)Man-GlcNAc-GlcNAc-Asn
tr|Q6FGX5|Q6FGX5_HUMAN TIMP metaLLopeptidase inhibitor 1, isoform CRA_a OS=Homo sapiens GN=TIMP1 PE=2 SV=1;tr|Q58P21|Q58P21_HUMAN Tissue inhibitor of metaLLoproteinase 1 (Fragment) OS=Homo sapiens GN=TIMP1 PE=4 SV=1;tr|Q5H9A7|Q5H9A7_HUMAN MetaLLoproteinase inhibitor 1 OS=Homo sapiens GN=TIMP1 PE=2 SV=1;sp|P01033|TIMP1_HUMAN MetaLLoproteinase inhibitor 1 OS=Homo sapiens GN=TIMP1 PE=1 SV=1;tr|B3KQF…	3878.6	R.SHN*RSEEFLIAGK.L	1486.74	101;98;37;101;101	2391.86	NeuAc-Gal-GlcNAc-Man-(GlcNAc-)(NeuAc-GalNAc-Man-)Man-GlcNAc-(Fuc-)GlcNAc-Asn	Complex/Hybrid	45.2781	25891	6.8372	134568	R.SHNRSEEFLIAGK.L	R.SHNRSEEFLIAGK.LNeuAc-Gal-GlcNAc-Man-(GlcNAc-)(NeuAc-GalNAc-Man-)Man-GlcNAc-(Fuc-)GlcNAc-Asn
tr|Q6FGX5|Q6FGX5_HUMAN TIMP metaLLopeptidase inhibitor 1, isoform CRA_a OS=Homo sapiens GN=TIMP1 PE=2 SV=1;tr|Q58P21|Q58P21_HUMAN Tissue inhibitor of metaLLoproteinase 1 (Fragment) OS=Homo sapiens GN=TIMP1 PE=4 SV=1;tr|Q5H9A7|Q5H9A7_HUMAN MetaLLoproteinase inhibitor 1 OS=Homo sapiens GN=TIMP1 PE=2 SV=1;sp|P01033|TIMP1_HUMAN MetaLLoproteinase inhibitor 1 OS=Homo sapiens GN=TIMP1 PE=1 SV=1;tr|B3KQF…	3693.57	R.SHN*RSEEFLIAGK.L	1486.76	101;98;37;101;101	2204.77	NeuAc-Gal-GlcNAc-Man-(NeuAc-Gal-GalNAc-Man-)Man-GlcNAc-GlcNAc-Asn	Complex/Hybrid	35.7142	25904	6.8685	147148	R.SHNRSEEFLIAGK.L	R.SHNRSEEFLIAGK.LNeuAc-Gal-GlcNAc-Man-(NeuAc-Gal-GalNAc-Man-)Man-GlcNAc-GlcNAc-Asn
tr|B3KWK7|B3KWK7_HUMAN InsuLin-Like growth factor binding protein 3, isoform CRA_b OS=Homo sapiens GN=IGFBP3 PE=2 SV=1;tr|A6XND1|A6XND1_HUMAN InsuLin-Like growth factor binding protein 3 isoform b OS=Homo sapiens PE=2 SV=1;sp|P17936|IBP3_HUMAN InsuLin-Like growth factor-binding protein 3 OS=Homo sapiens GN=IGFBP3 PE=1 SV=2;tr|A6XND0|A6XND0_HUMAN InsuLin-Like growth factor binding protein 3 OS=Hom…	3483.4	R.GLCVN*ASAVSR.L	1132.56	19;88;116;95;68;101;93;102;71;73	2350.83	NeuAc-Gal-GlcNAc-Man-(NeuAc-Gal-GlcNAc-Man-)Man-GlcNAc-(Fuc-)GlcNAc-Asn	Complex/Hybrid	35.8902	25908	4.1731	276571	R.GLCVNASAVSR.L	R.GLCVNASAVSR.LNeuAc-Gal-GlcNAc-Man-(NeuAc-Gal-GlcNAc-Man-)Man-GlcNAc-(Fuc-)GlcNAc-Asn
tr|B7Z577|B7Z577_HUMAN cDNA FLJ60780, highLy simiLar to Carboxypeptidase A4 (EC 3.4.17.-) OS=Homo sapiens PE=2 SV=1;tr|B7Z5J4|B7Z5J4_HUMAN Carboxypeptidase A4 OS=Homo sapiens GN=CPA4 PE=2 SV=1;tr|A4D1M3|A4D1M3_HUMAN Carboxypeptidase A4 OS=Homo sapiens GN=CPA4 PE=2 SV=1;sp|Q9UI42|CBPA4_HUMAN Carboxypeptidase A4 OS=Homo sapiens GN=CPA4 PE=1 SV=2	3328.3	R.NWN*ASFAGK.G	993.466	65;156;260;260	2334.8	Gal-GlcNAc-(Gal-GlcNAc-)Man-(GlcNAc-)(Gal-GlcNAc-Man-)Man-GlcNAc-(Fuc-)GlcNAc-Asn	High mannose	22.1827	25918	8.9127	683502	R.NWNASFAGK.G	R.NWNASFAGK.GGal-GlcNAc-(Gal-GlcNAc-)Man-(GlcNAc-)(Gal-GlcNAc-Man-)Man-GlcNAc-(Fuc-)GlcNAc-Asn
tr|Q6FGX5|Q6FGX5_HUMAN TIMP metaLLopeptidase inhibitor 1, isoform CRA_a OS=Homo sapiens GN=TIMP1 PE=2 SV=1;tr|Q58P21|Q58P21_HUMAN Tissue inhibitor of metaLLoproteinase 1 (Fragment) OS=Homo sapiens GN=TIMP1 PE=4 SV=1;tr|Q5H9A7|Q5H9A7_HUMAN MetaLLoproteinase inhibitor 1 OS=Homo sapiens GN=TIMP1 PE=2 SV=1;sp|P01033|TIMP1_HUMAN MetaLLoproteinase inhibitor 1 OS=Homo sapiens GN=TIMP1 PE=1 SV=1;tr|B3KQF…	3547.5	R.SHN*RSEEFLIAGK.L	1486.75	101;98;37;101;101	2059.73	NeuAc-Gal-GlcNAc-Man-(Gal-GlcNAc-Man-)Man-GlcNAc-(Fuc-)GlcNAc-Asn	Complex/Hybrid	48.6983	25922	6.9114	784214	R.SHNRSEEFLIAGK.L	R.SHNRSEEFLIAGK.LNeuAc-Gal-GlcNAc-Man-(Gal-GlcNAc-Man-)Man-GlcNAc-(Fuc-)GlcNAc-Asn
tr|Q6FGX5|Q6FGX5_HUMAN TIMP metaLLopeptidase inhibitor 1, isoform CRA_a OS=Homo sapiens GN=TIMP1 PE=2 SV=1;tr|Q58P21|Q58P21_HUMAN Tissue inhibitor of metaLLoproteinase 1 (Fragment) OS=Homo sapiens GN=TIMP1 PE=4 SV=1;tr|Q5H9A7|Q5H9A7_HUMAN MetaLLoproteinase inhibitor 1 OS=Homo sapiens GN=TIMP1 PE=2 SV=1;sp|P01033|TIMP1_HUMAN MetaLLoproteinase inhibitor 1 OS=Homo sapiens GN=TIMP1 PE=1 SV=1;tr|B3KQF…	3628.53	R.SHN*RSEEFLIAGK.L	1486.75	101;98;37;101;101	2141.79	NeuAc-GalNAc-GlcNAc-Man-(GalNAc-GlcNAc-Man-)Man-GlcNAc-(Fuc-)GlcNAc-Asn	Complex/Hybrid	36.2634	25924	6.9159	757104	R.SHNRSEEFLIAGK.L	R.SHNRSEEFLIAGK.LNeuAc-GalNAc-GlcNAc-Man-(GalNAc-GlcNAc-Man-)Man-GlcNAc-(Fuc-)GlcNAc-Asn
tr|Q6FGX5|Q6FGX5_HUMAN TIMP metaLLopeptidase inhibitor 1, isoform CRA_a OS=Homo sapiens GN=TIMP1 PE=2 SV=1;tr|Q58P21|Q58P21_HUMAN Tissue inhibitor of metaLLoproteinase 1 (Fragment) OS=Homo sapiens GN=TIMP1 PE=4 SV=1;tr|Q5H9A7|Q5H9A7_HUMAN MetaLLoproteinase inhibitor 1 OS=Homo sapiens GN=TIMP1 PE=2 SV=1;sp|P01033|TIMP1_HUMAN MetaLLoproteinase inhibitor 1 OS=Homo sapiens GN=TIMP1 PE=1 SV=1;tr|B3KQF…	3837.59	R.SHN*RSEEFLIAGK.L	1486.76	101;98;37;101;101	2350.83	NeuAc-Gal-GlcNAc-Man-(NeuAc-Gal-GlcNAc-Man-)Man-GlcNAc-(Fuc-)GlcNAc-Asn	Complex/Hybrid	51.2481	25936	6.945	382233	R.SHNRSEEFLIAGK.L	R.SHNRSEEFLIAGK.LNeuAc-Gal-GlcNAc-Man-(NeuAc-Gal-GlcNAc-Man-)Man-GlcNAc-(Fuc-)GlcNAc-Asn
tr|Q6FGX5|Q6FGX5_HUMAN TIMP metaLLopeptidase inhibitor 1, isoform CRA_a OS=Homo sapiens GN=TIMP1 PE=2 SV=1;tr|Q58P21|Q58P21_HUMAN Tissue inhibitor of metaLLoproteinase 1 (Fragment) OS=Homo sapiens GN=TIMP1 PE=4 SV=1;tr|Q5H9A7|Q5H9A7_HUMAN MetaLLoproteinase inhibitor 1 OS=Homo sapiens GN=TIMP1 PE=2 SV=1;sp|P01033|TIMP1_HUMAN MetaLLoproteinase inhibitor 1 OS=Homo sapiens GN=TIMP1 PE=1 SV=1;tr|B3KQF…	4493.8	R.SHN*RSEEFLIAGK.L	1486.74	101;98;37;101;101	3007.06	NeuAc-Gal-GlcNAc-Man-(NeuAc-Gal-GlcNAc-(NeuAc-Gal-GlcNAc-)Man-)Man-GlcNAc-(Fuc-)GlcNAc-Asn	Complex/Hybrid	32.6447	25938	6.9496	104181	R.SHNRSEEFLIAGK.L	R.SHNRSEEFLIAGK.LNeuAc-Gal-GlcNAc-Man-(NeuAc-Gal-GlcNAc-(NeuAc-Gal-GlcNAc-)Man-)Man-GlcNAc-(Fuc-)GlcNAc-Asn
sp|P15328|FOLR1_HUMAN FoLate receptor aLpha OS=Homo sapiens GN=FOLR1 PE=1 SV=3;tr|Q9NP04|Q9NP04_HUMAN FoLate receptor aLpha isoform (Fragment) OS=Homo sapiens PE=2 SV=1	4563.82	K.NACCSTN*TSQEAHKDVSYLYR.F	2503.07	69;69	2059.73	NeuAc-Gal-GlcNAc-Man-(Gal-GlcNAc-Man-)Man-GlcNAc-(Fuc-)GlcNAc-Asn	Complex/Hybrid	29.3299	25950	2.6801	712871	K.NACCSTNTSQEAHKDVSYLYR.F	K.NACCSTNTSQEAHKDVSYLYR.FNeuAc-Gal-GlcNAc-Man-(Gal-GlcNAc-Man-)Man-GlcNAc-(Fuc-)GlcNAc-Asn
tr|Q6FGX5|Q6FGX5_HUMAN TIMP metaLLopeptidase inhibitor 1, isoform CRA_a OS=Homo sapiens GN=TIMP1 PE=2 SV=1;tr|Q58P21|Q58P21_HUMAN Tissue inhibitor of metaLLoproteinase 1 (Fragment) OS=Homo sapiens GN=TIMP1 PE=4 SV=1;tr|Q5H9A7|Q5H9A7_HUMAN MetaLLoproteinase inhibitor 1 OS=Homo sapiens GN=TIMP1 PE=2 SV=1;sp|P01033|TIMP1_HUMAN MetaLLoproteinase inhibitor 1 OS=Homo sapiens GN=TIMP1 PE=1 SV=1;tr|B3KQF…	3734.58	R.SHN*RSEEFLIAGK.L	1486.74	101;98;37;101;101	2245.8	NeuAc-Gal-GlcNAc-Man-(GalNAc-)(NeuAc-GlcNAc-Man-)Man-GlcNAc-GlcNAc-Asn	Complex/Hybrid	45.2781	25953	6.9887	2.323e+06	R.SHNRSEEFLIAGK.L	R.SHNRSEEFLIAGK.LNeuAc-Gal-GlcNAc-Man-(GalNAc-)(NeuAc-GlcNAc-Man-)Man-GlcNAc-GlcNAc-Asn
tr|C9JIZ6|C9JIZ6_HUMAN PuLmonary surfactant-associated protein A2 OS=Homo sapiens GN=PSAP PE=2 SV=1;tr|B1AVU8|B1AVU8_HUMAN Saposin-D OS=Homo sapiens GN=PSAP PE=2 SV=1;tr|Q53FJ5|Q53FJ5_HUMAN Prosaposin (Variant Gaucher disease and variant metachromatic Leukodystrophy) variant (Fragment) OS=Homo sapiens PE=2 SV=1;tr|B4DRB7|B4DRB7_HUMAN cDNA FLJ54136, highLy simiLar to Proactivator poLypeptide OS=Ho…	2452.04	K.LIDNN*KTEK.E	1073.57	334;332;332;335;332;338;260	1378.48	Man-(Man-)Man-(Man-Man-)Man-GlcNAc-GlcNAc-Asn	High mannose	32	3275	7.1973	279851	K.LIDNNKTEK.E	K.LIDNNKTEK.EMan-(Man-)Man-(Man-Man-)Man-GlcNAc-GlcNAc-Asn
tr|Q59E99|Q59E99_HUMAN Thrombospondin 1 variant (Fragment) OS=Homo sapiens PE=2 SV=1;tr|B4E3J7|B4E3J7_HUMAN cDNA FLJ51203, highLy simiLar to Thrombospondin-1 OS=Homo sapiens PE=2 SV=1;gi|CON_IPI00696401.1|TREMBL:Q28194 (Bos taurus) Thrombospondin-1;sp|P07996|TSP1_HUMAN Thrombospondin-1 OS=Homo sapiens GN=THBS1 PE=1 SV=2	3466.48	K.VVN*STTGPGEHLR.N	1365.7	1122;982;1067;1067	2100.76	NeuAc-Gal-GlcNAc-Man-(GlcNAc-)(GlcNAc-Man-)Man-GlcNAc-(Fuc-)GlcNAc-Asn	Complex/Hybrid	24.9791	12514	5.8231	2.06192e+06	K.VVNSTTGPGEHLR.N	K.VVNSTTGPGEHLR.NNeuAc-Gal-GlcNAc-Man-(GlcNAc-)(GlcNAc-Man-)Man-GlcNAc-(Fuc-)GlcNAc-Asn
sp|P15328|FOLR1_HUMAN FoLate receptor aLpha OS=Homo sapiens GN=FOLR1 PE=1 SV=3;tr|Q9NP04|Q9NP04_HUMAN FoLate receptor aLpha isoform (Fragment) OS=Homo sapiens PE=2 SV=1	4564.81	K.N*ACCSTN*TSQEAHKDVSYLYR.F	2504.07	69;69	2059.73	NeuAc-Gal-GlcNAc-Man-(Gal-GlcNAc-Man-)Man-GlcNAc-(Fuc-)GlcNAc-Asn	Complex/Hybrid	22.0524	25963	5.8258	608372	K.NACCSTNTSQEAHKDVSYLYR.F	K.NACCSTNTSQEAHKDVSYLYR.FNeuAc-Gal-GlcNAc-Man-(Gal-GlcNAc-Man-)Man-GlcNAc-(Fuc-)GlcNAc-Asn
tr|Q6FGX5|Q6FGX5_HUMAN TIMP metaLLopeptidase inhibitor 1, isoform CRA_a OS=Homo sapiens GN=TIMP1 PE=2 SV=1;tr|Q58P21|Q58P21_HUMAN Tissue inhibitor of metaLLoproteinase 1 (Fragment) OS=Homo sapiens GN=TIMP1 PE=4 SV=1;tr|Q5H9A7|Q5H9A7_HUMAN MetaLLoproteinase inhibitor 1 OS=Homo sapiens GN=TIMP1 PE=2 SV=1;sp|P01033|TIMP1_HUMAN MetaLLoproteinase inhibitor 1 OS=Homo sapiens GN=TIMP1 PE=1 SV=1;tr|B3KQF…	3547.49	R.SHN*RSEEFLIAGK.L	1486.76	101;98;37;101;101	2059.73	NeuAc-Gal-GlcNAc-Man-(Gal-GlcNAc-Man-)Man-GlcNAc-(Fuc-)GlcNAc-Asn	Complex/Hybrid	29.3299	25984	7.0629	213421	R.SHNRSEEFLIAGK.L	R.SHNRSEEFLIAGK.LNeuAc-Gal-GlcNAc-Man-(Gal-GlcNAc-Man-)Man-GlcNAc-(Fuc-)GlcNAc-Asn
tr|B4DWA8|B4DWA8_HUMAN cDNA FLJ53427, highLy simiLar to GaLectin-3-binding protein OS=Homo sapiens PE=2 SV=1;tr|B4DVE1|B4DVE1_HUMAN cDNA FLJ53478, highLy simiLar to GaLectin-3-binding protein OS=Homo sapiens PE=2 SV=1;tr|B4DI70|B4DI70_HUMAN cDNA FLJ53509, highLy simiLar to GaLectin-3-binding protein OS=Homo sapiens PE=2 SV=1;tr|B3KP88|B3KP88_HUMAN cDNA FLJ31415 fis, cLone NT2NE2000284, highLy sim…	4134.64	K.AAIPSALDTN*SSK.S	1273.64	432;539;379;447;551;451	2861	NeuAc-Gal-GlcNAc-(NeuAc-Gal-GlcNAc-)Man-(NeuAc-Gal-GlcNAc-Man-)Man-GlcNAc-GlcNAc-Asn	Complex/Hybrid	18.3243	25985	5.4185	514779	K.AAIPSALDTNSSK.S	K.AAIPSALDTNSSK.SNeuAc-Gal-GlcNAc-(NeuAc-Gal-GlcNAc-)Man-(NeuAc-Gal-GlcNAc-Man-)Man-GlcNAc-GlcNAc-Asn
tr|Q6FGX5|Q6FGX5_HUMAN TIMP metaLLopeptidase inhibitor 1, isoform CRA_a OS=Homo sapiens GN=TIMP1 PE=2 SV=1;tr|Q58P21|Q58P21_HUMAN Tissue inhibitor of metaLLoproteinase 1 (Fragment) OS=Homo sapiens GN=TIMP1 PE=4 SV=1;tr|Q5H9A7|Q5H9A7_HUMAN MetaLLoproteinase inhibitor 1 OS=Homo sapiens GN=TIMP1 PE=2 SV=1;sp|P01033|TIMP1_HUMAN MetaLLoproteinase inhibitor 1 OS=Homo sapiens GN=TIMP1 PE=1 SV=1;tr|B3KQF…	3588.53	R.SHN*RSEEFLIAGK.L	1486.75	101;98;37;101;101	2100.76	NeuAc-Gal-GlcNAc-Man-(GlcNAc-)(GlcNAc-Man-)Man-GlcNAc-(Fuc-)GlcNAc-Asn	Complex/Hybrid	39.4509	26000	7.1042	277109	R.SHNRSEEFLIAGK.L	R.SHNRSEEFLIAGK.LNeuAc-Gal-GlcNAc-Man-(GlcNAc-)(GlcNAc-Man-)Man-GlcNAc-(Fuc-)GlcNAc-Asn
tr|Q6FGX5|Q6FGX5_HUMAN TIMP metaLLopeptidase inhibitor 1, isoform CRA_a OS=Homo sapiens GN=TIMP1 PE=2 SV=1;tr|Q58P21|Q58P21_HUMAN Tissue inhibitor of metaLLoproteinase 1 (Fragment) OS=Homo sapiens GN=TIMP1 PE=4 SV=1;tr|Q5H9A7|Q5H9A7_HUMAN MetaLLoproteinase inhibitor 1 OS=Homo sapiens GN=TIMP1 PE=2 SV=1;sp|P01033|TIMP1_HUMAN MetaLLoproteinase inhibitor 1 OS=Homo sapiens GN=TIMP1 PE=1 SV=1;tr|B3KQF…	3837.57	R.SHN*RSEEFLIAGK.L	1486.76	101;98;37;101;101	2350.83	NeuAc-Gal-GlcNAc-Man-(NeuAc-Gal-GlcNAc-Man-)Man-GlcNAc-(Fuc-)GlcNAc-Asn	Complex/Hybrid	51.2481	26016	7.1425	975666	R.SHNRSEEFLIAGK.L	R.SHNRSEEFLIAGK.LNeuAc-Gal-GlcNAc-Man-(NeuAc-Gal-GlcNAc-Man-)Man-GlcNAc-(Fuc-)GlcNAc-Asn
sp|P15328|FOLR1_HUMAN FoLate receptor aLpha OS=Homo sapiens GN=FOLR1 PE=1 SV=3;tr|Q9NP04|Q9NP04_HUMAN FoLate receptor aLpha isoform (Fragment) OS=Homo sapiens PE=2 SV=1	4417.8	K.NACCSTN*TSQEAHKDVSYLYR.F	2503.07	69;69	1913.68	NeuAc-Gal-GlcNAc-Man-(Gal-GlcNAc-Man-)Man-GlcNAc-GlcNAc-Asn	Complex/Hybrid	22.1827	26022	2.859	1.21774e+06	K.NACCSTNTSQEAHKDVSYLYR.F	K.NACCSTNTSQEAHKDVSYLYR.FNeuAc-Gal-GlcNAc-Man-(Gal-GlcNAc-Man-)Man-GlcNAc-GlcNAc-Asn
tr|Q6FGX5|Q6FGX5_HUMAN TIMP metaLLopeptidase inhibitor 1, isoform CRA_a OS=Homo sapiens GN=TIMP1 PE=2 SV=1;tr|Q58P21|Q58P21_HUMAN Tissue inhibitor of metaLLoproteinase 1 (Fragment) OS=Homo sapiens GN=TIMP1 PE=4 SV=1;tr|Q5H9A7|Q5H9A7_HUMAN MetaLLoproteinase inhibitor 1 OS=Homo sapiens GN=TIMP1 PE=2 SV=1;sp|P01033|TIMP1_HUMAN MetaLLoproteinase inhibitor 1 OS=Homo sapiens GN=TIMP1 PE=1 SV=1;tr|B3KQF…	3693.57	R.SHN*RSEEFLIAGK.L	1486.75	101;98;37;101;101	2204.77	NeuAc-Gal-GlcNAc-Man-(NeuAc-Gal-GalNAc-Man-)Man-GlcNAc-GlcNAc-Asn	Complex/Hybrid	47.0876	26033	7.1832	899826	R.SHNRSEEFLIAGK.L	R.SHNRSEEFLIAGK.LNeuAc-Gal-GlcNAc-Man-(NeuAc-Gal-GalNAc-Man-)Man-GlcNAc-GlcNAc-Asn
tr|Q6FGX5|Q6FGX5_HUMAN TIMP metaLLopeptidase inhibitor 1, isoform CRA_a OS=Homo sapiens GN=TIMP1 PE=2 SV=1;tr|Q58P21|Q58P21_HUMAN Tissue inhibitor of metaLLoproteinase 1 (Fragment) OS=Homo sapiens GN=TIMP1 PE=4 SV=1;tr|Q5H9A7|Q5H9A7_HUMAN MetaLLoproteinase inhibitor 1 OS=Homo sapiens GN=TIMP1 PE=2 SV=1;sp|P01033|TIMP1_HUMAN MetaLLoproteinase inhibitor 1 OS=Homo sapiens GN=TIMP1 PE=1 SV=1;tr|B3KQF…	3588.52	R.SHN*RSEEFLIAGK.L	1486.75	101;98;37;101;101	2100.76	NeuAc-Gal-GlcNAc-Man-(GlcNAc-)(GlcNAc-Man-)Man-GlcNAc-(Fuc-)GlcNAc-Asn	Complex/Hybrid	50.9849	26052	7.2287	1.40079e+06	R.SHNRSEEFLIAGK.L	R.SHNRSEEFLIAGK.LNeuAc-Gal-GlcNAc-Man-(GlcNAc-)(GlcNAc-Man-)Man-GlcNAc-(Fuc-)GlcNAc-Asn
tr|Q6FGX5|Q6FGX5_HUMAN TIMP metaLLopeptidase inhibitor 1, isoform CRA_a OS=Homo sapiens GN=TIMP1 PE=2 SV=1;tr|Q58P21|Q58P21_HUMAN Tissue inhibitor of metaLLoproteinase 1 (Fragment) OS=Homo sapiens GN=TIMP1 PE=4 SV=1;tr|Q5H9A7|Q5H9A7_HUMAN MetaLLoproteinase inhibitor 1 OS=Homo sapiens GN=TIMP1 PE=2 SV=1;sp|P01033|TIMP1_HUMAN MetaLLoproteinase inhibitor 1 OS=Homo sapiens GN=TIMP1 PE=1 SV=1;tr|B3KQF…	3734.57	R.SHN*RSEEFLIAGK.L	1486.76	101;98;37;101;101	2245.8	NeuAc-Gal-GlcNAc-Man-(GalNAc-)(NeuAc-GlcNAc-Man-)Man-GlcNAc-GlcNAc-Asn	Complex/Hybrid	41.5944	26065	7.2629	332816	R.SHNRSEEFLIAGK.L	R.SHNRSEEFLIAGK.LNeuAc-Gal-GlcNAc-Man-(GalNAc-)(NeuAc-GlcNAc-Man-)Man-GlcNAc-GlcNAc-Asn
sp|P30530|UFO_HUMAN Tyrosine-protein kinase receptor UFO OS=Homo sapiens GN=AXL PE=1 SV=3	2820.21	R.SLHVPGLN*K.T	963.549	198	1856.66	NeuAc-Gal-GlcNAc-Man-(Man-Man-)Man-GlcNAc-(Fuc-)GlcNAc-Asn	Complex/Hybrid	25.807	26070	1.4483	240436	R.SLHVPGLNK.T	R.SLHVPGLNK.TNeuAc-Gal-GlcNAc-Man-(Man-Man-)Man-GlcNAc-(Fuc-)GlcNAc-Asn
tr|Q86SE4|Q86SE4_HUMAN L1 ceLL adhesion moLecuLe (Fragment) OS=Homo sapiens GN=L1CAM PE=2 SV=1;tr|H0Y5C3|H0Y5C3_HUMAN NeuraL ceLL adhesion moLecuLe L1 (Fragment) OS=Homo sapiens GN=L1CAM PE=4 SV=1;sp|P32004|L1CAM_HUMAN NeuraL ceLL adhesion moLecuLe L1 OS=Homo sapiens GN=L1CAM PE=1 SV=2;tr|F5H1H0|F5H1H0_HUMAN NeuraL ceLL adhesion moLecuLe L1 OS=Homo sapiens GN=L1CAM PE=2 SV=1;tr|Q7Z2J8|Q7Z2J8_HUMA…	3479.44	K.VPGN*QTSTTLK.L	1144.6	503;92;671;673;24;671;669;673	2334.84	NeuAc-NeuAc-Gal-GlcNAc-Man-(NeuAc-GlcNAc-Man-)Man-GlcNAc-GlcNAc-Asn	Complex/Hybrid	27.2503	12516	6.1968	1.09183e+06	K.VPGNQTSTTLK.L	K.VPGNQTSTTLK.LNeuAc-NeuAc-Gal-GlcNAc-Man-(NeuAc-GlcNAc-Man-)Man-GlcNAc-GlcNAc-Asn
sp|P30530|UFO_HUMAN Tyrosine-protein kinase receptor UFO OS=Homo sapiens GN=AXL PE=1 SV=3	3024.28	R.SLHVPGLN*K.T	963.545	198	2059.73	NeuAc-Gal-GlcNAc-Man-(Gal-GlcNAc-Man-)Man-GlcNAc-(Fuc-)GlcNAc-Asn	Complex/Hybrid	36.8855	26071	1.4461	1.53128e+06	R.SLHVPGLNK.T	R.SLHVPGLNK.TNeuAc-Gal-GlcNAc-Man-(Gal-GlcNAc-Man-)Man-GlcNAc-(Fuc-)GlcNAc-Asn
tr|B4DWA8|B4DWA8_HUMAN cDNA FLJ53427, highLy simiLar to GaLectin-3-binding protein OS=Homo sapiens PE=2 SV=1;tr|B4DVE1|B4DVE1_HUMAN cDNA FLJ53478, highLy simiLar to GaLectin-3-binding protein OS=Homo sapiens PE=2 SV=1;tr|B4DI70|B4DI70_HUMAN cDNA FLJ53509, highLy simiLar to GaLectin-3-binding protein OS=Homo sapiens PE=2 SV=1;tr|B3KP88|B3KP88_HUMAN cDNA FLJ31415 fis, cLone NT2NE2000284, highLy sim…	4153.68	K.AAIPSALDTN*SSK.S	1273.65	432;539;379;447;551;451	2880.03	Gal-GlcNAc-Gal-GlcNAc-Gal-GlcNAc-Gal-GlcNAc-Man-(Gal-Gal-GlcNAc-Man-)Man-GlcNAc-GlcNAc-Asn	Complex/Hybrid	18.7526	26073	5.6348	388493	K.AAIPSALDTNSSK.S	K.AAIPSALDTNSSK.SGal-GlcNAc-Gal-GlcNAc-Gal-GlcNAc-Gal-GlcNAc-Man-(Gal-Gal-GlcNAc-Man-)Man-GlcNAc-GlcNAc-Asn
tr|Q6FGX5|Q6FGX5_HUMAN TIMP metaLLopeptidase inhibitor 1, isoform CRA_a OS=Homo sapiens GN=TIMP1 PE=2 SV=1;tr|Q58P21|Q58P21_HUMAN Tissue inhibitor of metaLLoproteinase 1 (Fragment) OS=Homo sapiens GN=TIMP1 PE=4 SV=1;tr|Q5H9A7|Q5H9A7_HUMAN MetaLLoproteinase inhibitor 1 OS=Homo sapiens GN=TIMP1 PE=2 SV=1;sp|P01033|TIMP1_HUMAN MetaLLoproteinase inhibitor 1 OS=Homo sapiens GN=TIMP1 PE=1 SV=1;tr|B3KQF…	3878.6	R.SHN*RSEEFLIAGK.L	1486.75	101;98;37;101;101	2391.86	NeuAc-Gal-GlcNAc-Man-(GlcNAc-)(NeuAc-GalNAc-Man-)Man-GlcNAc-(Fuc-)GlcNAc-Asn	Complex/Hybrid	30.8336	26084	7.3082	523348	R.SHNRSEEFLIAGK.L	R.SHNRSEEFLIAGK.LNeuAc-Gal-GlcNAc-Man-(GlcNAc-)(NeuAc-GalNAc-Man-)Man-GlcNAc-(Fuc-)GlcNAc-Asn
sp|P30530|UFO_HUMAN Tyrosine-protein kinase receptor UFO OS=Homo sapiens GN=AXL PE=1 SV=3	2836.2	R.SLHVPGLN*K.T	963.557	198	1872.65	NeuAc-Gal-GlcNAc-Man-(Man-(Man-)Man-)Man-GlcNAc-GlcNAc-Asn	Complex/Hybrid	24.4648	26088	1.4054	349825	R.SLHVPGLNK.T	R.SLHVPGLNK.TNeuAc-Gal-GlcNAc-Man-(Man-(Man-)Man-)Man-GlcNAc-GlcNAc-Asn
tr|Q6FGX5|Q6FGX5_HUMAN TIMP metaLLopeptidase inhibitor 1, isoform CRA_a OS=Homo sapiens GN=TIMP1 PE=2 SV=1;tr|Q58P21|Q58P21_HUMAN Tissue inhibitor of metaLLoproteinase 1 (Fragment) OS=Homo sapiens GN=TIMP1 PE=4 SV=1;tr|Q5H9A7|Q5H9A7_HUMAN MetaLLoproteinase inhibitor 1 OS=Homo sapiens GN=TIMP1 PE=2 SV=1;sp|P01033|TIMP1_HUMAN MetaLLoproteinase inhibitor 1 OS=Homo sapiens GN=TIMP1 PE=1 SV=1;tr|B3KQF…	3692.53	R.SHN*RSEEFLIAGK.L	1486.76	101;98;37;101;101	2204.77	NeuAc-Gal-GlcNAc-Man-(NeuAc-Gal-GalNAc-Man-)Man-GlcNAc-GlcNAc-Asn	Complex/Hybrid	42.8318	26097	7.3394	8395435	R.SHNRSEEFLIAGK.L	R.SHNRSEEFLIAGK.LNeuAc-Gal-GlcNAc-Man-(NeuAc-Gal-GalNAc-Man-)Man-GlcNAc-GlcNAc-Asn
sp|P30530|UFO_HUMAN Tyrosine-protein kinase receptor UFO OS=Homo sapiens GN=AXL PE=1 SV=3	3298.39	R.SLHVPGLN*K.T	963.547	198	2334.8	Gal-GlcNAc-(Gal-GlcNAc-)Man-(GlcNAc-)(Gal-GlcNAc-Man-)Man-GlcNAc-(Fuc-)GlcNAc-Asn	High mannose	15.1828	26106	1.3625	638353	R.SLHVPGLNK.T	R.SLHVPGLNK.TGal-GlcNAc-(Gal-GlcNAc-)Man-(GlcNAc-)(Gal-GlcNAc-Man-)Man-GlcNAc-(Fuc-)GlcNAc-Asn
tr|Q6FGX5|Q6FGX5_HUMAN TIMP metaLLopeptidase inhibitor 1, isoform CRA_a OS=Homo sapiens GN=TIMP1 PE=2 SV=1;tr|Q58P21|Q58P21_HUMAN Tissue inhibitor of metaLLoproteinase 1 (Fragment) OS=Homo sapiens GN=TIMP1 PE=4 SV=1;tr|Q5H9A7|Q5H9A7_HUMAN MetaLLoproteinase inhibitor 1 OS=Homo sapiens GN=TIMP1 PE=2 SV=1;sp|P01033|TIMP1_HUMAN MetaLLoproteinase inhibitor 1 OS=Homo sapiens GN=TIMP1 PE=1 SV=1;tr|B3KQF…	3547.48	R.SHN*RSEEFLIAGK.L	1486.75	101;98;37;101;101	2059.73	NeuAc-Gal-GlcNAc-Man-(Gal-GlcNAc-Man-)Man-GlcNAc-(Fuc-)GlcNAc-Asn	Complex/Hybrid	52.7604	26114	7.38	206571	R.SHNRSEEFLIAGK.L	R.SHNRSEEFLIAGK.LNeuAc-Gal-GlcNAc-Man-(Gal-GlcNAc-Man-)Man-GlcNAc-(Fuc-)GlcNAc-Asn
sp|O15230|LAMA5_HUMAN Laminin subunit aLpha-5 OS=Homo sapiens GN=LAMA5 PE=1 SV=8	3967.53	R.VWQGHAN*ASFCPHGYGCR.T	2102.89	1330	1864.63	Man-Man-Man-(Man-Man-(Man-Man-)Man-)Man-GlcNAc-GlcNAc-Asn	High mannose	21.3356	26116	2.9996	9361495	R.VWQGHANASFCPHGYGCR.T	R.VWQGHANASFCPHGYGCR.TMan-Man-Man-(Man-Man-(Man-Man-)Man-)Man-GlcNAc-GlcNAc-Asn
tr|Q6FGX5|Q6FGX5_HUMAN TIMP metaLLopeptidase inhibitor 1, isoform CRA_a OS=Homo sapiens GN=TIMP1 PE=2 SV=1;tr|Q58P21|Q58P21_HUMAN Tissue inhibitor of metaLLoproteinase 1 (Fragment) OS=Homo sapiens GN=TIMP1 PE=4 SV=1;tr|Q5H9A7|Q5H9A7_HUMAN MetaLLoproteinase inhibitor 1 OS=Homo sapiens GN=TIMP1 PE=2 SV=1;sp|P01033|TIMP1_HUMAN MetaLLoproteinase inhibitor 1 OS=Homo sapiens GN=TIMP1 PE=1 SV=1;tr|B3KQF…	3628.57	R.SHN*RSEEFLIAGK.L	1486.76	101;98;37;101;101	2141.79	NeuAc-GalNAc-GlcNAc-Man-(GalNAc-GlcNAc-Man-)Man-GlcNAc-(Fuc-)GlcNAc-Asn	Complex/Hybrid	32.5231	26118	7.3893	542733	R.SHNRSEEFLIAGK.L	R.SHNRSEEFLIAGK.LNeuAc-GalNAc-GlcNAc-Man-(GalNAc-GlcNAc-Man-)Man-GlcNAc-(Fuc-)GlcNAc-Asn
tr|Q6FGX5|Q6FGX5_HUMAN TIMP metaLLopeptidase inhibitor 1, isoform CRA_a OS=Homo sapiens GN=TIMP1 PE=2 SV=1;tr|Q58P21|Q58P21_HUMAN Tissue inhibitor of metaLLoproteinase 1 (Fragment) OS=Homo sapiens GN=TIMP1 PE=4 SV=1;tr|Q5H9A7|Q5H9A7_HUMAN MetaLLoproteinase inhibitor 1 OS=Homo sapiens GN=TIMP1 PE=2 SV=1;sp|P01033|TIMP1_HUMAN MetaLLoproteinase inhibitor 1 OS=Homo sapiens GN=TIMP1 PE=1 SV=1;tr|B3KQF…	3838.6	R.SHN*RSEEFLIAGK.L	1486.76	101;98;37;101;101	2350.83	NeuAc-Gal-GlcNAc-Man-(NeuAc-Gal-GlcNAc-Man-)Man-GlcNAc-(Fuc-)GlcNAc-Asn	Complex/Hybrid	55.9586	26128	7.4167	434313	R.SHNRSEEFLIAGK.L	R.SHNRSEEFLIAGK.LNeuAc-Gal-GlcNAc-Man-(NeuAc-Gal-GlcNAc-Man-)Man-GlcNAc-(Fuc-)GlcNAc-Asn
tr|B5A929|B5A929_HUMAN SoLubLe MET variant 1 OS=Homo sapiens GN=MET PE=2 SV=1;tr|Q59EB3|Q59EB3_HUMAN Met proto-oncogene variant (Fragment) OS=Homo sapiens PE=2 SV=1;tr|B4DLF5|B4DLF5_HUMAN cDNA FLJ59332, highLy simiLar to Hepatocyte growth factor receptor (EC 2.7.10.1) OS=Homo sapiens PE=2 SV=1;tr|E6Y365|E6Y365_HUMAN Met proto-oncogene variant I OS=Homo sapiens PE=2 SV=1;tr|H7C174|H7C174_HUMAN Hep…	3004.18	R.N*FTVACQHR.S	1131.52	785;107;355;785;65;785	1872.65	NeuAc-Gal-GlcNAc-Man-(Man-(Man-)Man-)Man-GlcNAc-GlcNAc-Asn	Complex/Hybrid	20.5228	12534	0.4479	2848404	R.NFTVACQHR.S	R.NFTVACQHR.SNeuAc-Gal-GlcNAc-Man-(Man-(Man-)Man-)Man-GlcNAc-GlcNAc-Asn
sp|O15230|LAMA5_HUMAN Laminin subunit aLpha-5 OS=Homo sapiens GN=LAMA5 PE=1 SV=8	3805.49	R.VWQGHAN*ASFCPHGYGCR.T	2102.89	1330	1702.58	Man-Man-(Man-)Man-(Man-(Man-)Man-)Man-GlcNAc-GlcNAc-Asn	High mannose	13.678	26138	3.055	359744	R.VWQGHANASFCPHGYGCR.T	R.VWQGHANASFCPHGYGCR.TMan-Man-(Man-)Man-(Man-(Man-)Man-)Man-GlcNAc-GlcNAc-Asn
tr|B3KWK7|B3KWK7_HUMAN InsuLin-Like growth factor binding protein 3, isoform CRA_b OS=Homo sapiens GN=IGFBP3 PE=2 SV=1;tr|A6XND1|A6XND1_HUMAN InsuLin-Like growth factor binding protein 3 isoform b OS=Homo sapiens PE=2 SV=1;sp|P17936|IBP3_HUMAN InsuLin-Like growth factor-binding protein 3 OS=Homo sapiens GN=IGFBP3 PE=1 SV=2;tr|A6XND0|A6XND0_HUMAN InsuLin-Like growth factor binding protein 3 OS=Hom…	3483.39	R.GLCVN*ASAVSR.L	1132.56	19;88;116;95;68;101;93;102;71;73	2350.83	NeuAc-Gal-GlcNAc-Man-(NeuAc-Gal-GlcNAc-Man-)Man-GlcNAc-(Fuc-)GlcNAc-Asn	Complex/Hybrid	14.6972	26153	4.7712	542236	R.GLCVNASAVSR.L	R.GLCVNASAVSR.LNeuAc-Gal-GlcNAc-Man-(NeuAc-Gal-GlcNAc-Man-)Man-GlcNAc-(Fuc-)GlcNAc-Asn
tr|Q6FGX5|Q6FGX5_HUMAN TIMP metaLLopeptidase inhibitor 1, isoform CRA_a OS=Homo sapiens GN=TIMP1 PE=2 SV=1;tr|Q58P21|Q58P21_HUMAN Tissue inhibitor of metaLLoproteinase 1 (Fragment) OS=Homo sapiens GN=TIMP1 PE=4 SV=1;tr|Q5H9A7|Q5H9A7_HUMAN MetaLLoproteinase inhibitor 1 OS=Homo sapiens GN=TIMP1 PE=2 SV=1;sp|P01033|TIMP1_HUMAN MetaLLoproteinase inhibitor 1 OS=Homo sapiens GN=TIMP1 PE=1 SV=1;tr|B3KQF…	3546.49	R.SHN*RSEEFLIAGK.L	1486.76	101;98;37;101;101	2059.73	NeuAc-Gal-GlcNAc-Man-(Gal-GlcNAc-Man-)Man-GlcNAc-(Fuc-)GlcNAc-Asn	Complex/Hybrid	32.5231	26176	7.5318	1929175	R.SHNRSEEFLIAGK.L	R.SHNRSEEFLIAGK.LNeuAc-Gal-GlcNAc-Man-(Gal-GlcNAc-Man-)Man-GlcNAc-(Fuc-)GlcNAc-Asn
tr|Q6FGX5|Q6FGX5_HUMAN TIMP metaLLopeptidase inhibitor 1, isoform CRA_a OS=Homo sapiens GN=TIMP1 PE=2 SV=1;tr|Q58P21|Q58P21_HUMAN Tissue inhibitor of metaLLoproteinase 1 (Fragment) OS=Homo sapiens GN=TIMP1 PE=4 SV=1;tr|Q5H9A7|Q5H9A7_HUMAN MetaLLoproteinase inhibitor 1 OS=Homo sapiens GN=TIMP1 PE=2 SV=1;sp|P01033|TIMP1_HUMAN MetaLLoproteinase inhibitor 1 OS=Homo sapiens GN=TIMP1 PE=1 SV=1;tr|B3KQF…	3587.51	R.SHN*RSEEFLIAGK.L	1486.76	101;98;37;101;101	2100.76	NeuAc-Gal-GlcNAc-Man-(GlcNAc-)(GlcNAc-Man-)Man-GlcNAc-(Fuc-)GlcNAc-Asn	Complex/Hybrid	39.2619	26192	7.5731	677977	R.SHNRSEEFLIAGK.L	R.SHNRSEEFLIAGK.LNeuAc-Gal-GlcNAc-Man-(GlcNAc-)(GlcNAc-Man-)Man-GlcNAc-(Fuc-)GlcNAc-Asn
tr|Q6FGX5|Q6FGX5_HUMAN TIMP metaLLopeptidase inhibitor 1, isoform CRA_a OS=Homo sapiens GN=TIMP1 PE=2 SV=1;tr|Q58P21|Q58P21_HUMAN Tissue inhibitor of metaLLoproteinase 1 (Fragment) OS=Homo sapiens GN=TIMP1 PE=4 SV=1;tr|Q5H9A7|Q5H9A7_HUMAN MetaLLoproteinase inhibitor 1 OS=Homo sapiens GN=TIMP1 PE=2 SV=1;sp|P01033|TIMP1_HUMAN MetaLLoproteinase inhibitor 1 OS=Homo sapiens GN=TIMP1 PE=1 SV=1;tr|B3KQF…	3837.59	R.SHN*RSEEFLIAGK.L	1486.76	101;98;37;101;101	2350.83	NeuAc-Gal-GlcNAc-Man-(NeuAc-Gal-GlcNAc-Man-)Man-GlcNAc-(Fuc-)GlcNAc-Asn	Complex/Hybrid	43.46	26209	7.6138	734537	R.SHNRSEEFLIAGK.L	R.SHNRSEEFLIAGK.LNeuAc-Gal-GlcNAc-Man-(NeuAc-Gal-GlcNAc-Man-)Man-GlcNAc-(Fuc-)GlcNAc-Asn
tr|Q6FGX5|Q6FGX5_HUMAN TIMP metaLLopeptidase inhibitor 1, isoform CRA_a OS=Homo sapiens GN=TIMP1 PE=2 SV=1;tr|Q58P21|Q58P21_HUMAN Tissue inhibitor of metaLLoproteinase 1 (Fragment) OS=Homo sapiens GN=TIMP1 PE=4 SV=1;tr|Q5H9A7|Q5H9A7_HUMAN MetaLLoproteinase inhibitor 1 OS=Homo sapiens GN=TIMP1 PE=2 SV=1;sp|P01033|TIMP1_HUMAN MetaLLoproteinase inhibitor 1 OS=Homo sapiens GN=TIMP1 PE=1 SV=1;tr|B3KQF…	3692.55	R.SHN*RSEEFLIAGK.L	1486.76	101;98;37;101;101	2204.77	NeuAc-Gal-GlcNAc-Man-(NeuAc-Gal-GalNAc-Man-)Man-GlcNAc-GlcNAc-Asn	Complex/Hybrid	62.3439	26225	7.6522	406367	R.SHNRSEEFLIAGK.L	R.SHNRSEEFLIAGK.LNeuAc-Gal-GlcNAc-Man-(NeuAc-Gal-GalNAc-Man-)Man-GlcNAc-GlcNAc-Asn
tr|F8WAD0|F8WAD0_HUMAN ADAMTS-Like protein 4 OS=Homo sapiens GN=ADAMTSL4 PE=2 SV=1;tr|B2RTT0|B2RTT0_HUMAN ADAMTSL4 protein OS=Homo sapiens GN=ADAMTSL4 PE=2 SV=1;sp|Q6UY14|ATL4_HUMAN ADAMTS-Like protein 4 OS=Homo sapiens GN=ADAMTSL4 PE=1 SV=2;tr|A8KAH2|A8KAH2_HUMAN cDNA FLJ78748, highLy simiLar to Homo sapiens ADAMTS-Like 4, mRNA OS=Homo sapiens PE=2 SV=1;tr|Q71RC7|Q71RC7_HUMAN PP12585 OS=Homo sap…	3996.69	R.CGHLPRPN*ITQSCQLR.L	1935.95	796;796;773;123;312;734	2059.73	NeuAc-Gal-GlcNAc-Man-(Gal-GlcNAc-Man-)Man-GlcNAc-(Fuc-)GlcNAc-Asn	Complex/Hybrid	25.6545	26233	5.4721	402652	R.CGHLPRPNITQSCQLR.L	R.CGHLPRPNITQSCQLR.LNeuAc-Gal-GlcNAc-Man-(Gal-GlcNAc-Man-)Man-GlcNAc-(Fuc-)GlcNAc-Asn
tr|Q6FGX5|Q6FGX5_HUMAN TIMP metaLLopeptidase inhibitor 1, isoform CRA_a OS=Homo sapiens GN=TIMP1 PE=2 SV=1;tr|Q58P21|Q58P21_HUMAN Tissue inhibitor of metaLLoproteinase 1 (Fragment) OS=Homo sapiens GN=TIMP1 PE=4 SV=1;tr|Q5H9A7|Q5H9A7_HUMAN MetaLLoproteinase inhibitor 1 OS=Homo sapiens GN=TIMP1 PE=2 SV=1;sp|P01033|TIMP1_HUMAN MetaLLoproteinase inhibitor 1 OS=Homo sapiens GN=TIMP1 PE=1 SV=1;tr|B3KQF…	3734.57	R.SHN*RSEEFLIAGK.L	1486.74	101;98;37;101;101	2245.8	NeuAc-Gal-GlcNAc-Man-(GalNAc-)(NeuAc-GlcNAc-Man-)Man-GlcNAc-GlcNAc-Asn	Complex/Hybrid	41.5944	26256	7.7295	239927	R.SHNRSEEFLIAGK.L	R.SHNRSEEFLIAGK.LNeuAc-Gal-GlcNAc-Man-(GalNAc-)(NeuAc-GlcNAc-Man-)Man-GlcNAc-GlcNAc-Asn
sp|P30530|UFO_HUMAN Tyrosine-protein kinase receptor UFO OS=Homo sapiens GN=AXL PE=1 SV=3	2820.21	R.SLHVPGLN*K.T	963.546	198	1856.66	NeuAc-Gal-GlcNAc-Man-(Man-Man-)Man-GlcNAc-(Fuc-)GlcNAc-Asn	Complex/Hybrid	18.6387	26264	0.9748	718376	R.SLHVPGLNK.T	R.SLHVPGLNK.TNeuAc-Gal-GlcNAc-Man-(Man-Man-)Man-GlcNAc-(Fuc-)GlcNAc-Asn
sp|P32004|L1CAM_HUMAN NeuraL ceLL adhesion moLecuLe L1 OS=Homo sapiens GN=L1CAM PE=1 SV=2;tr|F5H1H0|F5H1H0_HUMAN NeuraL ceLL adhesion moLecuLe L1 OS=Homo sapiens GN=L1CAM PE=2 SV=1;tr|A8K139|A8K139_HUMAN cDNA FLJ76744, highLy simiLar to Homo sapiens L1 ceLL adhesion moLecuLe (L1CAM), transcript variant 1, mRNA OS=Homo sapiens PE=2 SV=1;tr|Q7Z3Z9|Q7Z3Z9_HUMAN L1 ceLL adhesion moLecuLe (Fragment) O…	3609.53	R.THN*LTDLSPHLR.Y	1402.73	979;981;979;977;981	2204.77	NeuAc-Gal-GlcNAc-Man-(NeuAc-Gal-GalNAc-Man-)Man-GlcNAc-GlcNAc-Asn	Complex/Hybrid	14.6259	26267	1.6863	866858	R.THNLTDLSPHLR.Y	R.THNLTDLSPHLR.YNeuAc-Gal-GlcNAc-Man-(NeuAc-Gal-GalNAc-Man-)Man-GlcNAc-GlcNAc-Asn
tr|Q6FGX5|Q6FGX5_HUMAN TIMP metaLLopeptidase inhibitor 1, isoform CRA_a OS=Homo sapiens GN=TIMP1 PE=2 SV=1;tr|Q58P21|Q58P21_HUMAN Tissue inhibitor of metaLLoproteinase 1 (Fragment) OS=Homo sapiens GN=TIMP1 PE=4 SV=1;tr|Q5H9A7|Q5H9A7_HUMAN MetaLLoproteinase inhibitor 1 OS=Homo sapiens GN=TIMP1 PE=2 SV=1;sp|P01033|TIMP1_HUMAN MetaLLoproteinase inhibitor 1 OS=Homo sapiens GN=TIMP1 PE=1 SV=1;tr|B3KQF…	3878.6	R.SHN*RSEEFLIAGK.L	1486.77	101;98;37;101;101	2391.86	NeuAc-Gal-GlcNAc-Man-(GlcNAc-)(NeuAc-GalNAc-Man-)Man-GlcNAc-(Fuc-)GlcNAc-Asn	Complex/Hybrid	34.3698	26283	7.7933	1.46469e+06	R.SHNRSEEFLIAGK.L	R.SHNRSEEFLIAGK.LNeuAc-Gal-GlcNAc-Man-(GlcNAc-)(NeuAc-GalNAc-Man-)Man-GlcNAc-(Fuc-)GlcNAc-Asn
tr|Q6FGX5|Q6FGX5_HUMAN TIMP metaLLopeptidase inhibitor 1, isoform CRA_a OS=Homo sapiens GN=TIMP1 PE=2 SV=1;tr|Q58P21|Q58P21_HUMAN Tissue inhibitor of metaLLoproteinase 1 (Fragment) OS=Homo sapiens GN=TIMP1 PE=4 SV=1;tr|Q5H9A7|Q5H9A7_HUMAN MetaLLoproteinase inhibitor 1 OS=Homo sapiens GN=TIMP1 PE=2 SV=1;sp|P01033|TIMP1_HUMAN MetaLLoproteinase inhibitor 1 OS=Homo sapiens GN=TIMP1 PE=1 SV=1;tr|B3KQF…	3692.53	R.SHN*RSEEFLIAGK.L	1486.77	101;98;37;101;101	2204.77	NeuAc-Gal-GlcNAc-Man-(NeuAc-Gal-GalNAc-Man-)Man-GlcNAc-GlcNAc-Asn	Complex/Hybrid	50.4893	26289	7.8082	895237	R.SHNRSEEFLIAGK.L	R.SHNRSEEFLIAGK.LNeuAc-Gal-GlcNAc-Man-(NeuAc-Gal-GalNAc-Man-)Man-GlcNAc-GlcNAc-Asn
tr|Q6FGX5|Q6FGX5_HUMAN TIMP metaLLopeptidase inhibitor 1, isoform CRA_a OS=Homo sapiens GN=TIMP1 PE=2 SV=1;tr|Q58P21|Q58P21_HUMAN Tissue inhibitor of metaLLoproteinase 1 (Fragment) OS=Homo sapiens GN=TIMP1 PE=4 SV=1;tr|Q5H9A7|Q5H9A7_HUMAN MetaLLoproteinase inhibitor 1 OS=Homo sapiens GN=TIMP1 PE=2 SV=1;sp|P01033|TIMP1_HUMAN MetaLLoproteinase inhibitor 1 OS=Homo sapiens GN=TIMP1 PE=1 SV=1;tr|B3KQF…	3821.57	R.SHN*RSEEFLIAGK.L	1486.76	101;98;37;101;101	2334.84	NeuAc-NeuAc-Gal-GlcNAc-Man-(NeuAc-GlcNAc-Man-)Man-GlcNAc-GlcNAc-Asn	Complex/Hybrid	37.8156	26290	7.8106	556799	R.SHNRSEEFLIAGK.L	R.SHNRSEEFLIAGK.LNeuAc-NeuAc-Gal-GlcNAc-Man-(NeuAc-GlcNAc-Man-)Man-GlcNAc-GlcNAc-Asn
sp|P15328|FOLR1_HUMAN FoLate receptor aLpha OS=Homo sapiens GN=FOLR1 PE=1 SV=3;tr|Q9NP04|Q9NP04_HUMAN FoLate receptor aLpha isoform (Fragment) OS=Homo sapiens PE=2 SV=1	4198.69	K.NACCSTN*TSQEAHKDVSYLYR.F	2503.07	69;69	1694.6	NeuAc-Gal-GlcNAc-Man-(Man-)Man-GlcNAc-(Fuc-)GlcNAc-Asn	Complex/Hybrid	12.2237	26296	3.5271	506953	K.NACCSTNTSQEAHKDVSYLYR.F	K.NACCSTNTSQEAHKDVSYLYR.FNeuAc-Gal-GlcNAc-Man-(Man-)Man-GlcNAc-(Fuc-)GlcNAc-Asn
tr|Q6FGX5|Q6FGX5_HUMAN TIMP metaLLopeptidase inhibitor 1, isoform CRA_a OS=Homo sapiens GN=TIMP1 PE=2 SV=1;tr|Q58P21|Q58P21_HUMAN Tissue inhibitor of metaLLoproteinase 1 (Fragment) OS=Homo sapiens GN=TIMP1 PE=4 SV=1;tr|Q5H9A7|Q5H9A7_HUMAN MetaLLoproteinase inhibitor 1 OS=Homo sapiens GN=TIMP1 PE=2 SV=1;sp|P01033|TIMP1_HUMAN MetaLLoproteinase inhibitor 1 OS=Homo sapiens GN=TIMP1 PE=1 SV=1;tr|B3KQF…	3359.41	R.SHN*RSEEFLIAGK.L	1486.76	101;98;37;101;101	1872.65	NeuAc-Gal-GlcNAc-Man-(Man-(Man-)Man-)Man-GlcNAc-GlcNAc-Asn	Complex/Hybrid	24.4648	26298	7.8291	324701	R.SHNRSEEFLIAGK.L	R.SHNRSEEFLIAGK.LNeuAc-Gal-GlcNAc-Man-(Man-(Man-)Man-)Man-GlcNAc-GlcNAc-Asn
tr|Q6FGX5|Q6FGX5_HUMAN TIMP metaLLopeptidase inhibitor 1, isoform CRA_a OS=Homo sapiens GN=TIMP1 PE=2 SV=1;tr|Q58P21|Q58P21_HUMAN Tissue inhibitor of metaLLoproteinase 1 (Fragment) OS=Homo sapiens GN=TIMP1 PE=4 SV=1;tr|Q5H9A7|Q5H9A7_HUMAN MetaLLoproteinase inhibitor 1 OS=Homo sapiens GN=TIMP1 PE=2 SV=1;sp|P01033|TIMP1_HUMAN MetaLLoproteinase inhibitor 1 OS=Homo sapiens GN=TIMP1 PE=1 SV=1;tr|B3KQF…	3547.5	R.SHN*RSEEFLIAGK.L	1486.75	101;98;37;101;101	2059.73	NeuAc-Gal-GlcNAc-Man-(Gal-GlcNAc-Man-)Man-GlcNAc-(Fuc-)GlcNAc-Asn	Complex/Hybrid	44.6983	26307	7.8542	612391	R.SHNRSEEFLIAGK.L	R.SHNRSEEFLIAGK.LNeuAc-Gal-GlcNAc-Man-(Gal-GlcNAc-Man-)Man-GlcNAc-(Fuc-)GlcNAc-Asn
sp|O15230|LAMA5_HUMAN Laminin subunit aLpha-5 OS=Homo sapiens GN=LAMA5 PE=1 SV=8	3967.52	R.VWQGHAN*ASFCPHGYGCR.T	2102.89	1330	1864.63	Man-Man-Man-(Man-Man-(Man-Man-)Man-)Man-GlcNAc-GlcNAc-Asn	High mannose	21.3356	26308	3.4716	1.19437e+06	R.VWQGHANASFCPHGYGCR.T	R.VWQGHANASFCPHGYGCR.TMan-Man-Man-(Man-Man-(Man-Man-)Man-)Man-GlcNAc-GlcNAc-Asn
tr|B4DWA8|B4DWA8_HUMAN cDNA FLJ53427, highLy simiLar to GaLectin-3-binding protein OS=Homo sapiens PE=2 SV=1;tr|B4DVE1|B4DVE1_HUMAN cDNA FLJ53478, highLy simiLar to GaLectin-3-binding protein OS=Homo sapiens PE=2 SV=1;tr|B4DI70|B4DI70_HUMAN cDNA FLJ53509, highLy simiLar to GaLectin-3-binding protein OS=Homo sapiens PE=2 SV=1;tr|B3KP88|B3KP88_HUMAN cDNA FLJ31415 fis, cLone NT2NE2000284, highLy sim…	4956.97	K.AAIPSALDTN*SSK.S	1273.66	432;539;379;447;551;451	3680.3	NeuAc-Gal-(Gal-)GlcNAc-(NeuAc-Gal-GlcNAc-)Man-(NeuAc-Gal-GlcNAc-(NeuAc-Gal-GlcNAc-)Man-)Man-GlcNAc-GlcNAc-Asn	Complex/Hybrid	13.8687	26350	6.3097	315886	K.AAIPSALDTNSSK.S	K.AAIPSALDTNSSK.SNeuAc-Gal-(Gal-)GlcNAc-(NeuAc-Gal-GlcNAc-)Man-(NeuAc-Gal-GlcNAc-(NeuAc-Gal-GlcNAc-)Man-)Man-GlcNAc-GlcNAc-Asn
tr|Q6FGX5|Q6FGX5_HUMAN TIMP metaLLopeptidase inhibitor 1, isoform CRA_a OS=Homo sapiens GN=TIMP1 PE=2 SV=1;tr|Q58P21|Q58P21_HUMAN Tissue inhibitor of metaLLoproteinase 1 (Fragment) OS=Homo sapiens GN=TIMP1 PE=4 SV=1;tr|Q5H9A7|Q5H9A7_HUMAN MetaLLoproteinase inhibitor 1 OS=Homo sapiens GN=TIMP1 PE=2 SV=1;sp|P01033|TIMP1_HUMAN MetaLLoproteinase inhibitor 1 OS=Homo sapiens GN=TIMP1 PE=1 SV=1;tr|B3KQF…	3547.49	R.SHN*RSEEFLIAGK.L	1486.75	101;98;37;101;101	2059.73	NeuAc-Gal-GlcNAc-Man-(Gal-GlcNAc-Man-)Man-GlcNAc-(Fuc-)GlcNAc-Asn	Complex/Hybrid	40.7605	26368	8.0035	501099	R.SHNRSEEFLIAGK.L	R.SHNRSEEFLIAGK.LNeuAc-Gal-GlcNAc-Man-(Gal-GlcNAc-Man-)Man-GlcNAc-(Fuc-)GlcNAc-Asn
tr|K7EKQ5|K7EKQ5_HUMAN GaLectin-3-binding protein OS=Homo sapiens GN=LGALS3BP PE=4 SV=1;tr|B4DVE1|B4DVE1_HUMAN cDNA FLJ53478, highLy simiLar to GaLectin-3-binding protein OS=Homo sapiens PE=2 SV=1;tr|K7EP36|K7EP36_HUMAN GaLectin-3-binding protein (Fragment) OS=Homo sapiens GN=LGALS3BP PE=4 SV=1;sp|Q08380|LG3BP_HUMAN GaLectin-3-binding protein OS=Homo sapiens GN=LGALS3BP PE=1 SV=1;tr|K7EJY8|K7EJY8…	3936.51	R.DAGVVCTN*ETR.S	1220.55	125;113;125;125;61	2715.96	NeuAc-Gal-GlcNAc-(Gal-GlcNAc-)Man-(NeuAc-Gal-GlcNAc-Man-)Man-GlcNAc-(Fuc-)GlcNAc-Asn	Complex/Hybrid	45.2781	12545	6.9381	659154	R.DAGVVCTNETR.S	R.DAGVVCTNETR.SNeuAc-Gal-GlcNAc-(Gal-GlcNAc-)Man-(NeuAc-Gal-GlcNAc-Man-)Man-GlcNAc-(Fuc-)GlcNAc-Asn
tr|Q6FGX5|Q6FGX5_HUMAN TIMP metaLLopeptidase inhibitor 1, isoform CRA_a OS=Homo sapiens GN=TIMP1 PE=2 SV=1;tr|Q58P21|Q58P21_HUMAN Tissue inhibitor of metaLLoproteinase 1 (Fragment) OS=Homo sapiens GN=TIMP1 PE=4 SV=1;tr|Q5H9A7|Q5H9A7_HUMAN MetaLLoproteinase inhibitor 1 OS=Homo sapiens GN=TIMP1 PE=2 SV=1;sp|P01033|TIMP1_HUMAN MetaLLoproteinase inhibitor 1 OS=Homo sapiens GN=TIMP1 PE=1 SV=1;tr|B3KQF…	3588.53	R.SHN*RSEEFLIAGK.L	1486.75	101;98;37;101;101	2100.76	NeuAc-Gal-GlcNAc-Man-(GlcNAc-)(GlcNAc-Man-)Man-GlcNAc-(Fuc-)GlcNAc-Asn	Complex/Hybrid	39.4509	26384	8.0419	354471	R.SHNRSEEFLIAGK.L	R.SHNRSEEFLIAGK.LNeuAc-Gal-GlcNAc-Man-(GlcNAc-)(GlcNAc-Man-)Man-GlcNAc-(Fuc-)GlcNAc-Asn
sp|P15328|FOLR1_HUMAN FoLate receptor aLpha OS=Homo sapiens GN=FOLR1 PE=1 SV=3;tr|Q9NP04|Q9NP04_HUMAN FoLate receptor aLpha isoform (Fragment) OS=Homo sapiens PE=2 SV=1	4546.81	K.NACCSTN*TSQEAHKDVSYLYR.F	2503.07	69;69	2042.72	NeuAc-Gal-(NeuAc-)GlcNAc-Man-(GlcNAc-Man-)Man-GlcNAc-GlcNAc-Asn	Complex/Hybrid	11.5033	26392	3.7631	1636949	K.NACCSTNTSQEAHKDVSYLYR.F	K.NACCSTNTSQEAHKDVSYLYR.FNeuAc-Gal-(NeuAc-)GlcNAc-Man-(GlcNAc-Man-)Man-GlcNAc-GlcNAc-Asn
tr|Q6FGX5|Q6FGX5_HUMAN TIMP metaLLopeptidase inhibitor 1, isoform CRA_a OS=Homo sapiens GN=TIMP1 PE=2 SV=1;tr|Q58P21|Q58P21_HUMAN Tissue inhibitor of metaLLoproteinase 1 (Fragment) OS=Homo sapiens GN=TIMP1 PE=4 SV=1;tr|Q5H9A7|Q5H9A7_HUMAN MetaLLoproteinase inhibitor 1 OS=Homo sapiens GN=TIMP1 PE=2 SV=1;sp|P01033|TIMP1_HUMAN MetaLLoproteinase inhibitor 1 OS=Homo sapiens GN=TIMP1 PE=1 SV=1;tr|B3KQF…	3838.57	R.SHN*RSEEFLIAGK.L	1486.76	101;98;37;101;101	2350.83	NeuAc-Gal-GlcNAc-Man-(NeuAc-Gal-GlcNAc-Man-)Man-GlcNAc-(Fuc-)GlcNAc-Asn	Complex/Hybrid	48.4637	26403	8.0872	191412	R.SHNRSEEFLIAGK.L	R.SHNRSEEFLIAGK.LNeuAc-Gal-GlcNAc-Man-(NeuAc-Gal-GlcNAc-Man-)Man-GlcNAc-(Fuc-)GlcNAc-Asn
tr|Q6FGX5|Q6FGX5_HUMAN TIMP metaLLopeptidase inhibitor 1, isoform CRA_a OS=Homo sapiens GN=TIMP1 PE=2 SV=1;tr|Q58P21|Q58P21_HUMAN Tissue inhibitor of metaLLoproteinase 1 (Fragment) OS=Homo sapiens GN=TIMP1 PE=4 SV=1;tr|Q5H9A7|Q5H9A7_HUMAN MetaLLoproteinase inhibitor 1 OS=Homo sapiens GN=TIMP1 PE=2 SV=1;sp|P01033|TIMP1_HUMAN MetaLLoproteinase inhibitor 1 OS=Homo sapiens GN=TIMP1 PE=1 SV=1;tr|B3KQF…	3693.55	R.SHN*RSEEFLIAGK.L	1486.75	101;98;37;101;101	2204.77	NeuAc-Gal-GlcNAc-Man-(NeuAc-Gal-GalNAc-Man-)Man-GlcNAc-GlcNAc-Asn	Complex/Hybrid	47.0876	26417	8.1208	786370	R.SHNRSEEFLIAGK.L	R.SHNRSEEFLIAGK.LNeuAc-Gal-GlcNAc-Man-(NeuAc-Gal-GalNAc-Man-)Man-GlcNAc-GlcNAc-Asn
sp|Q86SQ4|GP126_HUMAN G-protein coupLed receptor 126 OS=Homo sapiens GN=GPR126 PE=1 SV=3	4153.68	K.ILSN*LSCNVK.G	1146.6	324	3007.06	NeuAc-Gal-GlcNAc-Man-(NeuAc-Gal-GlcNAc-(NeuAc-Gal-GlcNAc-)Man-)Man-GlcNAc-(Fuc-)GlcNAc-Asn	Complex/Hybrid	25.9748	26426	0.6169	614871	K.ILSNLSCNVK.G	K.ILSNLSCNVK.GNeuAc-Gal-GlcNAc-Man-(NeuAc-Gal-GlcNAc-(NeuAc-Gal-GlcNAc-)Man-)Man-GlcNAc-(Fuc-)GlcNAc-Asn
tr|Q6FGX5|Q6FGX5_HUMAN TIMP metaLLopeptidase inhibitor 1, isoform CRA_a OS=Homo sapiens GN=TIMP1 PE=2 SV=1;tr|Q58P21|Q58P21_HUMAN Tissue inhibitor of metaLLoproteinase 1 (Fragment) OS=Homo sapiens GN=TIMP1 PE=4 SV=1;tr|Q5H9A7|Q5H9A7_HUMAN MetaLLoproteinase inhibitor 1 OS=Homo sapiens GN=TIMP1 PE=2 SV=1;sp|P01033|TIMP1_HUMAN MetaLLoproteinase inhibitor 1 OS=Homo sapiens GN=TIMP1 PE=1 SV=1;tr|B3KQF…	3587.52	R.SHN*RSEEFLIAGK.L	1486.76	101;98;37;101;101	2100.76	NeuAc-Gal-GlcNAc-Man-(GlcNAc-)(GlcNAc-Man-)Man-GlcNAc-(Fuc-)GlcNAc-Asn	Complex/Hybrid	46.8572	26435	8.1668	1.06709e+06	R.SHNRSEEFLIAGK.L	R.SHNRSEEFLIAGK.LNeuAc-Gal-GlcNAc-Man-(GlcNAc-)(GlcNAc-Man-)Man-GlcNAc-(Fuc-)GlcNAc-Asn
tr|F8WAD0|F8WAD0_HUMAN ADAMTS-Like protein 4 OS=Homo sapiens GN=ADAMTSL4 PE=2 SV=1;tr|B2RTT0|B2RTT0_HUMAN ADAMTSL4 protein OS=Homo sapiens GN=ADAMTSL4 PE=2 SV=1;sp|Q6UY14|ATL4_HUMAN ADAMTS-Like protein 4 OS=Homo sapiens GN=ADAMTSL4 PE=1 SV=2;tr|A8KAH2|A8KAH2_HUMAN cDNA FLJ78748, highLy simiLar to Homo sapiens ADAMTS-Like 4, mRNA OS=Homo sapiens PE=2 SV=1;tr|Q71RC7|Q71RC7_HUMAN PP12585 OS=Homo sap…	3996.69	R.CGHLPRPN*ITQSCQLR.L	1935.94	796;796;773;123;312;734	2059.73	NeuAc-Gal-GlcNAc-Man-(Gal-GlcNAc-Man-)Man-GlcNAc-(Fuc-)GlcNAc-Asn	Complex/Hybrid	25.6545	26437	5.9728	513980	R.CGHLPRPNITQSCQLR.L	R.CGHLPRPNITQSCQLR.LNeuAc-Gal-GlcNAc-Man-(Gal-GlcNAc-Man-)Man-GlcNAc-(Fuc-)GlcNAc-Asn
sp|Q86SQ4|GP126_HUMAN G-protein coupLed receptor 126 OS=Homo sapiens GN=GPR126 PE=1 SV=3	4172.7	K.ILSN*LSCNVK.G	1146.6	324	3026.09	Gal-GlcNAc-Gal-GlcNAc-Gal-GlcNAc-Gal-GlcNAc-Man-(Gal-Gal-GlcNAc-Man-)Man-GlcNAc-(Fuc-)GlcNAc-Asn	Complex/Hybrid	20.0024	26443	0.6606	589779	K.ILSNLSCNVK.G	K.ILSNLSCNVK.GGal-GlcNAc-Gal-GlcNAc-Gal-GlcNAc-Gal-GlcNAc-Man-(Gal-Gal-GlcNAc-Man-)Man-GlcNAc-(Fuc-)GlcNAc-Asn
tr|Q59E99|Q59E99_HUMAN Thrombospondin 1 variant (Fragment) OS=Homo sapiens PE=2 SV=1;tr|B4E3J7|B4E3J7_HUMAN cDNA FLJ51203, highLy simiLar to Thrombospondin-1 OS=Homo sapiens PE=2 SV=1;gi|CON_IPI00696401.1|TREMBL:Q28194 (Bos taurus) Thrombospondin-1;sp|P07996|TSP1_HUMAN Thrombospondin-1 OS=Homo sapiens GN=THBS1 PE=1 SV=2	3279.37	K.VVN*STTGPGEHLR.N	1365.7	1122;982;1067;1067	1913.68	NeuAc-Gal-GlcNAc-Man-(Gal-GlcNAc-Man-)Man-GlcNAc-GlcNAc-Asn	Complex/Hybrid	28.1918	12546	5.9013	13859050	K.VVNSTTGPGEHLR.N	K.VVNSTTGPGEHLR.NNeuAc-Gal-GlcNAc-Man-(Gal-GlcNAc-Man-)Man-GlcNAc-GlcNAc-Asn
sp|P32004|L1CAM_HUMAN NeuraL ceLL adhesion moLecuLe L1 OS=Homo sapiens GN=L1CAM PE=1 SV=2;tr|F5H1H0|F5H1H0_HUMAN NeuraL ceLL adhesion moLecuLe L1 OS=Homo sapiens GN=L1CAM PE=2 SV=1;tr|A8K139|A8K139_HUMAN cDNA FLJ76744, highLy simiLar to Homo sapiens L1 ceLL adhesion moLecuLe (L1CAM), transcript variant 1, mRNA OS=Homo sapiens PE=2 SV=1;tr|Q7Z3Z9|Q7Z3Z9_HUMAN L1 ceLL adhesion moLecuLe (Fragment) O…	3463.45	R.THN*LTDLSPHLR.Y	1402.73	979;981;979;977;981	2059.73	NeuAc-Gal-GlcNAc-Man-(Gal-GlcNAc-Man-)Man-GlcNAc-(Fuc-)GlcNAc-Asn	Complex/Hybrid	18.5296	26446	1.249	729347	R.THNLTDLSPHLR.Y	R.THNLTDLSPHLR.YNeuAc-Gal-GlcNAc-Man-(Gal-GlcNAc-Man-)Man-GlcNAc-(Fuc-)GlcNAc-Asn
tr|Q6FGX5|Q6FGX5_HUMAN TIMP metaLLopeptidase inhibitor 1, isoform CRA_a OS=Homo sapiens GN=TIMP1 PE=2 SV=1;tr|Q58P21|Q58P21_HUMAN Tissue inhibitor of metaLLoproteinase 1 (Fragment) OS=Homo sapiens GN=TIMP1 PE=4 SV=1;tr|Q5H9A7|Q5H9A7_HUMAN MetaLLoproteinase inhibitor 1 OS=Homo sapiens GN=TIMP1 PE=2 SV=1;sp|P01033|TIMP1_HUMAN MetaLLoproteinase inhibitor 1 OS=Homo sapiens GN=TIMP1 PE=1 SV=1;tr|B3KQF…	3733.57	R.SHN*RSEEFLIAGK.L	1486.76	101;98;37;101;101	2245.8	NeuAc-Gal-GlcNAc-Man-(GalNAc-)(NeuAc-GlcNAc-Man-)Man-GlcNAc-GlcNAc-Asn	Complex/Hybrid	45.1071	26450	8.2026	734528	R.SHNRSEEFLIAGK.L	R.SHNRSEEFLIAGK.LNeuAc-Gal-GlcNAc-Man-(GalNAc-)(NeuAc-GlcNAc-Man-)Man-GlcNAc-GlcNAc-Asn
sp|P32004|L1CAM_HUMAN NeuraL ceLL adhesion moLecuLe L1 OS=Homo sapiens GN=L1CAM PE=1 SV=2;tr|F5H1H0|F5H1H0_HUMAN NeuraL ceLL adhesion moLecuLe L1 OS=Homo sapiens GN=L1CAM PE=2 SV=1;tr|A8K139|A8K139_HUMAN cDNA FLJ76744, highLy simiLar to Homo sapiens L1 ceLL adhesion moLecuLe (L1CAM), transcript variant 1, mRNA OS=Homo sapiens PE=2 SV=1;tr|Q7Z3Z9|Q7Z3Z9_HUMAN L1 ceLL adhesion moLecuLe (Fragment) O…	3609.53	R.THN*LTDLSPHLR.Y	1402.72	979;981;979;977;981	2204.77	NeuAc-Gal-GlcNAc-Man-(NeuAc-Gal-GalNAc-Man-)Man-GlcNAc-GlcNAc-Asn	Complex/Hybrid	28.4148	26468	1.1958	333260	R.THNLTDLSPHLR.Y	R.THNLTDLSPHLR.YNeuAc-Gal-GlcNAc-Man-(NeuAc-Gal-GalNAc-Man-)Man-GlcNAc-GlcNAc-Asn
sp|Q13253|NOGG_HUMAN Noggin OS=Homo sapiens GN=NOG PE=1 SV=1;tr|B2RA81|B2RA81_HUMAN cDNA, FLJ94753, highLy simiLar to Homo sapiens noggin (NOG), mRNA OS=Homo sapiens PE=2 SV=1	3580.48	K.EKDLN*ETLLR.S	1229.65	62;62	2350.83	NeuAc-Gal-GlcNAc-Man-(NeuAc-Gal-GlcNAc-Man-)Man-GlcNAc-(Fuc-)GlcNAc-Asn	Complex/Hybrid	35.8902	26476	3.1264	597853	K.EKDLNETLLR.S	K.EKDLNETLLR.SNeuAc-Gal-GlcNAc-Man-(NeuAc-Gal-GlcNAc-Man-)Man-GlcNAc-(Fuc-)GlcNAc-Asn
tr|Q6FGX5|Q6FGX5_HUMAN TIMP metaLLopeptidase inhibitor 1, isoform CRA_a OS=Homo sapiens GN=TIMP1 PE=2 SV=1;tr|Q58P21|Q58P21_HUMAN Tissue inhibitor of metaLLoproteinase 1 (Fragment) OS=Homo sapiens GN=TIMP1 PE=4 SV=1;tr|Q5H9A7|Q5H9A7_HUMAN MetaLLoproteinase inhibitor 1 OS=Homo sapiens GN=TIMP1 PE=2 SV=1;sp|P01033|TIMP1_HUMAN MetaLLoproteinase inhibitor 1 OS=Homo sapiens GN=TIMP1 PE=1 SV=1;tr|B3KQF…	3693.53	R.SHN*RSEEFLIAGK.L	1486.76	101;98;37;101;101	2204.77	NeuAc-Gal-GlcNAc-Man-(NeuAc-Gal-GalNAc-Man-)Man-GlcNAc-GlcNAc-Asn	Complex/Hybrid	35.7142	26480	8.2744	1.1951e+06	R.SHNRSEEFLIAGK.L	R.SHNRSEEFLIAGK.LNeuAc-Gal-GlcNAc-Man-(NeuAc-Gal-GalNAc-Man-)Man-GlcNAc-GlcNAc-Asn
tr|Q6FGX5|Q6FGX5_HUMAN TIMP metaLLopeptidase inhibitor 1, isoform CRA_a OS=Homo sapiens GN=TIMP1 PE=2 SV=1;tr|Q58P21|Q58P21_HUMAN Tissue inhibitor of metaLLoproteinase 1 (Fragment) OS=Homo sapiens GN=TIMP1 PE=4 SV=1;tr|Q5H9A7|Q5H9A7_HUMAN MetaLLoproteinase inhibitor 1 OS=Homo sapiens GN=TIMP1 PE=2 SV=1;sp|P01033|TIMP1_HUMAN MetaLLoproteinase inhibitor 1 OS=Homo sapiens GN=TIMP1 PE=1 SV=1;tr|B3KQF…	3547.48	R.SHN*RSEEFLIAGK.L	1486.75	101;98;37;101;101	2059.73	NeuAc-Gal-GlcNAc-Man-(Gal-GlcNAc-Man-)Man-GlcNAc-(Fuc-)GlcNAc-Asn	Complex/Hybrid	48.6983	26497	8.3179	745651	R.SHNRSEEFLIAGK.L	R.SHNRSEEFLIAGK.LNeuAc-Gal-GlcNAc-Man-(Gal-GlcNAc-Man-)Man-GlcNAc-(Fuc-)GlcNAc-Asn
sp|O15230|LAMA5_HUMAN Laminin subunit aLpha-5 OS=Homo sapiens GN=LAMA5 PE=1 SV=8	3967.53	R.VWQGHAN*ASFCPHGYGCR.T	2102.89	1330	1864.63	Man-Man-Man-(Man-Man-(Man-Man-)Man-)Man-GlcNAc-GlcNAc-Asn	High mannose	21.3356	26500	3.94	394599	R.VWQGHANASFCPHGYGCR.T	R.VWQGHANASFCPHGYGCR.TMan-Man-Man-(Man-Man-(Man-Man-)Man-)Man-GlcNAc-GlcNAc-Asn
sp|P15328|FOLR1_HUMAN FoLate receptor aLpha OS=Homo sapiens GN=FOLR1 PE=1 SV=3;tr|Q9NP04|Q9NP04_HUMAN FoLate receptor aLpha isoform (Fragment) OS=Homo sapiens PE=2 SV=1	4197.69	K.NACCSTN*TSQEAHKDVSYLYR.F	2503.08	69;69	1694.6	NeuAc-Gal-GlcNAc-Man-(Man-)Man-GlcNAc-(Fuc-)GlcNAc-Asn	Complex/Hybrid	12.8653	26501	4.0298	411785	K.NACCSTNTSQEAHKDVSYLYR.F	K.NACCSTNTSQEAHKDVSYLYR.FNeuAc-Gal-GlcNAc-Man-(Man-)Man-GlcNAc-(Fuc-)GlcNAc-Asn
sp|P30530|UFO_HUMAN Tyrosine-protein kinase receptor UFO OS=Homo sapiens GN=AXL PE=1 SV=3	3298.39	R.SLHVPGLN*K.T	963.547	198	2334.8	Gal-GlcNAc-(Gal-GlcNAc-)Man-(GlcNAc-)(Gal-GlcNAc-Man-)Man-GlcNAc-(Fuc-)GlcNAc-Asn	High mannose	25.807	26502	0.3933	258233	R.SLHVPGLNK.T	R.SLHVPGLNK.TGal-GlcNAc-(Gal-GlcNAc-)Man-(GlcNAc-)(Gal-GlcNAc-Man-)Man-GlcNAc-(Fuc-)GlcNAc-Asn
tr|Q6FGX5|Q6FGX5_HUMAN TIMP metaLLopeptidase inhibitor 1, isoform CRA_a OS=Homo sapiens GN=TIMP1 PE=2 SV=1;tr|Q58P21|Q58P21_HUMAN Tissue inhibitor of metaLLoproteinase 1 (Fragment) OS=Homo sapiens GN=TIMP1 PE=4 SV=1;tr|Q5H9A7|Q5H9A7_HUMAN MetaLLoproteinase inhibitor 1 OS=Homo sapiens GN=TIMP1 PE=2 SV=1;sp|P01033|TIMP1_HUMAN MetaLLoproteinase inhibitor 1 OS=Homo sapiens GN=TIMP1 PE=1 SV=1;tr|B3KQF…	3359.41	R.SHN*RSEEFLIAGK.L	1486.76	101;98;37;101;101	1872.65	NeuAc-Gal-GlcNAc-Man-(Man-(Man-)Man-)Man-GlcNAc-GlcNAc-Asn	Complex/Hybrid	24.4648	26504	8.3343	919153	R.SHNRSEEFLIAGK.L	R.SHNRSEEFLIAGK.LNeuAc-Gal-GlcNAc-Man-(Man-(Man-)Man-)Man-GlcNAc-GlcNAc-Asn
tr|Q6FGX5|Q6FGX5_HUMAN TIMP metaLLopeptidase inhibitor 1, isoform CRA_a OS=Homo sapiens GN=TIMP1 PE=2 SV=1;tr|Q58P21|Q58P21_HUMAN Tissue inhibitor of metaLLoproteinase 1 (Fragment) OS=Homo sapiens GN=TIMP1 PE=4 SV=1;tr|Q5H9A7|Q5H9A7_HUMAN MetaLLoproteinase inhibitor 1 OS=Homo sapiens GN=TIMP1 PE=2 SV=1;sp|P01033|TIMP1_HUMAN MetaLLoproteinase inhibitor 1 OS=Homo sapiens GN=TIMP1 PE=1 SV=1;tr|B3KQF…	3547.49	R.SHN*RSEEFLIAGK.L	1486.76	101;98;37;101;101	2059.73	NeuAc-Gal-GlcNAc-Man-(Gal-GlcNAc-Man-)Man-GlcNAc-(Fuc-)GlcNAc-Asn	Complex/Hybrid	40.7605	26560	8.4717	560860	R.SHNRSEEFLIAGK.L	R.SHNRSEEFLIAGK.LNeuAc-Gal-GlcNAc-Man-(Gal-GlcNAc-Man-)Man-GlcNAc-(Fuc-)GlcNAc-Asn
tr|Q6FGX5|Q6FGX5_HUMAN TIMP metaLLopeptidase inhibitor 1, isoform CRA_a OS=Homo sapiens GN=TIMP1 PE=2 SV=1;tr|Q58P21|Q58P21_HUMAN Tissue inhibitor of metaLLoproteinase 1 (Fragment) OS=Homo sapiens GN=TIMP1 PE=4 SV=1;tr|Q5H9A7|Q5H9A7_HUMAN MetaLLoproteinase inhibitor 1 OS=Homo sapiens GN=TIMP1 PE=2 SV=1;sp|P01033|TIMP1_HUMAN MetaLLoproteinase inhibitor 1 OS=Homo sapiens GN=TIMP1 PE=1 SV=1;tr|B3KQF…	3588.53	R.SHN*RSEEFLIAGK.L	1486.76	101;98;37;101;101	2100.76	NeuAc-Gal-GlcNAc-Man-(GlcNAc-)(GlcNAc-Man-)Man-GlcNAc-(Fuc-)GlcNAc-Asn	Complex/Hybrid	35.7142	26576	8.513	455176	R.SHNRSEEFLIAGK.L	R.SHNRSEEFLIAGK.LNeuAc-Gal-GlcNAc-Man-(GlcNAc-)(GlcNAc-Man-)Man-GlcNAc-(Fuc-)GlcNAc-Asn
tr|Q6FGX5|Q6FGX5_HUMAN TIMP metaLLopeptidase inhibitor 1, isoform CRA_a OS=Homo sapiens GN=TIMP1 PE=2 SV=1;tr|Q58P21|Q58P21_HUMAN Tissue inhibitor of metaLLoproteinase 1 (Fragment) OS=Homo sapiens GN=TIMP1 PE=4 SV=1;tr|Q5H9A7|Q5H9A7_HUMAN MetaLLoproteinase inhibitor 1 OS=Homo sapiens GN=TIMP1 PE=2 SV=1;sp|P01033|TIMP1_HUMAN MetaLLoproteinase inhibitor 1 OS=Homo sapiens GN=TIMP1 PE=1 SV=1;tr|B3KQF…	3837.6	R.SHN*RSEEFLIAGK.L	1486.75	101;98;37;101;101	2350.83	NeuAc-Gal-GlcNAc-Man-(NeuAc-Gal-GlcNAc-Man-)Man-GlcNAc-(Fuc-)GlcNAc-Asn	Complex/Hybrid	28.5531	26595	8.5583	3.5067e+06	R.SHNRSEEFLIAGK.L	R.SHNRSEEFLIAGK.LNeuAc-Gal-GlcNAc-Man-(NeuAc-Gal-GlcNAc-Man-)Man-GlcNAc-(Fuc-)GlcNAc-Asn
sp|P32004|L1CAM_HUMAN NeuraL ceLL adhesion moLecuLe L1 OS=Homo sapiens GN=L1CAM PE=1 SV=2;tr|F5H1H0|F5H1H0_HUMAN NeuraL ceLL adhesion moLecuLe L1 OS=Homo sapiens GN=L1CAM PE=2 SV=1;tr|A8K139|A8K139_HUMAN cDNA FLJ76744, highLy simiLar to Homo sapiens L1 ceLL adhesion moLecuLe (L1CAM), transcript variant 1, mRNA OS=Homo sapiens PE=2 SV=1;tr|Q7Z3Z9|Q7Z3Z9_HUMAN L1 ceLL adhesion moLecuLe (Fragment) O…	3463.47	R.THN*LTDLSPHLR.Y	1402.73	979;981;979;977;981	2059.73	NeuAc-Gal-GlcNAc-Man-(Gal-GlcNAc-Man-)Man-GlcNAc-(Fuc-)GlcNAc-Asn	Complex/Hybrid	33.0746	26597	0.8784	337035	R.THNLTDLSPHLR.Y	R.THNLTDLSPHLR.YNeuAc-Gal-GlcNAc-Man-(Gal-GlcNAc-Man-)Man-GlcNAc-(Fuc-)GlcNAc-Asn
tr|Q6FGX5|Q6FGX5_HUMAN TIMP metaLLopeptidase inhibitor 1, isoform CRA_a OS=Homo sapiens GN=TIMP1 PE=2 SV=1;tr|Q58P21|Q58P21_HUMAN Tissue inhibitor of metaLLoproteinase 1 (Fragment) OS=Homo sapiens GN=TIMP1 PE=4 SV=1;tr|Q5H9A7|Q5H9A7_HUMAN MetaLLoproteinase inhibitor 1 OS=Homo sapiens GN=TIMP1 PE=2 SV=1;sp|P01033|TIMP1_HUMAN MetaLLoproteinase inhibitor 1 OS=Homo sapiens GN=TIMP1 PE=1 SV=1;tr|B3KQF…	3734.58	R.SHN*RSEEFLIAGK.L	1486.74	101;98;37;101;101	2245.8	NeuAc-Gal-GlcNAc-Man-(GalNAc-)(NeuAc-GlcNAc-Man-)Man-GlcNAc-GlcNAc-Asn	Complex/Hybrid	30.8336	26606	8.5839	185395	R.SHNRSEEFLIAGK.L	R.SHNRSEEFLIAGK.LNeuAc-Gal-GlcNAc-Man-(GalNAc-)(NeuAc-GlcNAc-Man-)Man-GlcNAc-GlcNAc-Asn
tr|Q6FGX5|Q6FGX5_HUMAN TIMP metaLLopeptidase inhibitor 1, isoform CRA_a OS=Homo sapiens GN=TIMP1 PE=2 SV=1;tr|Q58P21|Q58P21_HUMAN Tissue inhibitor of metaLLoproteinase 1 (Fragment) OS=Homo sapiens GN=TIMP1 PE=4 SV=1;tr|Q5H9A7|Q5H9A7_HUMAN MetaLLoproteinase inhibitor 1 OS=Homo sapiens GN=TIMP1 PE=2 SV=1;sp|P01033|TIMP1_HUMAN MetaLLoproteinase inhibitor 1 OS=Homo sapiens GN=TIMP1 PE=1 SV=1;tr|B3KQF…	3693.54	R.SHN*RSEEFLIAGK.L	1486.75	101;98;37;101;101	2204.77	NeuAc-Gal-GlcNAc-Man-(NeuAc-Gal-GalNAc-Man-)Man-GlcNAc-GlcNAc-Asn	Complex/Hybrid	43.2426	26609	8.595	1563455	R.SHNRSEEFLIAGK.L	R.SHNRSEEFLIAGK.LNeuAc-Gal-GlcNAc-Man-(NeuAc-Gal-GalNAc-Man-)Man-GlcNAc-GlcNAc-Asn
tr|C9JDY5|C9JDY5_HUMAN Neuroserpin (Fragment) OS=Homo sapiens GN=SERPINI1 PE=2 SV=1;sp|Q99574|NEUS_HUMAN Neuroserpin OS=Homo sapiens GN=SERPINI1 PE=1 SV=1	3680.55	K.WVEN*NTNNLVK.D	1329.67	157;157	2350.83	NeuAc-Gal-GlcNAc-Man-(NeuAc-Gal-GlcNAc-Man-)Man-GlcNAc-(Fuc-)GlcNAc-Asn	Complex/Hybrid	11.4454	26619	1.5914	1.72722e+06	K.WVENNTNNLVK.D	K.WVENNTNNLVK.DNeuAc-Gal-GlcNAc-Man-(NeuAc-Gal-GlcNAc-Man-)Man-GlcNAc-(Fuc-)GlcNAc-Asn
sp|Q86SQ4|GP126_HUMAN G-protein coupLed receptor 126 OS=Homo sapiens GN=GPR126 PE=1 SV=3	4153.68	K.ILSN*LSCNVK.G	1146.6	324	3007.06	NeuAc-Gal-GlcNAc-Man-(NeuAc-Gal-GlcNAc-(NeuAc-Gal-GlcNAc-)Man-)Man-GlcNAc-(Fuc-)GlcNAc-Asn	Complex/Hybrid	39.5029	26626	1.1109	530106	K.ILSNLSCNVK.G	K.ILSNLSCNVK.GNeuAc-Gal-GlcNAc-Man-(NeuAc-Gal-GlcNAc-(NeuAc-Gal-GlcNAc-)Man-)Man-GlcNAc-(Fuc-)GlcNAc-Asn
gi|CON_IPI00707884.1|SWISS-PROT:P17690 (Bos taurus) Beta-2-gLycoprotein 1 precursor	3485.34	K.FGN*WSAQPSCK.A	1280.55	253	2204.77	NeuAc-Gal-GlcNAc-Man-(NeuAc-Gal-GalNAc-Man-)Man-GlcNAc-GlcNAc-Asn	Complex/Hybrid	16.3602	26628	0.5762	342163	K.FGNWSAQPSCK.A	K.FGNWSAQPSCK.ANeuAc-Gal-GlcNAc-Man-(NeuAc-Gal-GalNAc-Man-)Man-GlcNAc-GlcNAc-Asn
tr|Q6FGX5|Q6FGX5_HUMAN TIMP metaLLopeptidase inhibitor 1, isoform CRA_a OS=Homo sapiens GN=TIMP1 PE=2 SV=1;tr|Q58P21|Q58P21_HUMAN Tissue inhibitor of metaLLoproteinase 1 (Fragment) OS=Homo sapiens GN=TIMP1 PE=4 SV=1;tr|Q5H9A7|Q5H9A7_HUMAN MetaLLoproteinase inhibitor 1 OS=Homo sapiens GN=TIMP1 PE=2 SV=1;sp|P01033|TIMP1_HUMAN MetaLLoproteinase inhibitor 1 OS=Homo sapiens GN=TIMP1 PE=1 SV=1;tr|B3KQF…	3734.59	R.SHN*RSEEFLIAGK.L	1486.74	101;98;37;101;101	2245.8	NeuAc-Gal-GlcNAc-Man-(GalNAc-)(NeuAc-GlcNAc-Man-)Man-GlcNAc-GlcNAc-Asn	Complex/Hybrid	30.8336	26631	8.6474	212566	R.SHNRSEEFLIAGK.L	R.SHNRSEEFLIAGK.LNeuAc-Gal-GlcNAc-Man-(GalNAc-)(NeuAc-GlcNAc-Man-)Man-GlcNAc-GlcNAc-Asn
tr|F8WAD0|F8WAD0_HUMAN ADAMTS-Like protein 4 OS=Homo sapiens GN=ADAMTSL4 PE=2 SV=1;tr|B2RTT0|B2RTT0_HUMAN ADAMTSL4 protein OS=Homo sapiens GN=ADAMTSL4 PE=2 SV=1;sp|Q6UY14|ATL4_HUMAN ADAMTS-Like protein 4 OS=Homo sapiens GN=ADAMTSL4 PE=1 SV=2;tr|A8KAH2|A8KAH2_HUMAN cDNA FLJ78748, highLy simiLar to Homo sapiens ADAMTS-Like 4, mRNA OS=Homo sapiens PE=2 SV=1;tr|Q71RC7|Q71RC7_HUMAN PP12585 OS=Homo sap…	3996.69	R.CGHLPRPN*ITQSCQLR.L	1935.95	796;796;773;123;312;734	2059.73	NeuAc-Gal-GlcNAc-Man-(Gal-GlcNAc-Man-)Man-GlcNAc-(Fuc-)GlcNAc-Asn	Complex/Hybrid	25.6545	26633	6.4533	399505	R.CGHLPRPNITQSCQLR.L	R.CGHLPRPNITQSCQLR.LNeuAc-Gal-GlcNAc-Man-(Gal-GlcNAc-Man-)Man-GlcNAc-(Fuc-)GlcNAc-Asn
sp|P32004|L1CAM_HUMAN NeuraL ceLL adhesion moLecuLe L1 OS=Homo sapiens GN=L1CAM PE=1 SV=2;tr|F5H1H0|F5H1H0_HUMAN NeuraL ceLL adhesion moLecuLe L1 OS=Homo sapiens GN=L1CAM PE=2 SV=1;tr|A8K139|A8K139_HUMAN cDNA FLJ76744, highLy simiLar to Homo sapiens L1 ceLL adhesion moLecuLe (L1CAM), transcript variant 1, mRNA OS=Homo sapiens PE=2 SV=1;tr|Q7Z3Z9|Q7Z3Z9_HUMAN L1 ceLL adhesion moLecuLe (Fragment) O…	3463.45	R.THN*LTDLSPHLR.Y	1402.73	979;981;979;977;981	2059.73	NeuAc-Gal-GlcNAc-Man-(Gal-GlcNAc-Man-)Man-GlcNAc-(Fuc-)GlcNAc-Asn	Complex/Hybrid	29.3299	26641	0.7695	1.33989e+06	R.THNLTDLSPHLR.Y	R.THNLTDLSPHLR.YNeuAc-Gal-GlcNAc-Man-(Gal-GlcNAc-Man-)Man-GlcNAc-(Fuc-)GlcNAc-Asn
tr|Q6FGX5|Q6FGX5_HUMAN TIMP metaLLopeptidase inhibitor 1, isoform CRA_a OS=Homo sapiens GN=TIMP1 PE=2 SV=1;tr|Q58P21|Q58P21_HUMAN Tissue inhibitor of metaLLoproteinase 1 (Fragment) OS=Homo sapiens GN=TIMP1 PE=4 SV=1;tr|Q5H9A7|Q5H9A7_HUMAN MetaLLoproteinase inhibitor 1 OS=Homo sapiens GN=TIMP1 PE=2 SV=1;sp|P01033|TIMP1_HUMAN MetaLLoproteinase inhibitor 1 OS=Homo sapiens GN=TIMP1 PE=1 SV=1;tr|B3KQF…	3734.57	R.SHN*RSEEFLIAGK.L	1486.75	101;98;37;101;101	2245.8	NeuAc-Gal-GlcNAc-Man-(GalNAc-)(NeuAc-GlcNAc-Man-)Man-GlcNAc-GlcNAc-Asn	Complex/Hybrid	37.9576	26646	8.6834	875528	R.SHNRSEEFLIAGK.L	R.SHNRSEEFLIAGK.LNeuAc-Gal-GlcNAc-Man-(GalNAc-)(NeuAc-GlcNAc-Man-)Man-GlcNAc-GlcNAc-Asn
sp|P32004|L1CAM_HUMAN NeuraL ceLL adhesion moLecuLe L1 OS=Homo sapiens GN=L1CAM PE=1 SV=2;tr|F5H1H0|F5H1H0_HUMAN NeuraL ceLL adhesion moLecuLe L1 OS=Homo sapiens GN=L1CAM PE=2 SV=1;tr|A8K139|A8K139_HUMAN cDNA FLJ76744, highLy simiLar to Homo sapiens L1 ceLL adhesion moLecuLe (L1CAM), transcript variant 1, mRNA OS=Homo sapiens PE=2 SV=1;tr|Q7Z3Z9|Q7Z3Z9_HUMAN L1 ceLL adhesion moLecuLe (Fragment) O…	3463.48	R.THN*LTDLSPHLR.Y	1402.73	979;981;979;977;981	2059.73	NeuAc-Gal-GlcNAc-Man-(Gal-GlcNAc-Man-)Man-GlcNAc-(Fuc-)GlcNAc-Asn	Complex/Hybrid	36.0731	26647	0.7556	740681	R.THNLTDLSPHLR.Y	R.THNLTDLSPHLR.YNeuAc-Gal-GlcNAc-Man-(Gal-GlcNAc-Man-)Man-GlcNAc-(Fuc-)GlcNAc-Asn
sp|Q86SQ4|GP126_HUMAN G-protein coupLed receptor 126 OS=Homo sapiens GN=GPR126 PE=1 SV=3	4172.71	K.ILSN*LSCNVK.G	1146.6	324	3026.09	Gal-GlcNAc-Gal-GlcNAc-Gal-GlcNAc-Gal-GlcNAc-Man-(Gal-Gal-GlcNAc-Man-)Man-GlcNAc-(Fuc-)GlcNAc-Asn	Complex/Hybrid	40.4515	26649	1.1655	1704024	K.ILSNLSCNVK.G	K.ILSNLSCNVK.GGal-GlcNAc-Gal-GlcNAc-Gal-GlcNAc-Gal-GlcNAc-Man-(Gal-Gal-GlcNAc-Man-)Man-GlcNAc-(Fuc-)GlcNAc-Asn
sp|P32004|L1CAM_HUMAN NeuraL ceLL adhesion moLecuLe L1 OS=Homo sapiens GN=L1CAM PE=1 SV=2;tr|F5H1H0|F5H1H0_HUMAN NeuraL ceLL adhesion moLecuLe L1 OS=Homo sapiens GN=L1CAM PE=2 SV=1;tr|A8K139|A8K139_HUMAN cDNA FLJ76744, highLy simiLar to Homo sapiens L1 ceLL adhesion moLecuLe (L1CAM), transcript variant 1, mRNA OS=Homo sapiens PE=2 SV=1;tr|Q7Z3Z9|Q7Z3Z9_HUMAN L1 ceLL adhesion moLecuLe (Fragment) O…	3609.53	R.THN*LTDLSPHLR.Y	1402.73	979;981;979;977;981	2204.77	NeuAc-Gal-GlcNAc-Man-(NeuAc-Gal-GalNAc-Man-)Man-GlcNAc-GlcNAc-Asn	Complex/Hybrid	28.4148	26660	0.7243	1380712	R.THNLTDLSPHLR.Y	R.THNLTDLSPHLR.YNeuAc-Gal-GlcNAc-Man-(NeuAc-Gal-GalNAc-Man-)Man-GlcNAc-GlcNAc-Asn
tr|Q6FGX5|Q6FGX5_HUMAN TIMP metaLLopeptidase inhibitor 1, isoform CRA_a OS=Homo sapiens GN=TIMP1 PE=2 SV=1;tr|Q58P21|Q58P21_HUMAN Tissue inhibitor of metaLLoproteinase 1 (Fragment) OS=Homo sapiens GN=TIMP1 PE=4 SV=1;tr|Q5H9A7|Q5H9A7_HUMAN MetaLLoproteinase inhibitor 1 OS=Homo sapiens GN=TIMP1 PE=2 SV=1;sp|P01033|TIMP1_HUMAN MetaLLoproteinase inhibitor 1 OS=Homo sapiens GN=TIMP1 PE=1 SV=1;tr|B3KQF…	3693.57	R.SHN*RSEEFLIAGK.L	1486.76	101;98;37;101;101	2204.77	NeuAc-Gal-GlcNAc-Man-(NeuAc-Gal-GalNAc-Man-)Man-GlcNAc-GlcNAc-Asn	Complex/Hybrid	32.0346	26672	8.7489	277901	R.SHNRSEEFLIAGK.L	R.SHNRSEEFLIAGK.LNeuAc-Gal-GlcNAc-Man-(NeuAc-Gal-GalNAc-Man-)Man-GlcNAc-GlcNAc-Asn
tr|Q6FGX5|Q6FGX5_HUMAN TIMP metaLLopeptidase inhibitor 1, isoform CRA_a OS=Homo sapiens GN=TIMP1 PE=2 SV=1;tr|Q58P21|Q58P21_HUMAN Tissue inhibitor of metaLLoproteinase 1 (Fragment) OS=Homo sapiens GN=TIMP1 PE=4 SV=1;tr|Q5H9A7|Q5H9A7_HUMAN MetaLLoproteinase inhibitor 1 OS=Homo sapiens GN=TIMP1 PE=2 SV=1;sp|P01033|TIMP1_HUMAN MetaLLoproteinase inhibitor 1 OS=Homo sapiens GN=TIMP1 PE=1 SV=1;tr|B3KQF…	3546.48	R.SHN*RSEEFLIAGK.L	1486.77	101;98;37;101;101	2059.73	NeuAc-Gal-GlcNAc-Man-(Gal-GlcNAc-Man-)Man-GlcNAc-(Fuc-)GlcNAc-Asn	Complex/Hybrid	51.81	26690	8.7918	2.37196e+06	R.SHNRSEEFLIAGK.L	R.SHNRSEEFLIAGK.LNeuAc-Gal-GlcNAc-Man-(Gal-GlcNAc-Man-)Man-GlcNAc-(Fuc-)GlcNAc-Asn
tr|Q6FGX5|Q6FGX5_HUMAN TIMP metaLLopeptidase inhibitor 1, isoform CRA_a OS=Homo sapiens GN=TIMP1 PE=2 SV=1;tr|Q58P21|Q58P21_HUMAN Tissue inhibitor of metaLLoproteinase 1 (Fragment) OS=Homo sapiens GN=TIMP1 PE=4 SV=1;tr|Q5H9A7|Q5H9A7_HUMAN MetaLLoproteinase inhibitor 1 OS=Homo sapiens GN=TIMP1 PE=2 SV=1;sp|P01033|TIMP1_HUMAN MetaLLoproteinase inhibitor 1 OS=Homo sapiens GN=TIMP1 PE=1 SV=1;tr|B3KQF…	3359.41	R.SHN*RSEEFLIAGK.L	1486.75	101;98;37;101;101	1872.65	NeuAc-Gal-GlcNAc-Man-(Man-(Man-)Man-)Man-GlcNAc-GlcNAc-Asn	Complex/Hybrid	24.4648	26691	8.7942	411700	R.SHNRSEEFLIAGK.L	R.SHNRSEEFLIAGK.LNeuAc-Gal-GlcNAc-Man-(Man-(Man-)Man-)Man-GlcNAc-GlcNAc-Asn
sp|P15328|FOLR1_HUMAN FoLate receptor aLpha OS=Homo sapiens GN=FOLR1 PE=1 SV=3;tr|Q9NP04|Q9NP04_HUMAN FoLate receptor aLpha isoform (Fragment) OS=Homo sapiens PE=2 SV=1	4197.69	K.NACCSTN*TSQEAHKDVSYLYR.F	2503.06	69;69	1694.6	NeuAc-Gal-GlcNAc-Man-(Man-)Man-GlcNAc-(Fuc-)GlcNAc-Asn	Complex/Hybrid	15.8102	26712	4.5466	523800	K.NACCSTNTSQEAHKDVSYLYR.F	K.NACCSTNTSQEAHKDVSYLYR.FNeuAc-Gal-GlcNAc-Man-(Man-)Man-GlcNAc-(Fuc-)GlcNAc-Asn
tr|B4DZ36|B4DZ36_HUMAN cDNA FLJ58441, highLy simiLar to Attractin OS=Homo sapiens PE=2 SV=1;sp|O75882|ATRN_HUMAN Attractin OS=Homo sapiens GN=ATRN PE=1 SV=2	4176.65	R.N*HSCSEGQISIFR.Y	1533.71	615;731	2642.95	NeuAc-Gal-GlcNAc-(Gal-GlcNAc-)Man-(Gal-GlcNAc-(Gal-GlcNAc-)Man-)Man-GlcNAc-GlcNAc-Asn	Complex/Hybrid	13.8648	26715	14.4112	523917	R.NHSCSEGQISIFR.Y	R.NHSCSEGQISIFR.YNeuAc-Gal-GlcNAc-(Gal-GlcNAc-)Man-(Gal-GlcNAc-(Gal-GlcNAc-)Man-)Man-GlcNAc-GlcNAc-Asn
sp|Q13253|NOGG_HUMAN Noggin OS=Homo sapiens GN=NOG PE=1 SV=1;tr|B2RA81|B2RA81_HUMAN cDNA, FLJ94753, highLy simiLar to Homo sapiens noggin (NOG), mRNA OS=Homo sapiens PE=2 SV=1	3580.5	K.EKDLN*ETLLR.S	1229.66	62;62	2350.83	NeuAc-Gal-GlcNAc-Man-(NeuAc-Gal-GlcNAc-Man-)Man-GlcNAc-(Fuc-)GlcNAc-Asn	Complex/Hybrid	24.9791	26716	2.5371	796384	K.EKDLNETLLR.S	K.EKDLNETLLR.SNeuAc-Gal-GlcNAc-Man-(NeuAc-Gal-GlcNAc-Man-)Man-GlcNAc-(Fuc-)GlcNAc-Asn
tr|F8W7M9|F8W7M9_HUMAN FibuLin-1 OS=Homo sapiens GN=FBLN1 PE=2 SV=1;tr|B4DUV1|B4DUV1_HUMAN cDNA FLJ53207, highLy simiLar to Homo sapiens fibuLin 1 (FBLN1), transcript variant C, mRNA OS=Homo sapiens PE=2 SV=1;tr|B1AHM8|B1AHM8_HUMAN FibuLin-1 (Fragment) OS=Homo sapiens GN=FBLN1 PE=2 SV=1;tr|B1AHM9|B1AHM9_HUMAN FibuLin-1 (Fragment) OS=Homo sapiens GN=FBLN1 PE=2 SV=1;tr|B1AHN3|B1AHN3_HUMAN FibuLin-1…	4325.73	R.CATPHGDN*ASLEATFVKR.C	1972.93	98;56;38;106;98;98;136;98;56	2352.85	Gal-GlcNAc-Gal-GlcNAc-Man-(Gal-GlcNAc-Gal-GlcNAc-Man-)Man-GlcNAc-GlcNAc-Asn	Complex/Hybrid	16.209	26718	0.2567	338143	R.CATPHGDNASLEATFVKR.C	R.CATPHGDNASLEATFVKR.CGal-GlcNAc-Gal-GlcNAc-Man-(Gal-GlcNAc-Gal-GlcNAc-Man-)Man-GlcNAc-GlcNAc-Asn
tr|B4DWA8|B4DWA8_HUMAN cDNA FLJ53427, highLy simiLar to GaLectin-3-binding protein OS=Homo sapiens PE=2 SV=1;tr|B4DVE1|B4DVE1_HUMAN cDNA FLJ53478, highLy simiLar to GaLectin-3-binding protein OS=Homo sapiens PE=2 SV=1;tr|B4DI70|B4DI70_HUMAN cDNA FLJ53509, highLy simiLar to GaLectin-3-binding protein OS=Homo sapiens PE=2 SV=1;tr|B3KP88|B3KP88_HUMAN cDNA FLJ31415 fis, cLone NT2NE2000284, highLy sim…	4955.95	K.AAIPSALDTN*SSK.S	1273.66	432;539;379;447;551;451	3680.3	NeuAc-Gal-(Gal-)GlcNAc-(NeuAc-Gal-GlcNAc-)Man-(NeuAc-Gal-GlcNAc-(NeuAc-Gal-GlcNAc-)Man-)Man-GlcNAc-GlcNAc-Asn	Complex/Hybrid	30.6978	26738	7.2632	2.39637e+06	K.AAIPSALDTNSSK.S	K.AAIPSALDTNSSK.SNeuAc-Gal-(Gal-)GlcNAc-(NeuAc-Gal-GlcNAc-)Man-(NeuAc-Gal-GlcNAc-(NeuAc-Gal-GlcNAc-)Man-)Man-GlcNAc-GlcNAc-Asn
tr|Q6FGX5|Q6FGX5_HUMAN TIMP metaLLopeptidase inhibitor 1, isoform CRA_a OS=Homo sapiens GN=TIMP1 PE=2 SV=1;tr|Q58P21|Q58P21_HUMAN Tissue inhibitor of metaLLoproteinase 1 (Fragment) OS=Homo sapiens GN=TIMP1 PE=4 SV=1;tr|Q5H9A7|Q5H9A7_HUMAN MetaLLoproteinase inhibitor 1 OS=Homo sapiens GN=TIMP1 PE=2 SV=1;sp|P01033|TIMP1_HUMAN MetaLLoproteinase inhibitor 1 OS=Homo sapiens GN=TIMP1 PE=1 SV=1;tr|B3KQF…	3547.49	R.SHN*RSEEFLIAGK.L	1486.75	101;98;37;101;101	2059.73	NeuAc-Gal-GlcNAc-Man-(Gal-GlcNAc-Man-)Man-GlcNAc-(Fuc-)GlcNAc-Asn	Complex/Hybrid	36.8855	26752	8.9434	293292	R.SHNRSEEFLIAGK.L	R.SHNRSEEFLIAGK.LNeuAc-Gal-GlcNAc-Man-(Gal-GlcNAc-Man-)Man-GlcNAc-(Fuc-)GlcNAc-Asn
tr|Q86SE4|Q86SE4_HUMAN L1 ceLL adhesion moLecuLe (Fragment) OS=Homo sapiens GN=L1CAM PE=2 SV=1;tr|H0Y5C3|H0Y5C3_HUMAN NeuraL ceLL adhesion moLecuLe L1 (Fragment) OS=Homo sapiens GN=L1CAM PE=4 SV=1;sp|P32004|L1CAM_HUMAN NeuraL ceLL adhesion moLecuLe L1 OS=Homo sapiens GN=L1CAM PE=1 SV=2;tr|F5H1H0|F5H1H0_HUMAN NeuraL ceLL adhesion moLecuLe L1 OS=Homo sapiens GN=L1CAM PE=2 SV=1;tr|Q7Z2J8|Q7Z2J8_HUMA…	3495.45	K.VPGN*QTSTTLK.L	1144.61	503;92;671;673;24;671;669;673	2350.83	NeuAc-Gal-GlcNAc-Man-(NeuAc-Gal-GlcNAc-Man-)Man-GlcNAc-(Fuc-)GlcNAc-Asn	Complex/Hybrid	47.3274	12593	6.3837	242558	K.VPGNQTSTTLK.L	K.VPGNQTSTTLK.LNeuAc-Gal-GlcNAc-Man-(NeuAc-Gal-GlcNAc-Man-)Man-GlcNAc-(Fuc-)GlcNAc-Asn
tr|Q6FGX5|Q6FGX5_HUMAN TIMP metaLLopeptidase inhibitor 1, isoform CRA_a OS=Homo sapiens GN=TIMP1 PE=2 SV=1;tr|Q58P21|Q58P21_HUMAN Tissue inhibitor of metaLLoproteinase 1 (Fragment) OS=Homo sapiens GN=TIMP1 PE=4 SV=1;tr|Q5H9A7|Q5H9A7_HUMAN MetaLLoproteinase inhibitor 1 OS=Homo sapiens GN=TIMP1 PE=2 SV=1;sp|P01033|TIMP1_HUMAN MetaLLoproteinase inhibitor 1 OS=Homo sapiens GN=TIMP1 PE=1 SV=1;tr|B3KQF…	3588.53	R.SHN*RSEEFLIAGK.L	1486.75	101;98;37;101;101	2100.76	NeuAc-Gal-GlcNAc-Man-(GlcNAc-)(GlcNAc-Man-)Man-GlcNAc-(Fuc-)GlcNAc-Asn	Complex/Hybrid	43.2426	26771	8.9889	397668	R.SHNRSEEFLIAGK.L	R.SHNRSEEFLIAGK.LNeuAc-Gal-GlcNAc-Man-(GlcNAc-)(GlcNAc-Man-)Man-GlcNAc-(Fuc-)GlcNAc-Asn
tr|F8W7M9|F8W7M9_HUMAN FibuLin-1 OS=Homo sapiens GN=FBLN1 PE=2 SV=1;tr|B4DUV1|B4DUV1_HUMAN cDNA FLJ53207, highLy simiLar to Homo sapiens fibuLin 1 (FBLN1), transcript variant C, mRNA OS=Homo sapiens PE=2 SV=1;tr|B1AHM8|B1AHM8_HUMAN FibuLin-1 (Fragment) OS=Homo sapiens GN=FBLN1 PE=2 SV=1;tr|B1AHM9|B1AHM9_HUMAN FibuLin-1 (Fragment) OS=Homo sapiens GN=FBLN1 PE=2 SV=1;tr|B1AHN3|B1AHN3_HUMAN FibuLin-1…	4323.77	R.CATPHGDN*ASLEATFVKR.C	1972.95	98;56;38;106;98;98;136;98;56	2350.83	NeuAc-Gal-GlcNAc-Man-(NeuAc-Gal-GlcNAc-Man-)Man-GlcNAc-(Fuc-)GlcNAc-Asn	Complex/Hybrid	28.5531	26790	0.0809	198048	R.CATPHGDNASLEATFVKR.C	R.CATPHGDNASLEATFVKR.CNeuAc-Gal-GlcNAc-Man-(NeuAc-Gal-GlcNAc-Man-)Man-GlcNAc-(Fuc-)GlcNAc-Asn
tr|Q6FGX5|Q6FGX5_HUMAN TIMP metaLLopeptidase inhibitor 1, isoform CRA_a OS=Homo sapiens GN=TIMP1 PE=2 SV=1;tr|Q58P21|Q58P21_HUMAN Tissue inhibitor of metaLLoproteinase 1 (Fragment) OS=Homo sapiens GN=TIMP1 PE=4 SV=1;tr|Q5H9A7|Q5H9A7_HUMAN MetaLLoproteinase inhibitor 1 OS=Homo sapiens GN=TIMP1 PE=2 SV=1;sp|P01033|TIMP1_HUMAN MetaLLoproteinase inhibitor 1 OS=Homo sapiens GN=TIMP1 PE=1 SV=1;tr|B3KQF…	3838.57	R.SHN*RSEEFLIAGK.L	1486.76	101;98;37;101;101	2350.83	NeuAc-Gal-GlcNAc-Man-(NeuAc-Gal-GlcNAc-Man-)Man-GlcNAc-(Fuc-)GlcNAc-Asn	Complex/Hybrid	30.4977	26791	9.0362	269958	R.SHNRSEEFLIAGK.L	R.SHNRSEEFLIAGK.LNeuAc-Gal-GlcNAc-Man-(NeuAc-Gal-GlcNAc-Man-)Man-GlcNAc-(Fuc-)GlcNAc-Asn
tr|Q6FGX5|Q6FGX5_HUMAN TIMP metaLLopeptidase inhibitor 1, isoform CRA_a OS=Homo sapiens GN=TIMP1 PE=2 SV=1;tr|Q58P21|Q58P21_HUMAN Tissue inhibitor of metaLLoproteinase 1 (Fragment) OS=Homo sapiens GN=TIMP1 PE=4 SV=1;tr|Q5H9A7|Q5H9A7_HUMAN MetaLLoproteinase inhibitor 1 OS=Homo sapiens GN=TIMP1 PE=2 SV=1;sp|P01033|TIMP1_HUMAN MetaLLoproteinase inhibitor 1 OS=Homo sapiens GN=TIMP1 PE=1 SV=1;tr|B3KQF…	3692.55	R.SHN*RSEEFLIAGK.L	1486.74	101;98;37;101;101	2204.77	NeuAc-Gal-GlcNAc-Man-(NeuAc-Gal-GalNAc-Man-)Man-GlcNAc-GlcNAc-Asn	Complex/Hybrid	46.6354	26803	9.0684	427766	R.SHNRSEEFLIAGK.L	R.SHNRSEEFLIAGK.LNeuAc-Gal-GlcNAc-Man-(NeuAc-Gal-GalNAc-Man-)Man-GlcNAc-GlcNAc-Asn
tr|Q6FGX5|Q6FGX5_HUMAN TIMP metaLLopeptidase inhibitor 1, isoform CRA_a OS=Homo sapiens GN=TIMP1 PE=2 SV=1;tr|Q58P21|Q58P21_HUMAN Tissue inhibitor of metaLLoproteinase 1 (Fragment) OS=Homo sapiens GN=TIMP1 PE=4 SV=1;tr|Q5H9A7|Q5H9A7_HUMAN MetaLLoproteinase inhibitor 1 OS=Homo sapiens GN=TIMP1 PE=2 SV=1;sp|P01033|TIMP1_HUMAN MetaLLoproteinase inhibitor 1 OS=Homo sapiens GN=TIMP1 PE=1 SV=1;tr|B3KQF…	3359.4	R.SHN*RSEEFLIAGK.L	1486.76	101;98;37;101;101	1872.65	NeuAc-Gal-GlcNAc-Man-(Man-(Man-)Man-)Man-GlcNAc-GlcNAc-Asn	Complex/Hybrid	24.4648	26809	9.0823	211754	R.SHNRSEEFLIAGK.L	R.SHNRSEEFLIAGK.LNeuAc-Gal-GlcNAc-Man-(Man-(Man-)Man-)Man-GlcNAc-GlcNAc-Asn
tr|Q6FGX5|Q6FGX5_HUMAN TIMP metaLLopeptidase inhibitor 1, isoform CRA_a OS=Homo sapiens GN=TIMP1 PE=2 SV=1;tr|Q58P21|Q58P21_HUMAN Tissue inhibitor of metaLLoproteinase 1 (Fragment) OS=Homo sapiens GN=TIMP1 PE=4 SV=1;tr|Q5H9A7|Q5H9A7_HUMAN MetaLLoproteinase inhibitor 1 OS=Homo sapiens GN=TIMP1 PE=2 SV=1;sp|P01033|TIMP1_HUMAN MetaLLoproteinase inhibitor 1 OS=Homo sapiens GN=TIMP1 PE=1 SV=1;tr|B3KQF…	3505.49	R.SHN*RSEEFLIAGK.L	1486.76	101;98;37;101;101	2018.71	NeuAc-Gal-GlcNAc-Man-(Man-(Man-)Man-)Man-GlcNAc-(Fuc-)GlcNAc-Asn	Complex/Hybrid	35.8902	26814	9.094	696422	R.SHNRSEEFLIAGK.L	R.SHNRSEEFLIAGK.LNeuAc-Gal-GlcNAc-Man-(Man-(Man-)Man-)Man-GlcNAc-(Fuc-)GlcNAc-Asn
sp|Q86SQ4|GP126_HUMAN G-protein coupLed receptor 126 OS=Homo sapiens GN=GPR126 PE=1 SV=3	4153.65	K.ILSN*LSCNVK.G	1146.6	324	3007.06	NeuAc-Gal-GlcNAc-Man-(NeuAc-Gal-GlcNAc-(NeuAc-Gal-GlcNAc-)Man-)Man-GlcNAc-(Fuc-)GlcNAc-Asn	Complex/Hybrid	22.7196	26818	1.5796	300751	K.ILSNLSCNVK.G	K.ILSNLSCNVK.GNeuAc-Gal-GlcNAc-Man-(NeuAc-Gal-GlcNAc-(NeuAc-Gal-GlcNAc-)Man-)Man-GlcNAc-(Fuc-)GlcNAc-Asn
tr|C9JIZ6|C9JIZ6_HUMAN PuLmonary surfactant-associated protein A2 OS=Homo sapiens GN=PSAP PE=2 SV=1;tr|B1AVU8|B1AVU8_HUMAN Saposin-D OS=Homo sapiens GN=PSAP PE=2 SV=1;tr|Q53FJ5|Q53FJ5_HUMAN Prosaposin (Variant Gaucher disease and variant metachromatic Leukodystrophy) variant (Fragment) OS=Homo sapiens PE=2 SV=1;tr|B4DRB7|B4DRB7_HUMAN cDNA FLJ54136, highLy simiLar to Proactivator poLypeptide OS=Ho…	3504.37	K.TCDWLPKPN*M#SASCK.E	1809.8	101;101;101;101;101;104;26	1694.6	NeuAc-Gal-GlcNAc-Man-(Man-)Man-GlcNAc-(Fuc-)GlcNAc-Asn	Complex/Hybrid	12.8653	26819	2.7446	581527	K.TCDWLPKPNMSASCK.E	K.TCDWLPKPNMSASCK.ENeuAc-Gal-GlcNAc-Man-(Man-)Man-GlcNAc-(Fuc-)GlcNAc-Asn
tr|Q6FGX5|Q6FGX5_HUMAN TIMP metaLLopeptidase inhibitor 1, isoform CRA_a OS=Homo sapiens GN=TIMP1 PE=2 SV=1;tr|Q58P21|Q58P21_HUMAN Tissue inhibitor of metaLLoproteinase 1 (Fragment) OS=Homo sapiens GN=TIMP1 PE=4 SV=1;tr|Q5H9A7|Q5H9A7_HUMAN MetaLLoproteinase inhibitor 1 OS=Homo sapiens GN=TIMP1 PE=2 SV=1;sp|P01033|TIMP1_HUMAN MetaLLoproteinase inhibitor 1 OS=Homo sapiens GN=TIMP1 PE=1 SV=1;tr|B3KQF…	3505.44	R.SHN*RSEEFLIAGK.L	1486.74	101;98;37;101;101	2018.71	NeuAc-Gal-GlcNAc-Man-(Man-(Man-)Man-)Man-GlcNAc-(Fuc-)GlcNAc-Asn	Complex/Hybrid	28.5531	26828	9.1276	304880	R.SHNRSEEFLIAGK.L	R.SHNRSEEFLIAGK.LNeuAc-Gal-GlcNAc-Man-(Man-(Man-)Man-)Man-GlcNAc-(Fuc-)GlcNAc-Asn
tr|Q86SE4|Q86SE4_HUMAN L1 ceLL adhesion moLecuLe (Fragment) OS=Homo sapiens GN=L1CAM PE=2 SV=1;sp|P32004|L1CAM_HUMAN NeuraL ceLL adhesion moLecuLe L1 OS=Homo sapiens GN=L1CAM PE=1 SV=2;tr|F5H1H0|F5H1H0_HUMAN NeuraL ceLL adhesion moLecuLe L1 OS=Homo sapiens GN=L1CAM PE=2 SV=1;tr|A8K139|A8K139_HUMAN cDNA FLJ76744, highLy simiLar to Homo sapiens L1 ceLL adhesion moLecuLe (L1CAM), transcript variant …	2875.14	R.VTYQNHN*K.T	1002.49	126;294;296;294;292;296	1872.65	NeuAc-Gal-GlcNAc-Man-(Man-(Man-)Man-)Man-GlcNAc-GlcNAc-Asn	Complex/Hybrid	20.5228	3276	10.1632	128686	R.VTYQNHNK.T	R.VTYQNHNK.TNeuAc-Gal-GlcNAc-Man-(Man-(Man-)Man-)Man-GlcNAc-GlcNAc-Asn
tr|Q59E99|Q59E99_HUMAN Thrombospondin 1 variant (Fragment) OS=Homo sapiens PE=2 SV=1;tr|B4E3J7|B4E3J7_HUMAN cDNA FLJ51203, highLy simiLar to Thrombospondin-1 OS=Homo sapiens PE=2 SV=1;gi|CON_IPI00696401.1|TREMBL:Q28194 (Bos taurus) Thrombospondin-1;sp|P07996|TSP1_HUMAN Thrombospondin-1 OS=Homo sapiens GN=THBS1 PE=1 SV=2	2914.26	K.VVN*STTGPGEHLR.N	1365.69	1122;982;1067;1067	1548.54	NeuAc-Gal-GlcNAc-Man-(Man-)Man-GlcNAc-GlcNAc-Asn	Complex/Hybrid	21.678	12595	6.0191	320680	K.VVNSTTGPGEHLR.N	K.VVNSTTGPGEHLR.NNeuAc-Gal-GlcNAc-Man-(Man-)Man-GlcNAc-GlcNAc-Asn
sp|P32004|L1CAM_HUMAN NeuraL ceLL adhesion moLecuLe L1 OS=Homo sapiens GN=L1CAM PE=1 SV=2;tr|F5H1H0|F5H1H0_HUMAN NeuraL ceLL adhesion moLecuLe L1 OS=Homo sapiens GN=L1CAM PE=2 SV=1;tr|A8K139|A8K139_HUMAN cDNA FLJ76744, highLy simiLar to Homo sapiens L1 ceLL adhesion moLecuLe (L1CAM), transcript variant 1, mRNA OS=Homo sapiens PE=2 SV=1;tr|Q7Z3Z9|Q7Z3Z9_HUMAN L1 ceLL adhesion moLecuLe (Fragment) O…	3463.45	R.THN*LTDLSPHLR.Y	1402.73	979;981;979;977;981	2059.73	NeuAc-Gal-GlcNAc-Man-(Gal-GlcNAc-Man-)Man-GlcNAc-(Fuc-)GlcNAc-Asn	Complex/Hybrid	33.0746	26832	0.303	1.17947e+06	R.THNLTDLSPHLR.Y	R.THNLTDLSPHLR.YNeuAc-Gal-GlcNAc-Man-(Gal-GlcNAc-Man-)Man-GlcNAc-(Fuc-)GlcNAc-Asn
sp|P32004|L1CAM_HUMAN NeuraL ceLL adhesion moLecuLe L1 OS=Homo sapiens GN=L1CAM PE=1 SV=2;tr|F5H1H0|F5H1H0_HUMAN NeuraL ceLL adhesion moLecuLe L1 OS=Homo sapiens GN=L1CAM PE=2 SV=1;tr|A8K139|A8K139_HUMAN cDNA FLJ76744, highLy simiLar to Homo sapiens L1 ceLL adhesion moLecuLe (L1CAM), transcript variant 1, mRNA OS=Homo sapiens PE=2 SV=1;tr|Q7Z3Z9|Q7Z3Z9_HUMAN L1 ceLL adhesion moLecuLe (Fragment) O…	3462.48	R.THN*LTDLSPHLR.Y	1402.73	979;981;979;977;981	2059.73	NeuAc-Gal-GlcNAc-Man-(Gal-GlcNAc-Man-)Man-GlcNAc-(Fuc-)GlcNAc-Asn	Complex/Hybrid	51.81	26834	0.2985	264307	R.THNLTDLSPHLR.Y	R.THNLTDLSPHLR.YNeuAc-Gal-GlcNAc-Man-(Gal-GlcNAc-Man-)Man-GlcNAc-(Fuc-)GlcNAc-Asn
tr|Q6FGX5|Q6FGX5_HUMAN TIMP metaLLopeptidase inhibitor 1, isoform CRA_a OS=Homo sapiens GN=TIMP1 PE=2 SV=1;tr|Q58P21|Q58P21_HUMAN Tissue inhibitor of metaLLoproteinase 1 (Fragment) OS=Homo sapiens GN=TIMP1 PE=4 SV=1;tr|Q5H9A7|Q5H9A7_HUMAN MetaLLoproteinase inhibitor 1 OS=Homo sapiens GN=TIMP1 PE=2 SV=1;sp|P01033|TIMP1_HUMAN MetaLLoproteinase inhibitor 1 OS=Homo sapiens GN=TIMP1 PE=1 SV=1;tr|B3KQF…	3733.57	R.SHN*RSEEFLIAGK.L	1486.75	101;98;37;101;101	2245.8	NeuAc-Gal-GlcNAc-Man-(GalNAc-)(NeuAc-GlcNAc-Man-)Man-GlcNAc-GlcNAc-Asn	Complex/Hybrid	37.8156	26839	9.1543	613674	R.SHNRSEEFLIAGK.L	R.SHNRSEEFLIAGK.LNeuAc-Gal-GlcNAc-Man-(GalNAc-)(NeuAc-GlcNAc-Man-)Man-GlcNAc-GlcNAc-Asn
tr|B3KWK7|B3KWK7_HUMAN InsuLin-Like growth factor binding protein 3, isoform CRA_b OS=Homo sapiens GN=IGFBP3 PE=2 SV=1;tr|A6XND1|A6XND1_HUMAN InsuLin-Like growth factor binding protein 3 isoform b OS=Homo sapiens PE=2 SV=1;sp|P17936|IBP3_HUMAN InsuLin-Like growth factor-binding protein 3 OS=Homo sapiens GN=IGFBP3 PE=1 SV=2;tr|A6XND0|A6XND0_HUMAN InsuLin-Like growth factor binding protein 3 OS=Hom…	4139.62	R.GLCVN*ASAVSR.L	1132.57	19;88;116;95;68;101;93;102;71;73	3007.06	NeuAc-Gal-GlcNAc-Man-(NeuAc-Gal-GlcNAc-(NeuAc-Gal-GlcNAc-)Man-)Man-GlcNAc-(Fuc-)GlcNAc-Asn	Complex/Hybrid	19.5241	26854	6.4883	321537	R.GLCVNASAVSR.L	R.GLCVNASAVSR.LNeuAc-Gal-GlcNAc-Man-(NeuAc-Gal-GlcNAc-(NeuAc-Gal-GlcNAc-)Man-)Man-GlcNAc-(Fuc-)GlcNAc-Asn
sp|P32004|L1CAM_HUMAN NeuraL ceLL adhesion moLecuLe L1 OS=Homo sapiens GN=L1CAM PE=1 SV=2;tr|F5H1H0|F5H1H0_HUMAN NeuraL ceLL adhesion moLecuLe L1 OS=Homo sapiens GN=L1CAM PE=2 SV=1;tr|A8K139|A8K139_HUMAN cDNA FLJ76744, highLy simiLar to Homo sapiens L1 ceLL adhesion moLecuLe (L1CAM), transcript variant 1, mRNA OS=Homo sapiens PE=2 SV=1;tr|Q7Z3Z9|Q7Z3Z9_HUMAN L1 ceLL adhesion moLecuLe (Fragment) O…	3609.53	R.THN*LTDLSPHLR.Y	1402.72	979;981;979;977;981	2204.77	NeuAc-Gal-GlcNAc-Man-(NeuAc-Gal-GalNAc-Man-)Man-GlcNAc-GlcNAc-Asn	Complex/Hybrid	28.4148	26856	0.2434	172146	R.THNLTDLSPHLR.Y	R.THNLTDLSPHLR.YNeuAc-Gal-GlcNAc-Man-(NeuAc-Gal-GalNAc-Man-)Man-GlcNAc-GlcNAc-Asn
tr|Q6FGX5|Q6FGX5_HUMAN TIMP metaLLopeptidase inhibitor 1, isoform CRA_a OS=Homo sapiens GN=TIMP1 PE=2 SV=1;tr|Q58P21|Q58P21_HUMAN Tissue inhibitor of metaLLoproteinase 1 (Fragment) OS=Homo sapiens GN=TIMP1 PE=4 SV=1;tr|Q5H9A7|Q5H9A7_HUMAN MetaLLoproteinase inhibitor 1 OS=Homo sapiens GN=TIMP1 PE=2 SV=1;sp|P01033|TIMP1_HUMAN MetaLLoproteinase inhibitor 1 OS=Homo sapiens GN=TIMP1 PE=1 SV=1;tr|B3KQF…	3821.57	R.SHN*RSEEFLIAGK.L	1486.76	101;98;37;101;101	2334.84	NeuAc-NeuAc-Gal-GlcNAc-Man-(NeuAc-GlcNAc-Man-)Man-GlcNAc-GlcNAc-Asn	Complex/Hybrid	37.8156	26865	9.22	1.04954e+06	R.SHNRSEEFLIAGK.L	R.SHNRSEEFLIAGK.LNeuAc-NeuAc-Gal-GlcNAc-Man-(NeuAc-GlcNAc-Man-)Man-GlcNAc-GlcNAc-Asn
tr|Q6FGX5|Q6FGX5_HUMAN TIMP metaLLopeptidase inhibitor 1, isoform CRA_a OS=Homo sapiens GN=TIMP1 PE=2 SV=1;tr|Q58P21|Q58P21_HUMAN Tissue inhibitor of metaLLoproteinase 1 (Fragment) OS=Homo sapiens GN=TIMP1 PE=4 SV=1;tr|Q5H9A7|Q5H9A7_HUMAN MetaLLoproteinase inhibitor 1 OS=Homo sapiens GN=TIMP1 PE=2 SV=1;sp|P01033|TIMP1_HUMAN MetaLLoproteinase inhibitor 1 OS=Homo sapiens GN=TIMP1 PE=1 SV=1;tr|B3KQF…	3693.57	R.SHN*RSEEFLIAGK.L	1486.76	101;98;37;101;101	2204.77	NeuAc-Gal-GlcNAc-Man-(NeuAc-Gal-GalNAc-Man-)Man-GlcNAc-GlcNAc-Asn	Complex/Hybrid	28.4148	26866	9.2222	1.12284e+06	R.SHNRSEEFLIAGK.L	R.SHNRSEEFLIAGK.LNeuAc-Gal-GlcNAc-Man-(NeuAc-Gal-GalNAc-Man-)Man-GlcNAc-GlcNAc-Asn
gi|CON_IPI00707884.1|SWISS-PROT:P17690 (Bos taurus) Beta-2-gLycoprotein 1 precursor	3485.34	K.FGN*WSAQPSCK.A	1280.56	253	2204.77	NeuAc-Gal-GlcNAc-Man-(NeuAc-Gal-GalNAc-Man-)Man-GlcNAc-GlcNAc-Asn	Complex/Hybrid	16.3602	26869	1.1648	181902	K.FGNWSAQPSCK.A	K.FGNWSAQPSCK.ANeuAc-Gal-GlcNAc-Man-(NeuAc-Gal-GalNAc-Man-)Man-GlcNAc-GlcNAc-Asn
tr|Q6FGX5|Q6FGX5_HUMAN TIMP metaLLopeptidase inhibitor 1, isoform CRA_a OS=Homo sapiens GN=TIMP1 PE=2 SV=1;tr|Q58P21|Q58P21_HUMAN Tissue inhibitor of metaLLoproteinase 1 (Fragment) OS=Homo sapiens GN=TIMP1 PE=4 SV=1;tr|Q5H9A7|Q5H9A7_HUMAN MetaLLoproteinase inhibitor 1 OS=Homo sapiens GN=TIMP1 PE=2 SV=1;sp|P01033|TIMP1_HUMAN MetaLLoproteinase inhibitor 1 OS=Homo sapiens GN=TIMP1 PE=1 SV=1;tr|B3KQF…	3547.5	R.SHN*RSEEFLIAGK.L	1486.75	101;98;37;101;101	2059.73	NeuAc-Gal-GlcNAc-Man-(Gal-GlcNAc-Man-)Man-GlcNAc-(Fuc-)GlcNAc-Asn	Complex/Hybrid	48.6983	26882	9.2604	445189	R.SHNRSEEFLIAGK.L	R.SHNRSEEFLIAGK.LNeuAc-Gal-GlcNAc-Man-(Gal-GlcNAc-Man-)Man-GlcNAc-(Fuc-)GlcNAc-Asn
sp|Q86SQ4|GP126_HUMAN G-protein coupLed receptor 126 OS=Homo sapiens GN=GPR126 PE=1 SV=3	4172.71	K.ILSN*LSCNVK.G	1146.6	324	3026.09	Gal-GlcNAc-Gal-GlcNAc-Gal-GlcNAc-Gal-GlcNAc-Man-(Gal-Gal-GlcNAc-Man-)Man-GlcNAc-(Fuc-)GlcNAc-Asn	Complex/Hybrid	23.2719	26886	1.7449	238239	K.ILSNLSCNVK.G	K.ILSNLSCNVK.GGal-GlcNAc-Gal-GlcNAc-Gal-GlcNAc-Gal-GlcNAc-Man-(Gal-Gal-GlcNAc-Man-)Man-GlcNAc-(Fuc-)GlcNAc-Asn
tr|F8W7M9|F8W7M9_HUMAN FibuLin-1 OS=Homo sapiens GN=FBLN1 PE=2 SV=1;tr|B4DUV1|B4DUV1_HUMAN cDNA FLJ53207, highLy simiLar to Homo sapiens fibuLin 1 (FBLN1), transcript variant C, mRNA OS=Homo sapiens PE=2 SV=1;tr|B1AHM8|B1AHM8_HUMAN FibuLin-1 (Fragment) OS=Homo sapiens GN=FBLN1 PE=2 SV=1;tr|B1AHM9|B1AHM9_HUMAN FibuLin-1 (Fragment) OS=Homo sapiens GN=FBLN1 PE=2 SV=1;tr|B1AHN3|B1AHN3_HUMAN FibuLin-1…	4324.78	R.CATPHGDN*ASLEATFVKR.C	1972.94	98;56;38;106;98;98;136;98;56	2350.83	NeuAc-Gal-GlcNAc-Man-(NeuAc-Gal-GlcNAc-Man-)Man-GlcNAc-(Fuc-)GlcNAc-Asn	Complex/Hybrid	30.4977	26887	0.1573	606945	R.CATPHGDNASLEATFVKR.C	R.CATPHGDNASLEATFVKR.CNeuAc-Gal-GlcNAc-Man-(NeuAc-Gal-GlcNAc-Man-)Man-GlcNAc-(Fuc-)GlcNAc-Asn
tr|Q6FGX5|Q6FGX5_HUMAN TIMP metaLLopeptidase inhibitor 1, isoform CRA_a OS=Homo sapiens GN=TIMP1 PE=2 SV=1;tr|Q58P21|Q58P21_HUMAN Tissue inhibitor of metaLLoproteinase 1 (Fragment) OS=Homo sapiens GN=TIMP1 PE=4 SV=1;tr|Q5H9A7|Q5H9A7_HUMAN MetaLLoproteinase inhibitor 1 OS=Homo sapiens GN=TIMP1 PE=2 SV=1;sp|P01033|TIMP1_HUMAN MetaLLoproteinase inhibitor 1 OS=Homo sapiens GN=TIMP1 PE=1 SV=1;tr|B3KQF…	3385.45	R.SHN*RSEEFLIAGK.L	1486.75	101;98;37;101;101	1897.68	NeuAc-Gal-GlcNAc-Man-(GlcNAc-)(Man-)Man-GlcNAc-(Fuc-)GlcNAc-Asn	Complex/Hybrid	19.4122	26910	9.3264	257826	R.SHNRSEEFLIAGK.L	R.SHNRSEEFLIAGK.LNeuAc-Gal-GlcNAc-Man-(GlcNAc-)(Man-)Man-GlcNAc-(Fuc-)GlcNAc-Asn
tr|Q6FGX5|Q6FGX5_HUMAN TIMP metaLLopeptidase inhibitor 1, isoform CRA_a OS=Homo sapiens GN=TIMP1 PE=2 SV=1;tr|Q58P21|Q58P21_HUMAN Tissue inhibitor of metaLLoproteinase 1 (Fragment) OS=Homo sapiens GN=TIMP1 PE=4 SV=1;tr|Q5H9A7|Q5H9A7_HUMAN MetaLLoproteinase inhibitor 1 OS=Homo sapiens GN=TIMP1 PE=2 SV=1;sp|P01033|TIMP1_HUMAN MetaLLoproteinase inhibitor 1 OS=Homo sapiens GN=TIMP1 PE=1 SV=1;tr|B3KQF…	3353.49	R.SHN*RSEEFLIAGK.L	1486.76	101;98;37;101;101	1864.63	Man-Man-Man-(Man-Man-(Man-Man-)Man-)Man-GlcNAc-GlcNAc-Asn	Complex/Hybrid	16.0677	26931	9.3805	2.07954e+06	R.SHNRSEEFLIAGK.L	R.SHNRSEEFLIAGK.LMan-Man-Man-(Man-Man-(Man-Man-)Man-)Man-GlcNAc-GlcNAc-Asn
sp|P30530|UFO_HUMAN Tyrosine-protein kinase receptor UFO OS=Homo sapiens GN=AXL PE=1 SV=3	3679.5	R.SLHVPGLN*K.T	963.549	198	2715.96	NeuAc-Gal-GlcNAc-(Gal-GlcNAc-)Man-(NeuAc-Gal-GlcNAc-Man-)Man-GlcNAc-(Fuc-)GlcNAc-Asn	Complex/Hybrid	23.9295	26942	0.6834	796885	R.SLHVPGLNK.T	R.SLHVPGLNK.TNeuAc-Gal-GlcNAc-(Gal-GlcNAc-)Man-(NeuAc-Gal-GlcNAc-Man-)Man-GlcNAc-(Fuc-)GlcNAc-Asn
tr|Q6FGX5|Q6FGX5_HUMAN TIMP metaLLopeptidase inhibitor 1, isoform CRA_a OS=Homo sapiens GN=TIMP1 PE=2 SV=1;tr|Q58P21|Q58P21_HUMAN Tissue inhibitor of metaLLoproteinase 1 (Fragment) OS=Homo sapiens GN=TIMP1 PE=4 SV=1;tr|Q5H9A7|Q5H9A7_HUMAN MetaLLoproteinase inhibitor 1 OS=Homo sapiens GN=TIMP1 PE=2 SV=1;sp|P01033|TIMP1_HUMAN MetaLLoproteinase inhibitor 1 OS=Homo sapiens GN=TIMP1 PE=1 SV=1;tr|B3KQF…	3547.49	R.SHN*RSEEFLIAGK.L	1486.75	101;98;37;101;101	2059.73	NeuAc-Gal-GlcNAc-Man-(Gal-GlcNAc-Man-)Man-GlcNAc-(Fuc-)GlcNAc-Asn	Complex/Hybrid	36.8855	26944	9.4118	7211485	R.SHNRSEEFLIAGK.L	R.SHNRSEEFLIAGK.LNeuAc-Gal-GlcNAc-Man-(Gal-GlcNAc-Man-)Man-GlcNAc-(Fuc-)GlcNAc-Asn
tr|Q6FGX5|Q6FGX5_HUMAN TIMP metaLLopeptidase inhibitor 1, isoform CRA_a OS=Homo sapiens GN=TIMP1 PE=2 SV=1;tr|Q58P21|Q58P21_HUMAN Tissue inhibitor of metaLLoproteinase 1 (Fragment) OS=Homo sapiens GN=TIMP1 PE=4 SV=1;tr|Q5H9A7|Q5H9A7_HUMAN MetaLLoproteinase inhibitor 1 OS=Homo sapiens GN=TIMP1 PE=2 SV=1;sp|P01033|TIMP1_HUMAN MetaLLoproteinase inhibitor 1 OS=Homo sapiens GN=TIMP1 PE=1 SV=1;tr|B3KQF…	3343.41	R.SHN*RSEEFLIAGK.L	1486.74	101;98;37;101;101	1856.66	NeuAc-Gal-GlcNAc-Man-(Man-Man-)Man-GlcNAc-(Fuc-)GlcNAc-Asn	Complex/Hybrid	22.1827	26951	9.428	1302685	R.SHNRSEEFLIAGK.L	R.SHNRSEEFLIAGK.LNeuAc-Gal-GlcNAc-Man-(Man-Man-)Man-GlcNAc-(Fuc-)GlcNAc-Asn
sp|P32004|L1CAM_HUMAN NeuraL ceLL adhesion moLecuLe L1 OS=Homo sapiens GN=L1CAM PE=1 SV=2;tr|F5H1H0|F5H1H0_HUMAN NeuraL ceLL adhesion moLecuLe L1 OS=Homo sapiens GN=L1CAM PE=2 SV=1;tr|A8K139|A8K139_HUMAN cDNA FLJ76744, highLy simiLar to Homo sapiens L1 ceLL adhesion moLecuLe (L1CAM), transcript variant 1, mRNA OS=Homo sapiens PE=2 SV=1;tr|Q7Z3Z9|Q7Z3Z9_HUMAN L1 ceLL adhesion moLecuLe (Fragment) O…	4118.69	R.THN*LTDLSPHLR.Y	1402.72	979;981;979;977;981	2715.96	NeuAc-Gal-GlcNAc-(Gal-GlcNAc-)Man-(NeuAc-Gal-GlcNAc-Man-)Man-GlcNAc-(Fuc-)GlcNAc-Asn	Complex/Hybrid	17.2818	26956	0.0016	187586	R.THNLTDLSPHLR.Y	R.THNLTDLSPHLR.YNeuAc-Gal-GlcNAc-(Gal-GlcNAc-)Man-(NeuAc-Gal-GlcNAc-Man-)Man-GlcNAc-(Fuc-)GlcNAc-Asn
tr|Q6FGX5|Q6FGX5_HUMAN TIMP metaLLopeptidase inhibitor 1, isoform CRA_a OS=Homo sapiens GN=TIMP1 PE=2 SV=1;tr|Q58P21|Q58P21_HUMAN Tissue inhibitor of metaLLoproteinase 1 (Fragment) OS=Homo sapiens GN=TIMP1 PE=4 SV=1;tr|Q5H9A7|Q5H9A7_HUMAN MetaLLoproteinase inhibitor 1 OS=Homo sapiens GN=TIMP1 PE=2 SV=1;sp|P01033|TIMP1_HUMAN MetaLLoproteinase inhibitor 1 OS=Homo sapiens GN=TIMP1 PE=1 SV=1;tr|B3KQF…	3588.53	R.SHN*RSEEFLIAGK.L	1486.76	101;98;37;101;101	2100.76	NeuAc-Gal-GlcNAc-Man-(GlcNAc-)(GlcNAc-Man-)Man-GlcNAc-(Fuc-)GlcNAc-Asn	Complex/Hybrid	35.7142	26961	9.4522	1.29429e+06	R.SHNRSEEFLIAGK.L	R.SHNRSEEFLIAGK.LNeuAc-Gal-GlcNAc-Man-(GlcNAc-)(GlcNAc-Man-)Man-GlcNAc-(Fuc-)GlcNAc-Asn
tr|Q59E99|Q59E99_HUMAN Thrombospondin 1 variant (Fragment) OS=Homo sapiens PE=2 SV=1;tr|B4E3J7|B4E3J7_HUMAN cDNA FLJ51203, highLy simiLar to Thrombospondin-1 OS=Homo sapiens PE=2 SV=1;gi|CON_IPI00696401.1|TREMBL:Q28194 (Bos taurus) Thrombospondin-1;sp|P07996|TSP1_HUMAN Thrombospondin-1 OS=Homo sapiens GN=THBS1 PE=1 SV=2	3076.29	K.VVN*STTGPGEHLR.N	1365.7	1122;982;1067;1067	1710.6	NeuAc-Gal-GlcNAc-Man-(Man-Man-)Man-GlcNAc-GlcNAc-Asn	Complex/Hybrid	20.7658	12598	6.0259	804172	K.VVNSTTGPGEHLR.N	K.VVNSTTGPGEHLR.NNeuAc-Gal-GlcNAc-Man-(Man-Man-)Man-GlcNAc-GlcNAc-Asn
tr|Q6FGX5|Q6FGX5_HUMAN TIMP metaLLopeptidase inhibitor 1, isoform CRA_a OS=Homo sapiens GN=TIMP1 PE=2 SV=1;tr|Q58P21|Q58P21_HUMAN Tissue inhibitor of metaLLoproteinase 1 (Fragment) OS=Homo sapiens GN=TIMP1 PE=4 SV=1;tr|Q5H9A7|Q5H9A7_HUMAN MetaLLoproteinase inhibitor 1 OS=Homo sapiens GN=TIMP1 PE=2 SV=1;sp|P01033|TIMP1_HUMAN MetaLLoproteinase inhibitor 1 OS=Homo sapiens GN=TIMP1 PE=1 SV=1;tr|B3KQF…	3837.57	R.SHN*RSEEFLIAGK.L	1486.74	101;98;37;101;101	2350.83	NeuAc-Gal-GlcNAc-Man-(NeuAc-Gal-GlcNAc-Man-)Man-GlcNAc-(Fuc-)GlcNAc-Asn	Complex/Hybrid	28.5531	26981	9.5029	211928	R.SHNRSEEFLIAGK.L	R.SHNRSEEFLIAGK.LNeuAc-Gal-GlcNAc-Man-(NeuAc-Gal-GlcNAc-Man-)Man-GlcNAc-(Fuc-)GlcNAc-Asn
tr|Q6FGX5|Q6FGX5_HUMAN TIMP metaLLopeptidase inhibitor 1, isoform CRA_a OS=Homo sapiens GN=TIMP1 PE=2 SV=1;tr|Q58P21|Q58P21_HUMAN Tissue inhibitor of metaLLoproteinase 1 (Fragment) OS=Homo sapiens GN=TIMP1 PE=4 SV=1;tr|Q5H9A7|Q5H9A7_HUMAN MetaLLoproteinase inhibitor 1 OS=Homo sapiens GN=TIMP1 PE=2 SV=1;sp|P01033|TIMP1_HUMAN MetaLLoproteinase inhibitor 1 OS=Homo sapiens GN=TIMP1 PE=1 SV=1;tr|B3KQF…	3693.55	R.SHN*RSEEFLIAGK.L	1486.75	101;98;37;101;101	2204.77	NeuAc-Gal-GlcNAc-Man-(NeuAc-Gal-GalNAc-Man-)Man-GlcNAc-GlcNAc-Asn	Complex/Hybrid	43.2426	26995	9.5365	623377	R.SHNRSEEFLIAGK.L	R.SHNRSEEFLIAGK.LNeuAc-Gal-GlcNAc-Man-(NeuAc-Gal-GalNAc-Man-)Man-GlcNAc-GlcNAc-Asn
sp|P11047|LAMC1_HUMAN Laminin subunit gamma-1 OS=Homo sapiens GN=LAMC1 PE=1 SV=3	3582.6	R.KIPAIN*QTITEANEK.T	1668.92	1395	1913.68	NeuAc-Gal-GlcNAc-Man-(Gal-GlcNAc-Man-)Man-GlcNAc-GlcNAc-Asn	Complex/Hybrid	20.301	26997	5.353	563758	R.KIPAINQTITEANEK.T	R.KIPAINQTITEANEK.TNeuAc-Gal-GlcNAc-Man-(Gal-GlcNAc-Man-)Man-GlcNAc-GlcNAc-Asn
tr|B3KWK7|B3KWK7_HUMAN InsuLin-Like growth factor binding protein 3, isoform CRA_b OS=Homo sapiens GN=IGFBP3 PE=2 SV=1;tr|A6XND1|A6XND1_HUMAN InsuLin-Like growth factor binding protein 3 isoform b OS=Homo sapiens PE=2 SV=1;sp|P17936|IBP3_HUMAN InsuLin-Like growth factor-binding protein 3 OS=Homo sapiens GN=IGFBP3 PE=1 SV=2;tr|A6XND0|A6XND0_HUMAN InsuLin-Like growth factor binding protein 3 OS=Hom…	4158.67	R.GLCVN*ASAVSR.L	1132.57	19;88;116;95;68;101;93;102;71;73	3026.09	Gal-GlcNAc-Gal-GlcNAc-Gal-GlcNAc-Gal-GlcNAc-Man-(Gal-Gal-GlcNAc-Man-)Man-GlcNAc-(Fuc-)GlcNAc-Asn	Complex/Hybrid	36.9174	27011	6.87	852886	R.GLCVNASAVSR.L	R.GLCVNASAVSR.LGal-GlcNAc-Gal-GlcNAc-Gal-GlcNAc-Gal-GlcNAc-Man-(Gal-Gal-GlcNAc-Man-)Man-GlcNAc-(Fuc-)GlcNAc-Asn
sp|Q86SQ4|GP126_HUMAN G-protein coupLed receptor 126 OS=Homo sapiens GN=GPR126 PE=1 SV=3	3407.31	K.SFGGWN*TSGCVAHR.D	1534.67	818	1872.65	NeuAc-Gal-GlcNAc-Man-(Man-(Man-)Man-)Man-GlcNAc-GlcNAc-Asn	Complex/Hybrid	20.5228	27013	3.7936	485944	K.SFGGWNTSGCVAHR.D	K.SFGGWNTSGCVAHR.DNeuAc-Gal-GlcNAc-Man-(Man-(Man-)Man-)Man-GlcNAc-GlcNAc-Asn
sp|P32004|L1CAM_HUMAN NeuraL ceLL adhesion moLecuLe L1 OS=Homo sapiens GN=L1CAM PE=1 SV=2;tr|F5H1H0|F5H1H0_HUMAN NeuraL ceLL adhesion moLecuLe L1 OS=Homo sapiens GN=L1CAM PE=2 SV=1;tr|A8K139|A8K139_HUMAN cDNA FLJ76744, highLy simiLar to Homo sapiens L1 ceLL adhesion moLecuLe (L1CAM), transcript variant 1, mRNA OS=Homo sapiens PE=2 SV=1;tr|Q7Z3Z9|Q7Z3Z9_HUMAN L1 ceLL adhesion moLecuLe (Fragment) O…	3463.45	R.THN*LTDLSPHLR.Y	1402.72	979;981;979;977;981	2059.73	NeuAc-Gal-GlcNAc-Man-(Gal-GlcNAc-Man-)Man-GlcNAc-(Fuc-)GlcNAc-Asn	Complex/Hybrid	33.0746	27024	0.1649	6967497	R.THNLTDLSPHLR.Y	R.THNLTDLSPHLR.YNeuAc-Gal-GlcNAc-Man-(Gal-GlcNAc-Man-)Man-GlcNAc-(Fuc-)GlcNAc-Asn
sp|P32004|L1CAM_HUMAN NeuraL ceLL adhesion moLecuLe L1 OS=Homo sapiens GN=L1CAM PE=1 SV=2;tr|F5H1H0|F5H1H0_HUMAN NeuraL ceLL adhesion moLecuLe L1 OS=Homo sapiens GN=L1CAM PE=2 SV=1;tr|A8K139|A8K139_HUMAN cDNA FLJ76744, highLy simiLar to Homo sapiens L1 ceLL adhesion moLecuLe (L1CAM), transcript variant 1, mRNA OS=Homo sapiens PE=2 SV=1;tr|Q7Z3Z9|Q7Z3Z9_HUMAN L1 ceLL adhesion moLecuLe (Fragment) O…	3462.47	R.THN*LTDLSPHLR.Y	1402.73	979;981;979;977;981	2059.73	NeuAc-Gal-GlcNAc-Man-(Gal-GlcNAc-Man-)Man-GlcNAc-(Fuc-)GlcNAc-Asn	Complex/Hybrid	36.2634	27027	0.1719	499573	R.THNLTDLSPHLR.Y	R.THNLTDLSPHLR.YNeuAc-Gal-GlcNAc-Man-(Gal-GlcNAc-Man-)Man-GlcNAc-(Fuc-)GlcNAc-Asn
tr|F5H2L1|F5H2L1_HUMAN G-protein-coupLed receptor 126 (Fragment) OS=Homo sapiens GN=GPR126 PE=2 SV=1;sp|Q86SQ4|GP126_HUMAN G-protein coupLed receptor 126 OS=Homo sapiens GN=GPR126 PE=1 SV=3	2840.14	K.GFN*ASYIR.V	926.456	142;143	1913.68	NeuAc-Gal-GlcNAc-Man-(Gal-GlcNAc-Man-)Man-GlcNAc-GlcNAc-Asn	Complex/Hybrid	24.1918	27028	3.2637	526163	K.GFNASYIR.V	K.GFNASYIR.VNeuAc-Gal-GlcNAc-Man-(Gal-GlcNAc-Man-)Man-GlcNAc-GlcNAc-Asn
sp|P32004|L1CAM_HUMAN NeuraL ceLL adhesion moLecuLe L1 OS=Homo sapiens GN=L1CAM PE=1 SV=2;tr|F5H1H0|F5H1H0_HUMAN NeuraL ceLL adhesion moLecuLe L1 OS=Homo sapiens GN=L1CAM PE=2 SV=1;tr|A8K139|A8K139_HUMAN cDNA FLJ76744, highLy simiLar to Homo sapiens L1 ceLL adhesion moLecuLe (L1CAM), transcript variant 1, mRNA OS=Homo sapiens PE=2 SV=1;tr|Q7Z3Z9|Q7Z3Z9_HUMAN L1 ceLL adhesion moLecuLe (Fragment) O…	3317.45	R.THN*LTDLSPHLR.Y	1402.73	979;981;979;977;981	1913.68	NeuAc-Gal-GlcNAc-Man-(Gal-GlcNAc-Man-)Man-GlcNAc-GlcNAc-Asn	Complex/Hybrid	18.6387	27036	0.1928	247241	R.THNLTDLSPHLR.Y	R.THNLTDLSPHLR.YNeuAc-Gal-GlcNAc-Man-(Gal-GlcNAc-Man-)Man-GlcNAc-GlcNAc-Asn
sp|P32004|L1CAM_HUMAN NeuraL ceLL adhesion moLecuLe L1 OS=Homo sapiens GN=L1CAM PE=1 SV=2;tr|F5H1H0|F5H1H0_HUMAN NeuraL ceLL adhesion moLecuLe L1 OS=Homo sapiens GN=L1CAM PE=2 SV=1;tr|A8K139|A8K139_HUMAN cDNA FLJ76744, highLy simiLar to Homo sapiens L1 ceLL adhesion moLecuLe (L1CAM), transcript variant 1, mRNA OS=Homo sapiens PE=2 SV=1;tr|Q7Z3Z9|Q7Z3Z9_HUMAN L1 ceLL adhesion moLecuLe (Fragment) O…	3259.41	R.THN*LTDLSPHLR.Y	1402.73	979;981;979;977;981	1856.66	NeuAc-Gal-GlcNAc-Man-(Man-Man-)Man-GlcNAc-(Fuc-)GlcNAc-Asn	Complex/Hybrid	15.8102	27037	0.195	240110	R.THNLTDLSPHLR.Y	R.THNLTDLSPHLR.YNeuAc-Gal-GlcNAc-Man-(Man-Man-)Man-GlcNAc-(Fuc-)GlcNAc-Asn
tr|Q96QJ4|Q96QJ4_HUMAN GLycoprotein hormones, aLpha poLypeptide OS=Homo sapiens GN=CGA PE=4 SV=1;tr|C0KRQ8|C0KRQ8_HUMAN FoLLicLe-stimuLating hormone aLpha subunit (Fragment) OS=Homo sapiens GN=CGA PE=2 SV=1;sp|P01215|GLHA_HUMAN GLycoprotein hormones aLpha chain OS=Homo sapiens GN=CGA PE=1 SV=1;tr|Q6I9S8|Q6I9S8_HUMAN CGA protein OS=Homo sapiens GN=CGA PE=2 SV=1	3722.44	K.N*VTSESTCCVAK.S	1354.58	76;52;76;76	2366.83	NeuAc-Gal-GlcNAc-Man-(NeuAc-(Gal-)Gal-GlcNAc-Man-)Man-GlcNAc-GlcNAc-Asn	Complex/Hybrid	31.8169	12609	4.8541	919083	K.NVTSESTCCVAK.S	K.NVTSESTCCVAK.SNeuAc-Gal-GlcNAc-Man-(NeuAc-(Gal-)Gal-GlcNAc-Man-)Man-GlcNAc-GlcNAc-Asn
tr|B3KWK7|B3KWK7_HUMAN InsuLin-Like growth factor binding protein 3, isoform CRA_b OS=Homo sapiens GN=IGFBP3 PE=2 SV=1;tr|A6XND1|A6XND1_HUMAN InsuLin-Like growth factor binding protein 3 isoform b OS=Homo sapiens PE=2 SV=1;sp|P17936|IBP3_HUMAN InsuLin-Like growth factor-binding protein 3 OS=Homo sapiens GN=IGFBP3 PE=1 SV=2;tr|A6XND0|A6XND0_HUMAN InsuLin-Like growth factor binding protein 3 OS=Hom…	4139.64	R.GLCVN*ASAVSR.L	1132.56	19;88;116;95;68;101;93;102;71;73	3007.06	NeuAc-Gal-GlcNAc-Man-(NeuAc-Gal-GlcNAc-(NeuAc-Gal-GlcNAc-)Man-)Man-GlcNAc-(Fuc-)GlcNAc-Asn	Complex/Hybrid	32.6447	27043	6.9494	1.68505e+06	R.GLCVNASAVSR.L	R.GLCVNASAVSR.LNeuAc-Gal-GlcNAc-Man-(NeuAc-Gal-GlcNAc-(NeuAc-Gal-GlcNAc-)Man-)Man-GlcNAc-(Fuc-)GlcNAc-Asn
tr|Q6FGX5|Q6FGX5_HUMAN TIMP metaLLopeptidase inhibitor 1, isoform CRA_a OS=Homo sapiens GN=TIMP1 PE=2 SV=1;tr|Q58P21|Q58P21_HUMAN Tissue inhibitor of metaLLoproteinase 1 (Fragment) OS=Homo sapiens GN=TIMP1 PE=4 SV=1;tr|Q5H9A7|Q5H9A7_HUMAN MetaLLoproteinase inhibitor 1 OS=Homo sapiens GN=TIMP1 PE=2 SV=1;sp|P01033|TIMP1_HUMAN MetaLLoproteinase inhibitor 1 OS=Homo sapiens GN=TIMP1 PE=1 SV=1;tr|B3KQF…	3821.57	R.SHN*RSEEFLIAGK.L	1486.75	101;98;37;101;101	2334.84	NeuAc-NeuAc-Gal-GlcNAc-Man-(NeuAc-GlcNAc-Man-)Man-GlcNAc-GlcNAc-Asn	Complex/Hybrid	45.1071	27056	9.6855	395981	R.SHNRSEEFLIAGK.L	R.SHNRSEEFLIAGK.LNeuAc-NeuAc-Gal-GlcNAc-Man-(NeuAc-GlcNAc-Man-)Man-GlcNAc-GlcNAc-Asn
tr|Q6FGX5|Q6FGX5_HUMAN TIMP metaLLopeptidase inhibitor 1, isoform CRA_a OS=Homo sapiens GN=TIMP1 PE=2 SV=1;tr|Q58P21|Q58P21_HUMAN Tissue inhibitor of metaLLoproteinase 1 (Fragment) OS=Homo sapiens GN=TIMP1 PE=4 SV=1;tr|Q5H9A7|Q5H9A7_HUMAN MetaLLoproteinase inhibitor 1 OS=Homo sapiens GN=TIMP1 PE=2 SV=1;sp|P01033|TIMP1_HUMAN MetaLLoproteinase inhibitor 1 OS=Homo sapiens GN=TIMP1 PE=1 SV=1;tr|B3KQF…	3692.55	R.SHN*RSEEFLIAGK.L	1486.76	101;98;37;101;101	2204.77	NeuAc-Gal-GlcNAc-Man-(NeuAc-Gal-GalNAc-Man-)Man-GlcNAc-GlcNAc-Asn	Complex/Hybrid	42.8318	27059	9.6924	254625	R.SHNRSEEFLIAGK.L	R.SHNRSEEFLIAGK.LNeuAc-Gal-GlcNAc-Man-(NeuAc-Gal-GalNAc-Man-)Man-GlcNAc-GlcNAc-Asn
tr|Q6FGX5|Q6FGX5_HUMAN TIMP metaLLopeptidase inhibitor 1, isoform CRA_a OS=Homo sapiens GN=TIMP1 PE=2 SV=1;tr|Q58P21|Q58P21_HUMAN Tissue inhibitor of metaLLoproteinase 1 (Fragment) OS=Homo sapiens GN=TIMP1 PE=4 SV=1;tr|Q5H9A7|Q5H9A7_HUMAN MetaLLoproteinase inhibitor 1 OS=Homo sapiens GN=TIMP1 PE=2 SV=1;sp|P01033|TIMP1_HUMAN MetaLLoproteinase inhibitor 1 OS=Homo sapiens GN=TIMP1 PE=1 SV=1;tr|B3KQF…	3547.48	R.SHN*RSEEFLIAGK.L	1486.75	101;98;37;101;101	2059.73	NeuAc-Gal-GlcNAc-Man-(Gal-GlcNAc-Man-)Man-GlcNAc-(Fuc-)GlcNAc-Asn	Complex/Hybrid	44.6983	27074	9.7284	330910	R.SHNRSEEFLIAGK.L	R.SHNRSEEFLIAGK.LNeuAc-Gal-GlcNAc-Man-(Gal-GlcNAc-Man-)Man-GlcNAc-(Fuc-)GlcNAc-Asn
sp|P11047|LAMC1_HUMAN Laminin subunit gamma-1 OS=Homo sapiens GN=LAMC1 PE=1 SV=3	3729.64	R.KIPAIN*QTITEANEK.T	1668.9	1395	2059.73	NeuAc-Gal-GlcNAc-Man-(Gal-GlcNAc-Man-)Man-GlcNAc-(Fuc-)GlcNAc-Asn	Complex/Hybrid	36.8855	27085	5.1404	6849090	R.KIPAINQTITEANEK.T	R.KIPAINQTITEANEK.TNeuAc-Gal-GlcNAc-Man-(Gal-GlcNAc-Man-)Man-GlcNAc-(Fuc-)GlcNAc-Asn
sp|P32004|L1CAM_HUMAN NeuraL ceLL adhesion moLecuLe L1 OS=Homo sapiens GN=L1CAM PE=1 SV=2;tr|F5H1H0|F5H1H0_HUMAN NeuraL ceLL adhesion moLecuLe L1 OS=Homo sapiens GN=L1CAM PE=2 SV=1;tr|A8K139|A8K139_HUMAN cDNA FLJ76744, highLy simiLar to Homo sapiens L1 ceLL adhesion moLecuLe (L1CAM), transcript variant 1, mRNA OS=Homo sapiens PE=2 SV=1;tr|Q7Z3Z9|Q7Z3Z9_HUMAN L1 ceLL adhesion moLecuLe (Fragment) O…	4118.68	R.THN*LTDLSPHLR.Y	1402.72	979;981;979;977;981	2715.96	NeuAc-Gal-GlcNAc-(Gal-GlcNAc-)Man-(NeuAc-Gal-GlcNAc-Man-)Man-GlcNAc-(Fuc-)GlcNAc-Asn	Complex/Hybrid	50.3821	27115	0.3878	2.11605e+06	R.THNLTDLSPHLR.Y	R.THNLTDLSPHLR.YNeuAc-Gal-GlcNAc-(Gal-GlcNAc-)Man-(NeuAc-Gal-GlcNAc-Man-)Man-GlcNAc-(Fuc-)GlcNAc-Asn
sp|P15328|FOLR1_HUMAN FoLate receptor aLpha OS=Homo sapiens GN=FOLR1 PE=1 SV=3;tr|Q9NP04|Q9NP04_HUMAN FoLate receptor aLpha isoform (Fragment) OS=Homo sapiens PE=2 SV=1	4855.93	K.NACCSTN*TSQEAHKDVSYLYR.F	2503.07	69;69	2350.83	NeuAc-Gal-GlcNAc-Man-(NeuAc-Gal-GlcNAc-Man-)Man-GlcNAc-(Fuc-)GlcNAc-Asn	Complex/Hybrid	28.0274	27125	5.5557	186478	K.NACCSTNTSQEAHKDVSYLYR.F	K.NACCSTNTSQEAHKDVSYLYR.FNeuAc-Gal-GlcNAc-Man-(NeuAc-Gal-GlcNAc-Man-)Man-GlcNAc-(Fuc-)GlcNAc-Asn
tr|Q6FGX5|Q6FGX5_HUMAN TIMP metaLLopeptidase inhibitor 1, isoform CRA_a OS=Homo sapiens GN=TIMP1 PE=2 SV=1;tr|Q58P21|Q58P21_HUMAN Tissue inhibitor of metaLLoproteinase 1 (Fragment) OS=Homo sapiens GN=TIMP1 PE=4 SV=1;tr|Q5H9A7|Q5H9A7_HUMAN MetaLLoproteinase inhibitor 1 OS=Homo sapiens GN=TIMP1 PE=2 SV=1;sp|P01033|TIMP1_HUMAN MetaLLoproteinase inhibitor 1 OS=Homo sapiens GN=TIMP1 PE=1 SV=1;tr|B3KQF…	3547.49	R.SHN*RSEEFLIAGK.L	1486.76	101;98;37;101;101	2059.73	NeuAc-Gal-GlcNAc-Man-(Gal-GlcNAc-Man-)Man-GlcNAc-(Fuc-)GlcNAc-Asn	Complex/Hybrid	36.8855	27136	9.88	371374	R.SHNRSEEFLIAGK.L	R.SHNRSEEFLIAGK.LNeuAc-Gal-GlcNAc-Man-(Gal-GlcNAc-Man-)Man-GlcNAc-(Fuc-)GlcNAc-Asn
tr|F5H2L1|F5H2L1_HUMAN G-protein-coupLed receptor 126 (Fragment) OS=Homo sapiens GN=GPR126 PE=2 SV=1;sp|Q86SQ4|GP126_HUMAN G-protein coupLed receptor 126 OS=Homo sapiens GN=GPR126 PE=1 SV=3	2840.14	K.GFN*ASYIR.V	926.459	142;143	1913.68	NeuAc-Gal-GlcNAc-Man-(Gal-GlcNAc-Man-)Man-GlcNAc-GlcNAc-Asn	Complex/Hybrid	24.1918	27138	2.9946	698394	K.GFNASYIR.V	K.GFNASYIR.VNeuAc-Gal-GlcNAc-Man-(Gal-GlcNAc-Man-)Man-GlcNAc-GlcNAc-Asn
tr|Q59E99|Q59E99_HUMAN Thrombospondin 1 variant (Fragment) OS=Homo sapiens PE=2 SV=1;tr|B4E3J7|B4E3J7_HUMAN cDNA FLJ51203, highLy simiLar to Thrombospondin-1 OS=Homo sapiens PE=2 SV=1;gi|CON_IPI00696401.1|TREMBL:Q28194 (Bos taurus) Thrombospondin-1;sp|P07996|TSP1_HUMAN Thrombospondin-1 OS=Homo sapiens GN=THBS1 PE=1 SV=2	3426.43	K.VVN*STTGPGEHLR.N	1365.69	1122;982;1067;1067	2059.73	NeuAc-Gal-GlcNAc-Man-(Gal-GlcNAc-Man-)Man-GlcNAc-(Fuc-)GlcNAc-Asn	Complex/Hybrid	29.3299	12611	6.0569	1.33503e+06	K.VVNSTTGPGEHLR.N	K.VVNSTTGPGEHLR.NNeuAc-Gal-GlcNAc-Man-(Gal-GlcNAc-Man-)Man-GlcNAc-(Fuc-)GlcNAc-Asn
tr|F5H2L1|F5H2L1_HUMAN G-protein-coupLed receptor 126 (Fragment) OS=Homo sapiens GN=GPR126 PE=2 SV=1;sp|Q86SQ4|GP126_HUMAN G-protein coupLed receptor 126 OS=Homo sapiens GN=GPR126 PE=1 SV=3	2799.13	K.GFN*ASYIR.V	926.466	142;143	1872.65	NeuAc-Gal-GlcNAc-Man-(Man-(Man-)Man-)Man-GlcNAc-GlcNAc-Asn	Complex/Hybrid	20.5228	27142	2.9853	534838	K.GFNASYIR.V	K.GFNASYIR.VNeuAc-Gal-GlcNAc-Man-(Man-(Man-)Man-)Man-GlcNAc-GlcNAc-Asn
tr|F5H2L1|F5H2L1_HUMAN G-protein-coupLed receptor 126 (Fragment) OS=Homo sapiens GN=GPR126 PE=2 SV=1;sp|Q86SQ4|GP126_HUMAN G-protein coupLed receptor 126 OS=Homo sapiens GN=GPR126 PE=1 SV=3	2857.18	K.GFN*ASYIR.V	926.456	142;143	1930.69	Gal-Gal-GlcNAc-Man-(Gal-GlcNAc-Man-)Man-GlcNAc-(Fuc-)GlcNAc-Asn	Complex/Hybrid	22.1827	27144	2.9807	15982504	K.GFNASYIR.V	K.GFNASYIR.VGal-Gal-GlcNAc-Man-(Gal-GlcNAc-Man-)Man-GlcNAc-(Fuc-)GlcNAc-Asn
sp|P30530|UFO_HUMAN Tyrosine-protein kinase receptor UFO OS=Homo sapiens GN=AXL PE=1 SV=3	3679.53	R.SLHVPGLN*K.T	963.549	198	2715.96	NeuAc-Gal-GlcNAc-(Gal-GlcNAc-)Man-(NeuAc-Gal-GlcNAc-Man-)Man-GlcNAc-(Fuc-)GlcNAc-Asn	Complex/Hybrid	17.2818	27149	1.1874	1.02309e+06	R.SLHVPGLNK.T	R.SLHVPGLNK.TNeuAc-Gal-GlcNAc-(Gal-GlcNAc-)Man-(NeuAc-Gal-GlcNAc-Man-)Man-GlcNAc-(Fuc-)GlcNAc-Asn
sp|P32004|L1CAM_HUMAN NeuraL ceLL adhesion moLecuLe L1 OS=Homo sapiens GN=L1CAM PE=1 SV=2;tr|F5H1H0|F5H1H0_HUMAN NeuraL ceLL adhesion moLecuLe L1 OS=Homo sapiens GN=L1CAM PE=2 SV=1;tr|A8K139|A8K139_HUMAN cDNA FLJ76744, highLy simiLar to Homo sapiens L1 ceLL adhesion moLecuLe (L1CAM), transcript variant 1, mRNA OS=Homo sapiens PE=2 SV=1;tr|Q7Z3Z9|Q7Z3Z9_HUMAN L1 ceLL adhesion moLecuLe (Fragment) O…	4118.69	R.THN*LTDLSPHLR.Y	1402.73	979;981;979;977;981	2715.96	NeuAc-Gal-GlcNAc-(Gal-GlcNAc-)Man-(NeuAc-Gal-GlcNAc-Man-)Man-GlcNAc-(Fuc-)GlcNAc-Asn	Complex/Hybrid	41.5944	27153	0.4825	775615	R.THNLTDLSPHLR.Y	R.THNLTDLSPHLR.YNeuAc-Gal-GlcNAc-(Gal-GlcNAc-)Man-(NeuAc-Gal-GlcNAc-Man-)Man-GlcNAc-(Fuc-)GlcNAc-Asn
tr|Q6FGX5|Q6FGX5_HUMAN TIMP metaLLopeptidase inhibitor 1, isoform CRA_a OS=Homo sapiens GN=TIMP1 PE=2 SV=1;tr|Q58P21|Q58P21_HUMAN Tissue inhibitor of metaLLoproteinase 1 (Fragment) OS=Homo sapiens GN=TIMP1 PE=4 SV=1;tr|Q5H9A7|Q5H9A7_HUMAN MetaLLoproteinase inhibitor 1 OS=Homo sapiens GN=TIMP1 PE=2 SV=1;sp|P01033|TIMP1_HUMAN MetaLLoproteinase inhibitor 1 OS=Homo sapiens GN=TIMP1 PE=1 SV=1;tr|B3KQF…	3588.53	R.SHN*RSEEFLIAGK.L	1486.74	101;98;37;101;101	2100.76	NeuAc-Gal-GlcNAc-Man-(GlcNAc-)(GlcNAc-Man-)Man-GlcNAc-(Fuc-)GlcNAc-Asn	Complex/Hybrid	32.0346	27154	9.9259	480363	R.SHNRSEEFLIAGK.L	R.SHNRSEEFLIAGK.LNeuAc-Gal-GlcNAc-Man-(GlcNAc-)(GlcNAc-Man-)Man-GlcNAc-(Fuc-)GlcNAc-Asn
tr|B4E3I5|B4E3I5_HUMAN cDNA FLJ56216, highLy simiLar to AmyLoid-Like protein 2 (CDEIbox-binding protein) (CDEBP) OS=Homo sapiens PE=2 SV=1;tr|B4DKY3|B4DKY3_HUMAN cDNA FLJ55088, highLy simiLar to AmyLoid-Like protein 2 (AmyLoidprotein homoLog) (APPH) (CDEI box-binding protein)(CDEBP) OS=Homo sapiens PE=2 SV=1;tr|F5GZY0|F5GZY0_HUMAN AmyLoid-Like protein 2 OS=Homo sapiens GN=APLP2 PE=2 SV=1;tr|B4DTV…	3555.54	R.RN*QSLSLLYK.V	1220.68	479;186;448;329;329;541	2334.84	NeuAc-NeuAc-Gal-GlcNAc-Man-(NeuAc-GlcNAc-Man-)Man-GlcNAc-GlcNAc-Asn	Complex/Hybrid	37.8156	27188	7.5754	2.87732e+06	R.RNQSLSLLYK.V	R.RNQSLSLLYK.VNeuAc-NeuAc-Gal-GlcNAc-Man-(NeuAc-GlcNAc-Man-)Man-GlcNAc-GlcNAc-Asn
sp|P15328|FOLR1_HUMAN FoLate receptor aLpha OS=Homo sapiens GN=FOLR1 PE=1 SV=3;tr|Q9NP04|Q9NP04_HUMAN FoLate receptor aLpha isoform (Fragment) OS=Homo sapiens PE=2 SV=1	4982.01	R.KNACCSTN*TSQEAHKDVSYLYR.F	2631.18	69;69	2350.83	NeuAc-Gal-GlcNAc-Man-(NeuAc-Gal-GlcNAc-Man-)Man-GlcNAc-(Fuc-)GlcNAc-Asn	Complex/Hybrid	28.5531	27190	13.4176	87276.3	R.KNACCSTNTSQEAHKDVSYLYR.F	R.KNACCSTNTSQEAHKDVSYLYR.FNeuAc-Gal-GlcNAc-Man-(NeuAc-Gal-GlcNAc-Man-)Man-GlcNAc-(Fuc-)GlcNAc-Asn
tr|Q6FGX5|Q6FGX5_HUMAN TIMP metaLLopeptidase inhibitor 1, isoform CRA_a OS=Homo sapiens GN=TIMP1 PE=2 SV=1;tr|Q58P21|Q58P21_HUMAN Tissue inhibitor of metaLLoproteinase 1 (Fragment) OS=Homo sapiens GN=TIMP1 PE=4 SV=1;tr|Q5H9A7|Q5H9A7_HUMAN MetaLLoproteinase inhibitor 1 OS=Homo sapiens GN=TIMP1 PE=2 SV=1;sp|P01033|TIMP1_HUMAN MetaLLoproteinase inhibitor 1 OS=Homo sapiens GN=TIMP1 PE=1 SV=1;tr|B3KQF…	3343.41	R.SHN*RSEEFLIAGK.L	1486.76	101;98;37;101;101	1856.66	NeuAc-Gal-GlcNAc-Man-(Man-Man-)Man-GlcNAc-(Fuc-)GlcNAc-Asn	Complex/Hybrid	25.807	27191	10.017	505535	R.SHNRSEEFLIAGK.L	R.SHNRSEEFLIAGK.LNeuAc-Gal-GlcNAc-Man-(Man-Man-)Man-GlcNAc-(Fuc-)GlcNAc-Asn
sp|Q86SQ4|GP126_HUMAN G-protein coupLed receptor 126 OS=Homo sapiens GN=GPR126 PE=1 SV=3;tr|H0YGP2|H0YGP2_HUMAN G-protein-coupLed receptor 126 (Fragment) OS=Homo sapiens GN=GPR126 PE=4 SV=1	4506.85	K.LLKNN*ESLDEGLR.L	1499.79	505;80	3007.06	NeuAc-Gal-GlcNAc-Man-(NeuAc-Gal-GlcNAc-(NeuAc-Gal-GlcNAc-)Man-)Man-GlcNAc-(Fuc-)GlcNAc-Asn	Complex/Hybrid	36.0517	27204	4.7562	330619	K.LLKNNESLDEGLR.L	K.LLKNNESLDEGLR.LNeuAc-Gal-GlcNAc-Man-(NeuAc-Gal-GlcNAc-(NeuAc-Gal-GlcNAc-)Man-)Man-GlcNAc-(Fuc-)GlcNAc-Asn
sp|Q86SQ4|GP126_HUMAN G-protein coupLed receptor 126 OS=Homo sapiens GN=GPR126 PE=1 SV=3	3407.32	K.SFGGWN*TSGCVAHR.D	1534.67	818	1872.65	NeuAc-Gal-GlcNAc-Man-(Man-(Man-)Man-)Man-GlcNAc-GlcNAc-Asn	Complex/Hybrid	20.5228	27211	3.3085	810196	K.SFGGWNTSGCVAHR.D	K.SFGGWNTSGCVAHR.DNeuAc-Gal-GlcNAc-Man-(Man-(Man-)Man-)Man-GlcNAc-GlcNAc-Asn
tr|F5H2L1|F5H2L1_HUMAN G-protein-coupLed receptor 126 (Fragment) OS=Homo sapiens GN=GPR126 PE=2 SV=1;sp|Q86SQ4|GP126_HUMAN G-protein coupLed receptor 126 OS=Homo sapiens GN=GPR126 PE=1 SV=3	2840.14	K.GFN*ASYIR.V	926.455	142;143	1913.68	NeuAc-Gal-GlcNAc-Man-(Gal-GlcNAc-Man-)Man-GlcNAc-GlcNAc-Asn	Complex/Hybrid	24.1918	27218	2.797	754480	K.GFNASYIR.V	K.GFNASYIR.VNeuAc-Gal-GlcNAc-Man-(Gal-GlcNAc-Man-)Man-GlcNAc-GlcNAc-Asn
sp|P32004|L1CAM_HUMAN NeuraL ceLL adhesion moLecuLe L1 OS=Homo sapiens GN=L1CAM PE=1 SV=2;tr|F5H1H0|F5H1H0_HUMAN NeuraL ceLL adhesion moLecuLe L1 OS=Homo sapiens GN=L1CAM PE=2 SV=1;tr|A8K139|A8K139_HUMAN cDNA FLJ76744, highLy simiLar to Homo sapiens L1 ceLL adhesion moLecuLe (L1CAM), transcript variant 1, mRNA OS=Homo sapiens PE=2 SV=1;tr|Q7Z3Z9|Q7Z3Z9_HUMAN L1 ceLL adhesion moLecuLe (Fragment) O…	3463.48	R.THN*LTDLSPHLR.Y	1402.73	979;981;979;977;981	2059.73	NeuAc-Gal-GlcNAc-Man-(Gal-GlcNAc-Man-)Man-GlcNAc-(Fuc-)GlcNAc-Asn	Complex/Hybrid	36.8855	27220	0.6456	164810	R.THNLTDLSPHLR.Y	R.THNLTDLSPHLR.YNeuAc-Gal-GlcNAc-Man-(Gal-GlcNAc-Man-)Man-GlcNAc-(Fuc-)GlcNAc-Asn
tr|Q6FGX5|Q6FGX5_HUMAN TIMP metaLLopeptidase inhibitor 1, isoform CRA_a OS=Homo sapiens GN=TIMP1 PE=2 SV=1;tr|Q58P21|Q58P21_HUMAN Tissue inhibitor of metaLLoproteinase 1 (Fragment) OS=Homo sapiens GN=TIMP1 PE=4 SV=1;tr|Q5H9A7|Q5H9A7_HUMAN MetaLLoproteinase inhibitor 1 OS=Homo sapiens GN=TIMP1 PE=2 SV=1;sp|P01033|TIMP1_HUMAN MetaLLoproteinase inhibitor 1 OS=Homo sapiens GN=TIMP1 PE=1 SV=1;tr|B3KQF…	3734.57	R.SHN*RSEEFLIAGK.L	1486.75	101;98;37;101;101	2245.8	NeuAc-Gal-GlcNAc-Man-(GalNAc-)(NeuAc-GlcNAc-Man-)Man-GlcNAc-GlcNAc-Asn	Complex/Hybrid	17.1529	27222	10.0914	277554	R.SHNRSEEFLIAGK.L	R.SHNRSEEFLIAGK.LNeuAc-Gal-GlcNAc-Man-(GalNAc-)(NeuAc-GlcNAc-Man-)Man-GlcNAc-GlcNAc-Asn
tr|Q6FGX5|Q6FGX5_HUMAN TIMP metaLLopeptidase inhibitor 1, isoform CRA_a OS=Homo sapiens GN=TIMP1 PE=2 SV=1;tr|Q58P21|Q58P21_HUMAN Tissue inhibitor of metaLLoproteinase 1 (Fragment) OS=Homo sapiens GN=TIMP1 PE=4 SV=1;tr|Q5H9A7|Q5H9A7_HUMAN MetaLLoproteinase inhibitor 1 OS=Homo sapiens GN=TIMP1 PE=2 SV=1;sp|P01033|TIMP1_HUMAN MetaLLoproteinase inhibitor 1 OS=Homo sapiens GN=TIMP1 PE=1 SV=1;tr|B3KQF…	3837.61	R.SHN*RSEEFLIAGK.L	1486.75	101;98;37;101;101	2350.83	NeuAc-Gal-GlcNAc-Man-(NeuAc-Gal-GlcNAc-Man-)Man-GlcNAc-(Fuc-)GlcNAc-Asn	Complex/Hybrid	32.1913	27225	10.0983	106661	R.SHNRSEEFLIAGK.L	R.SHNRSEEFLIAGK.LNeuAc-Gal-GlcNAc-Man-(NeuAc-Gal-GlcNAc-Man-)Man-GlcNAc-(Fuc-)GlcNAc-Asn
tr|B3KWK7|B3KWK7_HUMAN InsuLin-Like growth factor binding protein 3, isoform CRA_b OS=Homo sapiens GN=IGFBP3 PE=2 SV=1;tr|A6XND1|A6XND1_HUMAN InsuLin-Like growth factor binding protein 3 isoform b OS=Homo sapiens PE=2 SV=1;sp|P17936|IBP3_HUMAN InsuLin-Like growth factor-binding protein 3 OS=Homo sapiens GN=IGFBP3 PE=1 SV=2;tr|A6XND0|A6XND0_HUMAN InsuLin-Like growth factor binding protein 3 OS=Hom…	4139.61	R.GLCVN*ASAVSR.L	1132.57	19;88;116;95;68;101;93;102;71;73	3007.06	NeuAc-Gal-GlcNAc-Man-(NeuAc-Gal-GlcNAc-(NeuAc-Gal-GlcNAc-)Man-)Man-GlcNAc-(Fuc-)GlcNAc-Asn	Complex/Hybrid	39.5029	27235	7.4178	661384	R.GLCVNASAVSR.L	R.GLCVNASAVSR.LNeuAc-Gal-GlcNAc-Man-(NeuAc-Gal-GlcNAc-(NeuAc-Gal-GlcNAc-)Man-)Man-GlcNAc-(Fuc-)GlcNAc-Asn
sp|P32004|L1CAM_HUMAN NeuraL ceLL adhesion moLecuLe L1 OS=Homo sapiens GN=L1CAM PE=1 SV=2;tr|F5H1H0|F5H1H0_HUMAN NeuraL ceLL adhesion moLecuLe L1 OS=Homo sapiens GN=L1CAM PE=2 SV=1;tr|A8K139|A8K139_HUMAN cDNA FLJ76744, highLy simiLar to Homo sapiens L1 ceLL adhesion moLecuLe (L1CAM), transcript variant 1, mRNA OS=Homo sapiens PE=2 SV=1;tr|Q7Z3Z9|Q7Z3Z9_HUMAN L1 ceLL adhesion moLecuLe (Fragment) O…	3317.45	R.THN*LTDLSPHLR.Y	1402.72	979;981;979;977;981	1913.68	NeuAc-Gal-GlcNAc-Man-(Gal-GlcNAc-Man-)Man-GlcNAc-GlcNAc-Asn	Complex/Hybrid	25.807	27237	0.686	424353	R.THNLTDLSPHLR.Y	R.THNLTDLSPHLR.YNeuAc-Gal-GlcNAc-Man-(Gal-GlcNAc-Man-)Man-GlcNAc-GlcNAc-Asn
sp|P32004|L1CAM_HUMAN NeuraL ceLL adhesion moLecuLe L1 OS=Homo sapiens GN=L1CAM PE=1 SV=2;tr|F5H1H0|F5H1H0_HUMAN NeuraL ceLL adhesion moLecuLe L1 OS=Homo sapiens GN=L1CAM PE=2 SV=1;tr|A8K139|A8K139_HUMAN cDNA FLJ76744, highLy simiLar to Homo sapiens L1 ceLL adhesion moLecuLe (L1CAM), transcript variant 1, mRNA OS=Homo sapiens PE=2 SV=1;tr|Q7Z3Z9|Q7Z3Z9_HUMAN L1 ceLL adhesion moLecuLe (Fragment) O…	3259.41	R.THN*LTDLSPHLR.Y	1402.73	979;981;979;977;981	1856.66	NeuAc-Gal-GlcNAc-Man-(Man-Man-)Man-GlcNAc-(Fuc-)GlcNAc-Asn	Complex/Hybrid	22.1827	27239	0.6906	219048	R.THNLTDLSPHLR.Y	R.THNLTDLSPHLR.YNeuAc-Gal-GlcNAc-Man-(Man-Man-)Man-GlcNAc-(Fuc-)GlcNAc-Asn
tr|Q6FGX5|Q6FGX5_HUMAN TIMP metaLLopeptidase inhibitor 1, isoform CRA_a OS=Homo sapiens GN=TIMP1 PE=2 SV=1;tr|Q58P21|Q58P21_HUMAN Tissue inhibitor of metaLLoproteinase 1 (Fragment) OS=Homo sapiens GN=TIMP1 PE=4 SV=1;tr|Q5H9A7|Q5H9A7_HUMAN MetaLLoproteinase inhibitor 1 OS=Homo sapiens GN=TIMP1 PE=2 SV=1;sp|P01033|TIMP1_HUMAN MetaLLoproteinase inhibitor 1 OS=Homo sapiens GN=TIMP1 PE=1 SV=1;tr|B3KQF…	3821.57	R.SHN*RSEEFLIAGK.L	1486.76	101;98;37;101;101	2334.84	NeuAc-NeuAc-Gal-GlcNAc-Man-(NeuAc-GlcNAc-Man-)Man-GlcNAc-GlcNAc-Asn	Complex/Hybrid	41.4381	27248	10.1568	316977	R.SHNRSEEFLIAGK.L	R.SHNRSEEFLIAGK.LNeuAc-NeuAc-Gal-GlcNAc-Man-(NeuAc-GlcNAc-Man-)Man-GlcNAc-GlcNAc-Asn
tr|Q6FGX5|Q6FGX5_HUMAN TIMP metaLLopeptidase inhibitor 1, isoform CRA_a OS=Homo sapiens GN=TIMP1 PE=2 SV=1;tr|Q58P21|Q58P21_HUMAN Tissue inhibitor of metaLLoproteinase 1 (Fragment) OS=Homo sapiens GN=TIMP1 PE=4 SV=1;tr|Q5H9A7|Q5H9A7_HUMAN MetaLLoproteinase inhibitor 1 OS=Homo sapiens GN=TIMP1 PE=2 SV=1;sp|P01033|TIMP1_HUMAN MetaLLoproteinase inhibitor 1 OS=Homo sapiens GN=TIMP1 PE=1 SV=1;tr|B3KQF…	3692.55	R.SHN*RSEEFLIAGK.L	1486.76	101;98;37;101;101	2204.77	NeuAc-Gal-GlcNAc-Man-(NeuAc-Gal-GalNAc-Man-)Man-GlcNAc-GlcNAc-Asn	Complex/Hybrid	31.7373	27252	10.1661	93189.5	R.SHNRSEEFLIAGK.L	R.SHNRSEEFLIAGK.LNeuAc-Gal-GlcNAc-Man-(NeuAc-Gal-GalNAc-Man-)Man-GlcNAc-GlcNAc-Asn
tr|Q6FGX5|Q6FGX5_HUMAN TIMP metaLLopeptidase inhibitor 1, isoform CRA_a OS=Homo sapiens GN=TIMP1 PE=2 SV=1;tr|Q58P21|Q58P21_HUMAN Tissue inhibitor of metaLLoproteinase 1 (Fragment) OS=Homo sapiens GN=TIMP1 PE=4 SV=1;tr|Q5H9A7|Q5H9A7_HUMAN MetaLLoproteinase inhibitor 1 OS=Homo sapiens GN=TIMP1 PE=2 SV=1;sp|P01033|TIMP1_HUMAN MetaLLoproteinase inhibitor 1 OS=Homo sapiens GN=TIMP1 PE=1 SV=1;tr|B3KQF…	3547.48	R.SHN*RSEEFLIAGK.L	1486.75	101;98;37;101;101	2059.73	NeuAc-Gal-GlcNAc-Man-(Gal-GlcNAc-Man-)Man-GlcNAc-(Fuc-)GlcNAc-Asn	Complex/Hybrid	44.6983	27270	10.209	374490	R.SHNRSEEFLIAGK.L	R.SHNRSEEFLIAGK.LNeuAc-Gal-GlcNAc-Man-(Gal-GlcNAc-Man-)Man-GlcNAc-(Fuc-)GlcNAc-Asn
tr|K7EKQ5|K7EKQ5_HUMAN GaLectin-3-binding protein OS=Homo sapiens GN=LGALS3BP PE=4 SV=1;tr|B4DVE1|B4DVE1_HUMAN cDNA FLJ53478, highLy simiLar to GaLectin-3-binding protein OS=Homo sapiens PE=2 SV=1;tr|K7EP36|K7EP36_HUMAN GaLectin-3-binding protein (Fragment) OS=Homo sapiens GN=LGALS3BP PE=4 SV=1;sp|Q08380|LG3BP_HUMAN GaLectin-3-binding protein OS=Homo sapiens GN=LGALS3BP PE=1 SV=1;tr|K7EJY8|K7EJY8…	3571.36	R.DAGVVCTN*ETR.S	1220.56	125;113;125;125;61	2350.83	NeuAc-Gal-GlcNAc-Man-(NeuAc-Gal-GlcNAc-Man-)Man-GlcNAc-(Fuc-)GlcNAc-Asn	Complex/Hybrid	14.6972	12645	7.1783	422715	R.DAGVVCTNETR.S	R.DAGVVCTNETR.SNeuAc-Gal-GlcNAc-Man-(NeuAc-Gal-GlcNAc-Man-)Man-GlcNAc-(Fuc-)GlcNAc-Asn
tr|Q6FGX5|Q6FGX5_HUMAN TIMP metaLLopeptidase inhibitor 1, isoform CRA_a OS=Homo sapiens GN=TIMP1 PE=2 SV=1;tr|Q58P21|Q58P21_HUMAN Tissue inhibitor of metaLLoproteinase 1 (Fragment) OS=Homo sapiens GN=TIMP1 PE=4 SV=1;tr|Q5H9A7|Q5H9A7_HUMAN MetaLLoproteinase inhibitor 1 OS=Homo sapiens GN=TIMP1 PE=2 SV=1;sp|P01033|TIMP1_HUMAN MetaLLoproteinase inhibitor 1 OS=Homo sapiens GN=TIMP1 PE=1 SV=1;tr|B3KQF…	3359.41	R.SHN*RSEEFLIAGK.L	1486.76	101;98;37;101;101	1872.65	NeuAc-Gal-GlcNAc-Man-(Man-(Man-)Man-)Man-GlcNAc-GlcNAc-Asn	Complex/Hybrid	24.4648	27276	10.2229	345093	R.SHNRSEEFLIAGK.L	R.SHNRSEEFLIAGK.LNeuAc-Gal-GlcNAc-Man-(Man-(Man-)Man-)Man-GlcNAc-GlcNAc-Asn
sp|P11047|LAMC1_HUMAN Laminin subunit gamma-1 OS=Homo sapiens GN=LAMC1 PE=1 SV=3	3729.64	R.KIPAIN*QTITEANEK.T	1668.9	1395	2059.73	NeuAc-Gal-GlcNAc-Man-(Gal-GlcNAc-Man-)Man-GlcNAc-(Fuc-)GlcNAc-Asn	Complex/Hybrid	22.0524	27292	4.63	709918	R.KIPAINQTITEANEK.T	R.KIPAINQTITEANEK.TNeuAc-Gal-GlcNAc-Man-(Gal-GlcNAc-Man-)Man-GlcNAc-(Fuc-)GlcNAc-Asn
sp|P32004|L1CAM_HUMAN NeuraL ceLL adhesion moLecuLe L1 OS=Homo sapiens GN=L1CAM PE=1 SV=2;tr|F5H1H0|F5H1H0_HUMAN NeuraL ceLL adhesion moLecuLe L1 OS=Homo sapiens GN=L1CAM PE=2 SV=1;tr|A8K139|A8K139_HUMAN cDNA FLJ76744, highLy simiLar to Homo sapiens L1 ceLL adhesion moLecuLe (L1CAM), transcript variant 1, mRNA OS=Homo sapiens PE=2 SV=1;tr|Q7Z3Z9|Q7Z3Z9_HUMAN L1 ceLL adhesion moLecuLe (Fragment) O…	4118.67	R.THN*LTDLSPHLR.Y	1402.72	979;981;979;977;981	2715.96	NeuAc-Gal-GlcNAc-(Gal-GlcNAc-)Man-(NeuAc-Gal-GlcNAc-Man-)Man-GlcNAc-(Fuc-)GlcNAc-Asn	Complex/Hybrid	52.7797	27316	0.8809	541312	R.THNLTDLSPHLR.Y	R.THNLTDLSPHLR.YNeuAc-Gal-GlcNAc-(Gal-GlcNAc-)Man-(NeuAc-Gal-GlcNAc-Man-)Man-GlcNAc-(Fuc-)GlcNAc-Asn
tr|Q6FGX5|Q6FGX5_HUMAN TIMP metaLLopeptidase inhibitor 1, isoform CRA_a OS=Homo sapiens GN=TIMP1 PE=2 SV=1;tr|Q58P21|Q58P21_HUMAN Tissue inhibitor of metaLLoproteinase 1 (Fragment) OS=Homo sapiens GN=TIMP1 PE=4 SV=1;tr|Q5H9A7|Q5H9A7_HUMAN MetaLLoproteinase inhibitor 1 OS=Homo sapiens GN=TIMP1 PE=2 SV=1;sp|P01033|TIMP1_HUMAN MetaLLoproteinase inhibitor 1 OS=Homo sapiens GN=TIMP1 PE=1 SV=1;tr|B3KQF…	3546.49	R.SHN*RSEEFLIAGK.L	1486.74	101;98;37;101;101	2059.73	NeuAc-Gal-GlcNAc-Man-(Gal-GlcNAc-Man-)Man-GlcNAc-(Fuc-)GlcNAc-Asn	Complex/Hybrid	32.5231	27329	10.3534	275464	R.SHNRSEEFLIAGK.L	R.SHNRSEEFLIAGK.LNeuAc-Gal-GlcNAc-Man-(Gal-GlcNAc-Man-)Man-GlcNAc-(Fuc-)GlcNAc-Asn
sp|P32004|L1CAM_HUMAN NeuraL ceLL adhesion moLecuLe L1 OS=Homo sapiens GN=L1CAM PE=1 SV=2;tr|F5H1H0|F5H1H0_HUMAN NeuraL ceLL adhesion moLecuLe L1 OS=Homo sapiens GN=L1CAM PE=2 SV=1;tr|A8K139|A8K139_HUMAN cDNA FLJ76744, highLy simiLar to Homo sapiens L1 ceLL adhesion moLecuLe (L1CAM), transcript variant 1, mRNA OS=Homo sapiens PE=2 SV=1;tr|Q7Z3Z9|Q7Z3Z9_HUMAN L1 ceLL adhesion moLecuLe (Fragment) O…	4118.68	R.THN*LTDLSPHLR.Y	1402.73	979;981;979;977;981	2715.96	NeuAc-Gal-GlcNAc-(Gal-GlcNAc-)Man-(NeuAc-Gal-GlcNAc-Man-)Man-GlcNAc-(Fuc-)GlcNAc-Asn	Complex/Hybrid	37.9576	27331	0.9169	725425	R.THNLTDLSPHLR.Y	R.THNLTDLSPHLR.YNeuAc-Gal-GlcNAc-(Gal-GlcNAc-)Man-(NeuAc-Gal-GlcNAc-Man-)Man-GlcNAc-(Fuc-)GlcNAc-Asn
tr|F5H2L1|F5H2L1_HUMAN G-protein-coupLed receptor 126 (Fragment) OS=Homo sapiens GN=GPR126 PE=2 SV=1;sp|Q86SQ4|GP126_HUMAN G-protein coupLed receptor 126 OS=Homo sapiens GN=GPR126 PE=1 SV=3	2840.14	K.GFN*ASYIR.V	926.466	142;143	1913.68	NeuAc-Gal-GlcNAc-Man-(Gal-GlcNAc-Man-)Man-GlcNAc-GlcNAc-Asn	Complex/Hybrid	24.1918	27332	2.5187	700065	K.GFNASYIR.V	K.GFNASYIR.VNeuAc-Gal-GlcNAc-Man-(Gal-GlcNAc-Man-)Man-GlcNAc-GlcNAc-Asn
sp|P30530|UFO_HUMAN Tyrosine-protein kinase receptor UFO OS=Homo sapiens GN=AXL PE=1 SV=3	3314.42	R.SLHVPGLN*K.T	963.545	198	2350.83	NeuAc-Gal-GlcNAc-Man-(NeuAc-Gal-GlcNAc-Man-)Man-GlcNAc-(Fuc-)GlcNAc-Asn	Complex/Hybrid	18.0439	27335	1.6447	151509	R.SLHVPGLNK.T	R.SLHVPGLNK.TNeuAc-Gal-GlcNAc-Man-(NeuAc-Gal-GlcNAc-Man-)Man-GlcNAc-(Fuc-)GlcNAc-Asn
tr|F5H2L1|F5H2L1_HUMAN G-protein-coupLed receptor 126 (Fragment) OS=Homo sapiens GN=GPR126 PE=2 SV=1;sp|Q86SQ4|GP126_HUMAN G-protein coupLed receptor 126 OS=Homo sapiens GN=GPR126 PE=1 SV=3	2799.13	K.GFN*ASYIR.V	926.462	142;143	1872.65	NeuAc-Gal-GlcNAc-Man-(Man-(Man-)Man-)Man-GlcNAc-GlcNAc-Asn	Complex/Hybrid	16.6989	27336	2.5093	210274	K.GFNASYIR.V	K.GFNASYIR.VNeuAc-Gal-GlcNAc-Man-(Man-(Man-)Man-)Man-GlcNAc-GlcNAc-Asn
sp|P11047|LAMC1_HUMAN Laminin subunit gamma-1 OS=Homo sapiens GN=LAMC1 PE=1 SV=3	4003.72	R.KIPAIN*QTITEANEK.T	1668.92	1395	2334.84	NeuAc-NeuAc-Gal-GlcNAc-Man-(NeuAc-GlcNAc-Man-)Man-GlcNAc-GlcNAc-Asn	Complex/Hybrid	17.2165	27339	4.5176	737930	R.KIPAINQTITEANEK.T	R.KIPAINQTITEANEK.TNeuAc-NeuAc-Gal-GlcNAc-Man-(NeuAc-GlcNAc-Man-)Man-GlcNAc-GlcNAc-Asn
sp|P32004|L1CAM_HUMAN NeuraL ceLL adhesion moLecuLe L1 OS=Homo sapiens GN=L1CAM PE=1 SV=2;tr|F5H1H0|F5H1H0_HUMAN NeuraL ceLL adhesion moLecuLe L1 OS=Homo sapiens GN=L1CAM PE=2 SV=1;tr|A8K139|A8K139_HUMAN cDNA FLJ76744, highLy simiLar to Homo sapiens L1 ceLL adhesion moLecuLe (L1CAM), transcript variant 1, mRNA OS=Homo sapiens PE=2 SV=1;tr|Q7Z3Z9|Q7Z3Z9_HUMAN L1 ceLL adhesion moLecuLe (Fragment) O…	4118.69	R.THN*LTDLSPHLR.Y	1402.73	979;981;979;977;981	2715.96	NeuAc-Gal-GlcNAc-(Gal-GlcNAc-)Man-(NeuAc-Gal-GlcNAc-Man-)Man-GlcNAc-(Fuc-)GlcNAc-Asn	Complex/Hybrid	37.9576	27344	0.9513	535080	R.THNLTDLSPHLR.Y	R.THNLTDLSPHLR.YNeuAc-Gal-GlcNAc-(Gal-GlcNAc-)Man-(NeuAc-Gal-GlcNAc-Man-)Man-GlcNAc-(Fuc-)GlcNAc-Asn
sp|Q92820|GGH_HUMAN Gamma-gLutamyL hydroLase OS=Homo sapiens GN=GGH PE=1 SV=2;tr|A8K335|A8K335_HUMAN cDNA FLJ76254, highLy simiLar to Homo sapiens gamma-gLutamyL hydroLase (GGH), mRNA OS=Homo sapiens PE=2 SV=1	2260.87	K.N*FTMNEK.L	882.387	203;203	1378.48	Man-(Man-)Man-(Man-Man-)Man-GlcNAc-GlcNAc-Asn	High mannose	22.5529	12656	8.2085	102105	K.NFTMNEK.L	K.NFTMNEK.LMan-(Man-)Man-(Man-Man-)Man-GlcNAc-GlcNAc-Asn
tr|Q6FGX5|Q6FGX5_HUMAN TIMP metaLLopeptidase inhibitor 1, isoform CRA_a OS=Homo sapiens GN=TIMP1 PE=2 SV=1;tr|Q58P21|Q58P21_HUMAN Tissue inhibitor of metaLLoproteinase 1 (Fragment) OS=Homo sapiens GN=TIMP1 PE=4 SV=1;tr|Q5H9A7|Q5H9A7_HUMAN MetaLLoproteinase inhibitor 1 OS=Homo sapiens GN=TIMP1 PE=2 SV=1;sp|P01033|TIMP1_HUMAN MetaLLoproteinase inhibitor 1 OS=Homo sapiens GN=TIMP1 PE=1 SV=1;tr|B3KQF…	3588.53	R.SHN*RSEEFLIAGK.L	1486.74	101;98;37;101;101	2100.76	NeuAc-Gal-GlcNAc-Man-(GlcNAc-)(GlcNAc-Man-)Man-GlcNAc-(Fuc-)GlcNAc-Asn	Complex/Hybrid	35.7142	27348	10.4019	518101	R.SHNRSEEFLIAGK.L	R.SHNRSEEFLIAGK.LNeuAc-Gal-GlcNAc-Man-(GlcNAc-)(GlcNAc-Man-)Man-GlcNAc-(Fuc-)GlcNAc-Asn
sp|P32004|L1CAM_HUMAN NeuraL ceLL adhesion moLecuLe L1 OS=Homo sapiens GN=L1CAM PE=1 SV=2;tr|F5H1H0|F5H1H0_HUMAN NeuraL ceLL adhesion moLecuLe L1 OS=Homo sapiens GN=L1CAM PE=2 SV=1;tr|A8K139|A8K139_HUMAN cDNA FLJ76744, highLy simiLar to Homo sapiens L1 ceLL adhesion moLecuLe (L1CAM), transcript variant 1, mRNA OS=Homo sapiens PE=2 SV=1;tr|Q7Z3Z9|Q7Z3Z9_HUMAN L1 ceLL adhesion moLecuLe (Fragment) O…	3171.37	R.THN*LTDLSPHLR.Y	1402.72	979;981;979;977;981	1768.64	Gal-GlcNAc-Man-(Gal-GlcNAc-Man-)Man-GlcNAc-(Fuc-)GlcNAc-Asn	Complex/Hybrid	16.5229	27350	0.9653	238348	R.THNLTDLSPHLR.Y	R.THNLTDLSPHLR.YGal-GlcNAc-Man-(Gal-GlcNAc-Man-)Man-GlcNAc-(Fuc-)GlcNAc-Asn
tr|F8WAD0|F8WAD0_HUMAN ADAMTS-Like protein 4 OS=Homo sapiens GN=ADAMTSL4 PE=2 SV=1;tr|B2RTT0|B2RTT0_HUMAN ADAMTSL4 protein OS=Homo sapiens GN=ADAMTSL4 PE=2 SV=1;sp|Q6UY14|ATL4_HUMAN ADAMTS-Like protein 4 OS=Homo sapiens GN=ADAMTSL4 PE=1 SV=2;tr|A8KAH2|A8KAH2_HUMAN cDNA FLJ78748, highLy simiLar to Homo sapiens ADAMTS-Like 4, mRNA OS=Homo sapiens PE=2 SV=1;tr|Q71RC7|Q71RC7_HUMAN PP12585 OS=Homo sap…	3704.57	R.CGHLPRPN*ITQSCQLR.L	1935.94	796;796;773;123;312;734	1768.64	Gal-GlcNAc-Man-(Gal-GlcNAc-Man-)Man-GlcNAc-(Fuc-)GlcNAc-Asn	Complex/Hybrid	19.1279	27387	8.2959	1.16702e+06	R.CGHLPRPNITQSCQLR.L	R.CGHLPRPNITQSCQLR.LGal-GlcNAc-Man-(Gal-GlcNAc-Man-)Man-GlcNAc-(Fuc-)GlcNAc-Asn
sp|P32004|L1CAM_HUMAN NeuraL ceLL adhesion moLecuLe L1 OS=Homo sapiens GN=L1CAM PE=1 SV=2;tr|F5H1H0|F5H1H0_HUMAN NeuraL ceLL adhesion moLecuLe L1 OS=Homo sapiens GN=L1CAM PE=2 SV=1;tr|A8K139|A8K139_HUMAN cDNA FLJ76744, highLy simiLar to Homo sapiens L1 ceLL adhesion moLecuLe (L1CAM), transcript variant 1, mRNA OS=Homo sapiens PE=2 SV=1;tr|Q7Z3Z9|Q7Z3Z9_HUMAN L1 ceLL adhesion moLecuLe (Fragment) O…	3463.45	R.THN*LTDLSPHLR.Y	1402.72	979;981;979;977;981	2059.73	NeuAc-Gal-GlcNAc-Man-(Gal-GlcNAc-Man-)Man-GlcNAc-(Fuc-)GlcNAc-Asn	Complex/Hybrid	29.3299	27411	1.1144	3.19862e+06	R.THNLTDLSPHLR.Y	R.THNLTDLSPHLR.YNeuAc-Gal-GlcNAc-Man-(Gal-GlcNAc-Man-)Man-GlcNAc-(Fuc-)GlcNAc-Asn
tr|F5H2L1|F5H2L1_HUMAN G-protein-coupLed receptor 126 (Fragment) OS=Homo sapiens GN=GPR126 PE=2 SV=1;sp|Q86SQ4|GP126_HUMAN G-protein coupLed receptor 126 OS=Homo sapiens GN=GPR126 PE=1 SV=3	2840.16	K.GFN*ASYIR.V	926.457	142;143	1913.68	NeuAc-Gal-GlcNAc-Man-(Gal-GlcNAc-Man-)Man-GlcNAc-GlcNAc-Asn	Complex/Hybrid	24.1918	27412	2.3214	1.01165e+06	K.GFNASYIR.V	K.GFNASYIR.VNeuAc-Gal-GlcNAc-Man-(Gal-GlcNAc-Man-)Man-GlcNAc-GlcNAc-Asn
sp|P32004|L1CAM_HUMAN NeuraL ceLL adhesion moLecuLe L1 OS=Homo sapiens GN=L1CAM PE=1 SV=2;tr|F5H1H0|F5H1H0_HUMAN NeuraL ceLL adhesion moLecuLe L1 OS=Homo sapiens GN=L1CAM PE=2 SV=1;tr|A8K139|A8K139_HUMAN cDNA FLJ76744, highLy simiLar to Homo sapiens L1 ceLL adhesion moLecuLe (L1CAM), transcript variant 1, mRNA OS=Homo sapiens PE=2 SV=1;tr|Q7Z3Z9|Q7Z3Z9_HUMAN L1 ceLL adhesion moLecuLe (Fragment) O…	3259.39	R.THN*LTDLSPHLR.Y	1402.72	979;981;979;977;981	1856.66	NeuAc-Gal-GlcNAc-Man-(Man-Man-)Man-GlcNAc-(Fuc-)GlcNAc-Asn	Complex/Hybrid	25.807	27427	1.1525	345417	R.THNLTDLSPHLR.Y	R.THNLTDLSPHLR.YNeuAc-Gal-GlcNAc-Man-(Man-Man-)Man-GlcNAc-(Fuc-)GlcNAc-Asn
sp|P32004|L1CAM_HUMAN NeuraL ceLL adhesion moLecuLe L1 OS=Homo sapiens GN=L1CAM PE=1 SV=2;tr|F5H1H0|F5H1H0_HUMAN NeuraL ceLL adhesion moLecuLe L1 OS=Homo sapiens GN=L1CAM PE=2 SV=1;tr|A8K139|A8K139_HUMAN cDNA FLJ76744, highLy simiLar to Homo sapiens L1 ceLL adhesion moLecuLe (L1CAM), transcript variant 1, mRNA OS=Homo sapiens PE=2 SV=1;tr|Q7Z3Z9|Q7Z3Z9_HUMAN L1 ceLL adhesion moLecuLe (Fragment) O…	3317.43	R.THN*LTDLSPHLR.Y	1402.72	979;981;979;977;981	1913.68	NeuAc-Gal-GlcNAc-Man-(Gal-GlcNAc-Man-)Man-GlcNAc-GlcNAc-Asn	Complex/Hybrid	25.807	27428	1.1549	275162	R.THNLTDLSPHLR.Y	R.THNLTDLSPHLR.YNeuAc-Gal-GlcNAc-Man-(Gal-GlcNAc-Man-)Man-GlcNAc-GlcNAc-Asn
tr|E2PU09|E2PU09_HUMAN PLexin-B2 (Fragment) OS=Homo sapiens GN=PLXNB2 PE=2 SV=1;sp|O15031|PLXB2_HUMAN PLexin-B2 OS=Homo sapiens GN=PLXNB2 PE=1 SV=3;tr|A6QRH1|A6QRH1_HUMAN PLexin-B2 (Fragment) OS=Homo sapiens GN=PLXNB2 PE=2 SV=1;tr|A0PK02|A0PK02_HUMAN PLXNB2 protein OS=Homo sapiens GN=PLXNB2 PE=2 SV=1	3223.32	R.ALSN*ISLR.L	872.505	127;127;127;127	2350.83	NeuAc-Gal-GlcNAc-Man-(NeuAc-Gal-GlcNAc-Man-)Man-GlcNAc-(Fuc-)GlcNAc-Asn	Complex/Hybrid	21.474	27436	3.9482	3.63318e+06	R.ALSNISLR.L	R.ALSNISLR.LNeuAc-Gal-GlcNAc-Man-(NeuAc-Gal-GlcNAc-Man-)Man-GlcNAc-(Fuc-)GlcNAc-Asn
tr|Q6FGX5|Q6FGX5_HUMAN TIMP metaLLopeptidase inhibitor 1, isoform CRA_a OS=Homo sapiens GN=TIMP1 PE=2 SV=1;tr|Q58P21|Q58P21_HUMAN Tissue inhibitor of metaLLoproteinase 1 (Fragment) OS=Homo sapiens GN=TIMP1 PE=4 SV=1;tr|Q5H9A7|Q5H9A7_HUMAN MetaLLoproteinase inhibitor 1 OS=Homo sapiens GN=TIMP1 PE=2 SV=1;sp|P01033|TIMP1_HUMAN MetaLLoproteinase inhibitor 1 OS=Homo sapiens GN=TIMP1 PE=1 SV=1;tr|B3KQF…	3692.53	R.SHN*RSEEFLIAGK.L	1486.77	101;98;37;101;101	2204.77	NeuAc-Gal-GlcNAc-Man-(NeuAc-Gal-GalNAc-Man-)Man-GlcNAc-GlcNAc-Asn	Complex/Hybrid	31.7373	27449	10.6456	343217	R.SHNRSEEFLIAGK.L	R.SHNRSEEFLIAGK.LNeuAc-Gal-GlcNAc-Man-(NeuAc-Gal-GalNAc-Man-)Man-GlcNAc-GlcNAc-Asn
sp|P11047|LAMC1_HUMAN Laminin subunit gamma-1 OS=Homo sapiens GN=LAMC1 PE=1 SV=3	4003.74	R.KIPAIN*QTITEANEK.T	1668.9	1395	2334.84	NeuAc-NeuAc-Gal-GlcNAc-Man-(NeuAc-GlcNAc-Man-)Man-GlcNAc-GlcNAc-Asn	Complex/Hybrid	20.4934	27453	4.2393	394286	R.KIPAINQTITEANEK.T	R.KIPAINQTITEANEK.TNeuAc-NeuAc-Gal-GlcNAc-Man-(NeuAc-GlcNAc-Man-)Man-GlcNAc-GlcNAc-Asn
tr|F5H2L1|F5H2L1_HUMAN G-protein-coupLed receptor 126 (Fragment) OS=Homo sapiens GN=GPR126 PE=2 SV=1;sp|Q86SQ4|GP126_HUMAN G-protein coupLed receptor 126 OS=Homo sapiens GN=GPR126 PE=1 SV=3	2637.06	K.GFN*ASYIR.V	926.463	142;143	1710.6	NeuAc-Gal-GlcNAc-Man-(Man-Man-)Man-GlcNAc-GlcNAc-Asn	Complex/Hybrid	20.7658	27480	2.1562	751240	K.GFNASYIR.V	K.GFNASYIR.VNeuAc-Gal-GlcNAc-Man-(Man-Man-)Man-GlcNAc-GlcNAc-Asn
tr|E2PU09|E2PU09_HUMAN PLexin-B2 (Fragment) OS=Homo sapiens GN=PLXNB2 PE=2 SV=1;sp|O15031|PLXB2_HUMAN PLexin-B2 OS=Homo sapiens GN=PLXNB2 PE=1 SV=3;tr|A6QRH1|A6QRH1_HUMAN PLexin-B2 (Fragment) OS=Homo sapiens GN=PLXNB2 PE=2 SV=1;tr|A0PK02|A0PK02_HUMAN PLXNB2 protein OS=Homo sapiens GN=PLXNB2 PE=2 SV=1	3223.33	R.ALSN*ISLR.L	872.504	127;127;127;127	2350.83	NeuAc-Gal-GlcNAc-Man-(NeuAc-Gal-GlcNAc-Man-)Man-GlcNAc-(Fuc-)GlcNAc-Asn	Complex/Hybrid	28.5531	27509	3.7669	1.19467e+06	R.ALSNISLR.L	R.ALSNISLR.LNeuAc-Gal-GlcNAc-Man-(NeuAc-Gal-GlcNAc-Man-)Man-GlcNAc-(Fuc-)GlcNAc-Asn
sp|P30530|UFO_HUMAN Tyrosine-protein kinase receptor UFO OS=Homo sapiens GN=AXL PE=1 SV=3	3314.38	R.SLHVPGLN*K.T	963.548	198	2350.83	NeuAc-Gal-GlcNAc-Man-(NeuAc-Gal-GlcNAc-Man-)Man-GlcNAc-(Fuc-)GlcNAc-Asn	Complex/Hybrid	35.8902	27521	2.1019	422906	R.SLHVPGLNK.T	R.SLHVPGLNK.TNeuAc-Gal-GlcNAc-Man-(NeuAc-Gal-GlcNAc-Man-)Man-GlcNAc-(Fuc-)GlcNAc-Asn
tr|Q6FGX5|Q6FGX5_HUMAN TIMP metaLLopeptidase inhibitor 1, isoform CRA_a OS=Homo sapiens GN=TIMP1 PE=2 SV=1;tr|Q58P21|Q58P21_HUMAN Tissue inhibitor of metaLLoproteinase 1 (Fragment) OS=Homo sapiens GN=TIMP1 PE=4 SV=1;tr|Q5H9A7|Q5H9A7_HUMAN MetaLLoproteinase inhibitor 1 OS=Homo sapiens GN=TIMP1 PE=2 SV=1;sp|P01033|TIMP1_HUMAN MetaLLoproteinase inhibitor 1 OS=Homo sapiens GN=TIMP1 PE=1 SV=1;tr|B3KQF…	3547.49	R.SHN*RSEEFLIAGK.L	1486.75	101;98;37;101;101	2059.73	NeuAc-Gal-GlcNAc-Man-(Gal-GlcNAc-Man-)Man-GlcNAc-(Fuc-)GlcNAc-Asn	Complex/Hybrid	40.7605	27523	10.8294	666320	R.SHNRSEEFLIAGK.L	R.SHNRSEEFLIAGK.LNeuAc-Gal-GlcNAc-Man-(Gal-GlcNAc-Man-)Man-GlcNAc-(Fuc-)GlcNAc-Asn
sp|P32004|L1CAM_HUMAN NeuraL ceLL adhesion moLecuLe L1 OS=Homo sapiens GN=L1CAM PE=1 SV=2;tr|F5H1H0|F5H1H0_HUMAN NeuraL ceLL adhesion moLecuLe L1 OS=Homo sapiens GN=L1CAM PE=2 SV=1;tr|A8K139|A8K139_HUMAN cDNA FLJ76744, highLy simiLar to Homo sapiens L1 ceLL adhesion moLecuLe (L1CAM), transcript variant 1, mRNA OS=Homo sapiens PE=2 SV=1;tr|Q7Z3Z9|Q7Z3Z9_HUMAN L1 ceLL adhesion moLecuLe (Fragment) O…	3753.57	R.THN*LTDLSPHLR.Y	1402.73	979;981;979;977;981	2350.83	NeuAc-Gal-GlcNAc-Man-(NeuAc-Gal-GlcNAc-Man-)Man-GlcNAc-(Fuc-)GlcNAc-Asn	Complex/Hybrid	21.474	27525	1.3928	1.31158e+06	R.THNLTDLSPHLR.Y	R.THNLTDLSPHLR.YNeuAc-Gal-GlcNAc-Man-(NeuAc-Gal-GlcNAc-Man-)Man-GlcNAc-(Fuc-)GlcNAc-Asn
sp|P32004|L1CAM_HUMAN NeuraL ceLL adhesion moLecuLe L1 OS=Homo sapiens GN=L1CAM PE=1 SV=2;tr|F5H1H0|F5H1H0_HUMAN NeuraL ceLL adhesion moLecuLe L1 OS=Homo sapiens GN=L1CAM PE=2 SV=1;tr|A8K139|A8K139_HUMAN cDNA FLJ76744, highLy simiLar to Homo sapiens L1 ceLL adhesion moLecuLe (L1CAM), transcript variant 1, mRNA OS=Homo sapiens PE=2 SV=1;tr|Q7Z3Z9|Q7Z3Z9_HUMAN L1 ceLL adhesion moLecuLe (Fragment) O…	4118.68	R.THN*LTDLSPHLR.Y	1402.72	979;981;979;977;981	2715.96	NeuAc-Gal-GlcNAc-(Gal-GlcNAc-)Man-(NeuAc-Gal-GlcNAc-Man-)Man-GlcNAc-(Fuc-)GlcNAc-Asn	Complex/Hybrid	30.8336	27526	1.3951	68111.7	R.THNLTDLSPHLR.Y	R.THNLTDLSPHLR.YNeuAc-Gal-GlcNAc-(Gal-GlcNAc-)Man-(NeuAc-Gal-GlcNAc-Man-)Man-GlcNAc-(Fuc-)GlcNAc-Asn
sp|P32004|L1CAM_HUMAN NeuraL ceLL adhesion moLecuLe L1 OS=Homo sapiens GN=L1CAM PE=1 SV=2;tr|F5H1H0|F5H1H0_HUMAN NeuraL ceLL adhesion moLecuLe L1 OS=Homo sapiens GN=L1CAM PE=2 SV=1;tr|A8K139|A8K139_HUMAN cDNA FLJ76744, highLy simiLar to Homo sapiens L1 ceLL adhesion moLecuLe (L1CAM), transcript variant 1, mRNA OS=Homo sapiens PE=2 SV=1;tr|Q7Z3Z9|Q7Z3Z9_HUMAN L1 ceLL adhesion moLecuLe (Fragment) O…	4118.69	R.THN*LTDLSPHLR.Y	1402.72	979;981;979;977;981	2715.96	NeuAc-Gal-GlcNAc-(Gal-GlcNAc-)Man-(NeuAc-Gal-GlcNAc-Man-)Man-GlcNAc-(Fuc-)GlcNAc-Asn	Complex/Hybrid	30.8336	27536	1.4194	200780	R.THNLTDLSPHLR.Y	R.THNLTDLSPHLR.YNeuAc-Gal-GlcNAc-(Gal-GlcNAc-)Man-(NeuAc-Gal-GlcNAc-Man-)Man-GlcNAc-(Fuc-)GlcNAc-Asn
tr|Q6FGX5|Q6FGX5_HUMAN TIMP metaLLopeptidase inhibitor 1, isoform CRA_a OS=Homo sapiens GN=TIMP1 PE=2 SV=1;tr|Q58P21|Q58P21_HUMAN Tissue inhibitor of metaLLoproteinase 1 (Fragment) OS=Homo sapiens GN=TIMP1 PE=4 SV=1;tr|Q5H9A7|Q5H9A7_HUMAN MetaLLoproteinase inhibitor 1 OS=Homo sapiens GN=TIMP1 PE=2 SV=1;sp|P01033|TIMP1_HUMAN MetaLLoproteinase inhibitor 1 OS=Homo sapiens GN=TIMP1 PE=1 SV=1;tr|B3KQF…	3588.53	R.SHN*RSEEFLIAGK.L	1486.74	101;98;37;101;101	2100.76	NeuAc-Gal-GlcNAc-Man-(GlcNAc-)(GlcNAc-Man-)Man-GlcNAc-(Fuc-)GlcNAc-Asn	Complex/Hybrid	35.7142	27539	10.8676	6927894	R.SHNRSEEFLIAGK.L	R.SHNRSEEFLIAGK.LNeuAc-Gal-GlcNAc-Man-(GlcNAc-)(GlcNAc-Man-)Man-GlcNAc-(Fuc-)GlcNAc-Asn
sp|O15230|LAMA5_HUMAN Laminin subunit aLpha-5 OS=Homo sapiens GN=LAMA5 PE=1 SV=8	3967.53	R.VWQGHAN*ASFCPHGYGCR.T	2102.88	1330	1864.63	Man-Man-Man-(Man-Man-(Man-Man-)Man-)Man-GlcNAc-GlcNAc-Asn	High mannose	17.3356	27582	6.5876	3.90445e+06	R.VWQGHANASFCPHGYGCR.T	R.VWQGHANASFCPHGYGCR.TMan-Man-Man-(Man-Man-(Man-Man-)Man-)Man-GlcNAc-GlcNAc-Asn
sp|P32004|L1CAM_HUMAN NeuraL ceLL adhesion moLecuLe L1 OS=Homo sapiens GN=L1CAM PE=1 SV=2;tr|F5H1H0|F5H1H0_HUMAN NeuraL ceLL adhesion moLecuLe L1 OS=Homo sapiens GN=L1CAM PE=2 SV=1;tr|A8K139|A8K139_HUMAN cDNA FLJ76744, highLy simiLar to Homo sapiens L1 ceLL adhesion moLecuLe (L1CAM), transcript variant 1, mRNA OS=Homo sapiens PE=2 SV=1;tr|Q7Z3Z9|Q7Z3Z9_HUMAN L1 ceLL adhesion moLecuLe (Fragment) O…	3753.58	R.THN*LTDLSPHLR.Y	1402.72	979;981;979;977;981	2350.83	NeuAc-Gal-GlcNAc-Man-(NeuAc-Gal-GlcNAc-Man-)Man-GlcNAc-(Fuc-)GlcNAc-Asn	Complex/Hybrid	43.46	27603	1.5825	1.99645e+06	R.THNLTDLSPHLR.Y	R.THNLTDLSPHLR.YNeuAc-Gal-GlcNAc-Man-(NeuAc-Gal-GlcNAc-Man-)Man-GlcNAc-(Fuc-)GlcNAc-Asn
tr|B5A929|B5A929_HUMAN SoLubLe MET variant 1 OS=Homo sapiens GN=MET PE=2 SV=1;tr|Q59EB3|Q59EB3_HUMAN Met proto-oncogene variant (Fragment) OS=Homo sapiens PE=2 SV=1;tr|B4DLF5|B4DLF5_HUMAN cDNA FLJ59332, highLy simiLar to Hepatocyte growth factor receptor (EC 2.7.10.1) OS=Homo sapiens PE=2 SV=1;tr|E6Y365|E6Y365_HUMAN Met proto-oncogene variant I OS=Homo sapiens PE=2 SV=1;tr|H7C174|H7C174_HUMAN Hep…	3045.21	R.N*FTVACQHR.S	1131.52	785;107;355;785;65;785	1913.68	NeuAc-Gal-GlcNAc-Man-(Gal-GlcNAc-Man-)Man-GlcNAc-GlcNAc-Asn	Complex/Hybrid	24.1918	12674	0.1102	4.33829e+06	R.NFTVACQHR.S	R.NFTVACQHR.SNeuAc-Gal-GlcNAc-Man-(Gal-GlcNAc-Man-)Man-GlcNAc-GlcNAc-Asn
sp|P32004|L1CAM_HUMAN NeuraL ceLL adhesion moLecuLe L1 OS=Homo sapiens GN=L1CAM PE=1 SV=2;tr|F5H1H0|F5H1H0_HUMAN NeuraL ceLL adhesion moLecuLe L1 OS=Homo sapiens GN=L1CAM PE=2 SV=1;tr|A8K139|A8K139_HUMAN cDNA FLJ76744, highLy simiLar to Homo sapiens L1 ceLL adhesion moLecuLe (L1CAM), transcript variant 1, mRNA OS=Homo sapiens PE=2 SV=1;tr|Q7Z3Z9|Q7Z3Z9_HUMAN L1 ceLL adhesion moLecuLe (Fragment) O…	3316.41	R.THN*LTDLSPHLR.Y	1402.72	979;981;979;977;981	1913.68	NeuAc-Gal-GlcNAc-Man-(Gal-GlcNAc-Man-)Man-GlcNAc-GlcNAc-Asn	Complex/Hybrid	24.1918	27621	1.6284	700297	R.THNLTDLSPHLR.Y	R.THNLTDLSPHLR.YNeuAc-Gal-GlcNAc-Man-(Gal-GlcNAc-Man-)Man-GlcNAc-GlcNAc-Asn
sp|P32004|L1CAM_HUMAN NeuraL ceLL adhesion moLecuLe L1 OS=Homo sapiens GN=L1CAM PE=1 SV=2;tr|F5H1H0|F5H1H0_HUMAN NeuraL ceLL adhesion moLecuLe L1 OS=Homo sapiens GN=L1CAM PE=2 SV=1;tr|A8K139|A8K139_HUMAN cDNA FLJ76744, highLy simiLar to Homo sapiens L1 ceLL adhesion moLecuLe (L1CAM), transcript variant 1, mRNA OS=Homo sapiens PE=2 SV=1;tr|Q7Z3Z9|Q7Z3Z9_HUMAN L1 ceLL adhesion moLecuLe (Fragment) O…	3259.41	R.THN*LTDLSPHLR.Y	1402.72	979;981;979;977;981	1856.66	NeuAc-Gal-GlcNAc-Man-(Man-Man-)Man-GlcNAc-(Fuc-)GlcNAc-Asn	Complex/Hybrid	19.4122	27623	1.633	369807	R.THNLTDLSPHLR.Y	R.THNLTDLSPHLR.YNeuAc-Gal-GlcNAc-Man-(Man-Man-)Man-GlcNAc-(Fuc-)GlcNAc-Asn
tr|B7Z577|B7Z577_HUMAN cDNA FLJ60780, highLy simiLar to Carboxypeptidase A4 (EC 3.4.17.-) OS=Homo sapiens PE=2 SV=1;tr|B7Z5J4|B7Z5J4_HUMAN Carboxypeptidase A4 OS=Homo sapiens GN=CPA4 PE=2 SV=1;tr|A4D1M3|A4D1M3_HUMAN Carboxypeptidase A4 OS=Homo sapiens GN=CPA4 PE=2 SV=1;sp|Q9UI42|CBPA4_HUMAN Carboxypeptidase A4 OS=Homo sapiens GN=CPA4 PE=1 SV=2	3344.29	R.NWN*ASFAGK.G	993.474	65;156;260;260	2350.83	NeuAc-Gal-GlcNAc-Man-(NeuAc-Gal-GlcNAc-Man-)Man-GlcNAc-(Fuc-)GlcNAc-Asn	Complex/Hybrid	18.0439	27626	4.7327	306968	R.NWNASFAGK.G	R.NWNASFAGK.GNeuAc-Gal-GlcNAc-Man-(NeuAc-Gal-GlcNAc-Man-)Man-GlcNAc-(Fuc-)GlcNAc-Asn
sp|P32004|L1CAM_HUMAN NeuraL ceLL adhesion moLecuLe L1 OS=Homo sapiens GN=L1CAM PE=1 SV=2;tr|F5H1H0|F5H1H0_HUMAN NeuraL ceLL adhesion moLecuLe L1 OS=Homo sapiens GN=L1CAM PE=2 SV=1;tr|A8K139|A8K139_HUMAN cDNA FLJ76744, highLy simiLar to Homo sapiens L1 ceLL adhesion moLecuLe (L1CAM), transcript variant 1, mRNA OS=Homo sapiens PE=2 SV=1;tr|Q7Z3Z9|Q7Z3Z9_HUMAN L1 ceLL adhesion moLecuLe (Fragment) O…	3275.36	R.THN*LTDLSPHLR.Y	1402.73	979;981;979;977;981	1872.65	NeuAc-Gal-GlcNAc-Man-(Man-(Man-)Man-)Man-GlcNAc-GlcNAc-Asn	Complex/Hybrid	16.6989	27629	1.6468	921164	R.THNLTDLSPHLR.Y	R.THNLTDLSPHLR.YNeuAc-Gal-GlcNAc-Man-(Man-(Man-)Man-)Man-GlcNAc-GlcNAc-Asn
tr|Q6FGX5|Q6FGX5_HUMAN TIMP metaLLopeptidase inhibitor 1, isoform CRA_a OS=Homo sapiens GN=TIMP1 PE=2 SV=1;tr|Q58P21|Q58P21_HUMAN Tissue inhibitor of metaLLoproteinase 1 (Fragment) OS=Homo sapiens GN=TIMP1 PE=4 SV=1;tr|Q5H9A7|Q5H9A7_HUMAN MetaLLoproteinase inhibitor 1 OS=Homo sapiens GN=TIMP1 PE=2 SV=1;sp|P01033|TIMP1_HUMAN MetaLLoproteinase inhibitor 1 OS=Homo sapiens GN=TIMP1 PE=1 SV=1;tr|B3KQF…	3821.57	R.SHN*RSEEFLIAGK.L	1486.75	101;98;37;101;101	2334.84	NeuAc-NeuAc-Gal-GlcNAc-Man-(NeuAc-GlcNAc-Man-)Man-GlcNAc-GlcNAc-Asn	Complex/Hybrid	41.4381	27635	11.1031	348102	R.SHNRSEEFLIAGK.L	R.SHNRSEEFLIAGK.LNeuAc-NeuAc-Gal-GlcNAc-Man-(NeuAc-GlcNAc-Man-)Man-GlcNAc-GlcNAc-Asn
tr|Q6FGX5|Q6FGX5_HUMAN TIMP metaLLopeptidase inhibitor 1, isoform CRA_a OS=Homo sapiens GN=TIMP1 PE=2 SV=1;tr|Q58P21|Q58P21_HUMAN Tissue inhibitor of metaLLoproteinase 1 (Fragment) OS=Homo sapiens GN=TIMP1 PE=4 SV=1;tr|Q5H9A7|Q5H9A7_HUMAN MetaLLoproteinase inhibitor 1 OS=Homo sapiens GN=TIMP1 PE=2 SV=1;sp|P01033|TIMP1_HUMAN MetaLLoproteinase inhibitor 1 OS=Homo sapiens GN=TIMP1 PE=1 SV=1;tr|B3KQF…	3693.53	R.SHN*RSEEFLIAGK.L	1486.75	101;98;37;101;101	2204.77	NeuAc-Gal-GlcNAc-Man-(NeuAc-Gal-GalNAc-Man-)Man-GlcNAc-GlcNAc-Asn	Complex/Hybrid	24.8586	27646	11.1286	382798	R.SHNRSEEFLIAGK.L	R.SHNRSEEFLIAGK.LNeuAc-Gal-GlcNAc-Man-(NeuAc-Gal-GalNAc-Man-)Man-GlcNAc-GlcNAc-Asn
sp|P32004|L1CAM_HUMAN NeuraL ceLL adhesion moLecuLe L1 OS=Homo sapiens GN=L1CAM PE=1 SV=2;tr|F5H1H0|F5H1H0_HUMAN NeuraL ceLL adhesion moLecuLe L1 OS=Homo sapiens GN=L1CAM PE=2 SV=1;tr|A8K139|A8K139_HUMAN cDNA FLJ76744, highLy simiLar to Homo sapiens L1 ceLL adhesion moLecuLe (L1CAM), transcript variant 1, mRNA OS=Homo sapiens PE=2 SV=1;tr|Q7Z3Z9|Q7Z3Z9_HUMAN L1 ceLL adhesion moLecuLe (Fragment) O…	3097.33	R.THN*LTDLSPHLR.Y	1402.72	979;981;979;977;981	1694.6	NeuAc-Gal-GlcNAc-Man-(Man-)Man-GlcNAc-(Fuc-)GlcNAc-Asn	Complex/Hybrid	19.4122	27656	1.7117	0	R.THNLTDLSPHLR.Y	R.THNLTDLSPHLR.YNeuAc-Gal-GlcNAc-Man-(Man-)Man-GlcNAc-(Fuc-)GlcNAc-Asn
tr|Q59E99|Q59E99_HUMAN Thrombospondin 1 variant (Fragment) OS=Homo sapiens PE=2 SV=1;tr|B4E3J7|B4E3J7_HUMAN cDNA FLJ51203, highLy simiLar to Thrombospondin-1 OS=Homo sapiens PE=2 SV=1;gi|CON_IPI00696401.1|TREMBL:Q28194 (Bos taurus) Thrombospondin-1;sp|P07996|TSP1_HUMAN Thrombospondin-1 OS=Homo sapiens GN=THBS1 PE=1 SV=2	3320.43	K.VVN*STTGPGEHLR.N	1365.7	1122;982;1067;1067	1954.7	NeuAc-Gal-GlcNAc-Man-(GlcNAc-)(GlcNAc-Man-)Man-GlcNAc-GlcNAc-Asn	Complex/Hybrid	31.6146	12675	6.2129	727058	K.VVNSTTGPGEHLR.N	K.VVNSTTGPGEHLR.NNeuAc-Gal-GlcNAc-Man-(GlcNAc-)(GlcNAc-Man-)Man-GlcNAc-GlcNAc-Asn
sp|P32004|L1CAM_HUMAN NeuraL ceLL adhesion moLecuLe L1 OS=Homo sapiens GN=L1CAM PE=1 SV=2;tr|F5H1H0|F5H1H0_HUMAN NeuraL ceLL adhesion moLecuLe L1 OS=Homo sapiens GN=L1CAM PE=2 SV=1;tr|A8K139|A8K139_HUMAN cDNA FLJ76744, highLy simiLar to Homo sapiens L1 ceLL adhesion moLecuLe (L1CAM), transcript variant 1, mRNA OS=Homo sapiens PE=2 SV=1;tr|Q7Z3Z9|Q7Z3Z9_HUMAN L1 ceLL adhesion moLecuLe (Fragment) O…	3753.57	R.THN*LTDLSPHLR.Y	1402.72	979;981;979;977;981	2350.83	NeuAc-Gal-GlcNAc-Man-(NeuAc-Gal-GlcNAc-Man-)Man-GlcNAc-(Fuc-)GlcNAc-Asn	Complex/Hybrid	32.1913	27712	1.8493	586513	R.THNLTDLSPHLR.Y	R.THNLTDLSPHLR.YNeuAc-Gal-GlcNAc-Man-(NeuAc-Gal-GlcNAc-Man-)Man-GlcNAc-(Fuc-)GlcNAc-Asn
sp|P30530|UFO_HUMAN Tyrosine-protein kinase receptor UFO OS=Homo sapiens GN=AXL PE=1 SV=3	3314.4	R.SLHVPGLN*K.T	963.547	198	2350.83	NeuAc-Gal-GlcNAc-Man-(NeuAc-Gal-GlcNAc-Man-)Man-GlcNAc-(Fuc-)GlcNAc-Asn	Complex/Hybrid	39.6472	27713	2.5701	308599	R.SLHVPGLNK.T	R.SLHVPGLNK.TNeuAc-Gal-GlcNAc-Man-(NeuAc-Gal-GlcNAc-Man-)Man-GlcNAc-(Fuc-)GlcNAc-Asn
tr|Q6FGX5|Q6FGX5_HUMAN TIMP metaLLopeptidase inhibitor 1, isoform CRA_a OS=Homo sapiens GN=TIMP1 PE=2 SV=1;tr|Q58P21|Q58P21_HUMAN Tissue inhibitor of metaLLoproteinase 1 (Fragment) OS=Homo sapiens GN=TIMP1 PE=4 SV=1;tr|Q5H9A7|Q5H9A7_HUMAN MetaLLoproteinase inhibitor 1 OS=Homo sapiens GN=TIMP1 PE=2 SV=1;sp|P01033|TIMP1_HUMAN MetaLLoproteinase inhibitor 1 OS=Homo sapiens GN=TIMP1 PE=1 SV=1;tr|B3KQF…	3547.49	R.SHN*RSEEFLIAGK.L	1486.77	101;98;37;101;101	2059.73	NeuAc-Gal-GlcNAc-Man-(Gal-GlcNAc-Man-)Man-GlcNAc-(Fuc-)GlcNAc-Asn	Complex/Hybrid	29.3299	27718	11.3044	553641	R.SHNRSEEFLIAGK.L	R.SHNRSEEFLIAGK.LNeuAc-Gal-GlcNAc-Man-(Gal-GlcNAc-Man-)Man-GlcNAc-(Fuc-)GlcNAc-Asn
tr|Q6FGX5|Q6FGX5_HUMAN TIMP metaLLopeptidase inhibitor 1, isoform CRA_a OS=Homo sapiens GN=TIMP1 PE=2 SV=1;tr|Q58P21|Q58P21_HUMAN Tissue inhibitor of metaLLoproteinase 1 (Fragment) OS=Homo sapiens GN=TIMP1 PE=4 SV=1;tr|Q5H9A7|Q5H9A7_HUMAN MetaLLoproteinase inhibitor 1 OS=Homo sapiens GN=TIMP1 PE=2 SV=1;sp|P01033|TIMP1_HUMAN MetaLLoproteinase inhibitor 1 OS=Homo sapiens GN=TIMP1 PE=1 SV=1;tr|B3KQF…	3588.54	R.SHN*RSEEFLIAGK.L	1486.75	101;98;37;101;101	2100.76	NeuAc-Gal-GlcNAc-Man-(GlcNAc-)(GlcNAc-Man-)Man-GlcNAc-(Fuc-)GlcNAc-Asn	Complex/Hybrid	39.4509	27729	11.3311	422750	R.SHNRSEEFLIAGK.L	R.SHNRSEEFLIAGK.LNeuAc-Gal-GlcNAc-Man-(GlcNAc-)(GlcNAc-Man-)Man-GlcNAc-(Fuc-)GlcNAc-Asn
tr|Q6FGX5|Q6FGX5_HUMAN TIMP metaLLopeptidase inhibitor 1, isoform CRA_a OS=Homo sapiens GN=TIMP1 PE=2 SV=1;tr|Q58P21|Q58P21_HUMAN Tissue inhibitor of metaLLoproteinase 1 (Fragment) OS=Homo sapiens GN=TIMP1 PE=4 SV=1;tr|Q5H9A7|Q5H9A7_HUMAN MetaLLoproteinase inhibitor 1 OS=Homo sapiens GN=TIMP1 PE=2 SV=1;sp|P01033|TIMP1_HUMAN MetaLLoproteinase inhibitor 1 OS=Homo sapiens GN=TIMP1 PE=1 SV=1;tr|B3KQF…	3401.45	R.SHN*RSEEFLIAGK.L	1486.75	101;98;37;101;101	1913.68	NeuAc-Gal-GlcNAc-Man-(Gal-GlcNAc-Man-)Man-GlcNAc-GlcNAc-Asn	Complex/Hybrid	22.1827	27739	11.3544	773022	R.SHNRSEEFLIAGK.L	R.SHNRSEEFLIAGK.LNeuAc-Gal-GlcNAc-Man-(Gal-GlcNAc-Man-)Man-GlcNAc-GlcNAc-Asn
tr|Q59EE7|Q59EE7_HUMAN Pro-aLpha-1 type V coLLagen variant (Fragment) OS=Homo sapiens PE=2 SV=1;tr|B2ZZ86|B2ZZ86_HUMAN CoLLagen type V aLpha 1 OS=Homo sapiens GN=COL5A1 PE=2 SV=1;sp|P20908|CO5A1_HUMAN CoLLagen aLpha-1(V) chain OS=Homo sapiens GN=COL5A1 PE=1 SV=3	3407.46	K.KN*VTLILDCK.K	1202.66	130;176;176	2204.77	NeuAc-Gal-GlcNAc-Man-(NeuAc-Gal-GalNAc-Man-)Man-GlcNAc-GlcNAc-Asn	Complex/Hybrid	23.942	27741	1.6268	2.89789e+06	K.KNVTLILDCK.K	K.KNVTLILDCK.KNeuAc-Gal-GlcNAc-Man-(NeuAc-Gal-GalNAc-Man-)Man-GlcNAc-GlcNAc-Asn
tr|Q6FGX5|Q6FGX5_HUMAN TIMP metaLLopeptidase inhibitor 1, isoform CRA_a OS=Homo sapiens GN=TIMP1 PE=2 SV=1;tr|Q58P21|Q58P21_HUMAN Tissue inhibitor of metaLLoproteinase 1 (Fragment) OS=Homo sapiens GN=TIMP1 PE=4 SV=1;tr|Q5H9A7|Q5H9A7_HUMAN MetaLLoproteinase inhibitor 1 OS=Homo sapiens GN=TIMP1 PE=2 SV=1;sp|P01033|TIMP1_HUMAN MetaLLoproteinase inhibitor 1 OS=Homo sapiens GN=TIMP1 PE=1 SV=1;tr|B3KQF…	3442.49	R.SHN*RSEEFLIAGK.L	1486.75	101;98;37;101;101	1954.7	NeuAc-Gal-GlcNAc-Man-(GlcNAc-)(GlcNAc-Man-)Man-GlcNAc-GlcNAc-Asn	Complex/Hybrid	36.8855	27763	11.4152	606271	R.SHNRSEEFLIAGK.L	R.SHNRSEEFLIAGK.LNeuAc-Gal-GlcNAc-Man-(GlcNAc-)(GlcNAc-Man-)Man-GlcNAc-GlcNAc-Asn
tr|Q6FGX5|Q6FGX5_HUMAN TIMP metaLLopeptidase inhibitor 1, isoform CRA_a OS=Homo sapiens GN=TIMP1 PE=2 SV=1;tr|Q58P21|Q58P21_HUMAN Tissue inhibitor of metaLLoproteinase 1 (Fragment) OS=Homo sapiens GN=TIMP1 PE=4 SV=1;tr|Q5H9A7|Q5H9A7_HUMAN MetaLLoproteinase inhibitor 1 OS=Homo sapiens GN=TIMP1 PE=2 SV=1;sp|P01033|TIMP1_HUMAN MetaLLoproteinase inhibitor 1 OS=Homo sapiens GN=TIMP1 PE=1 SV=1;tr|B3KQF…	3588.54	R.SHN*RSEEFLIAGK.L	1486.74	101;98;37;101;101	2100.76	NeuAc-Gal-GlcNAc-Man-(GlcNAc-)(GlcNAc-Man-)Man-GlcNAc-(Fuc-)GlcNAc-Asn	Complex/Hybrid	28.4148	27765	11.4198	1297627	R.SHNRSEEFLIAGK.L	R.SHNRSEEFLIAGK.LNeuAc-Gal-GlcNAc-Man-(GlcNAc-)(GlcNAc-Man-)Man-GlcNAc-(Fuc-)GlcNAc-Asn
sp|Q7Z7M0|MEGF8_HUMAN MuLtipLe epidermaL growth factor-Like domains protein 8 OS=Homo sapiens GN=MEGF8 PE=1 SV=2	3018.24	R.VN*STELFHVDR.H	1315.65	421	1702.58	Man-Man-(Man-)Man-(Man-(Man-)Man-)Man-GlcNAc-GlcNAc-Asn	High mannose	13.678	27773	10.2541	299171	R.VNSTELFHVDR.H	R.VNSTELFHVDR.HMan-Man-(Man-)Man-(Man-(Man-)Man-)Man-GlcNAc-GlcNAc-Asn
tr|Q86SE4|Q86SE4_HUMAN L1 ceLL adhesion moLecuLe (Fragment) OS=Homo sapiens GN=L1CAM PE=2 SV=1;tr|H0Y5C3|H0Y5C3_HUMAN NeuraL ceLL adhesion moLecuLe L1 (Fragment) OS=Homo sapiens GN=L1CAM PE=4 SV=1;sp|P32004|L1CAM_HUMAN NeuraL ceLL adhesion moLecuLe L1 OS=Homo sapiens GN=L1CAM PE=1 SV=2;tr|F5H1H0|F5H1H0_HUMAN NeuraL ceLL adhesion moLecuLe L1 OS=Homo sapiens GN=L1CAM PE=2 SV=1;tr|Q7Z2J8|Q7Z2J8_HUMA…	3512.46	K.VPGN*QTSTTLK.L	1144.61	503;92;671;673;24;671;669;673	2366.83	NeuAc-Gal-GlcNAc-Man-(NeuAc-(Gal-)Gal-GlcNAc-Man-)Man-GlcNAc-GlcNAc-Asn	Complex/Hybrid	38.5059	12690	6.6172	247602	K.VPGNQTSTTLK.L	K.VPGNQTSTTLK.LNeuAc-Gal-GlcNAc-Man-(NeuAc-(Gal-)Gal-GlcNAc-Man-)Man-GlcNAc-GlcNAc-Asn
tr|Q6FGX5|Q6FGX5_HUMAN TIMP metaLLopeptidase inhibitor 1, isoform CRA_a OS=Homo sapiens GN=TIMP1 PE=2 SV=1;tr|Q58P21|Q58P21_HUMAN Tissue inhibitor of metaLLoproteinase 1 (Fragment) OS=Homo sapiens GN=TIMP1 PE=4 SV=1;tr|Q5H9A7|Q5H9A7_HUMAN MetaLLoproteinase inhibitor 1 OS=Homo sapiens GN=TIMP1 PE=2 SV=1;sp|P01033|TIMP1_HUMAN MetaLLoproteinase inhibitor 1 OS=Homo sapiens GN=TIMP1 PE=1 SV=1;tr|B3KQF…	3483.49	R.SHN*RSEEFLIAGK.L	1486.75	101;98;37;101;101	1996.75	GalNAc-GlcNAc-Man-(Fuc-(GalNAc-)GlcNAc-Man-)Man-GlcNAc-(Fuc-)GlcNAc-Asn	Complex/Hybrid	44.4273	27778	11.4512	950164	R.SHNRSEEFLIAGK.L	R.SHNRSEEFLIAGK.LGalNAc-GlcNAc-Man-(Fuc-(GalNAc-)GlcNAc-Man-)Man-GlcNAc-(Fuc-)GlcNAc-Asn
sp|P32004|L1CAM_HUMAN NeuraL ceLL adhesion moLecuLe L1 OS=Homo sapiens GN=L1CAM PE=1 SV=2;tr|F5H1H0|F5H1H0_HUMAN NeuraL ceLL adhesion moLecuLe L1 OS=Homo sapiens GN=L1CAM PE=2 SV=1;tr|A8K139|A8K139_HUMAN cDNA FLJ76744, highLy simiLar to Homo sapiens L1 ceLL adhesion moLecuLe (L1CAM), transcript variant 1, mRNA OS=Homo sapiens PE=2 SV=1;tr|Q7Z3Z9|Q7Z3Z9_HUMAN L1 ceLL adhesion moLecuLe (Fragment) O…	3097.36	R.THN*LTDLSPHLR.Y	1402.72	979;981;979;977;981	1694.6	NeuAc-Gal-GlcNAc-Man-(Man-)Man-GlcNAc-(Fuc-)GlcNAc-Asn	Complex/Hybrid	12.8653	27785	2.0263	517928	R.THNLTDLSPHLR.Y	R.THNLTDLSPHLR.YNeuAc-Gal-GlcNAc-Man-(Man-)Man-GlcNAc-(Fuc-)GlcNAc-Asn
sp|P32004|L1CAM_HUMAN NeuraL ceLL adhesion moLecuLe L1 OS=Homo sapiens GN=L1CAM PE=1 SV=2;tr|F5H1H0|F5H1H0_HUMAN NeuraL ceLL adhesion moLecuLe L1 OS=Homo sapiens GN=L1CAM PE=2 SV=1;tr|A8K139|A8K139_HUMAN cDNA FLJ76744, highLy simiLar to Homo sapiens L1 ceLL adhesion moLecuLe (L1CAM), transcript variant 1, mRNA OS=Homo sapiens PE=2 SV=1;tr|Q7Z3Z9|Q7Z3Z9_HUMAN L1 ceLL adhesion moLecuLe (Fragment) O…	3753.55	R.THN*LTDLSPHLR.Y	1402.73	979;981;979;977;981	2350.83	NeuAc-Gal-GlcNAc-Man-(NeuAc-Gal-GlcNAc-Man-)Man-GlcNAc-(Fuc-)GlcNAc-Asn	Complex/Hybrid	51.2481	27792	2.0436	410050	R.THNLTDLSPHLR.Y	R.THNLTDLSPHLR.YNeuAc-Gal-GlcNAc-Man-(NeuAc-Gal-GlcNAc-Man-)Man-GlcNAc-(Fuc-)GlcNAc-Asn
tr|F5H2L1|F5H2L1_HUMAN G-protein-coupLed receptor 126 (Fragment) OS=Homo sapiens GN=GPR126 PE=2 SV=1;sp|Q86SQ4|GP126_HUMAN G-protein coupLed receptor 126 OS=Homo sapiens GN=GPR126 PE=1 SV=3	2475	K.GFN*ASYIR.V	926.46	142;143	1548.54	NeuAc-Gal-GlcNAc-Man-(Man-)Man-GlcNAc-GlcNAc-Asn	Complex/Hybrid	17.5988	27800	1.3759	150121	K.GFNASYIR.V	K.GFNASYIR.VNeuAc-Gal-GlcNAc-Man-(Man-)Man-GlcNAc-GlcNAc-Asn
sp|P30530|UFO_HUMAN Tyrosine-protein kinase receptor UFO OS=Homo sapiens GN=AXL PE=1 SV=3	3168.31	R.SLHVPGLN*K.T	963.547	198	2204.77	NeuAc-Gal-GlcNAc-Man-(NeuAc-Gal-GalNAc-Man-)Man-GlcNAc-GlcNAc-Asn	Complex/Hybrid	12.7404	27821	2.8336	937370	R.SLHVPGLNK.T	R.SLHVPGLNK.TNeuAc-Gal-GlcNAc-Man-(NeuAc-Gal-GalNAc-Man-)Man-GlcNAc-GlcNAc-Asn
tr|B7Z577|B7Z577_HUMAN cDNA FLJ60780, highLy simiLar to Carboxypeptidase A4 (EC 3.4.17.-) OS=Homo sapiens PE=2 SV=1;tr|B7Z5J4|B7Z5J4_HUMAN Carboxypeptidase A4 OS=Homo sapiens GN=CPA4 PE=2 SV=1;tr|A4D1M3|A4D1M3_HUMAN Carboxypeptidase A4 OS=Homo sapiens GN=CPA4 PE=2 SV=1;sp|Q9UI42|CBPA4_HUMAN Carboxypeptidase A4 OS=Homo sapiens GN=CPA4 PE=1 SV=2	3344.3	R.NWN*ASFAGK.G	993.47	65;156;260;260	2350.83	NeuAc-Gal-GlcNAc-Man-(NeuAc-Gal-GlcNAc-Man-)Man-GlcNAc-(Fuc-)GlcNAc-Asn	Complex/Hybrid	32.1913	27825	4.247	474081	R.NWNASFAGK.G	R.NWNASFAGK.GNeuAc-Gal-GlcNAc-Man-(NeuAc-Gal-GlcNAc-Man-)Man-GlcNAc-(Fuc-)GlcNAc-Asn
sp|P32004|L1CAM_HUMAN NeuraL ceLL adhesion moLecuLe L1 OS=Homo sapiens GN=L1CAM PE=1 SV=2;tr|F5H1H0|F5H1H0_HUMAN NeuraL ceLL adhesion moLecuLe L1 OS=Homo sapiens GN=L1CAM PE=2 SV=1;tr|A8K139|A8K139_HUMAN cDNA FLJ76744, highLy simiLar to Homo sapiens L1 ceLL adhesion moLecuLe (L1CAM), transcript variant 1, mRNA OS=Homo sapiens PE=2 SV=1;tr|Q7Z3Z9|Q7Z3Z9_HUMAN L1 ceLL adhesion moLecuLe (Fragment) O…	3275.38	R.THN*LTDLSPHLR.Y	1402.72	979;981;979;977;981	1872.65	NeuAc-Gal-GlcNAc-Man-(Man-(Man-)Man-)Man-GlcNAc-GlcNAc-Asn	Complex/Hybrid	24.4648	27831	2.1394	310337	R.THNLTDLSPHLR.Y	R.THNLTDLSPHLR.YNeuAc-Gal-GlcNAc-Man-(Man-(Man-)Man-)Man-GlcNAc-GlcNAc-Asn
sp|P32004|L1CAM_HUMAN NeuraL ceLL adhesion moLecuLe L1 OS=Homo sapiens GN=L1CAM PE=1 SV=2;tr|F5H1H0|F5H1H0_HUMAN NeuraL ceLL adhesion moLecuLe L1 OS=Homo sapiens GN=L1CAM PE=2 SV=1;tr|A8K139|A8K139_HUMAN cDNA FLJ76744, highLy simiLar to Homo sapiens L1 ceLL adhesion moLecuLe (L1CAM), transcript variant 1, mRNA OS=Homo sapiens PE=2 SV=1;tr|Q7Z3Z9|Q7Z3Z9_HUMAN L1 ceLL adhesion moLecuLe (Fragment) O…	3462.45	R.THN*LTDLSPHLR.Y	1402.72	979;981;979;977;981	2059.73	NeuAc-Gal-GlcNAc-Man-(Gal-GlcNAc-Man-)Man-GlcNAc-(Fuc-)GlcNAc-Asn	Complex/Hybrid	12.0536	27853	2.1916	182990	R.THNLTDLSPHLR.Y	R.THNLTDLSPHLR.YNeuAc-Gal-GlcNAc-Man-(Gal-GlcNAc-Man-)Man-GlcNAc-(Fuc-)GlcNAc-Asn
sp|P32004|L1CAM_HUMAN NeuraL ceLL adhesion moLecuLe L1 OS=Homo sapiens GN=L1CAM PE=1 SV=2;tr|F5H1H0|F5H1H0_HUMAN NeuraL ceLL adhesion moLecuLe L1 OS=Homo sapiens GN=L1CAM PE=2 SV=1;tr|A8K139|A8K139_HUMAN cDNA FLJ76744, highLy simiLar to Homo sapiens L1 ceLL adhesion moLecuLe (L1CAM), transcript variant 1, mRNA OS=Homo sapiens PE=2 SV=1;tr|Q7Z3Z9|Q7Z3Z9_HUMAN L1 ceLL adhesion moLecuLe (Fragment) O…	3097.33	R.THN*LTDLSPHLR.Y	1402.72	979;981;979;977;981	1694.6	NeuAc-Gal-GlcNAc-Man-(Man-)Man-GlcNAc-(Fuc-)GlcNAc-Asn	Complex/Hybrid	15.8102	27862	2.2136	407067	R.THNLTDLSPHLR.Y	R.THNLTDLSPHLR.YNeuAc-Gal-GlcNAc-Man-(Man-)Man-GlcNAc-(Fuc-)GlcNAc-Asn
sp|P32004|L1CAM_HUMAN NeuraL ceLL adhesion moLecuLe L1 OS=Homo sapiens GN=L1CAM PE=1 SV=2;tr|F5H1H0|F5H1H0_HUMAN NeuraL ceLL adhesion moLecuLe L1 OS=Homo sapiens GN=L1CAM PE=2 SV=1;tr|A8K139|A8K139_HUMAN cDNA FLJ76744, highLy simiLar to Homo sapiens L1 ceLL adhesion moLecuLe (L1CAM), transcript variant 1, mRNA OS=Homo sapiens PE=2 SV=1;tr|Q7Z3Z9|Q7Z3Z9_HUMAN L1 ceLL adhesion moLecuLe (Fragment) O…	3171.37	R.THN*LTDLSPHLR.Y	1402.72	979;981;979;977;981	1768.64	Gal-GlcNAc-Man-(Gal-GlcNAc-Man-)Man-GlcNAc-(Fuc-)GlcNAc-Asn	Complex/Hybrid	12.8653	27875	2.2479	158578	R.THNLTDLSPHLR.Y	R.THNLTDLSPHLR.YGal-GlcNAc-Man-(Gal-GlcNAc-Man-)Man-GlcNAc-(Fuc-)GlcNAc-Asn
tr|Q59E99|Q59E99_HUMAN Thrombospondin 1 variant (Fragment) OS=Homo sapiens PE=2 SV=1;tr|B4E3J7|B4E3J7_HUMAN cDNA FLJ51203, highLy simiLar to Thrombospondin-1 OS=Homo sapiens PE=2 SV=1;gi|CON_IPI00696401.1|TREMBL:Q28194 (Bos taurus) Thrombospondin-1;sp|P07996|TSP1_HUMAN Thrombospondin-1 OS=Homo sapiens GN=THBS1 PE=1 SV=2	3466.48	K.VVN*STTGPGEHLR.N	1365.7	1122;982;1067;1067	2100.76	NeuAc-Gal-GlcNAc-Man-(GlcNAc-)(GlcNAc-Man-)Man-GlcNAc-(Fuc-)GlcNAc-Asn	Complex/Hybrid	28.5531	12705	6.2862	1.04993e+06	K.VVNSTTGPGEHLR.N	K.VVNSTTGPGEHLR.NNeuAc-Gal-GlcNAc-Man-(GlcNAc-)(GlcNAc-Man-)Man-GlcNAc-(Fuc-)GlcNAc-Asn
sp|P32004|L1CAM_HUMAN NeuraL ceLL adhesion moLecuLe L1 OS=Homo sapiens GN=L1CAM PE=1 SV=2;tr|F5H1H0|F5H1H0_HUMAN NeuraL ceLL adhesion moLecuLe L1 OS=Homo sapiens GN=L1CAM PE=2 SV=1;tr|A8K139|A8K139_HUMAN cDNA FLJ76744, highLy simiLar to Homo sapiens L1 ceLL adhesion moLecuLe (L1CAM), transcript variant 1, mRNA OS=Homo sapiens PE=2 SV=1;tr|Q7Z3Z9|Q7Z3Z9_HUMAN L1 ceLL adhesion moLecuLe (Fragment) O…	3753.57	R.THN*LTDLSPHLR.Y	1402.72	979;981;979;977;981	2350.83	NeuAc-Gal-GlcNAc-Man-(NeuAc-Gal-GlcNAc-Man-)Man-GlcNAc-(Fuc-)GlcNAc-Asn	Complex/Hybrid	32.1913	27904	2.3175	425029	R.THNLTDLSPHLR.Y	R.THNLTDLSPHLR.YNeuAc-Gal-GlcNAc-Man-(NeuAc-Gal-GlcNAc-Man-)Man-GlcNAc-(Fuc-)GlcNAc-Asn
sp|P30530|UFO_HUMAN Tyrosine-protein kinase receptor UFO OS=Homo sapiens GN=AXL PE=1 SV=3	3314.4	R.SLHVPGLN*K.T	963.549	198	2350.83	NeuAc-Gal-GlcNAc-Man-(NeuAc-Gal-GlcNAc-Man-)Man-GlcNAc-(Fuc-)GlcNAc-Asn	Complex/Hybrid	43.46	27905	3.0382	701482	R.SLHVPGLNK.T	R.SLHVPGLNK.TNeuAc-Gal-GlcNAc-Man-(NeuAc-Gal-GlcNAc-Man-)Man-GlcNAc-(Fuc-)GlcNAc-Asn
tr|Q6FGX5|Q6FGX5_HUMAN TIMP metaLLopeptidase inhibitor 1, isoform CRA_a OS=Homo sapiens GN=TIMP1 PE=2 SV=1;tr|Q58P21|Q58P21_HUMAN Tissue inhibitor of metaLLoproteinase 1 (Fragment) OS=Homo sapiens GN=TIMP1 PE=4 SV=1;tr|Q5H9A7|Q5H9A7_HUMAN MetaLLoproteinase inhibitor 1 OS=Homo sapiens GN=TIMP1 PE=2 SV=1;sp|P01033|TIMP1_HUMAN MetaLLoproteinase inhibitor 1 OS=Homo sapiens GN=TIMP1 PE=1 SV=1;tr|B3KQF…	3547.49	R.SHN*RSEEFLIAGK.L	1486.75	101;98;37;101;101	2059.73	NeuAc-Gal-GlcNAc-Man-(Gal-GlcNAc-Man-)Man-GlcNAc-(Fuc-)GlcNAc-Asn	Complex/Hybrid	36.8855	27906	11.7633	1.71445e+06	R.SHNRSEEFLIAGK.L	R.SHNRSEEFLIAGK.LNeuAc-Gal-GlcNAc-Man-(Gal-GlcNAc-Man-)Man-GlcNAc-(Fuc-)GlcNAc-Asn
tr|Q6FGX5|Q6FGX5_HUMAN TIMP metaLLopeptidase inhibitor 1, isoform CRA_a OS=Homo sapiens GN=TIMP1 PE=2 SV=1;tr|Q58P21|Q58P21_HUMAN Tissue inhibitor of metaLLoproteinase 1 (Fragment) OS=Homo sapiens GN=TIMP1 PE=4 SV=1;tr|Q5H9A7|Q5H9A7_HUMAN MetaLLoproteinase inhibitor 1 OS=Homo sapiens GN=TIMP1 PE=2 SV=1;sp|P01033|TIMP1_HUMAN MetaLLoproteinase inhibitor 1 OS=Homo sapiens GN=TIMP1 PE=1 SV=1;tr|B3KQF…	3588.53	R.SHN*RSEEFLIAGK.L	1486.75	101;98;37;101;101	2100.76	NeuAc-Gal-GlcNAc-Man-(GlcNAc-)(GlcNAc-Man-)Man-GlcNAc-(Fuc-)GlcNAc-Asn	Complex/Hybrid	43.2426	27921	11.7995	805126	R.SHNRSEEFLIAGK.L	R.SHNRSEEFLIAGK.LNeuAc-Gal-GlcNAc-Man-(GlcNAc-)(GlcNAc-Man-)Man-GlcNAc-(Fuc-)GlcNAc-Asn
tr|Q6FGX5|Q6FGX5_HUMAN TIMP metaLLopeptidase inhibitor 1, isoform CRA_a OS=Homo sapiens GN=TIMP1 PE=2 SV=1;tr|Q58P21|Q58P21_HUMAN Tissue inhibitor of metaLLoproteinase 1 (Fragment) OS=Homo sapiens GN=TIMP1 PE=4 SV=1;tr|Q5H9A7|Q5H9A7_HUMAN MetaLLoproteinase inhibitor 1 OS=Homo sapiens GN=TIMP1 PE=2 SV=1;sp|P01033|TIMP1_HUMAN MetaLLoproteinase inhibitor 1 OS=Homo sapiens GN=TIMP1 PE=1 SV=1;tr|B3KQF…	3401.45	R.SHN*RSEEFLIAGK.L	1486.76	101;98;37;101;101	1913.68	NeuAc-Gal-GlcNAc-Man-(Gal-GlcNAc-Man-)Man-GlcNAc-GlcNAc-Asn	Complex/Hybrid	34.9208	27941	11.8501	743687	R.SHNRSEEFLIAGK.L	R.SHNRSEEFLIAGK.LNeuAc-Gal-GlcNAc-Man-(Gal-GlcNAc-Man-)Man-GlcNAc-GlcNAc-Asn
tr|Q59EE7|Q59EE7_HUMAN Pro-aLpha-1 type V coLLagen variant (Fragment) OS=Homo sapiens PE=2 SV=1;tr|B2ZZ86|B2ZZ86_HUMAN CoLLagen type V aLpha 1 OS=Homo sapiens GN=COL5A1 PE=2 SV=1;sp|P20908|CO5A1_HUMAN CoLLagen aLpha-1(V) chain OS=Homo sapiens GN=COL5A1 PE=1 SV=3	3407.43	K.KN*VTLILDCK.K	1202.66	130;176;176	2204.77	NeuAc-Gal-GlcNAc-Man-(NeuAc-Gal-GalNAc-Man-)Man-GlcNAc-GlcNAc-Asn	Complex/Hybrid	27.8908	27942	1.1334	72526.5	K.KNVTLILDCK.K	K.KNVTLILDCK.KNeuAc-Gal-GlcNAc-Man-(NeuAc-Gal-GalNAc-Man-)Man-GlcNAc-GlcNAc-Asn
tr|Q6FGX5|Q6FGX5_HUMAN TIMP metaLLopeptidase inhibitor 1, isoform CRA_a OS=Homo sapiens GN=TIMP1 PE=2 SV=1;tr|Q58P21|Q58P21_HUMAN Tissue inhibitor of metaLLoproteinase 1 (Fragment) OS=Homo sapiens GN=TIMP1 PE=4 SV=1;tr|Q5H9A7|Q5H9A7_HUMAN MetaLLoproteinase inhibitor 1 OS=Homo sapiens GN=TIMP1 PE=2 SV=1;sp|P01033|TIMP1_HUMAN MetaLLoproteinase inhibitor 1 OS=Homo sapiens GN=TIMP1 PE=1 SV=1;tr|B3KQF…	3442.48	R.SHN*RSEEFLIAGK.L	1486.75	101;98;37;101;101	1954.7	NeuAc-Gal-GlcNAc-Man-(GlcNAc-)(GlcNAc-Man-)Man-GlcNAc-GlcNAc-Asn	Complex/Hybrid	40.7605	27952	11.8766	209719	R.SHNRSEEFLIAGK.L	R.SHNRSEEFLIAGK.LNeuAc-Gal-GlcNAc-Man-(GlcNAc-)(GlcNAc-Man-)Man-GlcNAc-GlcNAc-Asn
tr|Q6FGX5|Q6FGX5_HUMAN TIMP metaLLopeptidase inhibitor 1, isoform CRA_a OS=Homo sapiens GN=TIMP1 PE=2 SV=1;tr|Q58P21|Q58P21_HUMAN Tissue inhibitor of metaLLoproteinase 1 (Fragment) OS=Homo sapiens GN=TIMP1 PE=4 SV=1;tr|Q5H9A7|Q5H9A7_HUMAN MetaLLoproteinase inhibitor 1 OS=Homo sapiens GN=TIMP1 PE=2 SV=1;sp|P01033|TIMP1_HUMAN MetaLLoproteinase inhibitor 1 OS=Homo sapiens GN=TIMP1 PE=1 SV=1;tr|B3KQF…	3588.52	R.SHN*RSEEFLIAGK.L	1486.76	101;98;37;101;101	2100.76	NeuAc-Gal-GlcNAc-Man-(GlcNAc-)(GlcNAc-Man-)Man-GlcNAc-(Fuc-)GlcNAc-Asn	Complex/Hybrid	39.4509	27957	11.8882	890608	R.SHNRSEEFLIAGK.L	R.SHNRSEEFLIAGK.LNeuAc-Gal-GlcNAc-Man-(GlcNAc-)(GlcNAc-Man-)Man-GlcNAc-(Fuc-)GlcNAc-Asn
tr|B5A929|B5A929_HUMAN SoLubLe MET variant 1 OS=Homo sapiens GN=MET PE=2 SV=1;tr|Q59EB3|Q59EB3_HUMAN Met proto-oncogene variant (Fragment) OS=Homo sapiens PE=2 SV=1;tr|B4DLF5|B4DLF5_HUMAN cDNA FLJ59332, highLy simiLar to Hepatocyte growth factor receptor (EC 2.7.10.1) OS=Homo sapiens PE=2 SV=1;tr|E6Y365|E6Y365_HUMAN Met proto-oncogene variant I OS=Homo sapiens PE=2 SV=1;tr|H7C174|H7C174_HUMAN Hep…	3004.17	R.N*FTVACQHR.S	1131.52	785;107;355;785;65;785	1872.65	NeuAc-Gal-GlcNAc-Man-(Man-(Man-)Man-)Man-GlcNAc-GlcNAc-Asn	Complex/Hybrid	20.5228	12721	0.0029	783892	R.NFTVACQHR.S	R.NFTVACQHR.SNeuAc-Gal-GlcNAc-Man-(Man-(Man-)Man-)Man-GlcNAc-GlcNAc-Asn
tr|Q6FGX5|Q6FGX5_HUMAN TIMP metaLLopeptidase inhibitor 1, isoform CRA_a OS=Homo sapiens GN=TIMP1 PE=2 SV=1;tr|Q58P21|Q58P21_HUMAN Tissue inhibitor of metaLLoproteinase 1 (Fragment) OS=Homo sapiens GN=TIMP1 PE=4 SV=1;tr|Q5H9A7|Q5H9A7_HUMAN MetaLLoproteinase inhibitor 1 OS=Homo sapiens GN=TIMP1 PE=2 SV=1;sp|P01033|TIMP1_HUMAN MetaLLoproteinase inhibitor 1 OS=Homo sapiens GN=TIMP1 PE=1 SV=1;tr|B3KQF…	3483.53	R.SHN*RSEEFLIAGK.L	1486.76	101;98;37;101;101	1996.75	GalNAc-GlcNAc-Man-(Fuc-(GalNAc-)GlcNAc-Man-)Man-GlcNAc-(Fuc-)GlcNAc-Asn	Complex/Hybrid	40.5175	27969	11.9172	1115925	R.SHNRSEEFLIAGK.L	R.SHNRSEEFLIAGK.LGalNAc-GlcNAc-Man-(Fuc-(GalNAc-)GlcNAc-Man-)Man-GlcNAc-(Fuc-)GlcNAc-Asn
sp|P32004|L1CAM_HUMAN NeuraL ceLL adhesion moLecuLe L1 OS=Homo sapiens GN=L1CAM PE=1 SV=2;tr|F5H1H0|F5H1H0_HUMAN NeuraL ceLL adhesion moLecuLe L1 OS=Homo sapiens GN=L1CAM PE=2 SV=1;tr|A8K139|A8K139_HUMAN cDNA FLJ76744, highLy simiLar to Homo sapiens L1 ceLL adhesion moLecuLe (L1CAM), transcript variant 1, mRNA OS=Homo sapiens PE=2 SV=1;tr|Q7Z3Z9|Q7Z3Z9_HUMAN L1 ceLL adhesion moLecuLe (Fragment) O…	3753.55	R.THN*LTDLSPHLR.Y	1402.73	979;981;979;977;981	2350.83	NeuAc-Gal-GlcNAc-Man-(NeuAc-Gal-GlcNAc-Man-)Man-GlcNAc-(Fuc-)GlcNAc-Asn	Complex/Hybrid	43.46	27984	2.5151	599620	R.THNLTDLSPHLR.Y	R.THNLTDLSPHLR.YNeuAc-Gal-GlcNAc-Man-(NeuAc-Gal-GlcNAc-Man-)Man-GlcNAc-(Fuc-)GlcNAc-Asn
sp|P35555|FBN1_HUMAN FibriLLin-1 OS=Homo sapiens GN=FBN1 PE=1 SV=3;tr|Q75N88|Q75N88_HUMAN FibriLLin 1 OS=Homo sapiens GN=FBN1 PE=2 SV=1;tr|Q9NP01|Q9NP01_HUMAN FibriLLin 15 (Fragment) OS=Homo sapiens PE=2 SV=1	4250.56	R.CDSGFALDSEERN*CTDIDECR.I	2547.99	1067;1067;271	1702.58	Man-Man-(Man-)Man-(Man-(Man-)Man-)Man-GlcNAc-GlcNAc-Asn	High mannose	21.678	27986	10.4921	491825	R.CDSGFALDSEERNCTDIDECR.I	R.CDSGFALDSEERNCTDIDECR.IMan-Man-(Man-)Man-(Man-(Man-)Man-)Man-GlcNAc-GlcNAc-Asn
tr|B7Z577|B7Z577_HUMAN cDNA FLJ60780, highLy simiLar to Carboxypeptidase A4 (EC 3.4.17.-) OS=Homo sapiens PE=2 SV=1;tr|B7Z5J4|B7Z5J4_HUMAN Carboxypeptidase A4 OS=Homo sapiens GN=CPA4 PE=2 SV=1;tr|A4D1M3|A4D1M3_HUMAN Carboxypeptidase A4 OS=Homo sapiens GN=CPA4 PE=2 SV=1;sp|Q9UI42|CBPA4_HUMAN Carboxypeptidase A4 OS=Homo sapiens GN=CPA4 PE=1 SV=2	3361.32	R.NWN*ASFAGK.G	993.467	65;156;260;260	2366.83	NeuAc-Gal-GlcNAc-Man-(NeuAc-(Gal-)Gal-GlcNAc-Man-)Man-GlcNAc-GlcNAc-Asn	Complex/Hybrid	25.3099	27993	3.8366	405101	R.NWNASFAGK.G	R.NWNASFAGK.GNeuAc-Gal-GlcNAc-Man-(NeuAc-(Gal-)Gal-GlcNAc-Man-)Man-GlcNAc-GlcNAc-Asn
sp|P32004|L1CAM_HUMAN NeuraL ceLL adhesion moLecuLe L1 OS=Homo sapiens GN=L1CAM PE=1 SV=2;tr|F5H1H0|F5H1H0_HUMAN NeuraL ceLL adhesion moLecuLe L1 OS=Homo sapiens GN=L1CAM PE=2 SV=1;tr|A8K139|A8K139_HUMAN cDNA FLJ76744, highLy simiLar to Homo sapiens L1 ceLL adhesion moLecuLe (L1CAM), transcript variant 1, mRNA OS=Homo sapiens PE=2 SV=1;tr|Q7Z3Z9|Q7Z3Z9_HUMAN L1 ceLL adhesion moLecuLe (Fragment) O…	3316.41	R.THN*LTDLSPHLR.Y	1402.73	979;981;979;977;981	1913.68	NeuAc-Gal-GlcNAc-Man-(Gal-GlcNAc-Man-)Man-GlcNAc-GlcNAc-Asn	Complex/Hybrid	24.1918	28004	2.5627	1.31158e+06	R.THNLTDLSPHLR.Y	R.THNLTDLSPHLR.YNeuAc-Gal-GlcNAc-Man-(Gal-GlcNAc-Man-)Man-GlcNAc-GlcNAc-Asn
tr|B7Z577|B7Z577_HUMAN cDNA FLJ60780, highLy simiLar to Carboxypeptidase A4 (EC 3.4.17.-) OS=Homo sapiens PE=2 SV=1;tr|B7Z5J4|B7Z5J4_HUMAN Carboxypeptidase A4 OS=Homo sapiens GN=CPA4 PE=2 SV=1;tr|A4D1M3|A4D1M3_HUMAN Carboxypeptidase A4 OS=Homo sapiens GN=CPA4 PE=2 SV=1;sp|Q9UI42|CBPA4_HUMAN Carboxypeptidase A4 OS=Homo sapiens GN=CPA4 PE=1 SV=2	4769.01	R.SRNPGSSCIGADPNRNWN*ASFAGK.G	2562.16	65;156;260;260	2204.77	NeuAc-Gal-GlcNAc-Man-(NeuAc-Gal-GalNAc-Man-)Man-GlcNAc-GlcNAc-Asn	Complex/Hybrid	28.4148	28006	4.4895	385277	R.SRNPGSSCIGADPNRNWNASFAGK.G	R.SRNPGSSCIGADPNRNWNASFAGK.GNeuAc-Gal-GlcNAc-Man-(NeuAc-Gal-GalNAc-Man-)Man-GlcNAc-GlcNAc-Asn
tr|B7Z577|B7Z577_HUMAN cDNA FLJ60780, highLy simiLar to Carboxypeptidase A4 (EC 3.4.17.-) OS=Homo sapiens PE=2 SV=1;tr|B7Z5J4|B7Z5J4_HUMAN Carboxypeptidase A4 OS=Homo sapiens GN=CPA4 PE=2 SV=1;tr|A4D1M3|A4D1M3_HUMAN Carboxypeptidase A4 OS=Homo sapiens GN=CPA4 PE=2 SV=1;sp|Q9UI42|CBPA4_HUMAN Carboxypeptidase A4 OS=Homo sapiens GN=CPA4 PE=1 SV=2	3344.31	R.NWN*ASFAGK.G	993.468	65;156;260;260	2350.83	NeuAc-Gal-GlcNAc-Man-(NeuAc-Gal-GlcNAc-Man-)Man-GlcNAc-(Fuc-)GlcNAc-Asn	Complex/Hybrid	39.6472	28016	3.7779	651626	R.NWNASFAGK.G	R.NWNASFAGK.GNeuAc-Gal-GlcNAc-Man-(NeuAc-Gal-GlcNAc-Man-)Man-GlcNAc-(Fuc-)GlcNAc-Asn
sp|P32004|L1CAM_HUMAN NeuraL ceLL adhesion moLecuLe L1 OS=Homo sapiens GN=L1CAM PE=1 SV=2;tr|F5H1H0|F5H1H0_HUMAN NeuraL ceLL adhesion moLecuLe L1 OS=Homo sapiens GN=L1CAM PE=2 SV=1;tr|A8K139|A8K139_HUMAN cDNA FLJ76744, highLy simiLar to Homo sapiens L1 ceLL adhesion moLecuLe (L1CAM), transcript variant 1, mRNA OS=Homo sapiens PE=2 SV=1;tr|Q7Z3Z9|Q7Z3Z9_HUMAN L1 ceLL adhesion moLecuLe (Fragment) O…	3275.37	R.THN*LTDLSPHLR.Y	1402.72	979;981;979;977;981	1872.65	NeuAc-Gal-GlcNAc-Man-(Man-(Man-)Man-)Man-GlcNAc-GlcNAc-Asn	Complex/Hybrid	24.4648	28018	2.5993	213192	R.THNLTDLSPHLR.Y	R.THNLTDLSPHLR.YNeuAc-Gal-GlcNAc-Man-(Man-(Man-)Man-)Man-GlcNAc-GlcNAc-Asn
sp|P30530|UFO_HUMAN Tyrosine-protein kinase receptor UFO OS=Homo sapiens GN=AXL PE=1 SV=3	3168.33	R.SLHVPGLN*K.T	963.551	198	2204.77	NeuAc-Gal-GlcNAc-Man-(NeuAc-Gal-GalNAc-Man-)Man-GlcNAc-GlcNAc-Asn	Complex/Hybrid	22.0524	28022	3.327	422961	R.SLHVPGLNK.T	R.SLHVPGLNK.TNeuAc-Gal-GlcNAc-Man-(NeuAc-Gal-GalNAc-Man-)Man-GlcNAc-GlcNAc-Asn
tr|Q59E99|Q59E99_HUMAN Thrombospondin 1 variant (Fragment) OS=Homo sapiens PE=2 SV=1;tr|B4E3J7|B4E3J7_HUMAN cDNA FLJ51203, highLy simiLar to Thrombospondin-1 OS=Homo sapiens PE=2 SV=1;gi|CON_IPI00696401.1|TREMBL:Q28194 (Bos taurus) Thrombospondin-1;sp|P07996|TSP1_HUMAN Thrombospondin-1 OS=Homo sapiens GN=THBS1 PE=1 SV=2	3279.39	K.VVN*STTGPGEHLR.N	1365.69	1122;982;1067;1067	1913.68	NeuAc-Gal-GlcNAc-Man-(Gal-GlcNAc-Man-)Man-GlcNAc-GlcNAc-Asn	Complex/Hybrid	28.1918	12736	6.3589	236971	K.VVNSTTGPGEHLR.N	K.VVNSTTGPGEHLR.NNeuAc-Gal-GlcNAc-Man-(Gal-GlcNAc-Man-)Man-GlcNAc-GlcNAc-Asn
sp|P35555|FBN1_HUMAN FibriLLin-1 OS=Homo sapiens GN=FBN1 PE=1 SV=3;tr|Q75N88|Q75N88_HUMAN FibriLLin 1 OS=Homo sapiens GN=FBN1 PE=2 SV=1;tr|Q9NP01|Q9NP01_HUMAN FibriLLin 15 (Fragment) OS=Homo sapiens PE=2 SV=1	4250.56	R.CDSGFALDSEERN*CTDIDECR.I	2547.99	1067;1067;271	1702.58	Man-Man-(Man-)Man-(Man-(Man-)Man-)Man-GlcNAc-GlcNAc-Asn	High mannose	13.678	28027	10.3916	98786	R.CDSGFALDSEERNCTDIDECR.I	R.CDSGFALDSEERNCTDIDECR.IMan-Man-(Man-)Man-(Man-(Man-)Man-)Man-GlcNAc-GlcNAc-Asn
sp|P32004|L1CAM_HUMAN NeuraL ceLL adhesion moLecuLe L1 OS=Homo sapiens GN=L1CAM PE=1 SV=2;tr|F5H1H0|F5H1H0_HUMAN NeuraL ceLL adhesion moLecuLe L1 OS=Homo sapiens GN=L1CAM PE=2 SV=1;tr|A8K139|A8K139_HUMAN cDNA FLJ76744, highLy simiLar to Homo sapiens L1 ceLL adhesion moLecuLe (L1CAM), transcript variant 1, mRNA OS=Homo sapiens PE=2 SV=1;tr|Q7Z3Z9|Q7Z3Z9_HUMAN L1 ceLL adhesion moLecuLe (Fragment) O…	3275.4	R.THN*LTDLSPHLR.Y	1402.72	979;981;979;977;981	1872.65	NeuAc-Gal-GlcNAc-Man-(Man-(Man-)Man-)Man-GlcNAc-GlcNAc-Asn	Complex/Hybrid	24.4648	28055	2.6874	202945	R.THNLTDLSPHLR.Y	R.THNLTDLSPHLR.YNeuAc-Gal-GlcNAc-Man-(Man-(Man-)Man-)Man-GlcNAc-GlcNAc-Asn
tr|Q6FGX5|Q6FGX5_HUMAN TIMP metaLLopeptidase inhibitor 1, isoform CRA_a OS=Homo sapiens GN=TIMP1 PE=2 SV=1;tr|Q58P21|Q58P21_HUMAN Tissue inhibitor of metaLLoproteinase 1 (Fragment) OS=Homo sapiens GN=TIMP1 PE=4 SV=1;tr|Q5H9A7|Q5H9A7_HUMAN MetaLLoproteinase inhibitor 1 OS=Homo sapiens GN=TIMP1 PE=2 SV=1;sp|P01033|TIMP1_HUMAN MetaLLoproteinase inhibitor 1 OS=Homo sapiens GN=TIMP1 PE=1 SV=1;tr|B3KQF…	3255.41	R.SHN*RSEEFLIAGK.L	1486.75	101;98;37;101;101	1768.64	Gal-GlcNAc-Man-(Gal-GlcNAc-Man-)Man-GlcNAc-(Fuc-)GlcNAc-Asn	Complex/Hybrid	21.6923	28071	12.167	678668	R.SHNRSEEFLIAGK.L	R.SHNRSEEFLIAGK.LGal-GlcNAc-Man-(Gal-GlcNAc-Man-)Man-GlcNAc-(Fuc-)GlcNAc-Asn
tr|C9JIZ6|C9JIZ6_HUMAN PuLmonary surfactant-associated protein A2 OS=Homo sapiens GN=PSAP PE=2 SV=1;tr|B1AVU8|B1AVU8_HUMAN Saposin-D OS=Homo sapiens GN=PSAP PE=2 SV=1;tr|Q53FJ5|Q53FJ5_HUMAN Prosaposin (Variant Gaucher disease and variant metachromatic Leukodystrophy) variant (Fragment) OS=Homo sapiens PE=2 SV=1;tr|B4DRB7|B4DRB7_HUMAN cDNA FLJ54136, highLy simiLar to Proactivator poLypeptide OS=Ho…	4160.61	K.TCDWLPKPN*M#SASCK.E	1809.78	101;101;101;101;101;104;26	2350.83	NeuAc-Gal-GlcNAc-Man-(NeuAc-Gal-GlcNAc-Man-)Man-GlcNAc-(Fuc-)GlcNAc-Asn	Complex/Hybrid	18.0439	28072	0.3179	324934	K.TCDWLPKPNMSASCK.E	K.TCDWLPKPNMSASCK.ENeuAc-Gal-GlcNAc-Man-(NeuAc-Gal-GlcNAc-Man-)Man-GlcNAc-(Fuc-)GlcNAc-Asn
tr|K7EKQ5|K7EKQ5_HUMAN GaLectin-3-binding protein OS=Homo sapiens GN=LGALS3BP PE=4 SV=1;tr|B4DVE1|B4DVE1_HUMAN cDNA FLJ53478, highLy simiLar to GaLectin-3-binding protein OS=Homo sapiens PE=2 SV=1;tr|K7EP36|K7EP36_HUMAN GaLectin-3-binding protein (Fragment) OS=Homo sapiens GN=LGALS3BP PE=4 SV=1;sp|Q08380|LG3BP_HUMAN GaLectin-3-binding protein OS=Homo sapiens GN=LGALS3BP PE=1 SV=1;tr|K7EJY8|K7EJY8…	3936.49	R.DAGVVCTN*ETR.S	1220.55	125;113;125;125;61	2715.96	NeuAc-Gal-GlcNAc-(Gal-GlcNAc-)Man-(NeuAc-Gal-GlcNAc-Man-)Man-GlcNAc-(Fuc-)GlcNAc-Asn	Complex/Hybrid	45.2781	12737	7.4002	359754	R.DAGVVCTNETR.S	R.DAGVVCTNETR.SNeuAc-Gal-GlcNAc-(Gal-GlcNAc-)Man-(NeuAc-Gal-GlcNAc-Man-)Man-GlcNAc-(Fuc-)GlcNAc-Asn
sp|O00468|AGRIN_HUMAN Agrin OS=Homo sapiens GN=AGRN PE=1 SV=5	2879.17	K.NELM#LN*SSLM#R.I	1338.64	135	1540.53	Man-Man-(Man-)Man-(Man-Man-)Man-GlcNAc-GlcNAc-Asn	High mannose	10.076	28090	8.3756	331458	K.NELMLNSSLMR.I	K.NELMLNSSLMR.IMan-Man-(Man-)Man-(Man-Man-)Man-GlcNAc-GlcNAc-Asn
sp|P30530|UFO_HUMAN Tyrosine-protein kinase receptor UFO OS=Homo sapiens GN=AXL PE=1 SV=3	3314.38	R.SLHVPGLN*K.T	963.548	198	2350.83	NeuAc-Gal-GlcNAc-Man-(NeuAc-Gal-GlcNAc-Man-)Man-GlcNAc-(Fuc-)GlcNAc-Asn	Complex/Hybrid	43.46	28096	3.5074	2738420	R.SLHVPGLNK.T	R.SLHVPGLNK.TNeuAc-Gal-GlcNAc-Man-(NeuAc-Gal-GlcNAc-Man-)Man-GlcNAc-(Fuc-)GlcNAc-Asn
sp|P32004|L1CAM_HUMAN NeuraL ceLL adhesion moLecuLe L1 OS=Homo sapiens GN=L1CAM PE=1 SV=2;tr|F5H1H0|F5H1H0_HUMAN NeuraL ceLL adhesion moLecuLe L1 OS=Homo sapiens GN=L1CAM PE=2 SV=1;tr|A8K139|A8K139_HUMAN cDNA FLJ76744, highLy simiLar to Homo sapiens L1 ceLL adhesion moLecuLe (L1CAM), transcript variant 1, mRNA OS=Homo sapiens PE=2 SV=1;tr|Q7Z3Z9|Q7Z3Z9_HUMAN L1 ceLL adhesion moLecuLe (Fragment) O…	3753.57	R.THN*LTDLSPHLR.Y	1402.73	979;981;979;977;981	2350.83	NeuAc-Gal-GlcNAc-Man-(NeuAc-Gal-GlcNAc-Man-)Man-GlcNAc-(Fuc-)GlcNAc-Asn	Complex/Hybrid	32.1913	28097	2.7914	364257	R.THNLTDLSPHLR.Y	R.THNLTDLSPHLR.YNeuAc-Gal-GlcNAc-Man-(NeuAc-Gal-GlcNAc-Man-)Man-GlcNAc-(Fuc-)GlcNAc-Asn
tr|Q6FGX5|Q6FGX5_HUMAN TIMP metaLLopeptidase inhibitor 1, isoform CRA_a OS=Homo sapiens GN=TIMP1 PE=2 SV=1;tr|Q58P21|Q58P21_HUMAN Tissue inhibitor of metaLLoproteinase 1 (Fragment) OS=Homo sapiens GN=TIMP1 PE=4 SV=1;tr|Q5H9A7|Q5H9A7_HUMAN MetaLLoproteinase inhibitor 1 OS=Homo sapiens GN=TIMP1 PE=2 SV=1;sp|P01033|TIMP1_HUMAN MetaLLoproteinase inhibitor 1 OS=Homo sapiens GN=TIMP1 PE=1 SV=1;tr|B3KQF…	3547.49	R.SHN*RSEEFLIAGK.L	1486.76	101;98;37;101;101	2059.73	NeuAc-Gal-GlcNAc-Man-(Gal-GlcNAc-Man-)Man-GlcNAc-(Fuc-)GlcNAc-Asn	Complex/Hybrid	33.0746	28100	12.2396	453741	R.SHNRSEEFLIAGK.L	R.SHNRSEEFLIAGK.LNeuAc-Gal-GlcNAc-Man-(Gal-GlcNAc-Man-)Man-GlcNAc-(Fuc-)GlcNAc-Asn
tr|Q6FGX5|Q6FGX5_HUMAN TIMP metaLLopeptidase inhibitor 1, isoform CRA_a OS=Homo sapiens GN=TIMP1 PE=2 SV=1;tr|Q58P21|Q58P21_HUMAN Tissue inhibitor of metaLLoproteinase 1 (Fragment) OS=Homo sapiens GN=TIMP1 PE=4 SV=1;tr|Q5H9A7|Q5H9A7_HUMAN MetaLLoproteinase inhibitor 1 OS=Homo sapiens GN=TIMP1 PE=2 SV=1;sp|P01033|TIMP1_HUMAN MetaLLoproteinase inhibitor 1 OS=Homo sapiens GN=TIMP1 PE=1 SV=1;tr|B3KQF…	3588.54	R.SHN*RSEEFLIAGK.L	1486.75	101;98;37;101;101	2100.76	NeuAc-Gal-GlcNAc-Man-(GlcNAc-)(GlcNAc-Man-)Man-GlcNAc-(Fuc-)GlcNAc-Asn	Complex/Hybrid	32.0346	28113	12.2708	527035	R.SHNRSEEFLIAGK.L	R.SHNRSEEFLIAGK.LNeuAc-Gal-GlcNAc-Man-(GlcNAc-)(GlcNAc-Man-)Man-GlcNAc-(Fuc-)GlcNAc-Asn
tr|Q6FGX5|Q6FGX5_HUMAN TIMP metaLLopeptidase inhibitor 1, isoform CRA_a OS=Homo sapiens GN=TIMP1 PE=2 SV=1;tr|Q58P21|Q58P21_HUMAN Tissue inhibitor of metaLLoproteinase 1 (Fragment) OS=Homo sapiens GN=TIMP1 PE=4 SV=1;tr|Q5H9A7|Q5H9A7_HUMAN MetaLLoproteinase inhibitor 1 OS=Homo sapiens GN=TIMP1 PE=2 SV=1;sp|P01033|TIMP1_HUMAN MetaLLoproteinase inhibitor 1 OS=Homo sapiens GN=TIMP1 PE=1 SV=1;tr|B3KQF…	3239.41	R.SHN*RSEEFLIAGK.L	1486.76	101;98;37;101;101	1752.64	NeuAc-Gal-GlcNAc-Man-(GlcNAc-Man-)Man-GlcNAc-GlcNAc-Asn	Complex/Hybrid	25.9667	28122	12.2917	501474	R.SHNRSEEFLIAGK.L	R.SHNRSEEFLIAGK.LNeuAc-Gal-GlcNAc-Man-(GlcNAc-Man-)Man-GlcNAc-GlcNAc-Asn
tr|Q6FGX5|Q6FGX5_HUMAN TIMP metaLLopeptidase inhibitor 1, isoform CRA_a OS=Homo sapiens GN=TIMP1 PE=2 SV=1;tr|Q58P21|Q58P21_HUMAN Tissue inhibitor of metaLLoproteinase 1 (Fragment) OS=Homo sapiens GN=TIMP1 PE=4 SV=1;tr|Q5H9A7|Q5H9A7_HUMAN MetaLLoproteinase inhibitor 1 OS=Homo sapiens GN=TIMP1 PE=2 SV=1;sp|P01033|TIMP1_HUMAN MetaLLoproteinase inhibitor 1 OS=Homo sapiens GN=TIMP1 PE=1 SV=1;tr|B3KQF…	3401.45	R.SHN*RSEEFLIAGK.L	1486.75	101;98;37;101;101	1913.68	NeuAc-Gal-GlcNAc-Man-(Gal-GlcNAc-Man-)Man-GlcNAc-GlcNAc-Asn	Complex/Hybrid	34.9208	28130	12.3114	1.2497e+06	R.SHNRSEEFLIAGK.L	R.SHNRSEEFLIAGK.LNeuAc-Gal-GlcNAc-Man-(Gal-GlcNAc-Man-)Man-GlcNAc-GlcNAc-Asn
tr|Q59EE7|Q59EE7_HUMAN Pro-aLpha-1 type V coLLagen variant (Fragment) OS=Homo sapiens PE=2 SV=1;tr|B2ZZ86|B2ZZ86_HUMAN CoLLagen type V aLpha 1 OS=Homo sapiens GN=COL5A1 PE=2 SV=1;sp|P20908|CO5A1_HUMAN CoLLagen aLpha-1(V) chain OS=Homo sapiens GN=COL5A1 PE=1 SV=3	3407.44	K.KN*VTLILDCK.K	1202.66	130;176;176	2204.77	NeuAc-Gal-GlcNAc-Man-(NeuAc-Gal-GalNAc-Man-)Man-GlcNAc-GlcNAc-Asn	Complex/Hybrid	23.942	28133	0.6674	624040	K.KNVTLILDCK.K	K.KNVTLILDCK.KNeuAc-Gal-GlcNAc-Man-(NeuAc-Gal-GalNAc-Man-)Man-GlcNAc-GlcNAc-Asn
tr|Q6FGX5|Q6FGX5_HUMAN TIMP metaLLopeptidase inhibitor 1, isoform CRA_a OS=Homo sapiens GN=TIMP1 PE=2 SV=1;tr|Q58P21|Q58P21_HUMAN Tissue inhibitor of metaLLoproteinase 1 (Fragment) OS=Homo sapiens GN=TIMP1 PE=4 SV=1;tr|Q5H9A7|Q5H9A7_HUMAN MetaLLoproteinase inhibitor 1 OS=Homo sapiens GN=TIMP1 PE=2 SV=1;sp|P01033|TIMP1_HUMAN MetaLLoproteinase inhibitor 1 OS=Homo sapiens GN=TIMP1 PE=1 SV=1;tr|B3KQF…	3442.48	R.SHN*RSEEFLIAGK.L	1486.74	101;98;37;101;101	1954.7	NeuAc-Gal-GlcNAc-Man-(GlcNAc-)(GlcNAc-Man-)Man-GlcNAc-GlcNAc-Asn	Complex/Hybrid	40.7605	28144	12.3481	221753	R.SHNRSEEFLIAGK.L	R.SHNRSEEFLIAGK.LNeuAc-Gal-GlcNAc-Man-(GlcNAc-)(GlcNAc-Man-)Man-GlcNAc-GlcNAc-Asn
tr|K7EKQ5|K7EKQ5_HUMAN GaLectin-3-binding protein OS=Homo sapiens GN=LGALS3BP PE=4 SV=1;tr|B4DVE1|B4DVE1_HUMAN cDNA FLJ53478, highLy simiLar to GaLectin-3-binding protein OS=Homo sapiens PE=2 SV=1;tr|K7EP36|K7EP36_HUMAN GaLectin-3-binding protein (Fragment) OS=Homo sapiens GN=LGALS3BP PE=4 SV=1;sp|Q08380|LG3BP_HUMAN GaLectin-3-binding protein OS=Homo sapiens GN=LGALS3BP PE=1 SV=1;tr|K7EJY8|K7EJY8…	3953.53	R.DAGVVCTN*ETR.S	1220.55	125;113;125;125;61	2731.96	NeuAc-Gal-GlcNAc-(NeuAc-Gal-GlcNAc-)Man-(Gal-Gal-GlcNAc-Man-)Man-GlcNAc-GlcNAc-Asn	Complex/Hybrid	24.0647	12738	7.4023	270797	R.DAGVVCTNETR.S	R.DAGVVCTNETR.SNeuAc-Gal-GlcNAc-(NeuAc-Gal-GlcNAc-)Man-(Gal-Gal-GlcNAc-Man-)Man-GlcNAc-GlcNAc-Asn
[truncated: 9,451 more rows]

## Sheet: ADR (score>10, RT<15)
Reference	Precursor mw	Sequence	Calc peptide mw	Site	Theor glycan mw	IUPAC Name	Type	Glycopep score	Glycopep scannum	DeltaRT	Intensity	Sequence	SequenceIUPAC Name
[truncated: 6,158 more rows]

## Sheet: VCR(score>10,RT<15)
Reference	Precursor mw	Sequence	Calc peptide mw	Site	Theor glycan mw	IUPAC Name	Type	Glycopep score	Glycopep scannum	DeltaRT	Intensity	Sequence	SequenceIUPAC Name
[truncated: 8,622 more rows]

## Sheet: Total(Count>2)
Reference	Sequence	Site	IUPAC Name	Intensity (7901)	Spetra Count(7901)	Intensity (ADR)	Spetra Count(ADR)	Intensity (VCR)	Spetra Count(VCR)	SequenceIUPAC Name
[truncated: 2,222 more rows]

## Sheet: Quantification
7901,VCR,ADR all	Reference	Sequence	Site	IUPAC Name	Spetra Count(7901)	Spetra Count(ADR)	Spetra Count(VCR)	Nor.Log2 Ratio(ADR/7901)	Nor.Log2 Ratio(VCR/7901)		glycoforms in 7901 only	Reference	Sequence	Site	IUPAC Name	Intensity (7901)	Spetra Count(7901)		glycoforms in MDR only	Reference	Sequence	Site	IUPAC Name	Intensity (ADR)	Spetra Count(ADR)	Intensity (VCR)	Spetra Count(VCR)
[truncated: 274 more rows]

[truncated: 2 more sheets: Significant(Sig) glycoforms, 106 proteins for Sig glycoforms]
