# Supplementary material for: Characterization of site-specific glycosylation of secreted proteins associated with multi-drug resistance of gastric cancer
Source: Oncotarget. 2016 Mar 23;7(18):25315–27. doi: 10.18632/oncotarget.8287 (PMC5041906; doi:10.18632/oncotarget.8287)
Supplement: Supplementary file 4 [file oncotarget-07-25315-s004.xlsx]

## Sheet: Sheet1
Up-regulated	1.Glycosites corresponding to significantly different glycoforms				2.Significantly different glycosites					3.The overlap of identified glycosites on glycosite and glycoform level
Down-regulated	Reference	Sequence			Proteins	Sequence window	Deamidation (N) Probabilities			Reference	Sequence
Only in 7901	tr|B4DWA8|B4DWA8_HUMAN cDNA FLJ53427, highLy simiLar to GaLectin-3-binding protein OS=Homo sapiens PE=2 SV=1	K.AAIPSALDTN*SSK.S			tr|B3KRK1|B3KRK1_HUMAN;sp|Q86SJ2|AMGO2_HUMAN	PVSFAKLNTLILRHNNITSISTGSFSTTPNL	HN(0.14)N(0.86)ITSISTGSFSTTPNLK			sp|P15328|FOLR1_HUMAN;tr|Q9NP04|Q9NP04_HUMAN	GPEDKLHEQCRPWRKNACCSTNTSQEAHKDV	N(1)ACCSTN(1)TSQEAHKDVSYLYR
Only in MDR	tr|B9EJB8|B9EJB8_HUMAN CoLLagen, type XII, aLpha 1 OS=Homo sapiens GN=COL12A1 PE=2 SV=1	K.EAGN*ITTDGYEILGK.L			sp|Q9H5V8|CDCP1_HUMAN	GILRLQFQVLVQHPQNESNKIYVVDLSNERA	LQFQVLVQHPQN(0.926)ESN(0.074)K			sp|P15328|FOLR1_HUMAN	HEQCRPWRKNACCSTNTSQEAHKDVSYLYRF	N(1)ACCSTN(1)TSQEAHKDVSYLYR
	sp|Q13214|SEM3B_HUMAN Semaphorin-3B OS=Homo sapiens GN=SEMA3B PE=2 SV=1	K.LLHAYN*R.T			tr|G3V2V8|G3V2V8_HUMAN;tr|B4DQV7|B4DQV7_HUMAN;tr|J3KMY5|J3KMY5_HUMAN;sp|P61916|NPC2_HUMAN;tr|H0YIZ1|H0YIZ1_HUMAN;tr|G3V3E8|G3V3E8_HUMAN;tr|E7EMS2|E7EMS2_HUMAN;tr|B4DV10|B4DV10_HUMAN;tr|G3V3D1|G3V3D1_HUMAN;tr|B2R4S5|B2R4S5_HUMAN	PTQPCQLSKGQSYSVNVTFTSNIQSKSSKAV	GQSYSVN(1)VTFTSNIQSK			tr|Q53FV4|Q53FV4_HUMAN;sp|P51884|LUM_HUMAN	VFSKLKQLKKLHINHNNLTESVGPLPKSLED	LHIN(0.864)HN(0.864)N(0.272)LTESVGPLPK
	sp|P11047|LAMC1_HUMAN Laminin subunit gamma-1 OS=Homo sapiens GN=LAMC1 PE=1 SV=3	R.KYEQAKN*ISQDLEK.Q			tr|Q5HY54|Q5HY54_HUMAN;tr|Q60FE6|Q60FE6_HUMAN;tr|Q60FE5|Q60FE5_HUMAN;sp|P21333|FLNA_HUMAN;tr|A6NDY9|A6NDY9_HUMAN;tr|Q8TES4|Q8TES4_HUMAN	TGGPHVKARVANPSGNLTETYVQDRGDGMYK	VANPSGN(1)LTETYVQDR			tr|Q53FV4|Q53FV4_HUMAN;sp|P51884|LUM_HUMAN	GRVFSKLKQLKKLHINHNNLTESVGPLPKSL	LHIN(0.959)HN(0.852)N(0.19)LTESVGPLPK
	sp|P20827|EFNA1_HUMAN Ephrin-A1 OS=Homo sapiens GN=EFNA1 PE=1 SV=2	R.HTVFWN*SSNPK.F			tr|Q7Z3Z9|Q7Z3Z9_HUMAN;tr|F5H1H0|F5H1H0_HUMAN;tr|A8K139|A8K139_HUMAN;sp|P32004|L1CAM_HUMAN;tr|F5H025|F5H025_HUMAN;tr|Q7Z2J9|Q7Z2J9_HUMAN	HSKRHIHKDHVVVPANTTSVILSGLRPYSSY	DHVVVPAN(1)TTSVILSGLRPYSSYHLEVQAFNGR			tr|D6W5P7|D6W5P7_HUMAN	REAVNDCDIRETCSGNSSQCAPNIHKMDGYS	ETCSGN(1)SSQCAPNIHK
	sp|P01024|CO3_HUMAN CompLement C3 OS=Homo sapiens GN=C3 PE=1 SV=2	K.TVLTPATNHM#GN*VTFTIPANR.E			sp|P17301|ITA2_HUMAN;tr|E9PB77|E9PB77_HUMAN;tr|E7EMF1|E7EMF1_HUMAN;tr|E7ESP4|E7ESP4_HUMAN;tr|D6RG08|D6RG08_HUMAN	ATCEKLNLQTSTSIPNVTEMKTNMSLGLILT	LNLQTSTSIPN(1)VTEMK			tr|B4DTY8|B4DTY8_HUMAN;sp|P56199|ITA1_HUMAN	FSSLNLTIRGGLRSENASLVLSSSNQKRELA	SEN(1)ASLVLSSSNQKR
	sp|Q13214|SEM3B_HUMAN Semaphorin-3B OS=Homo sapiens GN=SEMA3B PE=2 SV=1	K.LLHAYN*R.T			sp|Q16610|ECM1_HUMAN;tr|C8CHS3|C8CHS3_HUMAN	LIQLEREFQRCCRQGNNHTCTWKAWEDTLDK	QGN(1)N(1)HTCTWK			sp|P35555|FBN1_HUMAN	SLASWDVEKTAIFAFNISHVSNKVRILELLP	TAIFAFN(1)ISHVSNK
	tr|Q6FGX5|Q6FGX5_HUMAN TIMP metaLLopeptidase inhibitor 1, isoform CRA_a OS=Homo sapiens GN=TIMP1 PE=2 SV=1	K.FVGTPEVN*QTTLYQR.Y			sp|Q9UMR5|PPT2_HUMAN;tr|G8JLE1|G8JLE1_HUMAN;tr|B0S872|B0S872_HUMAN	VRCPMAGISHTAWHSNRTLYETCIEPWLS__	CPMAGISHTAWHSN(1)R			sp|P15328|FOLR1_HUMAN	CRTSYTCKSNWHKGWNWTSGFNKCAVGAACQ	SNWHKGWN(1)WTSGFNK
	sp|P32004|L1CAM_HUMAN NeuraL ceLL adhesion moLecuLe L1 OS=Homo sapiens GN=L1CAM PE=1 SV=2	R.GYN*VTYWR.E			tr|A5PKX5|A5PKX5_HUMAN;sp|Q16706|MA2A1_HUMAN	AENNEIISNIRDSVINLSESVEDGPKSSQSN	DSVIN(1)LSESVEDGPK			sp|P30530|UFO_HUMAN	VPGLNKTSSFSCEAHNAKGVTTSRTATITVL	SLHVPGLN(1)KTSSFSCEAHN(1)AK
	tr|B4DWA8|B4DWA8_HUMAN cDNA FLJ53427, highLy simiLar to GaLectin-3-binding protein OS=Homo sapiens PE=2 SV=1	K.AAIPSALDTN*SSK.S			tr|B2R7T2|B2R7T2_HUMAN;sp|P61812|TGFB2_HUMAN;tr|Q59EG9|Q59EG9_HUMAN	YPEPEEVPPEVISIYNSTRDLLQEKASRRAA	LTSPPEDYPEPEEVPPEVISIYN(1)STR			tr|B7Z577|B7Z577_HUMAN	SRNPGSSCIGADPNRNWNASFAGKGASDNPC	N(1)WN(1)ASFAGK
	tr|Q59E99|Q59E99_HUMAN Thrombospondin 1 variant (Fragment) OS=Homo sapiens PE=2 SV=1	K.VVN*STTGPGEHLR.N			tr|Q14769|Q14769_HUMAN;sp|P54802|ANAG_HUMAN;tr|Q59FD0|Q59FD0_HUMAN	PDAGAAWRLLLRSVYNCSGEACRGHNRSPLV	SVYN(1)CSGEACR			sp|Q13438|OS9_HUMAN	SKQHRLKRYHSQTYGNGSKCDLNGRPREAEV	YHSQTYGN(1)GSK
	tr|Q6FGX5|Q6FGX5_HUMAN TIMP metaLLopeptidase inhibitor 1, isoform CRA_a OS=Homo sapiens GN=TIMP1 PE=2 SV=1	R.SHN*RSEEFLIAGK.L			tr|Q5VVQ7|Q5VVQ7_HUMAN;tr|E7EQT9|E7EQT9_HUMAN;tr|B4DDY0|B4DDY0_HUMAN;sp|P20851|C4BPB_HUMAN	TTECRLGHCPDPVLVNGEFSSSGPVNVSDKI	LGHCPDPVLVN(1)GEFSSSGPVN(1)VSDK			tr|B7Z230|B7Z230_HUMAN	CPRTIQVSDFVRYHYNGTFLDGTLFDSSHNR	YHYN(1)GTFLDGTLFDSSHNR
	tr|H3BMA1|H3BMA1_HUMAN MesotheLin (Fragment) OS=Homo sapiens GN=MSLN PE=2 SV=2	R.KWN*VTSLETLK.A			tr|Q5VVQ7|Q5VVQ7_HUMAN;tr|E7EQT9|E7EQT9_HUMAN;tr|B4DDY0|B4DDY0_HUMAN;sp|P20851|C4BPB_HUMAN	DPVLVNGEFSSSGPVNVSDKITFMCNDHYIL	LGHCPDPVLVN(1)GEFSSSGPVN(1)VSDK
	tr|K7EKQ5|K7EKQ5_HUMAN GaLectin-3-binding protein OS=Homo sapiens GN=LGALS3BP PE=4 SV=1	R.DAGVVCTN*ETR.S			sp|P54289|CA2D1_HUMAN;tr|Q9UIU0|Q9UIU0_HUMAN;tr|Q9UDL7|Q9UDL7_HUMAN	QANVRNKKVLKDAVNNITAKGITDYKKGFSF	DAVN(0.156)N(0.844)ITAK
	sp|Q9H4F8|SMOC1_HUMAN SPARC-reLated moduLar caLcium-binding protein 1 OS=Homo sapiens GN=SMOC1 PE=1 SV=1	K.DSKLN*NTNIR.N			sp|P54289|CA2D1_HUMAN;tr|Q9UIU0|Q9UIU0_HUMAN;tr|Q9UDQ3|Q9UDQ3_HUMAN;tr|H0Y715|H0Y715_HUMAN	FIAPRDYCNDLKISDNNTEFLLNFNEFIDRK	ISDN(0.966)N(0.034)TEFLLNFNEFIDRK
	tr|Q9NPA9|Q9NPA9_HUMAN Rheumatoid arthritis reLated antigen RA-A47 (Fragment) OS=Homo sapiens GN=ra-a47 PE=2 SV=1	R.SLSN*STAR.N			tr|B4DGQ7|B4DGQ7_HUMAN;sp|P21860|ERBB3_HUMAN;tr|Q9NNX3|Q9NNX3_HUMAN;tr|O75810|O75810_HUMAN	SRFQTVDSSNIDGFVNCTKILGNLDFLITGL	FQTVDSSNIDGFVN(1)CTK
	tr|Q6FGX5|Q6FGX5_HUMAN TIMP metaLLopeptidase inhibitor 1, isoform CRA_a OS=Homo sapiens GN=TIMP1 PE=2 SV=1	R.SHN*RSEEFLIAGK.L			tr|C9JYN0|C9JYN0_HUMAN;tr|A4D0R2|A4D0R2_HUMAN;tr|A8K865|A8K865_HUMAN;tr|A4D0R1|A4D0R1_HUMAN;sp|Q16563|SYPL1_HUMAN	GQTEIQVNCPPAVTENKTVTATFGYPFRLNE	GQTEIQVNCPPAVTEN(1)K
	sp|Q92626|PXDN_HUMAN Peroxidasin homoLog OS=Homo sapiens GN=PXDN PE=1 SV=2	R.VNN*CSDMCFHQK.Y			sp|O14672|ADA10_HUMAN;tr|A0AV88|A0AV88_HUMAN	SGIRNISFMVKRIRINTTADEKDPTNPFRFP	IN(1)TTADEKDPTNPFRFPNIGVEK
	sp|P11047|LAMC1_HUMAN Laminin subunit gamma-1 OS=Homo sapiens GN=LAMC1 PE=1 SV=3	R.IASAVQKN*ATSTK.A			sp|P06213|INSR_HUMAN;tr|Q4JME4|Q4JME4_HUMAN;tr|Q4JME3|Q4JME3_HUMAN;tr|Q4JME5|Q4JME5_HUMAN	FALERGCRLRGLSPGNYSVRIRATSLAGNGS	GLSPGN(1)YSVR
	tr|E2D5S3|E2D5S3_HUMAN MHC cLass I antigen (Fragment) OS=Homo sapiens GN=HLA-C PE=3 SV=1	R.GYYN*QSEAGSHTIQR.M			sp|P17301|ITA2_HUMAN	FRHTKELNCRTASCSNVTCWLKDVHMKGEYF	TASCSN(1)VTCWLK
	sp|P32004|L1CAM_HUMAN NeuraL ceLL adhesion moLecuLe L1 OS=Homo sapiens GN=L1CAM PE=1 SV=2	R.THN*LTDLSPHLR.Y			sp|P25116|PAR1_HUMAN	LSARTRARRPESKATNATLDPRSFLLRNPND	ATN(1)ATLDPR
	tr|A8MWK3|A8MWK3_HUMAN Cadherin-2 OS=Homo sapiens GN=CDH2 PE=2 SV=1	K.RN*WTITR.L			sp|P54289|CA2D1_HUMAN;tr|Q9UIU0|Q9UIU0_HUMAN;tr|Q9UDQ3|Q9UDQ3_HUMAN;tr|B7Z658|B7Z658_HUMAN	FDNDSKSFSGVLDCGNCSRIFHGEKLMNTNL	SFSGVLDCGN(1)CSR
	tr|Q6FGX5|Q6FGX5_HUMAN TIMP metaLLopeptidase inhibitor 1, isoform CRA_a OS=Homo sapiens GN=TIMP1 PE=2 SV=1	R.SHN*RSEEFLIAGK.L			sp|Q02388|CO7A1_HUMAN	TARTTALEGPELTIQNTTAHSLLVAWRSVPG	TTALEGPELTIQN(1)TTAHSLLVAWR
	tr|H3BMA1|H3BMA1_HUMAN MesotheLin (Fragment) OS=Homo sapiens GN=MSLN PE=2 SV=2	R.KWN*VTSLETLK.A			sp|Q9NPF2|CHSTB_HUMAN	FHKRYGTKIIKRQRKNATQEALRKGDDVKFE	N(1)ATQEALR
	sp|P32004|L1CAM_HUMAN NeuraL ceLL adhesion moLecuLe L1 OS=Homo sapiens GN=L1CAM PE=1 SV=2	R.THN*LTDLSPHLR.Y			tr|A8K555|A8K555_HUMAN;sp|Q13641|TPBG_HUMAN	CECSEAARTVKCVNRNLTEVPTDLPAYVRNL	N(1)LTEVPTDLPAYVR
	tr|Q6FGX5|Q6FGX5_HUMAN TIMP metaLLopeptidase inhibitor 1, isoform CRA_a OS=Homo sapiens GN=TIMP1 PE=2 SV=1	R.SHN*RSEEFLIAGK.L			tr|B2R627|B2R627_HUMAN;tr|A8K6A5|A8K6A5_HUMAN;sp|P08648|ITA5_HUMAN	EPLSDPVGTCYLSTDNFTRILEYAPCRSDFS	TEKEPLSDPVGTCYLSTDN(1)FTR
	tr|E2D5S3|E2D5S3_HUMAN MHC cLass I antigen (Fragment) OS=Homo sapiens GN=HLA-C PE=3 SV=1	R.GYYN*QSEAGSHTIQR.M			tr|B4DNT6|B4DNT6_HUMAN;tr|Q5NKV8|Q5NKV8_HUMAN;sp|P05362|ICAM1_HUMAN;tr|B4DQW5|B4DQW5_HUMAN;tr|E7ESS4|E7ESS4_HUMAN;tr|B4DW82|B4DW82_HUMAN;tr|Q15463|Q15463_HUMAN	SCSATLEVAGQLIHKNQTRELRVLYGPRLDE	SFSCSATLEVAGQLIHKN(1)QTR
	tr|Q6FGX5|Q6FGX5_HUMAN TIMP metaLLopeptidase inhibitor 1, isoform CRA_a OS=Homo sapiens GN=TIMP1 PE=2 SV=1	R.SHN*RSEEFLIAGK.L			tr|C9JN98|C9JN98_HUMAN;tr|B4DMR3|B4DMR3_HUMAN;sp|P07093|GDN_HUMAN	KNKDIVTVANAVFVKNASEIEVPFVTRNKDV	N(1)ASEIEVPFVTR
	sp|Q13214|SEM3B_HUMAN Semaphorin-3B OS=Homo sapiens GN=SEMA3B PE=2 SV=1	K.LLHAYN*R.T			tr|G3V2V8|G3V2V8_HUMAN;tr|B4DQV7|B4DQV7_HUMAN;tr|J3KMY5|J3KMY5_HUMAN;sp|P61916|NPC2_HUMAN;tr|H0YIZ1|H0YIZ1_HUMAN;tr|G3V3E8|G3V3E8_HUMAN;tr|E7EMS2|E7EMS2_HUMAN;tr|B4DV10|B4DV10_HUMAN;tr|G3V3D1|G3V3D1_HUMAN;tr|Q53HV6|Q53HV6_HUMAN	QFKDCGSVDGVIKEVNVSPCPTQPCQLSKGQ	EVN(1)VSPCPTQPCQLSK
	tr|Q6FGX5|Q6FGX5_HUMAN TIMP metaLLopeptidase inhibitor 1, isoform CRA_a OS=Homo sapiens GN=TIMP1 PE=2 SV=1	R.SHN*RSEEFLIAGK.L			tr|H0YGE9|H0YGE9_HUMAN;tr|F5GXU0|F5GXU0_HUMAN;tr|F5H883|F5H883_HUMAN;tr|Q6I9U3|Q6I9U3_HUMAN;tr|Q53GY9|Q53GY9_HUMAN;tr|B2R6S2|B2R6S2_HUMAN;sp|P20645|MPRD_HUMAN	SDTYIYIFRVCREAGNHTSGAGLVQINKSNG	EAGN(1)HTSGAGLVQINK
	tr|Q53HQ8|Q53HQ8_HUMAN GranuLin variant (Fragment) OS=Homo sapiens PE=2 SV=1	K.DVECGEGHFCHDN*QTCCR.D			tr|Q59FV9|Q59FV9_HUMAN;sp|Q13308|PTK7_HUMAN;tr|H7C5L0|H7C5L0_HUMAN	NQMLISEDSRFEVFKNGTLRINSVEVYDGTW	FEVFKN(1)GTLR
	tr|B4DWA8|B4DWA8_HUMAN cDNA FLJ53427, highLy simiLar to GaLectin-3-binding protein OS=Homo sapiens PE=2 SV=1	R.TVIRPFYLTN*SSGVD.-			tr|Q5HY54|Q5HY54_HUMAN;tr|Q60FE6|Q60FE6_HUMAN;tr|Q60FE5|Q60FE5_HUMAN;sp|P21333|FLNA_HUMAN;tr|A6NDY9|A6NDY9_HUMAN;tr|F8WE98|F8WE98_HUMAN	LLGWIQNKLPQLPITNFSRDWQSGRALGALV	LPQLPITN(1)FSR
	tr|K7EKQ5|K7EKQ5_HUMAN GaLectin-3-binding protein OS=Homo sapiens GN=LGALS3BP PE=4 SV=1	R.DAGVVCTN*ETR.S			tr|Q5HY54|Q5HY54_HUMAN;tr|Q60FE6|Q60FE6_HUMAN;tr|Q60FE5|Q60FE5_HUMAN;sp|P21333|FLNA_HUMAN;tr|Q8TES4|Q8TES4_HUMAN;tr|E9PHF0|E9PHF0_HUMAN;tr|B4E2F9|B4E2F9_HUMAN;tr|Q96C61|Q96C61_HUMAN;tr|Q6NXF2|Q6NXF2_HUMAN;tr|B4DTD5|B4DTD5_HUMAN;tr|H0Y5C6|H0Y5C6_HUMAN	FVPKETGEHLVHVKKNGQHVASSPIPVVISQ	N(1)GQHVASSPIPVVISQSEIGDASRVR
	tr|Q96QJ4|Q96QJ4_HUMAN GLycoprotein hormones, aLpha poLypeptide OS=Homo sapiens GN=CGA PE=4 SV=1	K.KTM#LVQKN*VTSESTCCVAK.S			tr|Q6MZM7|Q6MZM7_HUMAN;tr|F8W7G7|F8W7G7_HUMAN;tr|B7ZLE5|B7ZLE5_HUMAN;sp|P02751|FINC_HUMAN	QQTTKLDAPTNLQFVNETDSTVLVRWTPPRA	LDAPTNLQFVN(1)ETDSTVLVR
	tr|B4DWA8|B4DWA8_HUMAN cDNA FLJ53427, highLy simiLar to GaLectin-3-binding protein OS=Homo sapiens PE=2 SV=1	K.GLN*LTEDTYKPR.I			sp|Q9NY97|B3GN2_HUMAN	RQAIRESWGQESNAGNQTVVRVFLLGQTPPE	ESWGQESN(0.053)AGN(0.947)QTVVR
	tr|Q96QJ4|Q96QJ4_HUMAN GLycoprotein hormones, aLpha poLypeptide OS=Homo sapiens GN=CGA PE=4 SV=1	K.TMLVQKN*VTSESTCCVAK.S			sp|Q7Z4H8|KDEL2_HUMAN	PVRYFYLQAVNSEGQNLTRSPAGETPFKVVV	YFYLQAVN(0.003)SEGQN(0.997)LTR
	tr|B4DTT5|B4DTT5_HUMAN FoLListatin-reLated protein 1 OS=Homo sapiens GN=FSTL1 PE=2 SV=1	K.GSN*YSEILDKYFK.N			sp|Q14517|FAT1_HUMAN	DQDVPVKRNFARIVVNVSDTNDHAPWFTASS	IVVN(1)VSDTNDHAPWFTASSYK
	tr|B4DWA8|B4DWA8_HUMAN cDNA FLJ53427, highLy simiLar to GaLectin-3-binding protein OS=Homo sapiens PE=2 SV=1	K.AAIPSALDTN*SSK.S			tr|Q1LZN2|Q1LZN2_HUMAN;tr|Q4G177|Q4G177_HUMAN;tr|F5H826|F5H826_HUMAN;sp|Q15155|NOMO1_HUMAN;sp|P69849|NOMO3_HUMAN;tr|J3KN36|J3KN36_HUMAN;sp|Q5JPE7|NOMO2_HUMAN	EFYQDGNGRENVGIYNLSKGVNRFCLSKPGV	ENVGIYN(1)LSK
	tr|B4DTT0|B4DTT0_HUMAN cDNA FLJ51090, highLy simiLar to N-acetyLgLucosamine-6-suLfatase (EC 3.1.6.14) OS=Homo sapiens PE=2 SV=1	R.GPGIKPN*QTSK.M			sp|P07942|LAMB1_HUMAN;tr|G3XAI2|G3XAI2_HUMAN;tr|Q8TAS6|Q8TAS6_HUMAN	RKCVCNYLGTVQEHCNGSDCQCDKATGQCLC	KCVCNYLGTVQEHCN(1)GSDCQCDK
	tr|F5H2L1|F5H2L1_HUMAN G-protein-coupLed receptor 126 (Fragment) OS=Homo sapiens GN=GPR126 PE=2 SV=1	K.KGFN*ASYIR.V			sp|P11047|LAMC1_HUMAN	APAKFLGKQVLSYGQNLSFSFRVDRRDTRLS	QVLSYGQN(1)LSFSFR
	tr|B4E089|B4E089_HUMAN cDNA FLJ55377, highLy simiLar to Angiopoietin-reLated protein 4 OS=Homo sapiens PE=2 SV=1	-.MAQPVDPAHN*VSR.L			sp|P11717|MPRI_HUMAN;tr|Q59EZ3|Q59EZ3_HUMAN	HTPLACEQATECSVRNGSSIVDLSPLIHRTG	N(1)GSSIVDLSPLIHR
	tr|Q6MZF4|Q6MZF4_HUMAN Putative uncharacterized protein DKFZp686F219 (Fragment) OS=Homo sapiens GN=DKFZp686K139 PE=2 SV=1	R.DQCIVDDITYNVN*DTFHK.R			sp|P30530|UFO_HUMAN	VPGLNKTSSFSCEAHNAKGVTTSRTATITVL	SLHVPGLN(1)KTSSFSCEAHN(1)AK
	tr|Q6FGX5|Q6FGX5_HUMAN TIMP metaLLopeptidase inhibitor 1, isoform CRA_a OS=Homo sapiens GN=TIMP1 PE=2 SV=1	K.FVGTPEVN*QTTLYQR.Y			sp|Q6ZRP7|QSOX2_HUMAN;tr|H0Y430|H0Y430_HUMAN	RELRTVRQTMIDFLQNHTEGSRPPACPRLDP	QTMIDFLQN(1)HTEGSRPPACPR
	tr|D6W5P7|D6W5P7_HUMAN ADAM metaLLopeptidase domain 22, isoform CRA_a OS=Homo sapiens GN=ADAM22 PE=2 SV=1	R.ETCSGN*SSQCAPNIHK.M			sp|Q969P0|IGSF8_HUMAN	GERRIGPGEPLELLCNVSGALPPAGRHAAYS	RIGPGEPLELLCN(1)VSGALPPAGR
	tr|Q96QJ4|Q96QJ4_HUMAN GLycoprotein hormones, aLpha poLypeptide OS=Homo sapiens GN=CGA PE=4 SV=1	K.TM#LVQKN*VTSESTCCVAK.S			tr|A0PJ49|A0PJ49_HUMAN;tr|Q6ZMD4|Q6ZMD4_HUMAN;sp|Q8N441|FGRL1_HUMAN	SGKYTCRVSNRAGAINATYKVDVIQRTRSKP	AGAIN(1)ATYK
	tr|Q53HQ8|Q53HQ8_HUMAN GranuLin variant (Fragment) OS=Homo sapiens PE=2 SV=1	K.DVECGEGHFCHDN*QTCCR.D			tr|B4DTY8|B4DTY8_HUMAN;sp|P56199|ITA1_HUMAN	FSSLNLTIRGGLRSENASLVLSSSNQKRELA	SEN(1)ASLVLSSSNQKR
	tr|B4DPY4|B4DPY4_HUMAN cDNA FLJ54272, highLy simiLar to CompLement decay-acceLerating factor OS=Homo sapiens PE=2 SV=1	K.GSQWSDIEEFCN*R.S			tr|F5GXJ9|F5GXJ9_HUMAN;tr|B3KNN9|B3KNN9_HUMAN;sp|Q13740|CD166_HUMAN;tr|Q6ZS95|Q6ZS95_HUMAN;tr|H7C543|H7C543_HUMAN	KPAIQWTITGSGSVINQTEESPYINGRYYSK	TIICHVEGFPKPAIQWTITGSGSVIN(1)QTEESPYIN(1)GR
	tr|Q96QJ4|Q96QJ4_HUMAN GLycoprotein hormones, aLpha poLypeptide OS=Homo sapiens GN=CGA PE=4 SV=1	K.N*VTSESTCCVAK.S			tr|F5GXJ9|F5GXJ9_HUMAN;tr|B3KNN9|B3KNN9_HUMAN;sp|Q13740|CD166_HUMAN;tr|Q6ZS95|Q6ZS95_HUMAN;tr|H7C543|H7C543_HUMAN	GSGSVINQTEESPYINGRYYSKIIISPEENV	TIICHVEGFPKPAIQWTITGSGSVIN(1)QTEESPYIN(1)GR
	sp|P11047|LAMC1_HUMAN Laminin subunit gamma-1 OS=Homo sapiens GN=LAMC1 PE=1 SV=3	R.TLAGEN*QTAFEIEELNR.K			tr|Q6AZW6|Q6AZW6_HUMAN;sp|Q99941|ATF6B_HUMAN	VSFRRDHLLLPAISHNKTSRPKMSLVMPAMA	DHLLLPAISHN(1)KTSRPK
	tr|B4DWA8|B4DWA8_HUMAN cDNA FLJ53427, highLy simiLar to GaLectin-3-binding protein OS=Homo sapiens PE=2 SV=1	K.AAIPSALDTN*SSK.S			tr|Q6MZM7|Q6MZM7_HUMAN;tr|F8W7G7|F8W7G7_HUMAN;tr|B7ZLE5|B7ZLE5_HUMAN;sp|P02751|FINC_HUMAN;tr|Q7Z391|Q7Z391_HUMAN;tr|Q6MZF4|Q6MZF4_HUMAN	VNDTFHKRHEEGHMLNCTCFGQGRGRWKCDP	RHEEGHMLN(1)CTCFGQGR
	sp|Q02388|CO7A1_HUMAN CoLLagen aLpha-1(VII) chain OS=Homo sapiens GN=COL7A1 PE=1 SV=2	R.LQILN*ASSDVLR.I			tr|Q96GW1|Q96GW1_HUMAN;tr|Q59FC6|Q59FC6_HUMAN;tr|Q5CAQ5|Q5CAQ5_HUMAN;sp|P14625|ENPL_HUMAN	AFLVADKVIVTSKHNNDTQHIWESDSNEFSV	HN(0.151)N(0.849)DTQHIWESDSNEFSVIADPR
	tr|K7ERZ6|K7ERZ6_HUMAN GaLectin-3-binding protein OS=Homo sapiens GN=LGALS3BP PE=4 SV=1	R.ALGFEN*ATQALGR.A			sp|P35555|FBN1_HUMAN	KVRILELLPALTTLTNHNRYLIESGNEDGFF	ILELLPALTTLTN(0.858)HN(0.142)R
	sp|Q03405|UPAR_HUMAN Urokinase pLasminogen activator surface receptor OS=Homo sapiens GN=PLAUR PE=1 SV=1	K.SCTHSEKTN*R.T			sp|Q01638|ILRL1_HUMAN;tr|B4E0I3|B4E0I3_HUMAN;tr|E9PC41|E9PC41_HUMAN	TEDAGDYTCKFIHNENGANYSVTATRSFTVK	FIHN(0.032)EN(0.968)GAN(1)YSVTATR
	tr|Q54A51|Q54A51_HUMAN Basigin (Ok bLood group), isoform CRA_a OS=Homo sapiens GN=hEMMPRIN PE=2 SV=1	K.ITDSEDKALMN*GSESR.F			tr|B7Z590|B7Z590_HUMAN;sp|P55290|CAD13_HUMAN;tr|B7Z9B1|B7Z9B1_HUMAN;tr|B7Z236|B7Z236_HUMAN;tr|B7Z3H7|B7Z3H7_HUMAN;tr|B7Z985|B7Z985_HUMAN	SVYKDPAGWLNINPINGTVDTTAVLDRESPF	YSVYKDPAGWLNIN(0.001)PIN(0.999)GTVDTTAVLDR
	tr|B4E089|B4E089_HUMAN cDNA FLJ55377, highLy simiLar to Angiopoietin-reLated protein 4 OS=Homo sapiens PE=2 SV=1	-.MAQPVDPAHN*VSR.L			tr|B4E0H8|B4E0H8_HUMAN;sp|P26006|ITA3_HUMAN	ATLFLRTSIPTINMENKTTWFSVDIDSELVE	TSIPTIN(0.001)MEN(0.999)K
	tr|Q59EE7|Q59EE7_HUMAN Pro-aLpha-1 type V coLLagen variant (Fragment) OS=Homo sapiens PE=2 SV=1	K.N*VTLILDCK.K			tr|C9JN98|C9JN98_HUMAN;tr|B4DMR3|B4DMR3_HUMAN;sp|P07093|GDN_HUMAN	EDPASACDSINAWVKNETRDMIDNLLSPDLI	NVNFEDPASACDSINAWVKN(1)ETR
	tr|B3KWK7|B3KWK7_HUMAN InsuLin-Like growth factor binding protein 3, isoform CRA_b OS=Homo sapiens GN=IGFBP3 PE=2 SV=1	R.GLCVN*ASAVSR.L			tr|H0YLU3|H0YLU3_HUMAN;tr|B4DRE0|B4DRE0_HUMAN;tr|H0YKH9|H0YKH9_HUMAN;tr|B7ZA35|B7ZA35_HUMAN;tr|B4DEU9|B4DEU9_HUMAN;tr|B4DIK4|B4DIK4_HUMAN;tr|H0YLB9|H0YLB9_HUMAN;sp|P49641|MA2A2_HUMAN	RKGFDCGLEAKNLGFNCTTSQGKVALGSLFH	NLGFN(1)CTTSQGK
	tr|B4DWA8|B4DWA8_HUMAN cDNA FLJ53427, highLy simiLar to GaLectin-3-binding protein OS=Homo sapiens PE=2 SV=1	K.AAIPSALDTN*SSK.S			tr|B4DGQ7|B4DGQ7_HUMAN;sp|P21860|ERBB3_HUMAN	SLYNRGFSLLIMKNLNVTSLGFRSLKEISAG	NLN(1)VTSLGFR
	sp|O95633|FSTL3_HUMAN FoLListatin-reLated protein 3 OS=Homo sapiens GN=FSTL3 PE=1 SV=1	R.AECCASGN*IDTAWSN*LTHPGNK.I			sp|P01137|TGFB1_HUMAN	YDKFKQSTHSIYMFFNTSELREAVPEPVLLS	QSTHSIYMFFN(1)TSELR
	tr|B4DWA8|B4DWA8_HUMAN cDNA FLJ53427, highLy simiLar to GaLectin-3-binding protein OS=Homo sapiens PE=2 SV=1	K.GLN*LTEDTYKPR.I			sp|P07686|HEXB_HUMAN	LLHLAPENFYISHSPNSTAGPSCTLLEEAFR	MTPNLLHLAPENFYISHSPN(1)STAGPSCTLLEEAFRR
	tr|Q54A51|Q54A51_HUMAN Basigin (Ok bLood group), isoform CRA_a OS=Homo sapiens GN=hEMMPRIN PE=2 SV=1	K.ILLTCSLN*DSATEVTGHR.W			sp|P15144|AMPN_HUMAN;tr|Q59E93|Q59E93_HUMAN;tr|B4DP96|B4DP96_HUMAN;tr|B4DPH5|B4DPH5_HUMAN;tr|B4DP01|B4DP01_HUMAN;tr|B4DV63|B4DV63_HUMAN	QGGEEEWDFAWEQFRNATLVNEADKLRAALA	N(1)ATLVNEADKLR
	tr|B4DWA8|B4DWA8_HUMAN cDNA FLJ53427, highLy simiLar to GaLectin-3-binding protein OS=Homo sapiens PE=2 SV=1	K.AAIPSALDTN*SSK.S			sp|P25116|PAR1_HUMAN	NPNDKYEPFWEDEEKNESGLTEYRLVSINKS	NPNDKYEPFWEDEEKN(1)ESGLTEYR
	tr|B4DTY8|B4DTY8_HUMAN cDNA FLJ61587, highLy simiLar to Integrin aLpha-1 (Fragment) OS=Homo sapiens PE=2 SV=1	K.DSCESNHN*ITCK.V			sp|P48960|CD97_HUMAN;tr|B4DTS6|B4DTS6_HUMAN;tr|B3KUI0|B3KUI0_HUMAN;tr|B4E336|B4E336_HUMAN	SNTELTLMIQERGDKNVTMGQSSARMKLNWA	GDKN(1)VTMGQSSAR
	sp|Q13214|SEM3B_HUMAN Semaphorin-3B OS=Homo sapiens GN=SEMA3B PE=2 SV=1	K.LLHAYN*R.T			sp|Q01638|ILRL1_HUMAN;tr|E9PC41|E9PC41_HUMAN	QGKPSYTVDWYYSQTNKSIPTQERNRVFASG	QGKPSYTVDWYYSQTN(1)K
	sp|P02786|TFR1_HUMAN Transferrin receptor protein 1 OS=Homo sapiens GN=TFRC PE=1 SV=2	K.KDFEDLYTPVN*GSIVIVR.A			sp|Q9H5V8|CDCP1_HUMAN	PRGAEAFEIALPRESNITVLIKLGTPTLLAK	ESN(1)ITVLIK
	sp|P11047|LAMC1_HUMAN Laminin subunit gamma-1 OS=Homo sapiens GN=LAMC1 PE=1 SV=3	R.TLAGEN*QTAFEIEELNR.K			sp|Q9H5V8|CDCP1_HUMAN	VPGCFVCLESRTCSSNLTLTSGSKHKISFLC	TCSSN(1)LTLTSGSK
	sp|Q99523|SORT_HUMAN SortiLin OS=Homo sapiens GN=SORT1 PE=1 SV=3	R.HLYTTTGGETDFTN*VTSLR.G			sp|Q9UMF0|ICAM5_HUMAN;tr|Q8TAM9|Q8TAM9_HUMAN;tr|Q8N6I2|Q8N6I2_HUMAN	TVEYGPRFEEPSCPSNWTWVEGSGRLFSCEV	FEEPSCPSN(1)WTWVEGSGR
	tr|Q96QJ4|Q96QJ4_HUMAN GLycoprotein hormones, aLpha poLypeptide OS=Homo sapiens GN=CGA PE=4 SV=1	K.N*VTSESTCCVAK.S			tr|B2R627|B2R627_HUMAN;tr|A8K6A5|A8K6A5_HUMAN;sp|P08648|ITA5_HUMAN	SGDDTEDFVAGVPKGNLTYGYVTILNGSDIR	GN(1)LTYGYVTILN(1)GSDIR
	sp|P11047|LAMC1_HUMAN Laminin subunit gamma-1 OS=Homo sapiens GN=LAMC1 PE=1 SV=3	R.TLAGEN*QTAFEIEELNR.K			tr|B2R627|B2R627_HUMAN;tr|A8K6A5|A8K6A5_HUMAN;sp|P08648|ITA5_HUMAN	GVPKGNLTYGYVTILNGSDIRSLYNFSGEQM	GN(1)LTYGYVTILN(1)GSDIR
	tr|Q96QJ4|Q96QJ4_HUMAN GLycoprotein hormones, aLpha poLypeptide OS=Homo sapiens GN=CGA PE=4 SV=1	K.TM#LVQ*KN*VTSESTCCVAK.S			tr|B3KQQ3|B3KQQ3_HUMAN;sp|O60568|PLOD3_HUMAN;tr|H7C2S8|H7C2S8_HUMAN;tr|Q9UG85|Q9UG85_HUMAN	IFDNPVDWKEQYIHENYSRALEGEGIVEQPC	YDTEHLHPDLWQIFDNPVDWKEQYIHEN(1)YSR
	sp|P11047|LAMC1_HUMAN Laminin subunit gamma-1 OS=Homo sapiens GN=LAMC1 PE=1 SV=3	R.IASAVQKN*ATSTK.A			tr|B7Z938|B7Z938_HUMAN;tr|Q5D044|Q5D044_HUMAN;tr|H0UI49|H0UI49_HUMAN;sp|Q16363|LAMA4_HUMAN;tr|Q05CF9|Q05CF9_HUMAN;tr|E5RFQ2|E5RFQ2_HUMAN	NECLDGSGYCVHCQRNTTGEHCEKCLDGYIG	N(1)TTGEHCEK
	tr|B7Z577|B7Z577_HUMAN cDNA FLJ60780, highLy simiLar to Carboxypeptidase A4 (EC 3.4.17.-) OS=Homo sapiens PE=2 SV=1	R.SRNPGSSCIGADPNRNWN*ASFAGK.G			tr|E9PJT6|E9PJT6_HUMAN;tr|E9PLW1|E9PLW1_HUMAN;tr|E9PPE4|E9PPE4_HUMAN;tr|E9PLF2|E9PLF2_HUMAN;tr|E9PJL3|E9PJL3_HUMAN;tr|E9PSH9|E9PSH9_HUMAN;tr|E9PMZ1|E9PMZ1_HUMAN;tr|E9PR64|E9PR64_HUMAN;tr|B4DV87|B4DV87_HUMAN;tr|E9PS74|E9PS74_HUMAN;tr|B0AZP8|B0AZP8_HUMAN;tr|A8K2X6|A8K2X6_HUMAN;sp|Q8NBI5|S43A3_HUMAN	DYFKDLCGPDAGPIGNATGQADCKAQDERFS	DLCGPDAGPIGN(1)ATGQADCK
	sp|O95274|LYPD3_HUMAN Ly6/PLAUR domain-containing protein 3 OS=Homo sapiens GN=LYPD3 PE=1 SV=2	R.CNAKLN*LTSR.A			tr|F8WCD0|F8WCD0_HUMAN;sp|Q8NC42|RN149_HUMAN	GGCTFKDKVLVAARRNASAVVLYNEERYGNI	N(1)ASAVVLYNEER
	sp|Q13214|SEM3B_HUMAN Semaphorin-3B OS=Homo sapiens GN=SEMA3B PE=2 SV=1	K.LLHAYN*R.T			tr|L7RXH0|L7RXH0_HUMAN;tr|A5YM53|A5YM53_HUMAN;sp|P06756|ITAV_HUMAN;tr|B7ZLX0|B7ZLX0_HUMAN;tr|B4DYQ7|B4DYQ7_HUMAN	SASSRMFLLVGAPKANTTQPGIVEGGQVLKC	AN(1)TTQPGIVEGGQVLK
	tr|K7ERZ6|K7ERZ6_HUMAN GaLectin-3-binding protein OS=Homo sapiens GN=LGALS3BP PE=4 SV=1	R.ALGFEN*ATQALGR.A			tr|Q2V8D5|Q2V8D5_HUMAN;sp|Q9NZQ7|PD1L1_HUMAN	GKTTTTNSKREEKLFNVTSTLRINTTTNEIF	LFN(1)VTSTLR
	tr|B4DTT5|B4DTT5_HUMAN FoLListatin-reLated protein 1 OS=Homo sapiens GN=FSTL1 PE=2 SV=1	K.GSN*YSEILDKYFK.N			tr|Q59FV9|Q59FV9_HUMAN;sp|Q13308|PTK7_HUMAN	ILDPTKLGPRMHIFQNGSLVIHDVAPEDSGR	MHIFQN(1)GSLVIHDVAPEDSGR
	tr|Q6FGX5|Q6FGX5_HUMAN TIMP metaLLopeptidase inhibitor 1, isoform CRA_a OS=Homo sapiens GN=TIMP1 PE=2 SV=1	K.FVGTPEVN*QTTLYQR.Y			tr|Q59GD4|Q59GD4_HUMAN;sp|P25940|CO5A3_HUMAN	_ENFSLLITLRGQPANQSVLLSIYDERGARQ	GQPAN(1)QSVLLSIYDER
	sp|P10909|CLUS_HUMAN CLusterin OS=Homo sapiens GN=CLU PE=1 SV=1	R.LAN*LTQGEDQYYLR.V			tr|Q5JZH0|Q5JZH0_HUMAN;sp|P10619|PPGB_HUMAN;tr|Q59EV6|Q59EV6_HUMAN	LLRSGDKVRMDPPCTNTTAASTYLNNPYVRK	MDPPCTN(1)TTAASTYLNNPYVR
	tr|F8W7M9|F8W7M9_HUMAN FibuLin-1 OS=Homo sapiens GN=FBLN1 PE=2 SV=1	R.CATPHGDN*ASLEATFVKR.C			tr|Q5SRT3|Q5SRT3_HUMAN;tr|Q53FB0|Q53FB0_HUMAN;sp|O00299|CLIC1_HUMAN	SQRLFMVLWLKGVTFNVTTVDTKRRTETVQK	GVTFN(1)VTTVDTK
	tr|Q6FGX5|Q6FGX5_HUMAN TIMP metaLLopeptidase inhibitor 1, isoform CRA_a OS=Homo sapiens GN=TIMP1 PE=2 SV=1	K.FVGTPEVN*QTTLYQR.Y			tr|Q6MZM7|Q6MZM7_HUMAN;tr|H0Y7Z1|H0Y7Z1_HUMAN	VDITDSSIGLRWTPLNSSTIIGYRITVVAAG	WTPLN(1)SSTIIGYR
	tr|B4DWA8|B4DWA8_HUMAN cDNA FLJ53427, highLy simiLar to GaLectin-3-binding protein OS=Homo sapiens PE=2 SV=1	K.AAIPSALDTN*SSK.S			tr|Q6ZME7|Q6ZME7_HUMAN;tr|Q658U4|Q658U4_HUMAN;sp|Q96AY3|FKB10_HUMAN;tr|Q8NAG5|Q8NAG5_HUMAN;tr|B4DJJ5|B4DJJ5_HUMAN;tr|Q9H6J3|Q9H6J3_HUMAN;tr|H0Y827|H0Y827_HUMAN	CVRRAGAGDFMRYHYNGSLMDGTLFDSSYSR	YHYN(1)GSLMDGTLFDSSYSR
	sp|P11047|LAMC1_HUMAN Laminin subunit gamma-1 OS=Homo sapiens GN=LAMC1 PE=1 SV=3	R.TLAGEN*QTAFEIEELNR.K			sp|P15529|MCP_HUMAN	YFYIPPLATHTICDRNHTWLPVSDDACYRET	KGYFYIPPLATHTICDRN(1)HTWLPVSDDACYR
	tr|B4DWA8|B4DWA8_HUMAN cDNA FLJ53427, highLy simiLar to GaLectin-3-binding protein OS=Homo sapiens PE=2 SV=1	R.TVIRPFYLTN*SSGVD.-			tr|B2RBR3|B2RBR3_HUMAN	VYKGCFDGNVTLTAANVTVSLPVRGCVQDEF	GCFDGN(1)VTLTAAN(1)VTVSLPVR
	sp|P35555|FBN1_HUMAN FibriLLin-1 OS=Homo sapiens GN=FBN1 PE=1 SV=3	K.TAIFAFN*ISHVSNK.V			sp|Q9H5V8|CDCP1_HUMAN	VVPAHLRASVSFLNFNLSNCERKEERVEYYI	ASVSFLN(0.016)FN(0.959)LSN(0.024)CER
	tr|B4DWA8|B4DWA8_HUMAN cDNA FLJ53427, highLy simiLar to GaLectin-3-binding protein OS=Homo sapiens PE=2 SV=1	R.YKGLN*LTEDTYKPR.I			tr|C9J1V2|C9J1V2_HUMAN	VNGECGNFVRLIQPWNRTHLYVCGTGAYNPM	LIQPWN(1)R
	tr|Q6FGX5|Q6FGX5_HUMAN TIMP metaLLopeptidase inhibitor 1, isoform CRA_a OS=Homo sapiens GN=TIMP1 PE=2 SV=1	R.SHN*RSEEFLIAGK.L			sp|Q66K79|CBPZ_HUMAN	TCVDLQLRTCSDAAYNHTTFPNLLQHRSWEV	TCSDAAYN(1)HTTFPNLLQHR
	sp|Q13214|SEM3B_HUMAN Semaphorin-3B OS=Homo sapiens GN=SEMA3B PE=2 SV=1	K.LLHAYN*R.T			sp|Q14126|DSG2_HUMAN	SVEELSAAHTLVMKINATDADEPNTLNSKIS	IN(1)ATDADEPNTLNSK
	tr|B4DWA8|B4DWA8_HUMAN cDNA FLJ53427, highLy simiLar to GaLectin-3-binding protein OS=Homo sapiens PE=2 SV=1	K.AAIPSALDTN*SSK.S			sp|P05556|ITB1_HUMAN	STTPAKLRNPCTSEQNCTSPFSYKNVLSLTN	NPCTSEQN(1)CTSPFSYK
	sp|P11047|LAMC1_HUMAN Laminin subunit gamma-1 OS=Homo sapiens GN=LAMC1 PE=1 SV=3	R.TLAGEN*QTAFEIEELNR.K			tr|Q4ZG93|Q4ZG93_HUMAN	SQTDRENLRIALRYYNQSEAGSHTLQRMFGC	YYN(1)QSEAGSHTLQR
	tr|B4DTY8|B4DTY8_HUMAN cDNA FLJ61587, highLy simiLar to Integrin aLpha-1 (Fragment) OS=Homo sapiens PE=2 SV=1	R.SEN*ASLVLSSSNQKR.E			sp|P52798|EFNA4_HUMAN	SPLRGGSSLRHVVYWNSSNPRLLRGDAVVEL	HVVYWN(1)SSNPR
	tr|C9JBB3|C9JBB3_HUMAN Tissue factor pathway inhibitor (Fragment) OS=Homo sapiens GN=TFPI PE=2 SV=1	R.YFYNN*QTK.Q			sp|P35556|FBN2_HUMAN	SLESVDMDSPVNMKFNLSHLGSKEHILELRP	FN(1)LSHLGSK
	tr|E7ETB4|E7ETB4_HUMAN CLusterin beta chain (Fragment) OS=Homo sapiens GN=CLU PE=2 SV=1	R.HN*STGCLR.M			sp|P35555|FBN1_HUMAN	SLASWDVEKTAIFAFNISHVSNKVRILELLP	TAIFAFN(1)ISHVSNK
	tr|B4DWA8|B4DWA8_HUMAN cDNA FLJ53427, highLy simiLar to GaLectin-3-binding protein OS=Homo sapiens PE=2 SV=1	R.TVIRPFYLTN*SSGVD.-			tr|A4ZU86|A4ZU86_HUMAN	SIRDTPAKNAQKSNQNGKDSKPSSTPRSKGQ	SNQN(1)GKDSKPSSTPR
	tr|C9JBB3|C9JBB3_HUMAN Tissue factor pathway inhibitor (Fragment) OS=Homo sapiens GN=TFPI PE=2 SV=1	R.YFYNN*QTK.Q			sp|Q9BY76|ANGL4_HUMAN	RKRLPEMAQPVDPAHNVSRLHRLPRDCQELF	RLPEMAQPVDPAHN(1)VSR
	sp|P05187|PPB1_HUMAN ALkaLine phosphatase, pLacentaL type OS=Homo sapiens GN=ALPP PE=1 SV=2	R.FNQCN*TTR.G			tr|A8K369|A8K369_HUMAN	RGLSGKYQTSSKLFQNCSELFKTQTFSGDFM	LFQN(1)CSELFK
	tr|Q6FGX5|Q6FGX5_HUMAN TIMP metaLLopeptidase inhibitor 1, isoform CRA_a OS=Homo sapiens GN=TIMP1 PE=2 SV=1	K.FVGTPEVN*QTTLYQR.Y			sp|Q8NBJ5|GT251_HUMAN	RERTALWVATDHNMDNTSTVLREWLVAVKSL	TALWVATDHN(0.01)MDN(0.99)TSTVLR
	tr|F5H2L1|F5H2L1_HUMAN G-protein-coupLed receptor 126 (Fragment) OS=Homo sapiens GN=GPR126 PE=2 SV=1	K.GFN*ASYIR.V			tr|D6W5P7|D6W5P7_HUMAN	REAVNDCDIRETCSGNSSQCAPNIHKMDGYS	ETCSGN(1)SSQCAPNIHK
	tr|B4DWA8|B4DWA8_HUMAN cDNA FLJ53427, highLy simiLar to GaLectin-3-binding protein OS=Homo sapiens PE=2 SV=1	K.AAIPSALDTN*SSK.S			sp|Q9UMF0|ICAM5_HUMAN	QPRVAFVERGGSLWLNCSTNCPRPERGGLET	GGSLWLN(0.999)CSTN(0.001)CPRPER
	tr|B7Z577|B7Z577_HUMAN cDNA FLJ60780, highLy simiLar to Carboxypeptidase A4 (EC 3.4.17.-) OS=Homo sapiens PE=2 SV=1	R.NWN*ASFAGK.G			tr|Q6MZM7|Q6MZM7_HUMAN	QLRDQCIVDDITYNVNDTFHKRHEEGHMLNC	DQCIVDDITYN(0.002)VN(0.998)DTFHKR
	tr|J3KTJ8|J3KTJ8_HUMAN 60S ribosomaL protein L26 (Fragment) OS=Homo sapiens GN=RPL26 PE=4 SV=1	K.AN*GTTVHV.-			tr|Q8IZX9|Q8IZX9_HUMAN	QGQVDEKTFLHYDCGNKTVTPVSPLGKKLNV	TFLHYDCGN(1)KTVTPVSPLGK
	tr|B4DTT0|B4DTT0_HUMAN cDNA FLJ51090, highLy simiLar to N-acetyLgLucosamine-6-suLfatase (EC 3.1.6.14) OS=Homo sapiens PE=2 SV=1	R.GASN*LTWR.S			tr|B2R7T2|B2R7T2_HUMAN	PYFRIVRFDVSAMEKNASNLVKAEFRVFRLQ	FDVSAMEKN(0.999)ASN(0.001)LVK
	tr|B4DTT5|B4DTT5_HUMAN FoLListatin-reLated protein 1 OS=Homo sapiens GN=FSTL1 PE=2 SV=1	K.GSN*YSEILDKYFK.N			sp|O95633|FSTL3_HUMAN	PCPVPSSPGQELCGNNNVTYISSCHMRQATC	AAPCPVPSSPGQELCGN(0.102)N(0.924)N(0.974)VTYISSCHMR
	tr|E7ETB4|E7ETB4_HUMAN CLusterin beta chain (Fragment) OS=Homo sapiens GN=CLU PE=2 SV=1	R.HN*STGCLR.M			tr|H0YM40|H0YM40_HUMAN	NILYNFLKLPAKRSINCSGVTRGDQEAVLQA	SIN(1)CSGVTR
	tr|B4DTY8|B4DTY8_HUMAN cDNA FLJ61587, highLy simiLar to Integrin aLpha-1 (Fragment) OS=Homo sapiens PE=2 SV=1	R.SEN*ASLVLSSSNQKR.E			tr|B2R627|B2R627_HUMAN	LEGQQLLYVTRVTGLNCTTNHPINPKGLELD	VTGLN(1)CTTNHPINPK
	tr|Q54A51|Q54A51_HUMAN Basigin (Ok bLood group), isoform CRA_a OS=Homo sapiens GN=hEMMPRIN PE=2 SV=1	K.ILLTCSLN*DSATEVTGHR.W			sp|P01137|TGFB1_HUMAN	KLKVEQHVELYQKYSNNSWRYLSNRLLAPSD	YSN(0.998)N(0.002)SWR
	tr|Q6FGX5|Q6FGX5_HUMAN TIMP metaLLopeptidase inhibitor 1, isoform CRA_a OS=Homo sapiens GN=TIMP1 PE=2 SV=1	R.SHN*RSEEFLIAGK.L			sp|P15529|MCP_HUMAN	KGFYLDGSDTIVCDSNSTWDPPVPKCLKVLP	ATVMFECDKGFYLDGSDTIVCDSN(1)STWDPPVPK
	sp|P11047|LAMC1_HUMAN Laminin subunit gamma-1 OS=Homo sapiens GN=LAMC1 PE=1 SV=3	R.IASAVQKN*ATSTK.A			tr|C8C065|C8C065_HUMAN	KFPVTRLLDTRLVNQNASRWESFDVTPAVMR	LVNQN(1)ASR
	sp|Q9H4F8|SMOC1_HUMAN SPARC-reLated moduLar caLcium-binding protein 1 OS=Homo sapiens GN=SMOC1 PE=1 SV=1	K.DSKLN*NTNIR.N			sp|Q16610|ECM1_HUMAN	IQLEREFQRCCRQGNNHTCTWKAWEDTLDKY	QGN(1)N(1)HTCTWK
	tr|K7ERZ6|K7ERZ6_HUMAN GaLectin-3-binding protein OS=Homo sapiens GN=LGALS3BP PE=4 SV=1	R.ALGFEN*ATQALGR.A			tr|B4DTY8|B4DTY8_HUMAN	GTEKEEQGKVYVYALNQTRFEYQMSLEPIKQ	VYVYALN(1)QTR
	sp|P32004|L1CAM_HUMAN NeuraL ceLL adhesion moLecuLe L1 OS=Homo sapiens GN=L1CAM PE=1 SV=2	R.THN*LTDLSPHLR.Y			sp|Q9H5V8|CDCP1_HUMAN	GRIDATVVRIGTFCSNGTVSRIKMQEGVKMA	IGTFCSN(1)GTVSR
	sp|Q9H4F8|SMOC1_HUMAN SPARC-reLated moduLar caLcium-binding protein 1 OS=Homo sapiens GN=SMOC1 PE=1 SV=1	K.LN*NTNIR.N			tr|Q8IZX9|Q8IZX9_HUMAN	GNKTVTPVSPLGKKLNVTTAWKAQNPVLREV	LN(1)VTTAWK
	tr|E7ETB4|E7ETB4_HUMAN CLusterin beta chain (Fragment) OS=Homo sapiens GN=CLU PE=2 SV=1	R.HN*STGCLR.M			tr|B2R7T2|B2R7T2_HUMAN	FKISLHCPCCTFVPSNNYIIPNKSEELEARF	ISLHCPCCTFVPSN(0.757)N(0.269)YIIPN(0.974)KSEELEAR
	tr|E7ETB4|E7ETB4_HUMAN CLusterin beta chain (Fragment) OS=Homo sapiens GN=CLU PE=2 SV=1	R.HN*STGCLR.M			tr|B4DNT6|B4DNT6_HUMAN	EVTTTVLVRRDHHGANFSCRTELDLRPQGLE	RDHHGAN(1)FSCR
	sp|P32004|L1CAM_HUMAN NeuraL ceLL adhesion moLecuLe L1 OS=Homo sapiens GN=L1CAM PE=1 SV=2	R.THN*LTDLSPHLR.Y			tr|B3KQQ3|B3KQQ3_HUMAN	ETEGYLRFLRSAEFFNYTVRTLGLGEEWRGG	SAEFFN(1)YTVR
	tr|B4DTT5|B4DTT5_HUMAN FoLListatin-reLated protein 1 OS=Homo sapiens GN=FSTL1 PE=2 SV=1	K.GSN*YSEILDKYFK.N			sp|O43157|PLXB1_HUMAN	ERRLQRGQFKYTLDPNITSAGPTKSFLSGGR	YTLDPN(1)ITSAGPTK
	tr|B4DTT5|B4DTT5_HUMAN FoLListatin-reLated protein 1 OS=Homo sapiens GN=FSTL1 PE=2 SV=1	K.GSN*YSEILDKYFK.N			sp|Q99988|GDF15_HUMAN	ELRKRYEDLLTRLRANQSWEDSNTDLVPAPA	LRAN(1)QSWEDSN(1)TDLVPAPAVR
	tr|C9JBB3|C9JBB3_HUMAN Tissue factor pathway inhibitor (Fragment) OS=Homo sapiens GN=TFPI PE=2 SV=1	R.YFYNN*QTK.Q			tr|C9J1V2|C9J1V2_HUMAN	ELKATGTAHFFNFLLNTTDYRILLKDEDHDR	ATGTAHFFNFLLN(1)TTDYR
	tr|J7HHH7|J7HHH7_HUMAN Retinoic acid earLy transcript 1H (Fragment) OS=Homo sapiens GN=RAET1L PE=4 SV=1	K.TFLHYDCGN*K.T			tr|B2RBR3|B2RBR3_HUMAN	CYNASDHVYKGCFDGNVTLTAANVTVSLPVR	GCFDGN(1)VTLTAAN(1)VTVSLPVR
	tr|Q59E99|Q59E99_HUMAN Thrombospondin 1 variant (Fragment) OS=Homo sapiens PE=2 SV=1	K.VVN*STTGPGEHLR.N			sp|O43897|TLL1_HUMAN	CIWRVSVTPGEKIVLNFTTMDLYKSSLCWYD	IVLN(1)FTTMDLYK
	tr|K7EKQ5|K7EKQ5_HUMAN GaLectin-3-binding protein OS=Homo sapiens GN=LGALS3BP PE=4 SV=1	R.DAGVVCTN*ETR.S			tr|B3KMB6|B3KMB6_HUMAN	CDKCPAGTYVSEHCTNTSLRVCSSCPVGTFT	CPAGTYVSEHCTN(1)TSLR
	tr|B4DWA8|B4DWA8_HUMAN cDNA FLJ53427, highLy simiLar to GaLectin-3-binding protein OS=Homo sapiens PE=2 SV=1	R.TVIRPFYLTN*SSGVD.-			sp|Q99985|SEM3C_HUMAN	AYRNAAEIVQYGVKNNTTFLECAPKSPQASI	N(1)N(1)TTFLECAPK
	tr|E7ETB4|E7ETB4_HUMAN CLusterin beta chain (Fragment) OS=Homo sapiens GN=CLU PE=2 SV=1	R.HN*STGCLR.M			tr|B4DTY8|B4DTY8_HUMAN	ASSGDVLYIAGQPRYNHTGQVIIYRMEDGNI	YN(1)HTGQVIIYR
	tr|J3KTJ8|J3KTJ8_HUMAN 60S ribosomaL protein L26 (Fragment) OS=Homo sapiens GN=RPL26 PE=4 SV=1	K.AN*GTTVHV.-			sp|Q12913|PTPRJ_HUMAN	ALTGVRKAALSWSNGNGTASCRVLLESIGSH	KAALSWSN(1)GN(1)GTASCR
	tr|B4E089|B4E089_HUMAN cDNA FLJ55377, highLy simiLar to Angiopoietin-reLated protein 4 OS=Homo sapiens PE=2 SV=1	-.MAQPVDPAHN*VSR.L			tr|Q7Z3X4|Q7Z3X4_HUMAN	__PSGPPRKVEVEPLNSTAVHVYWKLPVPSK	KVEVEPLN(1)STAVHVYWK
	tr|Q59E99|Q59E99_HUMAN Thrombospondin 1 variant (Fragment) OS=Homo sapiens PE=2 SV=1	K.VVN*STTGPGEHLR.N			sp|Q96JB6|LOXL4_HUMAN	YEGHWRQVCDQGWTMNNSRVVCGMLGFPSEV	QVCDQGWTMN(0.807)N(0.193)SR
	tr|K7EKQ5|K7EKQ5_HUMAN GaLectin-3-binding protein OS=Homo sapiens GN=LGALS3BP PE=4 SV=1	R.DAGVVCTN*ETR.S			tr|B4DZS5|B4DZS5_HUMAN;tr|B4DLL8|B4DLL8_HUMAN;tr|F6SKP1|F6SKP1_HUMAN;tr|B4DN79|B4DN79_HUMAN;tr|F5GY20|F5GY20_HUMAN;tr|B4DLJ7|B4DLJ7_HUMAN;tr|B4DLL5|B4DLL5_HUMAN;tr|B2R5R1|B2R5R1_HUMAN;tr|A8K7R3|A8K7R3_HUMAN;sp|Q14956|GPNMB_HUMAN;tr|B4E3D4|B4E3D4_HUMAN	________MFQKNDRNSSDETFLKDLPIMFD	N(0.1)DRN(0.9)SSDETFLK
	sp|Q9UMF0|ICAM5_HUMAN InterceLLuLar adhesion moLecuLe 5 OS=Homo sapiens GN=ICAM5 PE=1 SV=3	R.AELDLRPHGLGLFEN*SSAPR.E			sp|O15230|LAMA5_HUMAN;tr|Q5JTP4|Q5JTP4_HUMAN;tr|E2QRK0|E2QRK0_HUMAN;tr|Q5U4N9|Q5U4N9_HUMAN	RIVPLENGEIVVSLVNGRPGAMNFSYSPLLR	IVPLEN(0.001)GEIVVSLVN(1)GRPGAMN(1)FSYSPLLR
	tr|B4DWA8|B4DWA8_HUMAN cDNA FLJ53427, highLy simiLar to GaLectin-3-binding protein OS=Homo sapiens PE=2 SV=1	R.TVIRPFYLTN*SSGVD.-			tr|Q17RA0|Q17RA0_HUMAN;sp|P40189|IL6RB_HUMAN;tr|D6RH03|D6RH03_HUMAN	YGITIISGLPPEKPKNLSCIVNEGKKMRCEW	N(1)LSCIVNEGK
	tr|E7ETB4|E7ETB4_HUMAN CLusterin beta chain (Fragment) OS=Homo sapiens GN=CLU PE=2 SV=1	R.HN*STGCLR.M			tr|Q1RMC8|Q1RMC8_HUMAN;tr|Q2M1J3|Q2M1J3_HUMAN;sp|Q9Y6N7|ROBO1_HUMAN;tr|B4DMJ0|B4DMJ0_HUMAN	YVCVARNYLGEAVSHNASLEVAILRDDFRQN	NYLGEAVSHN(1)ASLEVAILR
	tr|B4DWA8|B4DWA8_HUMAN cDNA FLJ53427, highLy simiLar to GaLectin-3-binding protein OS=Homo sapiens PE=2 SV=1	R.TVIRPFYLTN*SSGVD.-			sp|O60487|MPZL2_HUMAN	RYDASILLWKLQFDDNGTYTCQVKNPPDVDG	LQFDDN(1)GTYTCQVK
	sp|P11047|LAMC1_HUMAN Laminin subunit gamma-1 OS=Homo sapiens GN=LAMC1 PE=1 SV=3	R.TLAGEN*QTAFEIEELNR.K			sp|P98088|MUC5A_HUMAN;tr|O75372|O75372_HUMAN	TTDGTGGCISARCGANGTIERRVYPCSPTTP	CGAN(1)GTIER
	sp|Q9H4F8|SMOC1_HUMAN SPARC-reLated moduLar caLcium-binding protein 1 OS=Homo sapiens GN=SMOC1 PE=1 SV=1	K.DSKLN*NTNIR.N			sp|Q14766|LTBP1_HUMAN	LRYVQDQVAAPFQLSNHTGRIKVVFTPSICK	YVQDQVAAPFQLSN(1)HTGR
	sp|P11047|LAMC1_HUMAN Laminin subunit gamma-1 OS=Homo sapiens GN=LAMC1 PE=1 SV=3	R.IASAVQKN*ATSTK.A			sp|Q4LDE5|SVEP1_HUMAN;tr|Q5JB40|Q5JB40_HUMAN	CKKPNPVMNGSIKGSNYTYLSTLYYECDPGY	GSN(1)YTYLSTLYYECDPGYVLN(1)GTERR
	tr|E2D5S3|E2D5S3_HUMAN MHC cLass I antigen (Fragment) OS=Homo sapiens GN=HLA-C PE=3 SV=1	R.GYYN*QSEAGSHTIQR.M			sp|Q4LDE5|SVEP1_HUMAN;tr|Q5JB40|Q5JB40_HUMAN	YLSTLYYECDPGYVLNGTERRTCQDDKNWDE	GSN(1)YTYLSTLYYECDPGYVLN(1)GTERR
	tr|B4DWA8|B4DWA8_HUMAN cDNA FLJ53427, highLy simiLar to GaLectin-3-binding protein OS=Homo sapiens PE=2 SV=1	K.AAIPSALDTN*SSK.S			sp|Q92673|SORL_HUMAN;tr|E9PKB0|E9PKB0_HUMAN;tr|B4DG45|B4DG45_HUMAN;tr|E9PS32|E9PS32_HUMAN;tr|B4DHG9|B4DHG9_HUMAN;tr|E9PP43|E9PP43_HUMAN;tr|B4DYT0|B4DYT0_HUMAN;tr|E9PPB3|E9PPB3_HUMAN;tr|B4DJ13|B4DJ13_HUMAN	SRSGSKMWASQRAASNFTEIKNLLVNTLYTV	AASN(1)FTEIK
	sp|P11047|LAMC1_HUMAN Laminin subunit gamma-1 OS=Homo sapiens GN=LAMC1 PE=1 SV=3	R.TLAGEN*QTAFEIEELNR.K			sp|Q9HC84|MUC5B_HUMAN;tr|E9PBJ0|E9PBJ0_HUMAN;tr|A7Y9J9|A7Y9J9_HUMAN	GPTEQCPDPLPLPAGNCTDEEGICHRTLLGP	LDGPTEQCPDPLPLPAGN(1)CTDEEGICHR
	tr|Q59EE7|Q59EE7_HUMAN Pro-aLpha-1 type V coLLagen variant (Fragment) OS=Homo sapiens PE=2 SV=1	K.N*VTLILDCK.K			tr|A8K1Z4|A8K1Z4_HUMAN;sp|P42702|LIFR_HUMAN	ESMELVKLVTHNTTLNGKDTLHHWSWASDMP	LVTHN(1)TTLN(1)GK
	sp|P35555|FBN1_HUMAN FibriLLin-1 OS=Homo sapiens GN=FBN1 PE=1 SV=3	K.TAIFAFN*ISHVSNK.V			tr|B4DWL3|B4DWL3_HUMAN;tr|Q59FZ0|Q59FZ0_HUMAN;tr|B3KRY3|B3KRY3_HUMAN;sp|P11279|LAMP1_HUMAN	RNATRYSVQLMSFVYNLSDTHLFPNASSKET	YSVQLMSFVYN(1)LSDTHLFPN(1)ASSK
	tr|K7ERZ6|K7ERZ6_HUMAN GaLectin-3-binding protein OS=Homo sapiens GN=LGALS3BP PE=4 SV=1	R.ALGFEN*ATQALGR.A			tr|B4DWL3|B4DWL3_HUMAN;tr|Q59FZ0|Q59FZ0_HUMAN;tr|B3KRY3|B3KRY3_HUMAN;sp|P11279|LAMP1_HUMAN	LMSFVYNLSDTHLFPNASSKETRCEQDRPSP	YSVQLMSFVYN(1)LSDTHLFPN(1)ASSK
	tr|B4DWA8|B4DWA8_HUMAN cDNA FLJ53427, highLy simiLar to GaLectin-3-binding protein OS=Homo sapiens PE=2 SV=1	R.TVIRPFYLTN*SSGVD.-			tr|E7EUU1|E7EUU1_HUMAN;tr|E7ENG9|E7ENG9_HUMAN;sp|Q8N2S1|LTBP4_HUMAN;tr|B3KXY6|B3KXY6_HUMAN;tr|O75441|O75441_HUMAN;tr|M0QZX0|M0QZX0_HUMAN;tr|F5GXC9|F5GXC9_HUMAN;tr|M0QYE9|M0QYE9_HUMAN	SQRRCVSNESQSLDDNLGVCWQEVGADLVCS	CVSN(1)ESQSLDDN(1)LGVCWQEVGADLVCSHPR
	tr|B4DWA8|B4DWA8_HUMAN cDNA FLJ53427, highLy simiLar to GaLectin-3-binding protein OS=Homo sapiens PE=2 SV=1	K.GLN*LTEDTYKPR.I			tr|E9PJC7|E9PJC7_HUMAN;tr|Q6LET0|Q6LET0_HUMAN;sp|P27701|CD82_HUMAN	KQEMGGIVTELIRDYNSSREDSLQDAWDYVQ	DYN(1)SSREDSLQDAWDYVQAQVK
	sp|Q9H4F8|SMOC1_HUMAN SPARC-reLated moduLar caLcium-binding protein 1 OS=Homo sapiens GN=SMOC1 PE=1 SV=1	K.DSKLN*NTNIR.N			tr|F5H125|F5H125_HUMAN;tr|H0YG94|H0YG94_HUMAN;tr|A0A4Z1|A0A4Z1_HUMAN;tr|H0YGA7|H0YGA7_HUMAN;tr|A4FVB5|A4FVB5_HUMAN;tr|H1ZZW2|H1ZZW2_HUMAN;tr|H1ZZV9|H1ZZV9_HUMAN;sp|Q9BY67|CADM1_HUMAN;tr|F5H0J4|F5H0J4_HUMAN;tr|H1ZZW1|H1ZZW1_HUMAN	FRDFRPLKDSRFQLLNFSSSELKVSLTNVSI	FQLLN(1)FSSSELK
	sp|P30530|UFO_HUMAN Tyrosine-protein kinase receptor UFO OS=Homo sapiens GN=AXL PE=1 SV=3	R.SLHVPGLN*K.T			tr|F8W720|F8W720_HUMAN;tr|B4DXV7|B4DXV7_HUMAN;tr|B4DUT7|B4DUT7_HUMAN;tr|Q53F90|Q53F90_HUMAN;tr|A8K639|A8K639_HUMAN;sp|P49915|GUAA_HUMAN	SLVASGKAELIKTHHNDTELIRKLREEGKVI	THHN(1)DTELIR
	tr|B4DWA8|B4DWA8_HUMAN cDNA FLJ53427, highLy simiLar to GaLectin-3-binding protein OS=Homo sapiens PE=2 SV=1	K.AAIPSALDTN*SSK.S			tr|J3QSR7|J3QSR7_HUMAN;sp|Q9HCM3|K1549_HUMAN	PVNIIFAVKSTQGFLNGSEVSELLRNLSVVE	STQGFLN(1)GSEVSELLR
	sp|P05187|PPB1_HUMAN ALkaLine phosphatase, pLacentaL type OS=Homo sapiens GN=ALPP PE=1 SV=2	R.FNQCN*TTR.G			tr|Q6LEP5|Q6LEP5_HUMAN;tr|B4DNZ4|B4DNZ4_HUMAN;sp|P35625|TIMP3_HUMAN	_________PDKSIINATDP___________	SIIN(1)ATDP
	tr|K7EKQ5|K7EKQ5_HUMAN GaLectin-3-binding protein OS=Homo sapiens GN=LGALS3BP PE=4 SV=1	R.DAGVVCTN*ETR.S			tr|Q7Z3X4|Q7Z3X4_HUMAN;tr|F2Z3B8|F2Z3B8_HUMAN;tr|B3KWM1|B3KWM1_HUMAN;tr|H0Y7Z9|H0Y7Z9_HUMAN;tr|Q59FI2|Q59FI2_HUMAN;tr|H0Y6Z7|H0Y6Z7_HUMAN;sp|P10586|PTPRF_HUMAN	RNGRIISYTVVFRDINSQQELQNITTDTRFT	DIN(1)SQQELQN(1)ITTDTR
	sp|Q9H4F8|SMOC1_HUMAN SPARC-reLated moduLar caLcium-binding protein 1 OS=Homo sapiens GN=SMOC1 PE=1 SV=1	K.DSKLN*NTNIR.N			tr|Q53FV4|Q53FV4_HUMAN;sp|P51884|LUM_HUMAN	VFSKLKQLKKLHINHNNLTESVGPLPKSLED	LHIN(0.864)HN(0.864)N(0.272)LTESVGPLPK
	tr|B4DWA8|B4DWA8_HUMAN cDNA FLJ53427, highLy simiLar to GaLectin-3-binding protein OS=Homo sapiens PE=2 SV=1	K.AAIPSALDTN*SSK.S			tr|H7BZJ3|H7BZJ3_HUMAN;tr|B3KQT9|B3KQT9_HUMAN;tr|G5EA52|G5EA52_HUMAN;tr|B3KQT2|B3KQT2_HUMAN;sp|P30101|PDIA3_HUMAN	KGIVPLAKVDCTANTNTCNKYGVSGYPTLKI	VDCTAN(0.041)TN(0.925)TCN(0.034)K
	tr|B4DWA8|B4DWA8_HUMAN cDNA FLJ53427, highLy simiLar to GaLectin-3-binding protein OS=Homo sapiens PE=2 SV=1	K.AAIPSALDTN*SSK.S			tr|D6RDV5|D6RDV5_HUMAN;sp|P52803|EFNA5_HUMAN	DPGSKAVADRYAVYWNSSNPRFQRGDYHIDV	YAVYWN(0.954)SSN(0.046)PR
	tr|J7HHH7|J7HHH7_HUMAN Retinoic acid earLy transcript 1H (Fragment) OS=Homo sapiens GN=RAET1L PE=4 SV=1	K.TFLHYDCGN*K.T			tr|Q53FV4|Q53FV4_HUMAN;sp|P51884|LUM_HUMAN	GRVFSKLKQLKKLHINHNNLTESVGPLPKSL	LHIN(0.959)HN(0.852)N(0.19)LTESVGPLPK
	sp|Q9H4F8|SMOC1_HUMAN SPARC-reLated moduLar caLcium-binding protein 1 OS=Homo sapiens GN=SMOC1 PE=1 SV=1	K.DSKLN*NTNIR.N			tr|Q53FV4|Q53FV4_HUMAN;sp|P51884|LUM_HUMAN	FSKLKQLKKLHINHNNLTESVGPLPKSLEDL	KLHINHN(0.02)N(0.98)LTESVGPLPK
	sp|P32004|L1CAM_HUMAN NeuraL ceLL adhesion moLecuLe L1 OS=Homo sapiens GN=L1CAM PE=1 SV=2	R.THN*LTDLSPHLR.Y			tr|B7Z378|B7Z378_HUMAN;tr|Q6IBC3|Q6IBC3_HUMAN;sp|P09668|CATH_HUMAN	LQTFASNWRKINAHNNGNHTFKMALNQFSDM	INAHN(0.018)N(0.982)GN(1)HTFK
	tr|K7EKQ5|K7EKQ5_HUMAN GaLectin-3-binding protein OS=Homo sapiens GN=LGALS3BP PE=4 SV=1	R.DAGVVCTN*ETR.S			sp|Q99574|NEUS_HUMAN;tr|C9JDY5|C9JDY5_HUMAN	SQNVAVANYINKWVENNTNNLVKDLVSPRDF	WVEN(0.982)N(0.017)TN(0.001)NLVK
	tr|B4E3I5|B4E3I5_HUMAN cDNA FLJ56216, highLy simiLar to AmyLoid-Like protein 2 (CDEIbox-binding protein) (CDEBP) OS=Homo sapiens PE=2 SV=1	R.RN*QSLSLLYK.V			tr|Q8N353|Q8N353_HUMAN	QVQFSKTVIGKARLNNISIIGPLDMKQIDYT	LN(0.007)N(0.993)ISIIGPLDMK
	sp|P11047|LAMC1_HUMAN Laminin subunit gamma-1 OS=Homo sapiens GN=LAMC1 PE=1 SV=3	R.TLAGEN*QTAFEIEELNR.K			sp|P15328|FOLR1_HUMAN;tr|Q9NP04|Q9NP04_HUMAN;tr|Q6LDL1|Q6LDL1_HUMAN	GEAQTRIAWARTELLNVCMNAKHHKEKPGPE	TELLN(0.996)VCMN(0.004)AK
	tr|A3KFI4|A3KFI4_HUMAN NeurobLastoma suppressor of tumorigenicity 1 (Fragment) OS=Homo sapiens GN=NBL1 PE=2 SV=1	K.N*ITQIVGHSGCEAK.S			sp|Q9HC84|MUC5B_HUMAN;tr|E9PBJ0|E9PBJ0_HUMAN;tr|A7Y9J9|A7Y9J9_HUMAN	VGDNRVVLLDPKPVANVTCVNKHLPIKVSDP	VVLLDPKPVAN(1)VTCVNK
	tr|Q2VPA1|Q2VPA1_HUMAN HSPG2 protein (Fragment) OS=Homo sapiens GN=HSPG2 PE=2 SV=1	R.IQGEEIVFHDLN*LTAHGISHCPTCR.D			tr|B7Z378|B7Z378_HUMAN;tr|Q6IBC3|Q6IBC3_HUMAN;sp|P09668|CATH_HUMAN	TFASNWRKINAHNNGNHTFKMALNQFSDMSF	INAHN(0.018)N(0.982)GN(1)HTFK
	sp|Q9H4F8|SMOC1_HUMAN SPARC-reLated moduLar caLcium-binding protein 1 OS=Homo sapiens GN=SMOC1 PE=1 SV=1	K.DSKLN*NTNIR.N			tr|H0Y7R7|H0Y7R7_HUMAN;tr|Q6NZX3|Q6NZX3_HUMAN;tr|Q53Z63|Q53Z63_HUMAN;tr|B2RBH2|B2RBH2_HUMAN;sp|P21589|5NTD_HUMAN	ERGNVISSHGNPILLNSSIPEDPSIKADINK	GNVISSHGNPILLN(1)SSIPEDPSIK
	tr|D6W5P7|D6W5P7_HUMAN ADAM metaLLopeptidase domain 22, isoform CRA_a OS=Homo sapiens GN=ADAM22 PE=2 SV=1	R.ETCSGN*SSQCAPNIHK.M			tr|O43532|O43532_HUMAN;tr|Q8N294|Q8N294_HUMAN;tr|E9PKW6|E9PKW6_HUMAN;tr|B3KS70|B3KS70_HUMAN;tr|E7EUD0|E7EUD0_HUMAN;tr|B4DI69|B4DI69_HUMAN;tr|Q6PQ81|Q6PQ81_HUMAN;sp|Q9UBP4|DKK3_HUMAN;tr|F6SYF8|F6SYF8_HUMAN;tr|B4DID6|B4DID6_HUMAN	LCVWGHCTKMATRGSNGTICDNQRDCQPGLC	GSN(1)GTICDNQR
	tr|Q6FGX5|Q6FGX5_HUMAN TIMP metaLLopeptidase inhibitor 1, isoform CRA_a OS=Homo sapiens GN=TIMP1 PE=2 SV=1	R.SHN*RSEEFLIAGK.L			sp|Q13591|SEM5A_HUMAN;tr|H0Y9H9|H0Y9H9_HUMAN;tr|D6RAF4|D6RAF4_HUMAN	RLFTCGTNAFTPVCTNRSLSNLTEIHDQISG	LFTCGTNAFTPVCTN(1)R
	tr|B4DWA8|B4DWA8_HUMAN cDNA FLJ53427, highLy simiLar to GaLectin-3-binding protein OS=Homo sapiens PE=2 SV=1	K.GLN*LTEDTYKPR.I			sp|P08603|CFAH_HUMAN;tr|Q14006|Q14006_HUMAN;tr|A8K5T0|A8K5T0_HUMAN	ATYYKMDGASNVTCINSRWTGRPTCRDTSCV	MDGASN(1)VTCIN(1)SR
	tr|B4DWA8|B4DWA8_HUMAN cDNA FLJ53427, highLy simiLar to GaLectin-3-binding protein OS=Homo sapiens PE=2 SV=1	R.YKGLN*LTEDTYKPR.I			sp|P15328|FOLR1_HUMAN;tr|Q9NP04|Q9NP04_HUMAN	GPEDKLHEQCRPWRKNACCSTNTSQEAHKDV	N(1)ACCSTN(1)TSQEAHKDVSYLYR
	sp|O95633|FSTL3_HUMAN FoLListatin-reLated protein 3 OS=Homo sapiens GN=FSTL3 PE=1 SV=1	R.AECCASGNIDTAWSN*LTHPGNK.I			sp|Q13591|SEM5A_HUMAN;tr|B4DE33|B4DE33_HUMAN	LATDYGTIKKVRVPLNQTSSSCLLEEIELFP	VRVPLN(1)QTSSSCLLEEIELFPERR
	tr|Q6FGX5|Q6FGX5_HUMAN TIMP metaLLopeptidase inhibitor 1, isoform CRA_a OS=Homo sapiens GN=TIMP1 PE=2 SV=1	R.SHN*RSEEFLIAGK.L			sp|Q13591|SEM5A_HUMAN;tr|H0Y9H9|H0Y9H9_HUMAN;tr|D6RAF4|D6RAF4_HUMAN	GTNAFTPVCTNRSLSNLTEIHDQISGMARCP	SLSN(1)LTEIHDQISGMAR
	tr|D6W5P7|D6W5P7_HUMAN ADAM metaLLopeptidase domain 22, isoform CRA_a OS=Homo sapiens GN=ADAM22 PE=2 SV=1	R.ETCSGN*SSQCAPNIHK.M			sp|Q16787|LAMA3_HUMAN;tr|B0YJ32|B0YJ32_HUMAN;tr|K7EIP4|K7EIP4_HUMAN;tr|Q59HA6|Q59HA6_HUMAN;tr|B0YJ33|B0YJ33_HUMAN	QTLNIVTVQKEVIDTNLTTLRDGLHGIQRGD	EVIDTN(1)LTTLR
	tr|E2D5S3|E2D5S3_HUMAN MHC cLass I antigen (Fragment) OS=Homo sapiens GN=HLA-C PE=3 SV=1	R.GYYN*QSEAGSHTIQR.M			sp|Q7Z7M0|MEGF8_HUMAN	GGSCFRECGGRALLTNVSSVALGSRRVGGLL	ALLTN(1)VSSVALGSR
	tr|B4DTT5|B4DTT5_HUMAN FoLListatin-reLated protein 1 OS=Homo sapiens GN=FSTL1 PE=2 SV=1	K.GSN*YSEILDKYFK.N			sp|Q92673|SORL_HUMAN	IEVANPDGDFRLTIVNSSVLDRPRALVLVPQ	LTIVN(1)SSVLDRPR
	sp|P11047|LAMC1_HUMAN Laminin subunit gamma-1 OS=Homo sapiens GN=LAMC1 PE=1 SV=3	R.TLAGEN*QTAFEIEELNR.K			sp|Q9HC84|MUC5B_HUMAN;tr|E9PBJ0|E9PBJ0_HUMAN;tr|A7Y9J9|A7Y9J9_HUMAN	CRAFGQFFSPGEVIYNKTDRAGCHFYAVCNQ	AFGQFFSPGEVIYN(1)KTDR
	tr|E2D5S3|E2D5S3_HUMAN MHC cLass I antigen (Fragment) OS=Homo sapiens GN=HLA-C PE=3 SV=1	R.GYYN*QSEAGSHTIQR.M			tr|A8K1Z4|A8K1Z4_HUMAN;sp|P42702|LIFR_HUMAN	VLRKESMELVKLVTHNTTLNGKDTLHHWSWA	LVTHN(1)TTLN(1)GK
	tr|Q6FGX5|Q6FGX5_HUMAN TIMP metaLLopeptidase inhibitor 1, isoform CRA_a OS=Homo sapiens GN=TIMP1 PE=2 SV=1	R.SHN*RSEEFLIAGK.L			tr|A8K6H1|A8K6H1_HUMAN;sp|Q9NZ08|ERAP1_HUMAN	YFFGKCFDAMEVDALNSSHPVSTPVENPAQI	CFDAMEVDALN(1)SSHPVSTPVENPAQIR
	tr|Q6FGX5|Q6FGX5_HUMAN TIMP metaLLopeptidase inhibitor 1, isoform CRA_a OS=Homo sapiens GN=TIMP1 PE=2 SV=1	R.SHN*RSEEFLIAGK.L			tr|B4DFW1|B4DFW1_HUMAN;sp|P48745|NOV_HUMAN	LRTKKSLKAIHLQFKNCTSLHTYKPRFCGVC	N(1)CTSLHTYKPR
	tr|Q86SE4|Q86SE4_HUMAN L1 ceLL adhesion moLecuLe (Fragment) OS=Homo sapiens GN=L1CAM PE=2 SV=1	K.VPGN*QTSTTLK.L			tr|B5A965|B5A965_HUMAN;tr|Q96KE5|Q96KE5_HUMAN;tr|J3KPQ0|J3KPQ0_HUMAN;tr|B4DVP5|B4DVP5_HUMAN;tr|G3JVM9|G3JVM9_HUMAN;tr|G3JVM7|G3JVM7_HUMAN;tr|G3JVM5|G3JVM5_HUMAN;tr|G3JVM2|G3JVM2_HUMAN;sp|P22455|FGFR4_HUMAN;tr|Q59F30|Q59F30_HUMAN	SDAQPHIQWLKHIVINGSSFGADGFPYVQVL	HIVIN(1)GSSFGADGFPYVQVLK
	tr|Q6FGX5|Q6FGX5_HUMAN TIMP metaLLopeptidase inhibitor 1, isoform CRA_a OS=Homo sapiens GN=TIMP1 PE=2 SV=1	K.FVGTPEVN*QTTLYQR.Y			tr|E5RHN7|E5RHN7_HUMAN;tr|E5RJI0|E5RJI0_HUMAN;tr|B3KRV7|B3KRV7_HUMAN;tr|Q6IAV0|Q6IAV0_HUMAN;tr|Q53HW6|Q53HW6_HUMAN;tr|A8K2M5|A8K2M5_HUMAN;sp|P06858|LIPL_HUMAN	HLIPGVAESVATCHFNHSSKTFMVIHGWTVT	TPEDTAEDTCHLIPGVAESVATCHFN(1)HSSK
	tr|B4E3I5|B4E3I5_HUMAN cDNA FLJ56216, highLy simiLar to AmyLoid-Like protein 2 (CDEIbox-binding protein) (CDEBP) OS=Homo sapiens PE=2 SV=1	R.RN*QSLSLLYK.V			tr|F5H125|F5H125_HUMAN;tr|H0YG94|H0YG94_HUMAN;tr|A0A4Z1|A0A4Z1_HUMAN;tr|H0YGA7|H0YGA7_HUMAN;tr|A4FVB5|A4FVB5_HUMAN;tr|H1ZZW2|H1ZZW2_HUMAN;tr|H1ZZV9|H1ZZV9_HUMAN;sp|Q9BY67|CADM1_HUMAN;tr|F5H0J4|F5H0J4_HUMAN;tr|H1ZZW1|H1ZZW1_HUMAN	QLLNFSSSELKVSLTNVSISDEGRYFCQLYT	VSLTN(1)VSISDEGR
	tr|Q6FGX5|Q6FGX5_HUMAN TIMP metaLLopeptidase inhibitor 1, isoform CRA_a OS=Homo sapiens GN=TIMP1 PE=2 SV=1	R.SHN*RSEEFLIAGK.L			tr|F5H1C0|F5H1C0_HUMAN;tr|F5H2W4|F5H2W4_HUMAN;tr|H0YG03|H0YG03_HUMAN;tr|A8K3H0|A8K3H0_HUMAN;sp|Q13361|MFAP5_HUMAN	DIAPSTDDLASLSEKNTTAECWDEKFTC___	N(1)TTAECWDEK
	tr|C9JIZ6|C9JIZ6_HUMAN PuLmonary surfactant-associated protein A2 OS=Homo sapiens GN=PSAP PE=2 SV=1	R.NLEKN*STK.Q			tr|H0Y4Y9|H0Y4Y9_HUMAN;tr|Q86TI6|Q86TI6_HUMAN;tr|B1AH90|B1AH90_HUMAN	TCIEKDEAAIERSQFNATSVADVDKRVKRRL	SQFN(1)ATSVADVDKR
	tr|E7ETB4|E7ETB4_HUMAN CLusterin beta chain (Fragment) OS=Homo sapiens GN=CLU PE=2 SV=1	R.HN*STGCLR.M			tr|H7C5N9|H7C5N9_HUMAN;sp|O75095|MEGF6_HUMAN	TGACRCPTGFLGTDCNLTCPQGRFGPNCTHV	CPTGFLGTDCN(1)LTCPQGR
	sp|P32004|L1CAM_HUMAN NeuraL ceLL adhesion moLecuLe L1 OS=Homo sapiens GN=L1CAM PE=1 SV=2	R.THN*LTDLSPHLR.Y			tr|M0R2Y5|M0R2Y5_HUMAN;tr|Q9H7S7|Q9H7S7_HUMAN;tr|F8WE81|F8WE81_HUMAN;tr|M0QZZ9|M0QZZ9_HUMAN;tr|B3KY80|B3KY80_HUMAN;tr|M0R2S7|M0R2S7_HUMAN;tr|B3KY81|B3KY81_HUMAN;tr|B5ME49|B5ME49_HUMAN;sp|Q8WXI7|MUC16_HUMAN	TTERVLQGLLRPVFKNTSVGPLYSGCRLTLL	N(1)TSVGPLYSGCR
	sp|P11047|LAMC1_HUMAN Laminin subunit gamma-1 OS=Homo sapiens GN=LAMC1 PE=1 SV=3	R.IASAVQKN*ATSTK.A			tr|Q8NE89|Q8NE89_HUMAN;tr|Q8NAK6|Q8NAK6_HUMAN;sp|P48307|TFPI2_HUMAN;tr|H7C4A3|H7C4A3_HUMAN	SVDDQCEGSTEKYFFNLSSMTCEKFFSGGCH	YFFN(1)LSSMTCEK
	tr|E7ETB4|E7ETB4_HUMAN CLusterin beta chain (Fragment) OS=Homo sapiens GN=CLU PE=2 SV=1	R.HN*STGCLR.M			tr|Q96PQ9|Q96PQ9_HUMAN;tr|D0PNI2|D0PNI2_HUMAN;sp|P28300|LYOX_HUMAN;tr|B4DQF8|B4DQF8_HUMAN	ASAQQPRTPILLIRDNRTAAARTRTAGSSGV	TPILLIRDN(1)R
	sp|Q03405|UPAR_HUMAN Urokinase pLasminogen activator surface receptor OS=Homo sapiens GN=PLAUR PE=1 SV=1	K.SCTHSEKTN*R.T			tr|A4QPA1|A4QPA1_HUMAN;tr|Q1WWL2|Q1WWL2_HUMAN;tr|Q4QQP8|Q4QQP8_HUMAN;sp|Q9P2B2|FPRP_HUMAN	SNPIEIDFQTSGPIFNASVHSDTPSVIRGDL	EAATSLSNPIEIDFQTSGPIFN(1)ASVHSDTPSVIR
	sp|P05187|PPB1_HUMAN ALkaLine phosphatase, pLacentaL type OS=Homo sapiens GN=ALPP PE=1 SV=2	R.FNQCN*TTR.G			sp|O15031|PLXB2_HUMAN	AWCGGQSRCVYEALCNTTSECPPPVITRIQP	CVYEALCN(1)TTSECPPPVITR
	sp|Q6YHK3|CD109_HUMAN CD109 antigen OS=Homo sapiens GN=CD109 PE=1 SV=2	K.HLN*GTITAK.Y			sp|P05556|ITB1_HUMAN;tr|H7C4N8|H7C4N8_HUMAN	DEVNSEDMDAYCRKENSSEICSNNGECVCGQ	KEN(1)SSEICSN(1)N(1)GECVCGQCVCR
	sp|P11047|LAMC1_HUMAN Laminin subunit gamma-1 OS=Homo sapiens GN=LAMC1 PE=1 SV=3	R.IASAVQKN*ATSTK.A			sp|Q07954|LRP1_HUMAN	TVSCACPHLMKLHKDNTTCYEFKKFLLYARQ	DN(1)TTCYEFK
	tr|Q86SE4|Q86SE4_HUMAN L1 ceLL adhesion moLecuLe (Fragment) OS=Homo sapiens GN=L1CAM PE=2 SV=1	K.VPGN*QTSTTLK.L			sp|Q16787|LAMA3_HUMAN;tr|B0YJ32|B0YJ32_HUMAN;tr|A0PJJ8|A0PJJ8_HUMAN;tr|Q566Q1|Q566Q1_HUMAN;tr|O14637|O14637_HUMAN	GEVVVSLINGRPGAKNFTFSHTLREFTKATN	N(1)FTFSHTLR
	sp|P11047|LAMC1_HUMAN Laminin subunit gamma-1 OS=Homo sapiens GN=LAMC1 PE=1 SV=3	K.N*ISQDLEK.Q			tr|E7EUU1|E7EUU1_HUMAN;tr|E7ENG9|E7ENG9_HUMAN;sp|Q8N2S1|LTBP4_HUMAN;tr|B3KXY6|B3KXY6_HUMAN;tr|O75441|O75441_HUMAN;tr|M0QZX0|M0QZX0_HUMAN;tr|F5GXC9|F5GXC9_HUMAN	FDTAAPDACDNILARNVTWQECCCTVGEGWG	N(1)VTWQECCCTVGEGWGSGCR
	sp|P07942|LAMB1_HUMAN Laminin subunit beta-1 OS=Homo sapiens GN=LAMB1 PE=1 SV=2	K.GTN*YTVR.L			tr|F8WCZ6|F8WCZ6_HUMAN;tr|B3KNX0|B3KNX0_HUMAN;tr|A8K2N0|A8K2N0_HUMAN;sp|P09871|C1S_HUMAN;tr|F5H7T4|F5H7T4_HUMAN;tr|H0Y5D1|H0Y5D1_HUMAN	_________MKNCGVNCSGDVFTALIGEIAS	NCGVN(1)CSGDVFTALIGEIASPNYPKPYPENSR
	tr|E7ETB4|E7ETB4_HUMAN CLusterin beta chain (Fragment) OS=Homo sapiens GN=CLU PE=2 SV=1	R.HN*STGCLR.M			sp|P11717|MPRI_HUMAN;tr|Q59EZ3|Q59EZ3_HUMAN	PQEVQMVNGTITNPINGKSFSLGDIYFKLFR	AACAVKPQEVQMVN(1)GTITN(0.015)PIN(0.986)GK
	tr|B4DWA8|B4DWA8_HUMAN cDNA FLJ53427, highLy simiLar to GaLectin-3-binding protein OS=Homo sapiens PE=2 SV=1	R.YKGLN*LTEDTYKPR.I			tr|Q68GS6|Q68GS6_HUMAN;tr|Q504U8|Q504U8_HUMAN;tr|E7BSV0|E7BSV0_HUMAN;tr|E9PFD7|E9PFD7_HUMAN;tr|B7Z2I3|B7Z2I3_HUMAN;tr|F2YGG7|F2YGG7_HUMAN;tr|Q2TTR7|Q2TTR7_HUMAN;tr|A9CB80|A9CB80_HUMAN;tr|A8K2T7|A8K2T7_HUMAN;sp|P00533|EGFR_HUMAN;tr|A2VCQ7|A2VCQ7_HUMAN;tr|Q147T7|Q147T7_HUMAN;tr|Q59FL8|Q59FL8_HUMAN	SECIQCHPECLPQAMNITCTGRGPDNCIQCA	EFVENSECIQCHPECLPQAMN(1)ITCTGR
	sp|P11047|LAMC1_HUMAN Laminin subunit gamma-1 OS=Homo sapiens GN=LAMC1 PE=1 SV=3	R.VN*NTLSSQISR.L			sp|Q07954|LRP1_HUMAN;tr|Q59FG2|Q59FG2_HUMAN	EGACVVNKQSGDVTCNCTDGRVAPSCLTCVG	QSGDVTCN(1)CTDGR
	tr|Q59EZ3|Q59EZ3_HUMAN InsuLin-Like growth factor 2 receptor variant (Fragment) OS=Homo sapiens PE=2 SV=1	R.YHN*QTLR.Y			sp|Q07954|LRP1_HUMAN;tr|Q6PJ72|Q6PJ72_HUMAN	YGQIPKVERCDMDGQNRTKLVDSKIVFPHGI	CDMDGQN(1)R
	tr|A3KFI4|A3KFI4_HUMAN NeurobLastoma suppressor of tumorigenicity 1 (Fragment) OS=Homo sapiens GN=NBL1 PE=2 SV=1	K.N*ITQIVGHSGCEAK.S			sp|Q07954|LRP1_HUMAN;tr|Q6PJ72|Q6PJ72_HUMAN;tr|Q86SW0|Q86SW0_HUMAN;tr|Q7Z7K9|Q7Z7K9_HUMAN	QHHCVPTLDGPTCYCNSSFQLQADGKTCKDF	LGCQHHCVPTLDGPTCYCN(1)SSFQLQADGK
	tr|C9JIZ6|C9JIZ6_HUMAN PuLmonary surfactant-associated protein A2 OS=Homo sapiens GN=PSAP PE=2 SV=1	K.LIDNN*KTEK.E			sp|Q7Z7M0|MEGF8_HUMAN	HGGHRPSTARFSVRVNSTELFHVDRHVWTTL	VN(1)STELFHVDR
	tr|B4DWA8|B4DWA8_HUMAN cDNA FLJ53427, highLy simiLar to GaLectin-3-binding protein OS=Homo sapiens PE=2 SV=1	K.GLN*LTEDTYKPR.I			sp|Q99574|NEUS_HUMAN;tr|H7C5T9|H7C5T9_HUMAN	VLKALGITEIFIKDANLTGLSDNKEIFLSKA	DAN(1)LTGLSDNK
	tr|Q2VPA1|Q2VPA1_HUMAN HSPG2 protein (Fragment) OS=Homo sapiens GN=HSPG2 PE=2 SV=1	R.IQGEEIVFHDLN*LTAHGISHCPTCR.D			tr|F8W0I7|F8W0I7_HUMAN;tr|A8K3H6|A8K3H6_HUMAN;tr|B2RE43|B2RE43_HUMAN;sp|Q9HB63|NET4_HUMAN	LALGRKLWADTTCGQNATELYCFYSENTDLT	KLWADTTCGQN(1)ATELYCFYSENTDLTCR
	sp|P11047|LAMC1_HUMAN Laminin subunit gamma-1 OS=Homo sapiens GN=LAMC1 PE=1 SV=3	R.KIPAIN*QTITEANEK.T			tr|J3QRL0|J3QRL0_HUMAN;tr|Q5T2W7|Q5T2W7_HUMAN;tr|Q5T2W9|Q5T2W9_HUMAN;sp|Q96HA4|CA159_HUMAN	SECRSFAGPGAPFPMNRSSGTPGRPHP____	SFAGPGAPFPMN(1)R
	tr|B4DWA8|B4DWA8_HUMAN cDNA FLJ53427, highLy simiLar to GaLectin-3-binding protein OS=Homo sapiens PE=2 SV=1	R.TVIRPFYLTN*SSGVD.-			tr|Q12787|Q12787_HUMAN;tr|H0YNK6|H0YNK6_HUMAN;sp|Q06418|TYRO3_HUMAN;tr|Q59FM9|Q59FM9_HUMAN	PAAPFNITVTKLSSSNASVAWMPGADGRALL	LSSSN(1)ASVAWMPGADGR
	sp|P32004|L1CAM_HUMAN NeuraL ceLL adhesion moLecuLe L1 OS=Homo sapiens GN=L1CAM PE=1 SV=2	R.THN*LTDLSPHLR.Y			tr|Q5VYB9|Q5VYB9_HUMAN;sp|Q86VZ4|LRP11_HUMAN;tr|B4DS68|B4DS68_HUMAN	FQLTVTDTAGQRSSDNVSVTVLRAAYSTGDG	SSDN(1)VSVTVLR
	tr|B4DTT0|B4DTT0_HUMAN cDNA FLJ51090, highLy simiLar to N-acetyLgLucosamine-6-suLfatase (EC 3.1.6.14) OS=Homo sapiens PE=2 SV=1	R.GPGIKPN*QTSK.M			tr|Q8NHK5|Q8NHK5_HUMAN;tr|B0L654|B0L654_HUMAN;tr|B0L653|B0L653_HUMAN;tr|B0L652|B0L652_HUMAN;tr|B0L651|B0L651_HUMAN;sp|Q8N109|KI2LA_HUMAN	PSLSAQPGPTVRTGENVTLSCSSRSSFDMYH	TGEN(1)VTLSCSSR
	tr|B4DZ36|B4DZ36_HUMAN cDNA FLJ58441, highLy simiLar to Attractin OS=Homo sapiens PE=2 SV=1	R.VFHIHN*ESWVLLTPK.A			tr|Q53FJ5|Q53FJ5_HUMAN	VCKKLVGYLDRNLEKNSTKQEILAALEKGCS	N(1)STKQEILAALEK
	tr|C9JIZ6|C9JIZ6_HUMAN PuLmonary surfactant-associated protein A2 OS=Homo sapiens GN=PSAP PE=2 SV=1	K.LIDNN*KTEK.E			tr|Q53FJ5|Q53FJ5_HUMAN	VCEFLVKEVTKLIDNNKTEKEILDAFDKMCS	LIDN(1)N(1)KTEKEILDAFDK
	tr|Q6FGX5|Q6FGX5_HUMAN TIMP metaLLopeptidase inhibitor 1, isoform CRA_a OS=Homo sapiens GN=TIMP1 PE=2 SV=1	K.FVGTPEVN*QTTLYQR.Y			sp|Q6UVK1|CSPG4_HUMAN	TLRLDPTVLDAGELANRTGSVPRFRLLEGPR	LDPTVLDAGELAN(1)R
	tr|B5A929|B5A929_HUMAN SoLubLe MET variant 1 OS=Homo sapiens GN=MET PE=2 SV=1	R.N*FTVACQHR.S			sp|Q9NS15|LTBP3_HUMAN	TCLKGQCRDSCQQGSNMTLIGENGHSTDTLT	DSCQQGSN(1)MTLIGEN(1)GHSTDTLTGSGFR
	tr|Q2VPA1|Q2VPA1_HUMAN HSPG2 protein (Fragment) OS=Homo sapiens GN=HSPG2 PE=2 SV=1	R.IQGEEIVFHDLN*LTAHGISHCPTCR.D			tr|B7Z577|B7Z577_HUMAN	SRNPGSSCIGADPNRNWNASFAGKGASDNPC	N(1)WN(1)ASFAGK
	tr|C9JIZ6|C9JIZ6_HUMAN PuLmonary surfactant-associated protein A2 OS=Homo sapiens GN=PSAP PE=2 SV=1	R.NLEKN*STKQEILAALEK.G			sp|Q13438|OS9_HUMAN	SKQHRLKRYHSQTYGNGSKCDLNGRPREAEV	YHSQTYGN(1)GSK
	tr|C9JIZ6|C9JIZ6_HUMAN PuLmonary surfactant-associated protein A2 OS=Homo sapiens GN=PSAP PE=2 SV=1	K.TCDWLPKPN*MSASCK.E			sp|P45877|PPIC_HUMAN	SIELQATDGHDRPLTNCSIINSGKIDVKTPF	VIDGMTVVHSIELQATDGHDRPLTN(0.994)CSIIN(0.006)SGK
	tr|C9JIZ6|C9JIZ6_HUMAN PuLmonary surfactant-associated protein A2 OS=Homo sapiens GN=PSAP PE=2 SV=1	K.LIDNN*KTEK.E			sp|Q13421|MSLN_HUMAN	RQLDVLYPKARLAFQNMNGSEYFVKIQSFLG	LAFQN(1)MN(1)GSEYFVK
	tr|B3KRY3|B3KRY3_HUMAN cDNA FLJ35079 fis, cLone PLACE6005283, highLy simiLar to Lysosome-associated membrane gLycoprotein 1 OS=Homo sapiens PE=2 SV=1	R.GHTLTLN*FTR.N			tr|Q59F71|Q59F71_HUMAN	RHTARKSSIKAAVPGNTSTPSCQSTNGQPQR	AAVPGN(1)TSTPSCQSTN(1)GQPQR
	tr|E7ETB4|E7ETB4_HUMAN CLusterin beta chain (Fragment) OS=Homo sapiens GN=CLU PE=2 SV=1	R.HN*STGCLR.M			sp|Q9NS15|LTBP3_HUMAN	RDSCQQGSNMTLIGENGHSTDTLTGSGFRVV	DSCQQGSN(1)MTLIGEN(1)GHSTDTLTGSGFR
	sp|P98160|PGBM_HUMAN Basement membrane-specific heparan suLfate proteogLycan core protein OS=Homo sapiens GN=HSPG2 PE=1 SV=4	R.ALVN*FTR.S			tr|H0YD65|H0YD65_HUMAN	PVKMASIFKNFVITYNRTYESKEARWRLSVF	NFVITYN(1)R
	tr|B4DWA8|B4DWA8_HUMAN cDNA FLJ53427, highLy simiLar to GaLectin-3-binding protein OS=Homo sapiens PE=2 SV=1	K.GLN*LTEDTYKPR.I			tr|Q8NE89|Q8NE89_HUMAN	PSFCYSPKDEGLCSANVTRYYFNPRYRTCDA	KIPSFCYSPKDEGLCSAN(1)VTR
	sp|P11047|LAMC1_HUMAN Laminin subunit gamma-1 OS=Homo sapiens GN=LAMC1 PE=1 SV=3	R.KYEQAKN*ISQDLEK.Q			tr|Q96PQ9|Q96PQ9_HUMAN	PQRRRDPGAAVPGAANASAQQPRTPILLIRD	RRDPGAAVPGAAN(1)ASAQQPR
	sp|Q92626|PXDN_HUMAN Peroxidasin homoLog OS=Homo sapiens GN=PXDN PE=1 SV=2	R.RVNN*CSDMCFHQK.Y			tr|D3DVN8|D3DVN8_HUMAN	PHPFAQRTLTARFQVNNTRPPHVQLLRKPVL	FQVN(0.977)N(0.023)TRPPHVQLLR
	sp|Q9H4F8|SMOC1_HUMAN SPARC-reLated moduLar caLcium-binding protein 1 OS=Homo sapiens GN=SMOC1 PE=1 SV=1	K.DSKLN*NTNIR.N			tr|B8ZZC1|B8ZZC1_HUMAN	PGFRLVGPSSVVCLPNGTWTGEQPHCRGISE	LVGPSSVVCLPN(1)GTWTGEQPHCR
	tr|E7ETB4|E7ETB4_HUMAN CLusterin beta chain (Fragment) OS=Homo sapiens GN=CLU PE=2 SV=1	R.HN*STGCLR.M			tr|B4E2J3|B4E2J3_HUMAN	LNLAKQYLSYETLYANGSRTETQVGIYILSS	QYLSYETLYAN(1)GSR
	sp|P30530|UFO_HUMAN Tyrosine-protein kinase receptor UFO OS=Homo sapiens GN=AXL PE=1 SV=3	R.SLHVPGLN*K.T			sp|Q13421|MSLN_HUMAN	LDVLYPKARLAFQNMNGSEYFVKIQSFLGGA	LAFQN(1)MN(1)GSEYFVK
	sp|Q9H4F8|SMOC1_HUMAN SPARC-reLated moduLar caLcium-binding protein 1 OS=Homo sapiens GN=SMOC1 PE=1 SV=1	K.DSKLN*NTNIR.N			sp|P80188|NGAL_HUMAN	KMYATIYELKEDKSYNVTSVLFRKKKCDYWI	SYN(1)VTSVLFRK
	tr|K7ERZ6|K7ERZ6_HUMAN GaLectin-3-binding protein OS=Homo sapiens GN=LGALS3BP PE=4 SV=1	R.ALGFEN*ATQALGR.A			sp|P08603|CFAH_HUMAN	KLSYTCEGGFRISEENETTCYMGKWSSPPQC	ISEEN(1)ETTCYMGK
	sp|Q86SQ4|GP126_HUMAN G-protein coupLed receptor 126 OS=Homo sapiens GN=GPR126 PE=1 SV=3	K.SFGGWN*TSGCVAHR.D			tr|B2R6X2|B2R6X2_HUMAN	KLEVRLLDAENKVVANGTGTQGQLKVPGVSL	VVAN(1)GTGTQGQLK
	sp|P11047|LAMC1_HUMAN Laminin subunit gamma-1 OS=Homo sapiens GN=LAMC1 PE=1 SV=3	R.VNDN*KTAAEEALR.K			tr|E7ERV9|E7ERV9_HUMAN	KDVMWIGFLTRTVLENSTSYEEAKNLLTKTK	TVLEN(1)STSYEEAK
	tr|C9JIZ6|C9JIZ6_HUMAN PuLmonary surfactant-associated protein A2 OS=Homo sapiens GN=PSAP PE=2 SV=1	R.NLEKN*STKQEILAALEK.G			tr|Q53FJ5|Q53FJ5_HUMAN	ILVYLEKTCDWLPKPNMSASCKEIVDSYLPV	TCDWLPKPN(1)MSASCK
	tr|C9JIZ6|C9JIZ6_HUMAN PuLmonary surfactant-associated protein A2 OS=Homo sapiens GN=PSAP PE=2 SV=1	R.TN*STFVQALVEHVKEECDR.L			sp|O60487|MPZL2_HUMAN	IAAVEIYTSRVLEAVNGTDARLKCTFSSFAP	VLEAVN(1)GTDAR
	tr|B4E1I8|B4E1I8_HUMAN cDNA FLJ54228, highLy simiLar to Leucine-rich aLpha-2-gLycoprotein OS=Homo sapiens PE=2 SV=1	R.KLPPGLLAN*FTLLR.T			tr|E7EUU1|E7EUU1_HUMAN	HGPTGSRCTPTCAPRNATSVDSGAPGGAAPG	N(1)ATSVDSGAPGGAAPGGPGFR
	tr|Q59FG2|Q59FG2_HUMAN Low density Lipoprotein-reLated protein 1 variant (Fragment) OS=Homo sapiens PE=2 SV=1	R.LN*GTDPIVAADSKR.G			sp|P15328|FOLR1_HUMAN	HEQCRPWRKNACCSTNTSQEAHKDVSYLYRF	N(1)ACCSTN(1)TSQEAHKDVSYLYR
	tr|Q6FGX5|Q6FGX5_HUMAN TIMP metaLLopeptidase inhibitor 1, isoform CRA_a OS=Homo sapiens GN=TIMP1 PE=2 SV=1	R.SHN*RSEEFLIAGK.L			tr|F8WD96|F8WD96_HUMAN	GGTDSKYYKGSLSYLNVTRKAYWQVHLDQ__	YYKGSLSYLN(1)VTR
	tr|H3BMA1|H3BMA1_HUMAN MesotheLin (Fragment) OS=Homo sapiens GN=MSLN PE=2 SV=2	R.KWN*VTSLETLK.A			tr|Q53FJ5|Q53FJ5_HUMAN	GFCEVCKKLVGYLDRNLEKNSTKQEILAALE	N(1)LEKN(1)STKQEILAALEK
	tr|C9JIZ6|C9JIZ6_HUMAN PuLmonary surfactant-associated protein A2 OS=Homo sapiens GN=PSAP PE=2 SV=1	K.LIDNN*KTEK.E			sp|Q6UVK1|CSPG4_HUMAN	FSQQDLLDGAVLYSHNGSLSPRDTMAFSVEA	AGQPATAFSQQDLLDGAVLYSHN(1)GSLSPR
	tr|Q86SE4|Q86SE4_HUMAN L1 ceLL adhesion moLecuLe (Fragment) OS=Homo sapiens GN=L1CAM PE=2 SV=1	R.VTYQNHN*K.T			tr|H3BU85|H3BU85_HUMAN	FSQLVWKSAEGTFFINKTEIEDFPRFPHRGL	SAEGTFFIN(1)KTEIEDFPRFPHR
	sp|P32004|L1CAM_HUMAN NeuraL ceLL adhesion moLecuLe L1 OS=Homo sapiens GN=L1CAM PE=1 SV=2	R.THN*LTDLSPHLR.Y			tr|B3KNK9|B3KNK9_HUMAN	ESVNKLYQDEKAVLVNNITTGERLIRVLQDQ	AVLVN(1)N(1)ITTGER
	tr|Q6FGX5|Q6FGX5_HUMAN TIMP metaLLopeptidase inhibitor 1, isoform CRA_a OS=Homo sapiens GN=TIMP1 PE=2 SV=1	R.SHN*RSEEFLIAGK.L			tr|I7KDP0|I7KDP0_HUMAN	EGKVLSLPLNSSAVVNCSVHGLPTPALRWTK	VLSLPLN(1)SSAVVN(1)CSVHGLPTPALR
	sp|P15328|FOLR1_HUMAN FoLate receptor aLpha OS=Homo sapiens GN=FOLR1 PE=1 SV=3	K.NACCSTN*TSQEAHK.D			tr|B3KQR3|B3KQR3_HUMAN	DYFGGPKIVTPEEYYNVTVQ___________	IVTPEEYYN(1)VTVQ
	sp|O15230|LAMA5_HUMAN Laminin subunit aLpha-5 OS=Homo sapiens GN=LAMA5 PE=1 SV=8	R.GVHN*ASLALSASIGR.V			tr|B3KMB2|B3KMB2_HUMAN	DRSATLKRQSLDQVTNRTDTVKIQSIKKEDS	QSLDQVTN(1)RTDTVK
	tr|Q53FV4|Q53FV4_HUMAN Lumican variant (Fragment) OS=Homo sapiens PE=2 SV=1	K.LHINHNN*LTESVGPLPK.S			tr|I7KDP0|I7KDP0_HUMAN	DPLELSEGKVLSLPLNSSAVVNCSVHGLPTP	VLSLPLN(1)SSAVVN(1)CSVHGLPTPALR
	tr|E7ETB4|E7ETB4_HUMAN CLusterin beta chain (Fragment) OS=Homo sapiens GN=CLU PE=2 SV=1	R.HN*STGCLR.M			tr|Q53FJ5|Q53FJ5_HUMAN	DCIRMVTDIQTAVRTNSTFVQALVEHVKEEC	TN(1)STFVQALVEHVKEECDRLGPGMADICK
	sp|P15328|FOLR1_HUMAN FoLate receptor aLpha OS=Homo sapiens GN=FOLR1 PE=1 SV=3	K.SNWHKGWN*WTSGFNK.C			sp|P15328|FOLR1_HUMAN	CRTSYTCKSNWHKGWNWTSGFNKCAVGAACQ	SNWHKGWN(1)WTSGFNK
	sp|P80188|NGAL_HUMAN NeutrophiL geLatinase-associated LipocaLin OS=Homo sapiens GN=LCN2 PE=1 SV=2	K.SYN*VTSVLFR.K			tr|B7Z230|B7Z230_HUMAN	CPRTIQVSDFVRYHYNGTFLDGTLFDSSHNR	YHYN(1)GTFLDGTLFDSSHNR
	tr|H3BMA1|H3BMA1_HUMAN MesotheLin (Fragment) OS=Homo sapiens GN=MSLN PE=2 SV=2	R.KWN*VTSLETLK.A			tr|Q68GS6|Q68GS6_HUMAN	CNGIGIGEFKDSLSINATNIKHFKNCTSISG	DSLSIN(1)ATNIK
	sp|P15328|FOLR1_HUMAN FoLate receptor aLpha OS=Homo sapiens GN=FOLR1 PE=1 SV=3	K.GWN*WTSGFNK.C			tr|Q59F71|Q59F71_HUMAN	AAVPGNTSTPSCQSTNGQPQRGACGRWRGRS	AAVPGN(1)TSTPSCQSTN(1)GQPQR
	sp|P80188|NGAL_HUMAN NeutrophiL geLatinase-associated LipocaLin OS=Homo sapiens GN=LCN2 PE=1 SV=2	K.EDKSYN*VTSVLFR.K			tr|B3KQS3|B3KQS3_HUMAN	AAGRQVPYKTIMKQINSSISGNLWDKDQRAP	QIN(1)SSISGNLWDKDQR
	sp|P11047|LAMC1_HUMAN Laminin subunit gamma-1 OS=Homo sapiens GN=LAMC1 PE=1 SV=3	R.KIPAIN*QTITEANEK.T			tr|Q8NC33|Q8NC33_HUMAN	______MASCGGTIHNATLGRIVSPEPGGAV	ASCGGTIHN(1)ATLGR
	tr|Q6FGX5|Q6FGX5_HUMAN TIMP metaLLopeptidase inhibitor 1, isoform CRA_a OS=Homo sapiens GN=TIMP1 PE=2 SV=1	R.SHN*RSEEFLIAGK.L
	sp|P15328|FOLR1_HUMAN FoLate receptor aLpha OS=Homo sapiens GN=FOLR1 PE=1 SV=3	K.NACCSTN*TSQEAHK.D
	tr|D6REQ6|D6REQ6_HUMAN RibonucLease T2 OS=Homo sapiens GN=RNASET2 PE=3 SV=1	R.AYWPDVIHSFPN*R.S
	sp|Q92820|GGH_HUMAN Gamma-gLutamyL hydroLase OS=Homo sapiens GN=GGH PE=1 SV=2	K.N*FTMNEK.L
	tr|Q7Z6V2|Q7Z6V2_HUMAN PLasma aLpha-L-fucosidase (Fragment) OS=Homo sapiens GN=FUCA2 PE=2 SV=1	R.SQN*DTVTPDVWYTSKPK.E
	sp|P30530|UFO_HUMAN Tyrosine-protein kinase receptor UFO OS=Homo sapiens GN=AXL PE=1 SV=3	R.SLHVPGLN*K.T
	tr|C9JIZ6|C9JIZ6_HUMAN PuLmonary surfactant-associated protein A2 OS=Homo sapiens GN=PSAP PE=2 SV=1	R.TN*STFVQALVEHVK.E
	tr|Q6FGX5|Q6FGX5_HUMAN TIMP metaLLopeptidase inhibitor 1, isoform CRA_a OS=Homo sapiens GN=TIMP1 PE=2 SV=1	R.SHN*RSEEFLIAGK.L
	tr|Q6FGX5|Q6FGX5_HUMAN TIMP metaLLopeptidase inhibitor 1, isoform CRA_a OS=Homo sapiens GN=TIMP1 PE=2 SV=1	R.SHN*RSEEFLIAGK.L
	sp|P15328|FOLR1_HUMAN FoLate receptor aLpha OS=Homo sapiens GN=FOLR1 PE=1 SV=3	K.GWN*WTSGFNK.C
	tr|Q6FGX5|Q6FGX5_HUMAN TIMP metaLLopeptidase inhibitor 1, isoform CRA_a OS=Homo sapiens GN=TIMP1 PE=2 SV=1	K.FVGTPEVN*QTTLYQR.Y
	tr|E7ETB4|E7ETB4_HUMAN CLusterin beta chain (Fragment) OS=Homo sapiens GN=CLU PE=2 SV=1	K.KKEDALN*ETR.E
	sp|P80188|NGAL_HUMAN NeutrophiL geLatinase-associated LipocaLin OS=Homo sapiens GN=LCN2 PE=1 SV=2	K.SYN*VTSVLFR.K
	tr|C9JIZ6|C9JIZ6_HUMAN PuLmonary surfactant-associated protein A2 OS=Homo sapiens GN=PSAP PE=2 SV=1	K.LIDNN*KTEK.E
	sp|P15328|FOLR1_HUMAN FoLate receptor aLpha OS=Homo sapiens GN=FOLR1 PE=1 SV=3	K.GWN*WTSGFNK.C
	sp|P15328|FOLR1_HUMAN FoLate receptor aLpha OS=Homo sapiens GN=FOLR1 PE=1 SV=3	K.GWN*WTSGFNK.C
	tr|F5H2L1|F5H2L1_HUMAN G-protein-coupLed receptor 126 (Fragment) OS=Homo sapiens GN=GPR126 PE=2 SV=1	K.KGFN*ASYIR.V
	tr|B3KWK7|B3KWK7_HUMAN InsuLin-Like growth factor binding protein 3, isoform CRA_b OS=Homo sapiens GN=IGFBP3 PE=2 SV=1	R.GLCVN*ASAVSR.L
	sp|P80188|NGAL_HUMAN NeutrophiL geLatinase-associated LipocaLin OS=Homo sapiens GN=LCN2 PE=1 SV=2	K.EDKSYN*VTSVLFR.K
	tr|H3BMA1|H3BMA1_HUMAN MesotheLin (Fragment) OS=Homo sapiens GN=MSLN PE=2 SV=2	R.KWN*VTSLETLK.A
	tr|Q53FV4|Q53FV4_HUMAN Lumican variant (Fragment) OS=Homo sapiens PE=2 SV=1	K.LHINHNN*LTESVGPLPK.S
	sp|P30530|UFO_HUMAN Tyrosine-protein kinase receptor UFO OS=Homo sapiens GN=AXL PE=1 SV=3	R.SLHVPGLN*K.T
	tr|F5H2L1|F5H2L1_HUMAN G-protein-coupLed receptor 126 (Fragment) OS=Homo sapiens GN=GPR126 PE=2 SV=1	K.GFN*ASYIR.V
	sp|P98160|PGBM_HUMAN Basement membrane-specific heparan suLfate proteogLycan core protein OS=Homo sapiens GN=HSPG2 PE=1 SV=4	R.ALVN*FTR.S
	tr|Q59EE7|Q59EE7_HUMAN Pro-aLpha-1 type V coLLagen variant (Fragment) OS=Homo sapiens PE=2 SV=1	K.N*VTLILDCK.K
	sp|P80188|NGAL_HUMAN NeutrophiL geLatinase-associated LipocaLin OS=Homo sapiens GN=LCN2 PE=1 SV=2	K.SYN*VTSVLFR.K
	sp|P15328|FOLR1_HUMAN FoLate receptor aLpha OS=Homo sapiens GN=FOLR1 PE=1 SV=3	K.GWN*WTSGFN*K.C
	tr|A3KFI4|A3KFI4_HUMAN NeurobLastoma suppressor of tumorigenicity 1 (Fragment) OS=Homo sapiens GN=NBL1 PE=2 SV=1	K.N*ITQIVGHSGCEAK.S
	sp|Q86SQ4|GP126_HUMAN G-protein coupLed receptor 126 OS=Homo sapiens GN=GPR126 PE=1 SV=3	R.LWN*FTMNAK.I
	sp|Q86SQ4|GP126_HUMAN G-protein coupLed receptor 126 OS=Homo sapiens GN=GPR126 PE=1 SV=3	R.RAQFTFFN*K.T
	tr|Q6FGX5|Q6FGX5_HUMAN TIMP metaLLopeptidase inhibitor 1, isoform CRA_a OS=Homo sapiens GN=TIMP1 PE=2 SV=1	R.SHN*RSEEFLIAGK.L
	sp|P15328|FOLR1_HUMAN FoLate receptor aLpha OS=Homo sapiens GN=FOLR1 PE=1 SV=3	K.NACCSTN*TSQEAHK.D
	tr|A4QPA1|A4QPA1_HUMAN PTGFRN protein (Fragment) OS=Homo sapiens GN=PTGFRN PE=2 SV=1	R.AAVPKN*VSVAEGK.E
	tr|F8WAD0|F8WAD0_HUMAN ADAMTS-Like protein 4 OS=Homo sapiens GN=ADAMTSL4 PE=2 SV=1	R.CGHLPRPN*ITQSCQLR.L
	tr|H0Y5C3|H0Y5C3_HUMAN NeuraL ceLL adhesion moLecuLe L1 (Fragment) OS=Homo sapiens GN=L1CAM PE=4 SV=1	K.GEGN*ETTNMVITWKPLR.W
	tr|B3KWK7|B3KWK7_HUMAN InsuLin-Like growth factor binding protein 3, isoform CRA_b OS=Homo sapiens GN=IGFBP3 PE=2 SV=1	R.GLCVN*ASAVSR.L
	sp|P11047|LAMC1_HUMAN Laminin subunit gamma-1 OS=Homo sapiens GN=LAMC1 PE=1 SV=3	R.VN*NTLSSQISR.L
	tr|E7ETB4|E7ETB4_HUMAN CLusterin beta chain (Fragment) OS=Homo sapiens GN=CLU PE=2 SV=1	K.EDALN*ETR.E
	tr|Q86SE4|Q86SE4_HUMAN L1 ceLL adhesion moLecuLe (Fragment) OS=Homo sapiens GN=L1CAM PE=2 SV=1	K.WYSLGKVPGN*QTSTTLK.L
	sp|Q86SQ4|GP126_HUMAN G-protein coupLed receptor 126 OS=Homo sapiens GN=GPR126 PE=1 SV=3	R.LWN*FTMNAK.I
	sp|P15328|FOLR1_HUMAN FoLate receptor aLpha OS=Homo sapiens GN=FOLR1 PE=1 SV=3	K.GWN*WTSGFNK.C
	tr|B3KWK6|B3KWK6_HUMAN ALpha-L-iduronidase OS=Homo sapiens GN=IDUA PE=2 SV=1	R.FQVN*NTRPPHVQLLR.K
	tr|B4DWA8|B4DWA8_HUMAN cDNA FLJ53427, highLy simiLar to GaLectin-3-binding protein OS=Homo sapiens PE=2 SV=1	K.AAIPSALDTN*SSK.S
	tr|H3BMA1|H3BMA1_HUMAN MesotheLin (Fragment) OS=Homo sapiens GN=MSLN PE=2 SV=2	R.KWN*VTSLETLK.A
	sp|Q92820|GGH_HUMAN Gamma-gLutamyL hydroLase OS=Homo sapiens GN=GGH PE=1 SV=2	K.N*FTMNEK.L
	tr|C9JIZ6|C9JIZ6_HUMAN PuLmonary surfactant-associated protein A2 OS=Homo sapiens GN=PSAP PE=2 SV=1	K.TCDWLPKPN*MSASCK.E
	sp|P80188|NGAL_HUMAN NeutrophiL geLatinase-associated LipocaLin OS=Homo sapiens GN=LCN2 PE=1 SV=2	K.EDKSYN*VTSVLFR.K
	tr|A3KFI4|A3KFI4_HUMAN NeurobLastoma suppressor of tumorigenicity 1 (Fragment) OS=Homo sapiens GN=NBL1 PE=2 SV=1	K.N*ITQIVGHSGCEAK.S
	sp|P11047|LAMC1_HUMAN Laminin subunit gamma-1 OS=Homo sapiens GN=LAMC1 PE=1 SV=3	R.RVNDN*KTAAEEALR.K
	tr|C9JIZ6|C9JIZ6_HUMAN PuLmonary surfactant-associated protein A2 OS=Homo sapiens GN=PSAP PE=2 SV=1	R.NLEKN*STKQEILAALEK.G
	sp|Q9HAT2|SIAE_HUMAN SiaLate O-acetyLesterase OS=Homo sapiens GN=SIAE PE=1 SV=1	R.ALAYGEKN*LTFEGPLPEKIELLAHK.G
	sp|P30530|UFO_HUMAN Tyrosine-protein kinase receptor UFO OS=Homo sapiens GN=AXL PE=1 SV=3	R.SLHVPGLN*K.T
	tr|B7Z552|B7Z552_HUMAN cDNA FLJ51033, highLy simiLar to LysosomaL acid phosphatase (EC 3.1.3.2) OS=Homo sapiens PE=2 SV=1	R.KN*LTLMATTSQLPK.L
	sp|P15328|FOLR1_HUMAN FoLate receptor aLpha OS=Homo sapiens GN=FOLR1 PE=1 SV=3	K.SNWHKGWN*WTSGFNK.C
	sp|Q86SQ4|GP126_HUMAN G-protein coupLed receptor 126 OS=Homo sapiens GN=GPR126 PE=1 SV=3	R.LWN*FTMNAK.I
	tr|H0Y5C3|H0Y5C3_HUMAN NeuraL ceLL adhesion moLecuLe L1 (Fragment) OS=Homo sapiens GN=L1CAM PE=4 SV=1	K.GEGN*ETTNMVITWKPLR.W
	tr|Q53FV4|Q53FV4_HUMAN Lumican variant (Fragment) OS=Homo sapiens PE=2 SV=1	K.LHINHNN*LTESVGPLPK.S
	tr|B4DTT5|B4DTT5_HUMAN FoLListatin-reLated protein 1 OS=Homo sapiens GN=FSTL1 PE=2 SV=1	K.GSN*YSEILDK.Y
	tr|B4DZ36|B4DZ36_HUMAN cDNA FLJ58441, highLy simiLar to Attractin OS=Homo sapiens PE=2 SV=1	R.N*HSCSEGQISIFR.Y
	tr|C9JH19|C9JH19_HUMAN Cathepsin D Light chain (Fragment) OS=Homo sapiens GN=CTSD PE=2 SV=1	K.GSLSYLN*VTR.K
	tr|B4DTT5|B4DTT5_HUMAN FoLListatin-reLated protein 1 OS=Homo sapiens GN=FSTL1 PE=2 SV=1	K.GSN*YSEILDK.Y
	tr|C9JIZ6|C9JIZ6_HUMAN PuLmonary surfactant-associated protein A2 OS=Homo sapiens GN=PSAP PE=2 SV=1	R.NLEKN*STKQEILAALEK.G
	sp|P15328|FOLR1_HUMAN FoLate receptor aLpha OS=Homo sapiens GN=FOLR1 PE=1 SV=3	K.NACCSTN*TSQEAHKDVSYLYR.F
	sp|O00468|AGRIN_HUMAN Agrin OS=Homo sapiens GN=AGRN PE=1 SV=5	K.NELMLN*SSLMR.I
	sp|Q99650|OSMR_HUMAN Oncostatin-M-specific receptor subunit beta OS=Homo sapiens GN=OSMR PE=1 SV=1	R.SVNILFN*LTHR.V
	sp|Q86SQ4|GP126_HUMAN G-protein coupLed receptor 126 OS=Homo sapiens GN=GPR126 PE=1 SV=3	K.ILSN*LSCNVK.G
	sp|Q13740|CD166_HUMAN CD166 antigen OS=Homo sapiens GN=ALCAM PE=1 SV=2	K.EGDN*ITLK.C
	sp|O94907|DKK1_HUMAN Dickkopf-reLated protein 1 OS=Homo sapiens GN=DKK1 PE=1 SV=1	R.IQKDHHQASN*SSR.L
	sp|P07942|LAMB1_HUMAN Laminin subunit beta-1 OS=Homo sapiens GN=LAMB1 PE=1 SV=2	K.GTN*YTVR.L
	sp|P80188|NGAL_HUMAN NeutrophiL geLatinase-associated LipocaLin OS=Homo sapiens GN=LCN2 PE=1 SV=2	K.SYN*VTSVLFR.K
	sp|P15509|CSF2R_HUMAN GranuLocyte-macrophage coLony-stimuLating factor receptor subunit aLpha OS=Homo sapiens GN=CSF2RA PE=1 SV=1	R.CN*TTHCLVR.W
	sp|Q13438|OS9_HUMAN Protein OS-9 OS=Homo sapiens GN=OS9 PE=1 SV=1	R.YHSQTYGN*GSK.C
	tr|Q2VPA1|Q2VPA1_HUMAN HSPG2 protein (Fragment) OS=Homo sapiens GN=HSPG2 PE=2 SV=1	R.IQGEEIVFHDLN*LTAHGISHCPTCR.D
	tr|B9EJB8|B9EJB8_HUMAN CoLLagen, type XII, aLpha 1 OS=Homo sapiens GN=COL12A1 PE=2 SV=1	K.MLEAYN*LTEK.N
	tr|C9JH19|C9JH19_HUMAN Cathepsin D Light chain (Fragment) OS=Homo sapiens GN=CTSD PE=2 SV=1	K.GSLSYLN*VTR.K
	sp|P98160|PGBM_HUMAN Basement membrane-specific heparan suLfate proteogLycan core protein OS=Homo sapiens GN=HSPG2 PE=1 SV=4	R.ALVN*FTR.S
	tr|C9JIZ6|C9JIZ6_HUMAN PuLmonary surfactant-associated protein A2 OS=Homo sapiens GN=PSAP PE=2 SV=1	K.TCDWLPKPN*MSASCK.E
	tr|Q59E99|Q59E99_HUMAN Thrombospondin 1 variant (Fragment) OS=Homo sapiens PE=2 SV=1	K.VVN*STTGPGEHLR.N
	tr|Q59E99|Q59E99_HUMAN Thrombospondin 1 variant (Fragment) OS=Homo sapiens PE=2 SV=1	K.VVN*STTGPGEHLR.N
	tr|E7ETB4|E7ETB4_HUMAN CLusterin beta chain (Fragment) OS=Homo sapiens GN=CLU PE=2 SV=1	K.KKEDALN*ETR.E
	tr|B7Z230|B7Z230_HUMAN PeptidyL-proLyL cis-trans isomerase FKBP9 OS=Homo sapiens GN=FKBP9 PE=2 SV=1	R.YHYN*GTFLDGTLFDSSHNR.M
	sp|P30530|UFO_HUMAN Tyrosine-protein kinase receptor UFO OS=Homo sapiens GN=AXL PE=1 SV=3	R.SLHVPGLN*K.T
	sp|Q9H4F8|SMOC1_HUMAN SPARC-reLated moduLar caLcium-binding protein 1 OS=Homo sapiens GN=SMOC1 PE=1 SV=1	K.LN*NTNIR.N
	tr|Q6FGX5|Q6FGX5_HUMAN TIMP metaLLopeptidase inhibitor 1, isoform CRA_a OS=Homo sapiens GN=TIMP1 PE=2 SV=1	R.AKFVGTPEVN*QTTLYQR.Y
	tr|D3DQU2|D3DQU2_HUMAN TripeptidyL peptidase I, isoform CRA_a OS=Homo sapiens GN=TPP1 PE=2 SV=1	K.FLSSSPHLPPSSYFN*ASGR.A
	tr|C9JIZ6|C9JIZ6_HUMAN PuLmonary surfactant-associated protein A2 OS=Homo sapiens GN=PSAP PE=2 SV=1	K.LIDNN*KTEKEILDAFDK.M
	tr|F5H2L1|F5H2L1_HUMAN G-protein-coupLed receptor 126 (Fragment) OS=Homo sapiens GN=GPR126 PE=2 SV=1	K.GFN*ASYIR.V
	tr|Q59EZ3|Q59EZ3_HUMAN InsuLin-Like growth factor 2 receptor variant (Fragment) OS=Homo sapiens PE=2 SV=1	R.YHN*QTLR.Y
	sp|P11047|LAMC1_HUMAN Laminin subunit gamma-1 OS=Homo sapiens GN=LAMC1 PE=1 SV=3	R.IASAVQKN*ATSTK.A
	tr|K7EKQ5|K7EKQ5_HUMAN GaLectin-3-binding protein OS=Homo sapiens GN=LGALS3BP PE=4 SV=1	R.DAGVVCTN*ETR.S
	sp|P30530|UFO_HUMAN Tyrosine-protein kinase receptor UFO OS=Homo sapiens GN=AXL PE=1 SV=3	R.SLHVPGLN*K.T
	tr|B4E1I8|B4E1I8_HUMAN cDNA FLJ54228, highLy simiLar to Leucine-rich aLpha-2-gLycoprotein OS=Homo sapiens PE=2 SV=1	K.MFSQN*DTR.C
	sp|O15230|LAMA5_HUMAN Laminin subunit aLpha-5 OS=Homo sapiens GN=LAMA5 PE=1 SV=8	R.LN*ASIADLQSQLR.S
	sp|P20827|EFNA1_HUMAN Ephrin-A1 OS=Homo sapiens GN=EFNA1 PE=1 SV=2	R.HTVFWN*SSNPK.F
	sp|P11047|LAMC1_HUMAN Laminin subunit gamma-1 OS=Homo sapiens GN=LAMC1 PE=1 SV=3	K.N*ISQDLEK.Q
	sp|P30530|UFO_HUMAN Tyrosine-protein kinase receptor UFO OS=Homo sapiens GN=AXL PE=1 SV=3	R.SLHVPGLN*KTSSFSCEAHNAK.G
	sp|P15509|CSF2R_HUMAN GranuLocyte-macrophage coLony-stimuLating factor receptor subunit aLpha OS=Homo sapiens GN=CSF2RA PE=1 SV=1	R.CN*TTHCLVR.W
	tr|Q59E99|Q59E99_HUMAN Thrombospondin 1 variant (Fragment) OS=Homo sapiens PE=2 SV=1	K.VVN*STTGPGEHLR.N
	sp|P32004|L1CAM_HUMAN NeuraL ceLL adhesion moLecuLe L1 OS=Homo sapiens GN=L1CAM PE=1 SV=2	R.THN*LTDLSPHLR.Y
	tr|Q86SE4|Q86SE4_HUMAN L1 ceLL adhesion moLecuLe (Fragment) OS=Homo sapiens GN=L1CAM PE=2 SV=1	K.VPGN*QTSTTLK.L
	tr|A8K9V7|A8K9V7_HUMAN cDNA FLJ77207 OS=Homo sapiens PE=2 SV=1	K.RGPECSQN*YTTPSGVIK.S
	tr|H3BMA1|H3BMA1_HUMAN MesotheLin (Fragment) OS=Homo sapiens GN=MSLN PE=2 SV=2	R.KWN*VTSLETLK.A
	tr|C9JIZ6|C9JIZ6_HUMAN PuLmonary surfactant-associated protein A2 OS=Homo sapiens GN=PSAP PE=2 SV=1	K.LIDNN*KTEK.E
	tr|E9PMG2|E9PMG2_HUMAN PaLmitoyL-protein thioesterase 1 (Fragment) OS=Homo sapiens GN=PPT1 PE=2 SV=1	R.GIN*ESYKK.N
	tr|E7ETB4|E7ETB4_HUMAN CLusterin beta chain (Fragment) OS=Homo sapiens GN=CLU PE=2 SV=1	R.HN*STGCLR.M
	sp|Q13740|CD166_HUMAN CD166 antigen OS=Homo sapiens GN=ALCAM PE=1 SV=2	K.EGDN*ITLK.C
	sp|P07942|LAMB1_HUMAN Laminin subunit beta-1 OS=Homo sapiens GN=LAMB1 PE=1 SV=2	K.LSDTTSQSN*STAK.E
	tr|E2D5S3|E2D5S3_HUMAN MHC cLass I antigen (Fragment) OS=Homo sapiens GN=HLA-C PE=3 SV=1	R.GYYN*QSEAGSHTIQR.M
	tr|H3BMA1|H3BMA1_HUMAN MesotheLin (Fragment) OS=Homo sapiens GN=MSLN PE=2 SV=2	R.KWN*VTSLETLK.A
	tr|H3BMA1|H3BMA1_HUMAN MesotheLin (Fragment) OS=Homo sapiens GN=MSLN PE=2 SV=2	R.KWN*VTSLETLK.A
	sp|Q86SQ4|GP126_HUMAN G-protein coupLed receptor 126 OS=Homo sapiens GN=GPR126 PE=1 SV=3	R.RAQFTFFN*K.T
	sp|Q07954|LRP1_HUMAN ProLow-density Lipoprotein receptor-reLated protein 1 OS=Homo sapiens GN=LRP1 PE=1 SV=2	K.WTGHN*VTVVQR.T
	tr|Q59E99|Q59E99_HUMAN Thrombospondin 1 variant (Fragment) OS=Homo sapiens PE=2 SV=1	K.VVN*STTGPGEHLR.N
	sp|Q8NES3|LFNG_HUMAN Beta-1,3-N-acetyLgLucosaminyLtransferase Lunatic fringe OS=Homo sapiens GN=LFNG PE=1 SV=2	R.HTGNVVITN*CSAAHSR.Q
	sp|Q07954|LRP1_HUMAN ProLow-density Lipoprotein receptor-reLated protein 1 OS=Homo sapiens GN=LRP1 PE=1 SV=2	K.LYWISSGN*HTINR.C
	tr|C9JIZ6|C9JIZ6_HUMAN PuLmonary surfactant-associated protein A2 OS=Homo sapiens GN=PSAP PE=2 SV=1	K.LIDNN*KTEK.E
	tr|C9JIZ6|C9JIZ6_HUMAN PuLmonary surfactant-associated protein A2 OS=Homo sapiens GN=PSAP PE=2 SV=1	R.NLEKN*STKQEILAALEK.G
	sp|Q86SQ4|GP126_HUMAN G-protein coupLed receptor 126 OS=Homo sapiens GN=GPR126 PE=1 SV=3	K.ILSN*LSCNVK.G
	tr|H3BMA1|H3BMA1_HUMAN MesotheLin (Fragment) OS=Homo sapiens GN=MSLN PE=2 SV=2	R.KWN*VTSLETLK.A
	tr|A8K5T0|A8K5T0_HUMAN cDNA FLJ75416, highLy simiLar to Homo sapiens compLement factor H (CFH), mRNA OS=Homo sapiens PE=2 SV=1	K.IPCSQPPQIEHGTIN*SSR.S
	tr|B4DWA8|B4DWA8_HUMAN cDNA FLJ53427, highLy simiLar to GaLectin-3-binding protein OS=Homo sapiens PE=2 SV=1	K.AAIPSALDTN*SSK.S
	tr|B4E089|B4E089_HUMAN cDNA FLJ55377, highLy simiLar to Angiopoietin-reLated protein 4 OS=Homo sapiens PE=2 SV=1	M.AQPVDPAHN*VSR.L
	sp|P11047|LAMC1_HUMAN Laminin subunit gamma-1 OS=Homo sapiens GN=LAMC1 PE=1 SV=3	R.IASAVQKN*ATSTK.A
	sp|Q8NFZ8|CADM4_HUMAN CeLL adhesion moLecuLe 4 OS=Homo sapiens GN=CADM4 PE=1 SV=1	R.QTLFFN*GTR.A
	tr|H3BMA1|H3BMA1_HUMAN MesotheLin (Fragment) OS=Homo sapiens GN=MSLN PE=2 SV=2	R.KWN*VTSLETLK.A
	tr|E7ETB4|E7ETB4_HUMAN CLusterin beta chain (Fragment) OS=Homo sapiens GN=CLU PE=2 SV=1	R.HN*STGCLR.M
	tr|D3DQU2|D3DQU2_HUMAN TripeptidyL peptidase I, isoform CRA_a OS=Homo sapiens GN=TPP1 PE=2 SV=1	K.FLSSSPHLPPSSYFN*ASGR.A
	tr|B4DZ36|B4DZ36_HUMAN cDNA FLJ58441, highLy simiLar to Attractin OS=Homo sapiens PE=2 SV=1	K.CIN*QSICEK.C
	tr|C9JIZ6|C9JIZ6_HUMAN PuLmonary surfactant-associated protein A2 OS=Homo sapiens GN=PSAP PE=2 SV=1	K.LIDNN*KTEK.E
	tr|D6REQ6|D6REQ6_HUMAN RibonucLease T2 OS=Homo sapiens GN=RNASET2 PE=3 SV=1	K.QDQQLQN*CTEPGEQPSPK.Q
	tr|Q86SE4|Q86SE4_HUMAN L1 ceLL adhesion moLecuLe (Fragment) OS=Homo sapiens GN=L1CAM PE=2 SV=1	R.VTYQNHN*K.T
	sp|Q4LDE5|SVEP1_HUMAN Sushi, von WiLLebrand factor type A, EGF and pentraxin domain-containing protein 1 OS=Homo sapiens GN=SVEP1 PE=1 SV=3	R.SCLSCPEN*TSTVKR.G
	sp|Q9H4F8|SMOC1_HUMAN SPARC-reLated moduLar caLcium-binding protein 1 OS=Homo sapiens GN=SMOC1 PE=1 SV=1	K.DSKLN*NTNIR.N
	tr|H3BTD4|H3BTD4_HUMAN Beta-hexosaminidase subunit aLpha OS=Homo sapiens GN=HEXA PE=2 SV=1	K.SAEGTFFIN*KTEIEDFPR.F
	tr|Q5JXB7|Q5JXB7_HUMAN ProcoLLagen-Lysine,2-oxogLutarate 5-dioxygenase 1 (Fragment) OS=Homo sapiens GN=PLOD1 PE=2 SV=1	R.EQIN*ITLDHR.C
	tr|Q6FGX5|Q6FGX5_HUMAN TIMP metaLLopeptidase inhibitor 1, isoform CRA_a OS=Homo sapiens GN=TIMP1 PE=2 SV=1	R.SHN*RSEEFLIAGK.L
	tr|Q59GI7|Q59GI7_HUMAN GLypican 1 variant (Fragment) OS=Homo sapiens PE=3 SV=1	R.SFDDHFQHLLN*DSER.T
	tr|Q96GF5|Q96GF5_HUMAN PXDN protein (Fragment) OS=Homo sapiens GN=PXDN PE=2 SV=2	R.LSTTECVDAGGESHAN*NTK.W
	tr|K7EKQ5|K7EKQ5_HUMAN GaLectin-3-binding protein OS=Homo sapiens GN=LGALS3BP PE=4 SV=1	R.DAGVVCTN*ETR.S
	sp|Q13740|CD166_HUMAN CD166 antigen OS=Homo sapiens GN=ALCAM PE=1 SV=2	K.KLGDCISEDSYPDGN*ITWYR.N
	tr|B4DWA8|B4DWA8_HUMAN cDNA FLJ53427, highLy simiLar to GaLectin-3-binding protein OS=Homo sapiens PE=2 SV=1	K.AAIPSALDTN*SSK.S
	tr|B7Z6S1|B7Z6S1_HUMAN cDNA FLJ50695, highLy simiLar to GLucosyLceramidase (EC 3.2.1.45) OS=Homo sapiens PE=2 SV=1	R.DLGPTLAN*STHHNVR.L
	tr|B4DWA8|B4DWA8_HUMAN cDNA FLJ53427, highLy simiLar to GaLectin-3-binding protein OS=Homo sapiens PE=2 SV=1	K.GLN*LTEDTYKPR.I
	tr|Q6FGX5|Q6FGX5_HUMAN TIMP metaLLopeptidase inhibitor 1, isoform CRA_a OS=Homo sapiens GN=TIMP1 PE=2 SV=1	R.SHN*RSEEFLIAGK.L
	tr|A4QPA1|A4QPA1_HUMAN PTGFRN protein (Fragment) OS=Homo sapiens GN=PTGFRN PE=2 SV=1	K.N*VSVAEGK.E
	sp|P05187|PPB1_HUMAN ALkaLine phosphatase, pLacentaL type OS=Homo sapiens GN=ALPP PE=1 SV=2	R.FNQCN*TTR.G
	tr|C9JIZ6|C9JIZ6_HUMAN PuLmonary surfactant-associated protein A2 OS=Homo sapiens GN=PSAP PE=2 SV=1	R.NLEKN*STKQEILAALEK.G
	tr|C9JIZ6|C9JIZ6_HUMAN PuLmonary surfactant-associated protein A2 OS=Homo sapiens GN=PSAP PE=2 SV=1	R.TN*STFVQALVEHVKEECDR.L
	sp|Q9UHL4|DPP2_HUMAN DipeptidyL peptidase 2 OS=Homo sapiens GN=DPP7 PE=1 SV=3	R.ALAGLVYN*ASGSEHCYDIYR.L
	tr|Q53FV4|Q53FV4_HUMAN Lumican variant (Fragment) OS=Homo sapiens PE=2 SV=1	K.LHINHNN*LTESVGPLPK.S
	tr|B9EJB8|B9EJB8_HUMAN CoLLagen, type XII, aLpha 1 OS=Homo sapiens GN=COL12A1 PE=2 SV=1	K.EAGN*ITTDGYEILGK.L
	tr|D3DQU2|D3DQU2_HUMAN TripeptidyL peptidase I, isoform CRA_a OS=Homo sapiens GN=TPP1 PE=2 SV=1	K.FLSSSPHLPPSSYFN*ASGR.A
	tr|F5H2D0|F5H2D0_HUMAN CompLement C1r subcomponent (Fragment) OS=Homo sapiens GN=C1R PE=2 SV=2	R.CN*YSIR.V
	sp|P05187|PPB1_HUMAN ALkaLine phosphatase, pLacentaL type OS=Homo sapiens GN=ALPP PE=1 SV=2	R.FNQCN*TTR.G
	tr|B4DWA8|B4DWA8_HUMAN cDNA FLJ53427, highLy simiLar to GaLectin-3-binding protein OS=Homo sapiens PE=2 SV=1	K.GLN*LTEDTYKPR.I
	sp|Q9H173|SIL1_HUMAN NucLeotide exchange factor SIL1 OS=Homo sapiens GN=SIL1 PE=1 SV=1	R.LINKFN*SSSSSLEEK.I
	sp|Q9H4F8|SMOC1_HUMAN SPARC-reLated moduLar caLcium-binding protein 1 OS=Homo sapiens GN=SMOC1 PE=1 SV=1	K.LN*NTNIR.N
	tr|B2R642|B2R642_HUMAN cDNA, FLJ92775, highLy simiLar to Homo sapiens meLanoma ceLL adhesion moLecuLe (MCAM), mRNA OS=Homo sapiens PE=2 SV=1	R.CVASVPSIPGLN*R.T
	tr|C9JIZ6|C9JIZ6_HUMAN PuLmonary surfactant-associated protein A2 OS=Homo sapiens GN=PSAP PE=2 SV=1	R.NLEKN*STK.Q
	sp|P15328|FOLR1_HUMAN FoLate receptor aLpha OS=Homo sapiens GN=FOLR1 PE=1 SV=3	K.NACCSTN*TSQEAHKDVSYLYR.F
	tr|Q7Z6V2|Q7Z6V2_HUMAN PLasma aLpha-L-fucosidase (Fragment) OS=Homo sapiens GN=FUCA2 PE=2 SV=1	R.SQN*DTVTPDVWYTSKPK.E
	tr|M0QZZ9|M0QZZ9_HUMAN Mucin-16 (Fragment) OS=Homo sapiens GN=MUC16 PE=4 SV=1	R.KFN*TTER.V
	tr|H0Y9H9|H0Y9H9_HUMAN Semaphorin-5A (Fragment) OS=Homo sapiens GN=SEMA5A PE=4 SV=1	R.SLSN*LTEIHDQISGMAR.C
	tr|E2D5S3|E2D5S3_HUMAN MHC cLass I antigen (Fragment) OS=Homo sapiens GN=HLA-C PE=3 SV=1	R.GYYN*QSEAGSHTIQR.M
	tr|B9EJB8|B9EJB8_HUMAN CoLLagen, type XII, aLpha 1 OS=Homo sapiens GN=COL12A1 PE=2 SV=1	K.MLEAYN*LTEK.N
	tr|E7ETB4|E7ETB4_HUMAN CLusterin beta chain (Fragment) OS=Homo sapiens GN=CLU PE=2 SV=1	R.HN*STGCLR.M
	tr|B4DWA8|B4DWA8_HUMAN cDNA FLJ53427, highLy simiLar to GaLectin-3-binding protein OS=Homo sapiens PE=2 SV=1	K.AAIPSALDTN*SSK.S
	tr|A8K5T0|A8K5T0_HUMAN cDNA FLJ75416, highLy simiLar to Homo sapiens compLement factor H (CFH), mRNA OS=Homo sapiens PE=2 SV=1	K.MDGASN*VTCINSR.W
	sp|Q86SQ4|GP126_HUMAN G-protein coupLed receptor 126 OS=Homo sapiens GN=GPR126 PE=1 SV=3	R.LWN*FTMNAK.I
	tr|C9JIZ6|C9JIZ6_HUMAN PuLmonary surfactant-associated protein A2 OS=Homo sapiens GN=PSAP PE=2 SV=1	R.NLEKN*STK.Q
	sp|Q86SQ4|GP126_HUMAN G-protein coupLed receptor 126 OS=Homo sapiens GN=GPR126 PE=1 SV=3	K.ILSN*LSCNVK.G
	sp|P07942|LAMB1_HUMAN Laminin subunit beta-1 OS=Homo sapiens GN=LAMB1 PE=1 SV=2	K.LSDTTSQSN*STAK.E
	tr|C9JH19|C9JH19_HUMAN Cathepsin D Light chain (Fragment) OS=Homo sapiens GN=CTSD PE=2 SV=1	K.GSLSYLN*VTRK.A
	sp|P98160|PGBM_HUMAN Basement membrane-specific heparan suLfate proteogLycan core protein OS=Homo sapiens GN=HSPG2 PE=1 SV=4	R.ALVN*FTR.S
	tr|F5H2L1|F5H2L1_HUMAN G-protein-coupLed receptor 126 (Fragment) OS=Homo sapiens GN=GPR126 PE=2 SV=1	K.KGFN*ASYIR.V
	sp|P11047|LAMC1_HUMAN Laminin subunit gamma-1 OS=Homo sapiens GN=LAMC1 PE=1 SV=3	R.IASAVQKN*ATSTKAEAER.T
	tr|E7ETB4|E7ETB4_HUMAN CLusterin beta chain (Fragment) OS=Homo sapiens GN=CLU PE=2 SV=1	R.HN*STGCLR.M
	sp|P11047|LAMC1_HUMAN Laminin subunit gamma-1 OS=Homo sapiens GN=LAMC1 PE=1 SV=3	R.VN*NTLSSQISR.L
	tr|C9JIZ6|C9JIZ6_HUMAN PuLmonary surfactant-associated protein A2 OS=Homo sapiens GN=PSAP PE=2 SV=1	K.TCDWLPKPN*MSASCK.E
	tr|E7ETB4|E7ETB4_HUMAN CLusterin beta chain (Fragment) OS=Homo sapiens GN=CLU PE=2 SV=1	R.EIRHN*STGCLR.M
	sp|P11047|LAMC1_HUMAN Laminin subunit gamma-1 OS=Homo sapiens GN=LAMC1 PE=1 SV=3	R.IASAVQKN*ATSTK.A
	tr|A3KFI4|A3KFI4_HUMAN NeurobLastoma suppressor of tumorigenicity 1 (Fragment) OS=Homo sapiens GN=NBL1 PE=2 SV=1	K.N*ITQIVGHSGCEAK.S
	tr|E9PMG2|E9PMG2_HUMAN PaLmitoyL-protein thioesterase 1 (Fragment) OS=Homo sapiens GN=PPT1 PE=2 SV=1	R.GIN*ESYKK.N
	sp|P11047|LAMC1_HUMAN Laminin subunit gamma-1 OS=Homo sapiens GN=LAMC1 PE=1 SV=3	R.IASAVQKN*ATSTK.A
	tr|C9JIZ6|C9JIZ6_HUMAN PuLmonary surfactant-associated protein A2 OS=Homo sapiens GN=PSAP PE=2 SV=1	R.TN*STFVQALVEHVKEECDR.L
	tr|M0QZZ9|M0QZZ9_HUMAN Mucin-16 (Fragment) OS=Homo sapiens GN=MUC16 PE=4 SV=1	R.KFN*TTER.V
	tr|B4DWA8|B4DWA8_HUMAN cDNA FLJ53427, highLy simiLar to GaLectin-3-binding protein OS=Homo sapiens PE=2 SV=1	K.GLN*LTEDTYKPR.I
	sp|Q9UHL4|DPP2_HUMAN DipeptidyL peptidase 2 OS=Homo sapiens GN=DPP7 PE=1 SV=3	R.ALAGLVYN*ASGSEHCYDIYR.L
	tr|C9JIZ6|C9JIZ6_HUMAN PuLmonary surfactant-associated protein A2 OS=Homo sapiens GN=PSAP PE=2 SV=1	R.NLEKN*STKQEILAALEK.G
	sp|P80188|NGAL_HUMAN NeutrophiL geLatinase-associated LipocaLin OS=Homo sapiens GN=LCN2 PE=1 SV=2	K.EDKSYN*VTSVLFR.K
	tr|B2R642|B2R642_HUMAN cDNA, FLJ92775, highLy simiLar to Homo sapiens meLanoma ceLL adhesion moLecuLe (MCAM), mRNA OS=Homo sapiens PE=2 SV=1	K.CGLSQSQGN*LSHVDWFSVHK.E
	tr|E7ETB4|E7ETB4_HUMAN CLusterin beta chain (Fragment) OS=Homo sapiens GN=CLU PE=2 SV=1	R.HN*STGCLR.M
	sp|Q92820|GGH_HUMAN Gamma-gLutamyL hydroLase OS=Homo sapiens GN=GGH PE=1 SV=2	K.N*FTMNEK.L
	tr|Q86SE4|Q86SE4_HUMAN L1 ceLL adhesion moLecuLe (Fragment) OS=Homo sapiens GN=L1CAM PE=2 SV=1	R.VTYQNHN*K.T
	tr|B4E1I8|B4E1I8_HUMAN cDNA FLJ54228, highLy simiLar to Leucine-rich aLpha-2-gLycoprotein OS=Homo sapiens PE=2 SV=1	K.DKMFSQN*DTR.C
	tr|F5H4C6|F5H4C6_HUMAN N-acetyLgLucosamine-6-suLfatase (Fragment) OS=Homo sapiens GN=GNS PE=2 SV=1	K.YYN*YTLSINGK.A
	sp|P25391|LAMA1_HUMAN Laminin subunit aLpha-1 OS=Homo sapiens GN=LAMA1 PE=1 SV=2	R.HQVSIN*NTAVM#QR.L
	sp|Q9H4F8|SMOC1_HUMAN SPARC-reLated moduLar caLcium-binding protein 1 OS=Homo sapiens GN=SMOC1 PE=1 SV=1	K.DSKLN*NTNIR.N
	tr|B4DWA8|B4DWA8_HUMAN cDNA FLJ53427, highLy simiLar to GaLectin-3-binding protein OS=Homo sapiens PE=2 SV=1	R.YKGLN*LTEDTYKPR.I
	tr|Q59E99|Q59E99_HUMAN Thrombospondin 1 variant (Fragment) OS=Homo sapiens PE=2 SV=1	K.VVN*STTGPGEHLR.N
	tr|J3KSI6|J3KSI6_HUMAN DesmogLein-2 OS=Homo sapiens GN=DSG2 PE=4 SV=1	K.IN*ATDADEPNTLNSK.I
	sp|Q13740|CD166_HUMAN CD166 antigen OS=Homo sapiens GN=ALCAM PE=1 SV=2	K.KLGDCISEDSYPDGN*ITWYR.N
	tr|B4DWA8|B4DWA8_HUMAN cDNA FLJ53427, highLy simiLar to GaLectin-3-binding protein OS=Homo sapiens PE=2 SV=1	R.TVIRPFYLTN*SSGVD.-
	tr|E7ETB4|E7ETB4_HUMAN CLusterin beta chain (Fragment) OS=Homo sapiens GN=CLU PE=2 SV=1	R.HN*STGCLR.M
	sp|P11047|LAMC1_HUMAN Laminin subunit gamma-1 OS=Homo sapiens GN=LAMC1 PE=1 SV=3	K.YEQAKN*ISQDLEK.Q
	sp|P11047|LAMC1_HUMAN Laminin subunit gamma-1 OS=Homo sapiens GN=LAMC1 PE=1 SV=3	R.KIPAIN*QTITEANEK.T
	sp|O94907|DKK1_HUMAN Dickkopf-reLated protein 1 OS=Homo sapiens GN=DKK1 PE=1 SV=1	K.DHHQASN*SSR.L
	tr|C9JIZ6|C9JIZ6_HUMAN PuLmonary surfactant-associated protein A2 OS=Homo sapiens GN=PSAP PE=2 SV=1	R.NLEKN*STK.Q
	sp|P32004|L1CAM_HUMAN NeuraL ceLL adhesion moLecuLe L1 OS=Homo sapiens GN=L1CAM PE=1 SV=2	R.THN*LTDLSPHLR.Y
	tr|E2PU09|E2PU09_HUMAN PLexin-B2 (Fragment) OS=Homo sapiens GN=PLXNB2 PE=2 SV=1	R.ALSN*ISLR.L
	tr|C9JIZ6|C9JIZ6_HUMAN PuLmonary surfactant-associated protein A2 OS=Homo sapiens GN=PSAP PE=2 SV=1	K.LIDNN*KTEKEILDAFDK.M
	sp|Q4LDE5|SVEP1_HUMAN Sushi, von WiLLebrand factor type A, EGF and pentraxin domain-containing protein 1 OS=Homo sapiens GN=SVEP1 PE=1 SV=3	K.CMEGFVLN*TSAK.I
	tr|B4DWA8|B4DWA8_HUMAN cDNA FLJ53427, highLy simiLar to GaLectin-3-binding protein OS=Homo sapiens PE=2 SV=1	K.AAIPSALDTN*SSK.S
	tr|B4DWA8|B4DWA8_HUMAN cDNA FLJ53427, highLy simiLar to GaLectin-3-binding protein OS=Homo sapiens PE=2 SV=1	K.AAIPSALDTN*SSK.S
	tr|M0QZZ9|M0QZZ9_HUMAN Mucin-16 (Fragment) OS=Homo sapiens GN=MUC16 PE=4 SV=1	R.KFN*TTER.V
	tr|A8K9V7|A8K9V7_HUMAN cDNA FLJ77207 OS=Homo sapiens PE=2 SV=1	K.RGPECSQN*YTTPSGVIK.S
	tr|Q53HT9|Q53HT9_HUMAN CompLement component 1, r subcomponent variant (Fragment) OS=Homo sapiens PE=2 SV=1	K.EHEAQSN*ASLDVFLGHTNVEELM#K.L
	tr|Q5U4N9|Q5U4N9_HUMAN LAMA5 protein OS=Homo sapiens GN=LAMA5 PE=2 SV=1	R.PGAM#N*FSYSPLLR.E
	tr|Q6FGX5|Q6FGX5_HUMAN TIMP metaLLopeptidase inhibitor 1, isoform CRA_a OS=Homo sapiens GN=TIMP1 PE=2 SV=1	K.FVGTPEVN*QTTLYQR.Y
	tr|Q6FGX5|Q6FGX5_HUMAN TIMP metaLLopeptidase inhibitor 1, isoform CRA_a OS=Homo sapiens GN=TIMP1 PE=2 SV=1	R.SHN*RSEEFLIAGK.L
	sp|P80188|NGAL_HUMAN NeutrophiL geLatinase-associated LipocaLin OS=Homo sapiens GN=LCN2 PE=1 SV=2	K.EDKSYN*VTSVLFR.K
	tr|Q6FHM9|Q6FHM9_HUMAN CD59 antigen, compLement reguLatory protein, isoform CRA_b OS=Homo sapiens GN=CD59 PE=2 SV=1	K.TAVN*CSSDFDACLITK.A
	sp|P10253|LYAG_HUMAN LysosomaL aLpha-gLucosidase OS=Homo sapiens GN=GAA PE=1 SV=4	R.QVVEN*MTR.A
	sp|P15328|FOLR1_HUMAN FoLate receptor aLpha OS=Homo sapiens GN=FOLR1 PE=1 SV=3	K.NACCSTN*TSQEAHKDVSYLYR.F
	sp|P15328|FOLR1_HUMAN FoLate receptor aLpha OS=Homo sapiens GN=FOLR1 PE=1 SV=3	K.NACCSTN*TSQEAHKDVSYLYR.F
	tr|A8K5D4|A8K5D4_HUMAN MyeLin protein zero-Like 1, isoform CRA_b OS=Homo sapiens GN=MPZL1 PE=2 SV=1	K.EIFVAN*GTQGK.L
	tr|B4DTT5|B4DTT5_HUMAN FoLListatin-reLated protein 1 OS=Homo sapiens GN=FSTL1 PE=2 SV=1	K.GSN*YSEILDKYFK.N
	tr|C9JH19|C9JH19_HUMAN Cathepsin D Light chain (Fragment) OS=Homo sapiens GN=CTSD PE=2 SV=1	K.YYKGSLSYLN*VTR.K
	sp|P07942|LAMB1_HUMAN Laminin subunit beta-1 OS=Homo sapiens GN=LAMB1 PE=1 SV=2	K.LSDTTSQSN*STAK.E
	tr|E7ETB4|E7ETB4_HUMAN CLusterin beta chain (Fragment) OS=Homo sapiens GN=CLU PE=2 SV=1	R.HN*STGCLR.M
	tr|C9JIZ6|C9JIZ6_HUMAN PuLmonary surfactant-associated protein A2 OS=Homo sapiens GN=PSAP PE=2 SV=1	K.LIDNN*KTEK.E
	tr|Q5U4N9|Q5U4N9_HUMAN LAMA5 protein OS=Homo sapiens GN=LAMA5 PE=2 SV=1	R.PGAM#N*FSYSPLLR.E
	sp|Q9H4F8|SMOC1_HUMAN SPARC-reLated moduLar caLcium-binding protein 1 OS=Homo sapiens GN=SMOC1 PE=1 SV=1	K.LN*NTNIR.N
	sp|O00468|AGRIN_HUMAN Agrin OS=Homo sapiens GN=AGRN PE=1 SV=5	R.CVEESGSAHCVCPMLTCPEAN*ATK.V
	tr|C9JIZ6|C9JIZ6_HUMAN PuLmonary surfactant-associated protein A2 OS=Homo sapiens GN=PSAP PE=2 SV=1	K.LIDNN*KTEK.E
	tr|E7ETB4|E7ETB4_HUMAN CLusterin beta chain (Fragment) OS=Homo sapiens GN=CLU PE=2 SV=1	R.HN*STGCLR.M
	tr|Q6IMJ8|Q6IMJ8_HUMAN NOELIN1_V1 OS=Homo sapiens GN=OLFM1 PE=2 SV=1	R.LDPVSLQTLQTWN*TSYPKR.S
	tr|B3KNK9|B3KNK9_HUMAN GoLgi phosphoprotein 2, isoform CRA_a OS=Homo sapiens GN=GOLPH2 PE=2 SV=1	R.LQQDVLQFQKN*QTNLER.K
	sp|P05187|PPB1_HUMAN ALkaLine phosphatase, pLacentaL type OS=Homo sapiens GN=ALPP PE=1 SV=2	R.FNQCN*TTR.G
	tr|C9JIZ6|C9JIZ6_HUMAN PuLmonary surfactant-associated protein A2 OS=Homo sapiens GN=PSAP PE=2 SV=1	R.TN*STFVQALVEHVKEECDR.L
	sp|P15328|FOLR1_HUMAN FoLate receptor aLpha OS=Homo sapiens GN=FOLR1 PE=1 SV=3	K.NACCSTN*TSQEAHKDVSYLYR.F
	sp|P15328|FOLR1_HUMAN FoLate receptor aLpha OS=Homo sapiens GN=FOLR1 PE=1 SV=3	K.GWN*WTSGFNK.C
	tr|A5PLK9|A5PLK9_HUMAN Bone morphogenetic protein 1 OS=Homo sapiens GN=BMP1 PE=2 SV=1	K.LN*GSITSPGWPK.E
	tr|B4DWA8|B4DWA8_HUMAN cDNA FLJ53427, highLy simiLar to GaLectin-3-binding protein OS=Homo sapiens PE=2 SV=1	R.YKGLN*LTEDTYKPR.I
	tr|F5H2D0|F5H2D0_HUMAN CompLement C1r subcomponent (Fragment) OS=Homo sapiens GN=C1R PE=2 SV=2	R.CN*YSIR.V
	tr|E7ETB4|E7ETB4_HUMAN CLusterin beta chain (Fragment) OS=Homo sapiens GN=CLU PE=2 SV=1	K.KKEDALN*ETR.E
	tr|Q59E99|Q59E99_HUMAN Thrombospondin 1 variant (Fragment) OS=Homo sapiens PE=2 SV=1	K.VVN*STTGPGEHLR.N
	tr|E9PMG2|E9PMG2_HUMAN PaLmitoyL-protein thioesterase 1 (Fragment) OS=Homo sapiens GN=PPT1 PE=2 SV=1	R.GIN*ESYKK.N
	tr|A8K4C2|A8K4C2_HUMAN cDNA FLJ75458, highLy simiLar to Homo sapiens suLfhydryL oxidase mRNA OS=Homo sapiens PE=2 SV=1	K.N*GSGAVFPVAGADVQTLR.E
	tr|F5H2D0|F5H2D0_HUMAN CompLement C1r subcomponent (Fragment) OS=Homo sapiens GN=C1R PE=2 SV=2	R.CN*YSIR.V
	sp|P11047|LAMC1_HUMAN Laminin subunit gamma-1 OS=Homo sapiens GN=LAMC1 PE=1 SV=3	R.IASAVQKN*ATSTK.A
	tr|B4DWA8|B4DWA8_HUMAN cDNA FLJ53427, highLy simiLar to GaLectin-3-binding protein OS=Homo sapiens PE=2 SV=1	K.AAIPSALDTN*SSK.S
	tr|D3DQU2|D3DQU2_HUMAN TripeptidyL peptidase I, isoform CRA_a OS=Homo sapiens GN=TPP1 PE=2 SV=1	K.FLSSSPHLPPSSYFN*ASGR.A
	sp|P11047|LAMC1_HUMAN Laminin subunit gamma-1 OS=Homo sapiens GN=LAMC1 PE=1 SV=3	R.VN*NTLSSQISR.L
	tr|C9JIZ6|C9JIZ6_HUMAN PuLmonary surfactant-associated protein A2 OS=Homo sapiens GN=PSAP PE=2 SV=1	K.TCDWLPKPN*MSASCK.E
	tr|Q6FGX5|Q6FGX5_HUMAN TIMP metaLLopeptidase inhibitor 1, isoform CRA_a OS=Homo sapiens GN=TIMP1 PE=2 SV=1	K.FVGTPEVN*QTTLYQR.Y
	tr|Q6FGX5|Q6FGX5_HUMAN TIMP metaLLopeptidase inhibitor 1, isoform CRA_a OS=Homo sapiens GN=TIMP1 PE=2 SV=1	K.FVGTPEVN*QTTLYQR.Y
	tr|Q6IBC3|Q6IBC3_HUMAN CTSH protein OS=Homo sapiens GN=CTSH PE=2 SV=1	K.YLWSEPQN*CSATK.S
	sp|O15031|PLXB2_HUMAN PLexin-B2 OS=Homo sapiens GN=PLXNB2 PE=1 SV=3	R.N*CSFQPER.Y
