# Supplementary material for: Characterization of site-specific glycosylation of secreted proteins associated with multi-drug resistance of gastric cancer
Source: Oncotarget. 2016 Mar 23;7(18):25315–27. doi: 10.18632/oncotarget.8287 (PMC5041906; doi:10.18632/oncotarget.8287)
Supplement: Supplementary file 5 [file oncotarget-07-25315-s005.xlsx]

## Sheet: Sheet1
Up-regulated	Reference	Sequence	Site	IUPAC Name		Reference	Sequence	Site	No. Significant glycoforms			57 glycoproteins
Down-regulated	tr|B4DWA8|B4DWA8_HUMAN cDNA FLJ53427, highLy simiLar to GaLectin-3-binding protein OS=Homo sapiens PE=2 SV=1	K.AAIPSALDTN*SSK.S	432	Gal-GlcNAc-Man-(Gal-GlcNAc-Man-)Man-GlcNAc-(Fuc-)GlcNAc-Asn		tr|Q6FGX5|Q6FGX5_HUMAN TIMP metaLLopeptidase inhibitor 1, isoform CRA_a OS=Homo sapiens GN=TIMP1 PE=2 SV=1	R.SHN*RSEEFLIAGK.L	101	22			sp|P05187|PPB1_HUMAN ALkaLine phosphatase, pLacentaL type OS=Homo sapiens GN=ALPP PE=1 SV=2
Only in 7901	tr|B9EJB8|B9EJB8_HUMAN CoLLagen, type XII, aLpha 1 OS=Homo sapiens GN=COL12A1 PE=2 SV=1	K.EAGN*ITTDGYEILGK.L	1515	NeuAc-Gal-GlcNAc-Man-(NeuAc-Gal-GlcNAc-Man-)Man-GlcNAc-(Fuc-)GlcNAc-Asn		tr|E7ETB4|E7ETB4_HUMAN CLusterin beta chain (Fragment) OS=Homo sapiens GN=CLU PE=2 SV=1	R.HN*STGCLR.M	257	21			sp|P07942|LAMB1_HUMAN Laminin subunit beta-1 OS=Homo sapiens GN=LAMB1 PE=1 SV=2
Only in MDR	sp|Q13214|SEM3B_HUMAN Semaphorin-3B OS=Homo sapiens GN=SEMA3B PE=2 SV=1	K.LLHAYN*R.T	124	Man-(Man-)Man-(Man-Man-)Man-GlcNAc-GlcNAc-Asn		tr|B4DWA8|B4DWA8_HUMAN cDNA FLJ53427, highLy simiLar to GaLectin-3-binding protein OS=Homo sapiens PE=2 SV=1	K.AAIPSALDTN*SSK.S	432	20			sp|P11047|LAMC1_HUMAN Laminin subunit gamma-1 OS=Homo sapiens GN=LAMC1 PE=1 SV=3
	sp|P11047|LAMC1_HUMAN Laminin subunit gamma-1 OS=Homo sapiens GN=LAMC1 PE=1 SV=3	R.KYEQAKN*ISQDLEK.Q	1241	Gal-GlcNAc-Man-(Gal-GlcNAc-Man-)Man-GlcNAc-(Fuc-)GlcNAc-Asn		sp|Q9H4F8|SMOC1_HUMAN SPARC-reLated moduLar caLcium-binding protein 1 OS=Homo sapiens GN=SMOC1 PE=1 SV=1	K.DSKLN*NTNIR.N	214	15			sp|P15328|FOLR1_HUMAN FoLate receptor aLpha OS=Homo sapiens GN=FOLR1 PE=1 SV=3
	sp|P20827|EFNA1_HUMAN Ephrin-A1 OS=Homo sapiens GN=EFNA1 PE=1 SV=2	R.HTVFWN*SSNPK.F	26	Man-Man-(Man-)Man-(Man-(Man-)Man-)Man-GlcNAc-GlcNAc-Asn		tr|B4DWA8|B4DWA8_HUMAN cDNA FLJ53427, highLy simiLar to GaLectin-3-binding protein OS=Homo sapiens PE=2 SV=1	K.GLN*LTEDTYKPR.I	279	14			sp|P15509|CSF2R_HUMAN GranuLocyte-macrophage coLony-stimuLating factor receptor subunit aLpha OS=Homo sapiens GN=CSF2RA PE=1 SV=1
	sp|P01024|CO3_HUMAN CompLement C3 OS=Homo sapiens GN=C3 PE=1 SV=2	K.TVLTPATNHM#GN*VTFTIPANR.E	85	Man-(Man-)Man-(Man-Man-)Man-GlcNAc-GlcNAc-Asn		tr|Q6FGX5|Q6FGX5_HUMAN TIMP metaLLopeptidase inhibitor 1, isoform CRA_a OS=Homo sapiens GN=TIMP1 PE=2 SV=1	K.FVGTPEVN*QTTLYQR.Y	53	12			sp|P30530|UFO_HUMAN Tyrosine-protein kinase receptor UFO OS=Homo sapiens GN=AXL PE=1 SV=3
	sp|Q13214|SEM3B_HUMAN Semaphorin-3B OS=Homo sapiens GN=SEMA3B PE=2 SV=1	K.LLHAYN*R.T	124	NeuAc-Gal-GlcNAc-Man-(Man-(Man-)Man-)Man-GlcNAc-GlcNAc-Asn		sp|P11047|LAMC1_HUMAN Laminin subunit gamma-1 OS=Homo sapiens GN=LAMC1 PE=1 SV=3	R.IASAVQKN*ATSTK.A	1439	12			sp|P32004|L1CAM_HUMAN NeuraL ceLL adhesion moLecuLe L1 OS=Homo sapiens GN=L1CAM PE=1 SV=2
	tr|Q6FGX5|Q6FGX5_HUMAN TIMP metaLLopeptidase inhibitor 1, isoform CRA_a OS=Homo sapiens GN=TIMP1 PE=2 SV=1	K.FVGTPEVN*QTTLYQR.Y	53	NeuAc-Gal-GlcNAc-Man-(NeuAc-Gal-GlcNAc-(Gal-GlcNAc-)Man-)Man-GlcNAc-GlcNAc-Asn		tr|C9JIZ6|C9JIZ6_HUMAN PuLmonary surfactant-associated protein A2 OS=Homo sapiens GN=PSAP PE=2 SV=1	K.LIDNN*KTEK.E	334	12			sp|P80188|NGAL_HUMAN NeutrophiL geLatinase-associated LipocaLin OS=Homo sapiens GN=LCN2 PE=1 SV=2
	sp|P32004|L1CAM_HUMAN NeuraL ceLL adhesion moLecuLe L1 OS=Homo sapiens GN=L1CAM PE=1 SV=2	R.GYN*VTYWR.E	849	Man-Man-(Man-)Man-(Man-(Man-)Man-)Man-GlcNAc-GlcNAc-Asn		tr|H3BMA1|H3BMA1_HUMAN MesotheLin (Fragment) OS=Homo sapiens GN=MSLN PE=2 SV=2	R.KWN*VTSLETLK.A	110	11			sp|P98160|PGBM_HUMAN Basement membrane-specific heparan suLfate proteogLycan core protein OS=Homo sapiens GN=HSPG2 PE=1 SV=4
	tr|B4DWA8|B4DWA8_HUMAN cDNA FLJ53427, highLy simiLar to GaLectin-3-binding protein OS=Homo sapiens PE=2 SV=1	K.AAIPSALDTN*SSK.S	432	NeuAc-Gal-GlcNAc-(Gal-GlcNAc-)Man-(Gal-GlcNAc-(Gal-GlcNAc-)Man-)Man-GlcNAc-(Fuc-)GlcNAc-Asn		tr|C9JIZ6|C9JIZ6_HUMAN PuLmonary surfactant-associated protein A2 OS=Homo sapiens GN=PSAP PE=2 SV=1	R.NLEKN*STK.Q	428	11			sp|Q13214|SEM3B_HUMAN Semaphorin-3B OS=Homo sapiens GN=SEMA3B PE=2 SV=1
	tr|Q59E99|Q59E99_HUMAN Thrombospondin 1 variant (Fragment) OS=Homo sapiens PE=2 SV=1	K.VVN*STTGPGEHLR.N	1122	NeuAc-Gal-GlcNAc-Man-(GlcNAc-)(NeuAc-Gal-GlcNAc-(GlcNAc-)Man-)Man-GlcNAc-GlcNAc-Asn		sp|P32004|L1CAM_HUMAN NeuraL ceLL adhesion moLecuLe L1 OS=Homo sapiens GN=L1CAM PE=1 SV=2	R.THN*LTDLSPHLR.Y	979	10			sp|Q13740|CD166_HUMAN CD166 antigen OS=Homo sapiens GN=ALCAM PE=1 SV=2
	tr|Q6FGX5|Q6FGX5_HUMAN TIMP metaLLopeptidase inhibitor 1, isoform CRA_a OS=Homo sapiens GN=TIMP1 PE=2 SV=1	R.SHN*RSEEFLIAGK.L	101	NeuAc-Gal-GlcNAc-Man-(GlcNAc-)(NeuAc-Gal-GlcNAc-Man-)Man-GlcNAc-(Fuc-)GlcNAc-Asn		tr|Q59E99|Q59E99_HUMAN Thrombospondin 1 variant (Fragment) OS=Homo sapiens PE=2 SV=1	K.VVN*STTGPGEHLR.N	1122	9			sp|Q86SQ4|GP126_HUMAN G-protein coupLed receptor 126 OS=Homo sapiens GN=GPR126 PE=1 SV=3
	tr|H3BMA1|H3BMA1_HUMAN MesotheLin (Fragment) OS=Homo sapiens GN=MSLN PE=2 SV=2	R.KWN*VTSLETLK.A	110	NeuAc-Gal-GlcNAc-Man-(Gal-GlcNAc-Man-)Man-GlcNAc-(Fuc-)GlcNAc-Asn		tr|B4DWA8|B4DWA8_HUMAN cDNA FLJ53427, highLy simiLar to GaLectin-3-binding protein OS=Homo sapiens PE=2 SV=1	R.TVIRPFYLTN*SSGVD.-	461	9			sp|Q92820|GGH_HUMAN Gamma-gLutamyL hydroLase OS=Homo sapiens GN=GGH PE=1 SV=2
	tr|K7EKQ5|K7EKQ5_HUMAN GaLectin-3-binding protein OS=Homo sapiens GN=LGALS3BP PE=4 SV=1	R.DAGVVCTN*ETR.S	125	NeuAc-Gal-GlcNAc-Man-(Gal-GlcNAc-Man-)Man-GlcNAc-(Fuc-)GlcNAc-Asn		tr|B4DTT5|B4DTT5_HUMAN FoLListatin-reLated protein 1 OS=Homo sapiens GN=FSTL1 PE=2 SV=1	K.GSN*YSEILDKYFK.N	109	9			sp|Q9H4F8|SMOC1_HUMAN SPARC-reLated moduLar caLcium-binding protein 1 OS=Homo sapiens GN=SMOC1 PE=1 SV=1
	sp|Q9H4F8|SMOC1_HUMAN SPARC-reLated moduLar caLcium-binding protein 1 OS=Homo sapiens GN=SMOC1 PE=1 SV=1	K.DSKLN*NTNIR.N	214	GlcNAc-(GlcNAc-)Man-(GlcNAc-(GlcNAc-)Man-)Man-GlcNAc-(Fuc-)GlcNAc-Asn		sp|P11047|LAMC1_HUMAN Laminin subunit gamma-1 OS=Homo sapiens GN=LAMC1 PE=1 SV=3	R.TLAGEN*QTAFEIEELNR.K	1223	9			sp|Q9UHL4|DPP2_HUMAN DipeptidyL peptidase 2 OS=Homo sapiens GN=DPP7 PE=1 SV=3
	tr|Q9NPA9|Q9NPA9_HUMAN Rheumatoid arthritis reLated antigen RA-A47 (Fragment) OS=Homo sapiens GN=ra-a47 PE=2 SV=1	R.SLSN*STAR.N	14	Man-Man-(Man-Man-)Man-GlcNAc-GlcNAc-Asn		sp|P15328|FOLR1_HUMAN FoLate receptor aLpha OS=Homo sapiens GN=FOLR1 PE=1 SV=3	K.SNWHKGWN*WTSGFNK.C	161	9			tr|A3KFI4|A3KFI4_HUMAN NeurobLastoma suppressor of tumorigenicity 1 (Fragment) OS=Homo sapiens GN=NBL1 PE=2 SV=1
	tr|Q6FGX5|Q6FGX5_HUMAN TIMP metaLLopeptidase inhibitor 1, isoform CRA_a OS=Homo sapiens GN=TIMP1 PE=2 SV=1	R.SHN*RSEEFLIAGK.L	101	NeuAc-Gal-GlcNAc-Man-(Man-(Man-)Man-)Man-GlcNAc-GlcNAc-Asn		sp|P80188|NGAL_HUMAN NeutrophiL geLatinase-associated LipocaLin OS=Homo sapiens GN=LCN2 PE=1 SV=2	K.SYN*VTSVLFR.K	85	9			tr|B3KWK7|B3KWK7_HUMAN InsuLin-Like growth factor binding protein 3, isoform CRA_b OS=Homo sapiens GN=IGFBP3 PE=2 SV=1
	sp|Q92626|PXDN_HUMAN Peroxidasin homoLog OS=Homo sapiens GN=PXDN PE=1 SV=2	R.VNN*CSDMCFHQK.Y	731	Man-Man-(Man-)Man-(Man-Man-)Man-GlcNAc-GlcNAc-Asn		tr|K7EKQ5|K7EKQ5_HUMAN GaLectin-3-binding protein OS=Homo sapiens GN=LGALS3BP PE=4 SV=1	R.DAGVVCTN*ETR.S	125	8			tr|B4DTT5|B4DTT5_HUMAN FoLListatin-reLated protein 1 OS=Homo sapiens GN=FSTL1 PE=2 SV=1
	sp|P11047|LAMC1_HUMAN Laminin subunit gamma-1 OS=Homo sapiens GN=LAMC1 PE=1 SV=3	R.IASAVQKN*ATSTK.A	1439	Man-Man-(Man-)Man-(Man-Man-)Man-GlcNAc-GlcNAc-Asn		sp|P30530|UFO_HUMAN Tyrosine-protein kinase receptor UFO OS=Homo sapiens GN=AXL PE=1 SV=3	R.SLHVPGLN*K.T	198	8			tr|B4E3I5|B4E3I5_HUMAN cDNA FLJ56216, highLy simiLar to AmyLoid-Like protein 2 (CDEIbox-binding protein) (CDEBP) OS=Homo sapiens PE=2 SV=1
	tr|E2D5S3|E2D5S3_HUMAN MHC cLass I antigen (Fragment) OS=Homo sapiens GN=HLA-C PE=3 SV=1	R.GYYN*QSEAGSHTIQR.M	85	NeuAc-Gal-GlcNAc-Man-(GlcNAc-)(NeuAc-Gal-GlcNAc-Man-)Man-GlcNAc-(Fuc-)GlcNAc-Asn		sp|P15328|FOLR1_HUMAN FoLate receptor aLpha OS=Homo sapiens GN=FOLR1 PE=1 SV=3	K.NACCSTN*TSQEAHK.D	69	8			tr|B9EJB8|B9EJB8_HUMAN CoLLagen, type XII, aLpha 1 OS=Homo sapiens GN=COL12A1 PE=2 SV=1
	sp|P32004|L1CAM_HUMAN NeuraL ceLL adhesion moLecuLe L1 OS=Homo sapiens GN=L1CAM PE=1 SV=2	R.THN*LTDLSPHLR.Y	979	Man-Man-(Man-)Man-(Man-Man-)Man-GlcNAc-GlcNAc-Asn		tr|E2D5S3|E2D5S3_HUMAN MHC cLass I antigen (Fragment) OS=Homo sapiens GN=HLA-C PE=3 SV=1	R.GYYN*QSEAGSHTIQR.M	85	7			tr|C9JH19|C9JH19_HUMAN Cathepsin D Light chain (Fragment) OS=Homo sapiens GN=CTSD PE=2 SV=1
	tr|A8MWK3|A8MWK3_HUMAN Cadherin-2 OS=Homo sapiens GN=CDH2 PE=2 SV=1	K.RN*WTITR.L	620	Man-Man-(Man-)Man-(Man-(Man-)Man-)Man-GlcNAc-GlcNAc-Asn		sp|Q13214|SEM3B_HUMAN Semaphorin-3B OS=Homo sapiens GN=SEMA3B PE=2 SV=1	K.LLHAYN*R.T	124	6			tr|C9JIZ6|C9JIZ6_HUMAN PuLmonary surfactant-associated protein A2 OS=Homo sapiens GN=PSAP PE=2 SV=1
	tr|Q6FGX5|Q6FGX5_HUMAN TIMP metaLLopeptidase inhibitor 1, isoform CRA_a OS=Homo sapiens GN=TIMP1 PE=2 SV=1	R.SHN*RSEEFLIAGK.L	101	NeuAc-Gal-GlcNAc-Man-(Man-(Man-)Man-)Man-GlcNAc-(Fuc-)GlcNAc-Asn		tr|Q96QJ4|Q96QJ4_HUMAN GLycoprotein hormones, aLpha poLypeptide OS=Homo sapiens GN=CGA PE=4 SV=1	K.KTM#LVQKN*VTSESTCCVAK.S	76	6			tr|D3DQU2|D3DQU2_HUMAN TripeptidyL peptidase I, isoform CRA_a OS=Homo sapiens GN=TPP1 PE=2 SV=1
	tr|H3BMA1|H3BMA1_HUMAN MesotheLin (Fragment) OS=Homo sapiens GN=MSLN PE=2 SV=2	R.KWN*VTSLETLK.A	110	NeuAc-Gal-GlcNAc-(GlcNAc-)Man-(NeuAc-Gal-GlcNAc-(GlcNAc-)Man)Man-GlcNAc-(Fuc-)GlcNAc-Asn		tr|F5H2L1|F5H2L1_HUMAN G-protein-coupLed receptor 126 (Fragment) OS=Homo sapiens GN=GPR126 PE=2 SV=1	K.KGFN*ASYIR.V	142	6			tr|D6W5P7|D6W5P7_HUMAN ADAM metaLLopeptidase domain 22, isoform CRA_a OS=Homo sapiens GN=ADAM22 PE=2 SV=1
	sp|P32004|L1CAM_HUMAN NeuraL ceLL adhesion moLecuLe L1 OS=Homo sapiens GN=L1CAM PE=1 SV=2	R.THN*LTDLSPHLR.Y	979	Man-(Man-)Man-(Man-Man-)Man-GlcNAc-GlcNAc-Asn		sp|P05187|PPB1_HUMAN ALkaLine phosphatase, pLacentaL type OS=Homo sapiens GN=ALPP PE=1 SV=2	R.FNQCN*TTR.G	144	6			tr|E2D5S3|E2D5S3_HUMAN MHC cLass I antigen (Fragment) OS=Homo sapiens GN=HLA-C PE=3 SV=1
	tr|Q6FGX5|Q6FGX5_HUMAN TIMP metaLLopeptidase inhibitor 1, isoform CRA_a OS=Homo sapiens GN=TIMP1 PE=2 SV=1	R.SHN*RSEEFLIAGK.L	101	NeuAc-Gal-GlcNAc-Man-(GlcNAc-)(Man-)Man-GlcNAc-(Fuc-)GlcNAc-Asn		sp|P11047|LAMC1_HUMAN Laminin subunit gamma-1 OS=Homo sapiens GN=LAMC1 PE=1 SV=3	R.KYEQAKN*ISQDLEK.Q	1241	5			tr|E7ETB4|E7ETB4_HUMAN CLusterin beta chain (Fragment) OS=Homo sapiens GN=CLU PE=2 SV=1
	tr|E2D5S3|E2D5S3_HUMAN MHC cLass I antigen (Fragment) OS=Homo sapiens GN=HLA-C PE=3 SV=1	R.GYYN*QSEAGSHTIQR.M	85	Gal-GlcNAc-Man-(Gal-GlcNAc-Man-)Man-GlcNAc-(Fuc-)GlcNAc-Asn		tr|K7ERZ6|K7ERZ6_HUMAN GaLectin-3-binding protein OS=Homo sapiens GN=LGALS3BP PE=4 SV=1	R.ALGFEN*ATQALGR.A	69	5			tr|E9PMG2|E9PMG2_HUMAN PaLmitoyL-protein thioesterase 1 (Fragment) OS=Homo sapiens GN=PPT1 PE=2 SV=1
	tr|Q6FGX5|Q6FGX5_HUMAN TIMP metaLLopeptidase inhibitor 1, isoform CRA_a OS=Homo sapiens GN=TIMP1 PE=2 SV=1	R.SHN*RSEEFLIAGK.L	101	NeuAc-Gal-GlcNAc-Man-(Man-Man-)Man-GlcNAc-(Fuc-)GlcNAc-Asn		tr|A3KFI4|A3KFI4_HUMAN NeurobLastoma suppressor of tumorigenicity 1 (Fragment) OS=Homo sapiens GN=NBL1 PE=2 SV=1	K.N*ITQIVGHSGCEAK.S	39	5			tr|F5H2D0|F5H2D0_HUMAN CompLement C1r subcomponent (Fragment) OS=Homo sapiens GN=C1R PE=2 SV=2
	sp|Q13214|SEM3B_HUMAN Semaphorin-3B OS=Homo sapiens GN=SEMA3B PE=2 SV=1	K.LLHAYN*R.T	124	Man-Man-(Man-)Man-(Man-(Man-)Man-)Man-GlcNAc-GlcNAc-Asn		tr|C9JIZ6|C9JIZ6_HUMAN PuLmonary surfactant-associated protein A2 OS=Homo sapiens GN=PSAP PE=2 SV=1	K.TCDWLPKPN*MSASCK.E	101	5			tr|H3BMA1|H3BMA1_HUMAN MesotheLin (Fragment) OS=Homo sapiens GN=MSLN PE=2 SV=2
	tr|Q6FGX5|Q6FGX5_HUMAN TIMP metaLLopeptidase inhibitor 1, isoform CRA_a OS=Homo sapiens GN=TIMP1 PE=2 SV=1	R.SHN*RSEEFLIAGK.L	101	NeuAc-Gal-GlcNAc-(GlcNAc-)Man-(NeuAc-Gal-GlcNAc-(Gal-GlcNAc-)Man-)Man-GlcNAc-(Fuc-)GlcNAc-Asn		tr|C9JIZ6|C9JIZ6_HUMAN PuLmonary surfactant-associated protein A2 OS=Homo sapiens GN=PSAP PE=2 SV=1	R.TN*STFVQALVEHVKEECDR.L	215	5			tr|J7HHH7|J7HHH7_HUMAN Retinoic acid earLy transcript 1H (Fragment) OS=Homo sapiens GN=RAET1L PE=4 SV=1
	tr|Q53HQ8|Q53HQ8_HUMAN GranuLin variant (Fragment) OS=Homo sapiens PE=2 SV=1	K.DVECGEGHFCHDN*QTCCR.D	530	NeuAc-Gal-GlcNAc-Man-(GlclNAc-)(Gal-GlcNAc-Man-)Man-GlcNAc-(Fuc-)GlcNAc-Asn		tr|B4E089|B4E089_HUMAN cDNA FLJ55377, highLy simiLar to Angiopoietin-reLated protein 4 OS=Homo sapiens PE=2 SV=1	-.MAQPVDPAHN*VSR.L	10	4			tr|K7EKQ5|K7EKQ5_HUMAN GaLectin-3-binding protein OS=Homo sapiens GN=LGALS3BP PE=4 SV=1
	tr|B4DWA8|B4DWA8_HUMAN cDNA FLJ53427, highLy simiLar to GaLectin-3-binding protein OS=Homo sapiens PE=2 SV=1	R.TVIRPFYLTN*SSGVD.-	461	NeuAc-Gal-GlcNAc-Man-(GlcNAc-)(NeuAc-Gal-GlcNAc-(Gal-GlcNAc-)Man-)Man-GlcNAc-GlcNAc-Asn		tr|Q2VPA1|Q2VPA1_HUMAN HSPG2 protein (Fragment) OS=Homo sapiens GN=HSPG2 PE=2 SV=1	R.IQGEEIVFHDLN*LTAHGISHCPTCR.D	71	4			tr|Q53FV4|Q53FV4_HUMAN Lumican variant (Fragment) OS=Homo sapiens PE=2 SV=1
	tr|K7EKQ5|K7EKQ5_HUMAN GaLectin-3-binding protein OS=Homo sapiens GN=LGALS3BP PE=4 SV=1	R.DAGVVCTN*ETR.S	125	NeuAc-Gal-GlcNAc-(Gal-GlcNAc-)Man-(Gal-GlcNAc-(Gal-GlcNAc-)Man-)Man-GlcNAc-(Fuc-)GlcNAc-Asn		tr|Q86SE4|Q86SE4_HUMAN L1 ceLL adhesion moLecuLe (Fragment) OS=Homo sapiens GN=L1CAM PE=2 SV=1	K.VPGN*QTSTTLK.L	503	4			tr|Q59E99|Q59E99_HUMAN Thrombospondin 1 variant (Fragment) OS=Homo sapiens PE=2 SV=1
	tr|Q96QJ4|Q96QJ4_HUMAN GLycoprotein hormones, aLpha poLypeptide OS=Homo sapiens GN=CGA PE=4 SV=1	K.KTM#LVQKN*VTSESTCCVAK.S	76	NeuAc-Gal-GlcNAc-(GlcNAc-)Man-(NeuAc-Gal-GlcNAc-(GlcNAc-)Man)Man-GlcNAc-(Fuc-)GlcNAc-Asn		sp|P11047|LAMC1_HUMAN Laminin subunit gamma-1 OS=Homo sapiens GN=LAMC1 PE=1 SV=3	R.VN*NTLSSQISR.L	1107	4			tr|Q59EE7|Q59EE7_HUMAN Pro-aLpha-1 type V coLLagen variant (Fragment) OS=Homo sapiens PE=2 SV=1
	tr|B4DWA8|B4DWA8_HUMAN cDNA FLJ53427, highLy simiLar to GaLectin-3-binding protein OS=Homo sapiens PE=2 SV=1	K.GLN*LTEDTYKPR.I	279	NeuAc-Gal-GlcNAc-(GlcNAc-)Man-(NeuAc-Gal-GlcNAc-(NeuAc-Gal-GlcNAc-)Man-)Man-GlcNAc-(Fuc-)GlcNAc-Asn		sp|P98160|PGBM_HUMAN Basement membrane-specific heparan suLfate proteogLycan core protein OS=Homo sapiens GN=HSPG2 PE=1 SV=4	R.ALVN*FTR.S	89	4			tr|Q6FGX5|Q6FGX5_HUMAN TIMP metaLLopeptidase inhibitor 1, isoform CRA_a OS=Homo sapiens GN=TIMP1 PE=2 SV=1
	tr|Q96QJ4|Q96QJ4_HUMAN GLycoprotein hormones, aLpha poLypeptide OS=Homo sapiens GN=CGA PE=4 SV=1	K.TMLVQKN*VTSESTCCVAK.S	76	NeuAc-Gal-GlcNAc-Man-(Man-)Man-GlcNAc-(Fuc-)GlcNAc-Asn		tr|Q53FV4|Q53FV4_HUMAN Lumican variant (Fragment) OS=Homo sapiens PE=2 SV=1	K.LHINHNN*LTESVGPLPK.S	127	4			tr|Q7Z6V2|Q7Z6V2_HUMAN PLasma aLpha-L-fucosidase (Fragment) OS=Homo sapiens GN=FUCA2 PE=2 SV=1
	tr|B4DTT5|B4DTT5_HUMAN FoLListatin-reLated protein 1 OS=Homo sapiens GN=FSTL1 PE=2 SV=1	K.GSN*YSEILDKYFK.N	109	NeuAc-Gal-GlcNAc-(GlcNAc-)Man-(NeuAc-Gal-GlcNAc-(GlcNAc-)Man)Man-GlcNAc-(Fuc-)GlcNAc-Asn		tr|E7ETB4|E7ETB4_HUMAN CLusterin beta chain (Fragment) OS=Homo sapiens GN=CLU PE=2 SV=1	K.KKEDALN*ETR.E	86	4			sp|O94907|DKK1_HUMAN Dickkopf-reLated protein 1 OS=Homo sapiens GN=DKK1 PE=1 SV=1
	tr|B4DWA8|B4DWA8_HUMAN cDNA FLJ53427, highLy simiLar to GaLectin-3-binding protein OS=Homo sapiens PE=2 SV=1	K.AAIPSALDTN*SSK.S	432	NeuAc-Gal-GlcNAc-(Gal-Gal-GlcNAc-)Man-(Gal-GlcNAc-(Gal-GlcNAc-)Man-)Man-GlcNAc-GlcNAc-Asn		sp|Q86SQ4|GP126_HUMAN G-protein coupLed receptor 126 OS=Homo sapiens GN=GPR126 PE=1 SV=3	R.LWN*FTMNAK.I	314	4			sp|O95633|FSTL3_HUMAN FoLListatin-reLated protein 3 OS=Homo sapiens GN=FSTL3 PE=1 SV=1
	tr|B4DTT0|B4DTT0_HUMAN cDNA FLJ51090, highLy simiLar to N-acetyLgLucosamine-6-suLfatase (EC 3.1.6.14) OS=Homo sapiens PE=2 SV=1	R.GPGIKPN*QTSK.M	279	Man-Man-(Man-)Man-(Man-(Man-)Man-)Man-GlcNAc-GlcNAc-Asn		tr|C9JH19|C9JH19_HUMAN Cathepsin D Light chain (Fragment) OS=Homo sapiens GN=CTSD PE=2 SV=1	K.GSLSYLN*VTR.K	248	4			sp|P20827|EFNA1_HUMAN Ephrin-A1 OS=Homo sapiens GN=EFNA1 PE=1 SV=2
	tr|F5H2L1|F5H2L1_HUMAN G-protein-coupLed receptor 126 (Fragment) OS=Homo sapiens GN=GPR126 PE=2 SV=1	K.KGFN*ASYIR.V	142	NeuAc-Gal-GlcNAc-Man-(GlcNAc-)(Gal-GlcNAc-Man-)Man-GlcNAc-GlcNAc-Asn		tr|D3DQU2|D3DQU2_HUMAN TripeptidyL peptidase I, isoform CRA_a OS=Homo sapiens GN=TPP1 PE=2 SV=1	K.FLSSSPHLPPSSYFN*ASGR.A	452	4			sp|P35555|FBN1_HUMAN FibriLLin-1 OS=Homo sapiens GN=FBN1 PE=1 SV=3
	tr|B4E089|B4E089_HUMAN cDNA FLJ55377, highLy simiLar to Angiopoietin-reLated protein 4 OS=Homo sapiens PE=2 SV=1	-.MAQPVDPAHN*VSR.L	10	NeuAc-GalNAc-GlcNAc-Man-(GalNAc-GlcNAc-Man-)Man-GlcNAc-(Fuc-)GlcNAc-Asn		tr|D6W5P7|D6W5P7_HUMAN ADAM metaLLopeptidase domain 22, isoform CRA_a OS=Homo sapiens GN=ADAM22 PE=2 SV=1	R.ETCSGN*SSQCAPNIHK.M	519	3			sp|Q03405|UPAR_HUMAN Urokinase pLasminogen activator surface receptor OS=Homo sapiens GN=PLAUR PE=1 SV=1
	tr|Q6MZF4|Q6MZF4_HUMAN Putative uncharacterized protein DKFZp686F219 (Fragment) OS=Homo sapiens GN=DKFZp686K139 PE=2 SV=1	R.DQCIVDDITYNVN*DTFHK.R	617	NeuAc-Gal-GlcNAc-Man-(Gal-GlcNAc-Man-)Man-GlcNAc-(Fuc-)GlcNAc-Asn		tr|Q59EE7|Q59EE7_HUMAN Pro-aLpha-1 type V coLLagen variant (Fragment) OS=Homo sapiens PE=2 SV=1	K.N*VTLILDCK.K	130	3			sp|Q92626|PXDN_HUMAN Peroxidasin homoLog OS=Homo sapiens GN=PXDN PE=1 SV=2
	tr|Q6FGX5|Q6FGX5_HUMAN TIMP metaLLopeptidase inhibitor 1, isoform CRA_a OS=Homo sapiens GN=TIMP1 PE=2 SV=1	K.FVGTPEVN*QTTLYQR.Y	53	NeuAc-Gal-GlcNAc-Man-(GlcNAc-)(NeuAc-Gal-GlcNAc-(GlcNAc-)Man-)Man-GlcNAc-GlcNAc-Asn		tr|B3KWK7|B3KWK7_HUMAN InsuLin-Like growth factor binding protein 3, isoform CRA_b OS=Homo sapiens GN=IGFBP3 PE=2 SV=1	R.GLCVN*ASAVSR.L	19	3			tr|A4QPA1|A4QPA1_HUMAN PTGFRN protein (Fragment) OS=Homo sapiens GN=PTGFRN PE=2 SV=1
	tr|D6W5P7|D6W5P7_HUMAN ADAM metaLLopeptidase domain 22, isoform CRA_a OS=Homo sapiens GN=ADAM22 PE=2 SV=1	R.ETCSGN*SSQCAPNIHK.M	519	Man-Man-(Man-Man-)Man-GlcNAc-GlcNAc-Asn		tr|C9JBB3|C9JBB3_HUMAN Tissue factor pathway inhibitor (Fragment) OS=Homo sapiens GN=TFPI PE=2 SV=1	R.YFYNN*QTK.Q	145	3			tr|A8K9V7|A8K9V7_HUMAN cDNA FLJ77207 OS=Homo sapiens PE=2 SV=1
	tr|Q96QJ4|Q96QJ4_HUMAN GLycoprotein hormones, aLpha poLypeptide OS=Homo sapiens GN=CGA PE=4 SV=1	K.TM#LVQKN*VTSESTCCVAK.S	76	NeuAc-Gal-GlcNAc-(GlcNAc-)Man-(NeuAc-Gal-GlcNAc-(GlcNAc-)Man)Man-GlcNAc-(Fuc-)GlcNAc-Asn		sp|P11047|LAMC1_HUMAN Laminin subunit gamma-1 OS=Homo sapiens GN=LAMC1 PE=1 SV=3	R.KIPAIN*QTITEANEK.T	1395	3			tr|B4DTT0|B4DTT0_HUMAN cDNA FLJ51090, highLy simiLar to N-acetyLgLucosamine-6-suLfatase (EC 3.1.6.14) OS=Homo sapiens PE=2 SV=1
	tr|Q53HQ8|Q53HQ8_HUMAN GranuLin variant (Fragment) OS=Homo sapiens PE=2 SV=1	K.DVECGEGHFCHDN*QTCCR.D	530	NeuAc-Gal-GlcNAc-(GlcNAc-)Man-(NeuAc-Gal-GlcNAc-(GlcNAc-)Man)Man-GlcNAc-(Fuc-)GlcNAc-Asn		tr|Q86SE4|Q86SE4_HUMAN L1 ceLL adhesion moLecuLe (Fragment) OS=Homo sapiens GN=L1CAM PE=2 SV=1	R.VTYQNHN*K.T	126	3			tr|B4DTY8|B4DTY8_HUMAN cDNA FLJ61587, highLy simiLar to Integrin aLpha-1 (Fragment) OS=Homo sapiens PE=2 SV=1
	tr|B4DPY4|B4DPY4_HUMAN cDNA FLJ54272, highLy simiLar to CompLement decay-acceLerating factor OS=Homo sapiens PE=2 SV=1	K.GSQWSDIEEFCN*R.S	95	NeuAc-Gal-GlcNAc-Man-(GlcNAc-)(NeuAc-Gal-GlcNAc-Man-)Man-GlcNAc-GlcNAc-Asn		sp|Q92820|GGH_HUMAN Gamma-gLutamyL hydroLase OS=Homo sapiens GN=GGH PE=1 SV=2	K.N*FTMNEK.L	203	3			tr|B4E089|B4E089_HUMAN cDNA FLJ55377, highLy simiLar to Angiopoietin-reLated protein 4 OS=Homo sapiens PE=2 SV=1
	tr|Q96QJ4|Q96QJ4_HUMAN GLycoprotein hormones, aLpha poLypeptide OS=Homo sapiens GN=CGA PE=4 SV=1	K.N*VTSESTCCVAK.S	76	NeuAc-Gal-GlcNAc-Man-(GlcNAc-)(NeuAc-Gal-GlcNAc-(Gal-GlcNAc-)Man-)Man-GlcNAc-GlcNAc-Asn		sp|Q86SQ4|GP126_HUMAN G-protein coupLed receptor 126 OS=Homo sapiens GN=GPR126 PE=1 SV=3	K.ILSN*LSCNVK.G	324	3			tr|B4E1I8|B4E1I8_HUMAN cDNA FLJ54228, highLy simiLar to Leucine-rich aLpha-2-gLycoprotein OS=Homo sapiens PE=2 SV=1
	sp|P11047|LAMC1_HUMAN Laminin subunit gamma-1 OS=Homo sapiens GN=LAMC1 PE=1 SV=3	R.TLAGEN*QTAFEIEELNR.K	1223	NeuAc-GalNAc-GlcNAc-Man-(NeuAc-Gal-GlcNAc-(NeuAc-Gal-GlcNAc-)Man-)Man-GlcNAc-(Fuc-)GlcNAc-Asn		tr|E9PMG2|E9PMG2_HUMAN PaLmitoyL-protein thioesterase 1 (Fragment) OS=Homo sapiens GN=PPT1 PE=2 SV=1	R.GIN*ESYKK.N	241	3			tr|B7Z577|B7Z577_HUMAN cDNA FLJ60780, highLy simiLar to Carboxypeptidase A4 (EC 3.4.17.-) OS=Homo sapiens PE=2 SV=1
	tr|B4DWA8|B4DWA8_HUMAN cDNA FLJ53427, highLy simiLar to GaLectin-3-binding protein OS=Homo sapiens PE=2 SV=1	K.AAIPSALDTN*SSK.S	432	Gal-GlcNAc-(Gal-GlcNAc-)Man-(Gal-GlcNAc-(Gal-GlcNAc-)Man-)Man-GlcNAc-(Fuc-)GlcNAc-Asn		sp|P07942|LAMB1_HUMAN Laminin subunit beta-1 OS=Homo sapiens GN=LAMB1 PE=1 SV=2	K.LSDTTSQSN*STAK.E	1279	3			tr|C9JBB3|C9JBB3_HUMAN Tissue factor pathway inhibitor (Fragment) OS=Homo sapiens GN=TFPI PE=2 SV=1
	sp|Q02388|CO7A1_HUMAN CoLLagen aLpha-1(VII) chain OS=Homo sapiens GN=COL7A1 PE=1 SV=2	R.LQILN*ASSDVLR.I	786	NeuAc-Gal-GlcNAc-Man-(NeuAc-Gal-GlcNAc-Man-)Man-GlcNAc-(Fuc-)GlcNAc-Asn		tr|F5H2D0|F5H2D0_HUMAN CompLement C1r subcomponent (Fragment) OS=Homo sapiens GN=C1R PE=2 SV=2	R.CN*YSIR.V	187	3			tr|J3KTJ8|J3KTJ8_HUMAN 60S ribosomaL protein L26 (Fragment) OS=Homo sapiens GN=RPL26 PE=4 SV=1
	tr|K7ERZ6|K7ERZ6_HUMAN GaLectin-3-binding protein OS=Homo sapiens GN=LGALS3BP PE=4 SV=1	R.ALGFEN*ATQALGR.A	69	NeuAc-Gal-GlcNAc-Man-(GlclNAc-)(Gal-GlcNAc-Man-)Man-GlcNAc-(Fuc-)GlcNAc-Asn		tr|M0QZZ9|M0QZZ9_HUMAN Mucin-16 (Fragment) OS=Homo sapiens GN=MUC16 PE=4 SV=1	R.KFN*TTER.V	189	3			tr|M0QZZ9|M0QZZ9_HUMAN Mucin-16 (Fragment) OS=Homo sapiens GN=MUC16 PE=4 SV=1
	sp|Q03405|UPAR_HUMAN Urokinase pLasminogen activator surface receptor OS=Homo sapiens GN=PLAUR PE=1 SV=1	K.SCTHSEKTN*R.T	74	NeuAc-Gal-GlcNAc-Man-(GlcNAc-)(NeuAc-Gal-GlcNAc-Man-)Man-GlcNAc-(Fuc-)GlcNAc-Asn		tr|B9EJB8|B9EJB8_HUMAN CoLLagen, type XII, aLpha 1 OS=Homo sapiens GN=COL12A1 PE=2 SV=1	K.EAGN*ITTDGYEILGK.L	1515	2			tr|Q53HQ8|Q53HQ8_HUMAN GranuLin variant (Fragment) OS=Homo sapiens PE=2 SV=1
	tr|Q54A51|Q54A51_HUMAN Basigin (Ok bLood group), isoform CRA_a OS=Homo sapiens GN=hEMMPRIN PE=2 SV=1	K.ITDSEDKALMN*GSESR.F	152	NeuAc-Gal-GlcNAc-Man-(Gal-GlcNAc-Man-)Man-GlcNAc-(Fuc-)GlcNAc-Asn		sp|P20827|EFNA1_HUMAN Ephrin-A1 OS=Homo sapiens GN=EFNA1 PE=1 SV=2	R.HTVFWN*SSNPK.F	26	2			tr|Q54A51|Q54A51_HUMAN Basigin (Ok bLood group), isoform CRA_a OS=Homo sapiens GN=hEMMPRIN PE=2 SV=1
	tr|B4E089|B4E089_HUMAN cDNA FLJ55377, highLy simiLar to Angiopoietin-reLated protein 4 OS=Homo sapiens PE=2 SV=1	-.MAQPVDPAHN*VSR.L	10	NeuAc-Gal-GlcNAc-Man-(Gal-GlcNAc-Man-)Man-GlcNAc-(Fuc-)GlcNAc-Asn		sp|Q92626|PXDN_HUMAN Peroxidasin homoLog OS=Homo sapiens GN=PXDN PE=1 SV=2	R.VNN*CSDMCFHQK.Y	731	2			tr|P11717_HUMAN InsuLin-Like growth factor 2 receptor variant (Fragment) OS=Homo sapiens PE=2 SV=1 GN=IGF2R
	tr|Q59EE7|Q59EE7_HUMAN Pro-aLpha-1 type V coLLagen variant (Fragment) OS=Homo sapiens PE=2 SV=1	K.N*VTLILDCK.K	130	NeuAc-Gal-GlcNAc-Man-(GlcNAc-)(NeuAc-Gal-GlcNAc-(GlcNAc-)Man-)Man-GlcNAc-GlcNAc-Asn		tr|Q53HQ8|Q53HQ8_HUMAN GranuLin variant (Fragment) OS=Homo sapiens PE=2 SV=1	K.DVECGEGHFCHDN*QTCCR.D	530	2			tr|Q5U4N9|Q5U4N9_HUMAN LAMA5 protein OS=Homo sapiens GN=LAMA5 PE=2 SV=1
	tr|B3KWK7|B3KWK7_HUMAN InsuLin-Like growth factor binding protein 3, isoform CRA_b OS=Homo sapiens GN=IGFBP3 PE=2 SV=1	R.GLCVN*ASAVSR.L	19	NeuAc-NeuAc-Gal-GlcNAc-(GlcNAc-)Man-(GlcNAc-(GlcNAc-)Man-)Man-GlcNAc-(Fuc-)GlcNAc-Asn		tr|B4DTT0|B4DTT0_HUMAN cDNA FLJ51090, highLy simiLar to N-acetyLgLucosamine-6-suLfatase (EC 3.1.6.14) OS=Homo sapiens PE=2 SV=1	R.GPGIKPN*QTSK.M	279	2			tr|Q96QJ4|Q96QJ4_HUMAN GLycoprotein hormones, aLpha poLypeptide OS=Homo sapiens GN=CGA PE=4 SV=1
	tr|B4DWA8|B4DWA8_HUMAN cDNA FLJ53427, highLy simiLar to GaLectin-3-binding protein OS=Homo sapiens PE=2 SV=1	K.AAIPSALDTN*SSK.S	432	Gal-GlcNAc-Man-(Man-)Man-GlcNAc-(Fuc-)GlcNAc-Asn		sp|Q03405|UPAR_HUMAN Urokinase pLasminogen activator surface receptor OS=Homo sapiens GN=PLAUR PE=1 SV=1	K.SCTHSEKTN*R.T	74	2
	sp|O95633|FSTL3_HUMAN FoLListatin-reLated protein 3 OS=Homo sapiens GN=FSTL3 PE=1 SV=1	R.AECCASGN*IDTAWSN*LTHPGNK.I	73	NeuAc-Gal-GlcNAc-Man-(NeuAc-Gal-GlcNAc-(Gal-GlcNAc-)Man-)Man-GlcNAc-GlcNAc-Asn		sp|O95633|FSTL3_HUMAN FoLListatin-reLated protein 3 OS=Homo sapiens GN=FSTL3 PE=1 SV=1	R.AECCASGN*IDTAWSN*LTHPGNK.I	73	2
	tr|B4DWA8|B4DWA8_HUMAN cDNA FLJ53427, highLy simiLar to GaLectin-3-binding protein OS=Homo sapiens PE=2 SV=1	K.GLN*LTEDTYKPR.I	279	NeuAc-Gal-GlcNAc-Man-(Gal-GlcNAc-Man-)Man-GlcNAc-(Fuc-)GlcNAc-Asn		tr|Q54A51|Q54A51_HUMAN Basigin (Ok bLood group), isoform CRA_a OS=Homo sapiens GN=hEMMPRIN PE=2 SV=1	K.ILLTCSLN*DSATEVTGHR.W	44	2
	tr|Q54A51|Q54A51_HUMAN Basigin (Ok bLood group), isoform CRA_a OS=Homo sapiens GN=hEMMPRIN PE=2 SV=1	K.ILLTCSLN*DSATEVTGHR.W	44	NeuAc-Gal-GlcNAc-Man-(GlcNAc-)(NeuAc-Gal-GlcNAc-Man-)Man-GlcNAc-(Fuc-)GlcNAc-Asn		tr|B7Z577|B7Z577_HUMAN cDNA FLJ60780, highLy simiLar to Carboxypeptidase A4 (EC 3.4.17.-) OS=Homo sapiens PE=2 SV=1	R.SRNPGSSCIGADPNRNWN*ASFAGK.G	65	2
	tr|B4DWA8|B4DWA8_HUMAN cDNA FLJ53427, highLy simiLar to GaLectin-3-binding protein OS=Homo sapiens PE=2 SV=1	K.AAIPSALDTN*SSK.S	432	NeuAc-Gal-GlcNAc-Man-(Man-Man-)Man-GlcNAc-(Fuc-)GlcNAc-Asn		sp|P35555|FBN1_HUMAN FibriLLin-1 OS=Homo sapiens GN=FBN1 PE=1 SV=3	K.TAIFAFN*ISHVSNK.V	2767	2
	tr|B4DTY8|B4DTY8_HUMAN cDNA FLJ61587, highLy simiLar to Integrin aLpha-1 (Fragment) OS=Homo sapiens PE=2 SV=1	K.DSCESNHN*ITCK.V	883	Man-Man-(Man-)Man-(Man-Man-)Man-GlcNAc-GlcNAc-Asn		tr|B4DTY8|B4DTY8_HUMAN cDNA FLJ61587, highLy simiLar to Integrin aLpha-1 (Fragment) OS=Homo sapiens PE=2 SV=1	R.SEN*ASLVLSSSNQKR.E	1113	2
	sp|Q13214|SEM3B_HUMAN Semaphorin-3B OS=Homo sapiens GN=SEMA3B PE=2 SV=1	K.LLHAYN*R.T	124	NeuAc-Gal-GlcNAc-Man-(Gal-GlcNAc-Man-)Man-GlcNAc-GlcNAc-Asn		tr|J3KTJ8|J3KTJ8_HUMAN 60S ribosomaL protein L26 (Fragment) OS=Homo sapiens GN=RPL26 PE=4 SV=1	K.AN*GTTVHV.-	91	2
	sp|P02786|TFR1_HUMAN Transferrin receptor protein 1 OS=Homo sapiens GN=TFRC PE=1 SV=2	K.KDFEDLYTPVN*GSIVIVR.A	251	NeuAc-Gal-GlcNAc-Man-(GlcNAc-)(NeuAc-Gal-GlcNAc-Man-)Man-GlcNAc-(Fuc-)GlcNAc-Asn		tr|J7HHH7|J7HHH7_HUMAN Retinoic acid earLy transcript 1H (Fragment) OS=Homo sapiens GN=RAET1L PE=4 SV=1	K.TFLHYDCGN*K.T	39	2
	sp|P11047|LAMC1_HUMAN Laminin subunit gamma-1 OS=Homo sapiens GN=LAMC1 PE=1 SV=3	R.TLAGEN*QTAFEIEELNR.K	1223	NeuAc-(GalNAc-)Gal-GlcNAc-Man-(GlcNAc-)(Gal-GlcNAc-Man-)Man-GlcNAc-GlcNAc-Asn		tr|B4E3I5|B4E3I5_HUMAN cDNA FLJ56216, highLy simiLar to AmyLoid-Like protein 2 (CDEIbox-binding protein) (CDEBP) OS=Homo sapiens PE=2 SV=1	R.RN*QSLSLLYK.V	479	2
	sp|Q99523|SORT_HUMAN SortiLin OS=Homo sapiens GN=SORT1 PE=1 SV=3	R.HLYTTTGGETDFTN*VTSLR.G	406	Glc-Man-Man-Man-(Man-Man-(Man-Man-)Man-)Man-GlcNAc-GlcNAc-Asn		sp|P07942|LAMB1_HUMAN Laminin subunit beta-1 OS=Homo sapiens GN=LAMB1 PE=1 SV=2	K.GTN*YTVR.L	677	2
	tr|Q96QJ4|Q96QJ4_HUMAN GLycoprotein hormones, aLpha poLypeptide OS=Homo sapiens GN=CGA PE=4 SV=1	K.N*VTSESTCCVAK.S	76	NeuAc-Gal-GlcNAc-Man-(GlcNAc-)(NeuAc-Gal-GlcNAc-Man-)Man-GlcNAc-(Fuc-)GlcNAc-Asn		tr|Q59EZ3|Q59EZ3_HUMAN InsuLin-Like growth factor 2 receptor variant (Fragment) OS=Homo sapiens PE=2 SV=1	R.YHN*QTLR.Y	323	2
	sp|P11047|LAMC1_HUMAN Laminin subunit gamma-1 OS=Homo sapiens GN=LAMC1 PE=1 SV=3	R.TLAGEN*QTAFEIEELNR.K	1223	NeuAc-Gal-GlcNAc-Man-(GlcNAc-)(GlcNAc-Man-)Man-GlcNAc-(Fuc-)GlcNAc-Asn		sp|P11047|LAMC1_HUMAN Laminin subunit gamma-1 OS=Homo sapiens GN=LAMC1 PE=1 SV=3	R.VNDN*KTAAEEALR.K	1380	2
	tr|Q96QJ4|Q96QJ4_HUMAN GLycoprotein hormones, aLpha poLypeptide OS=Homo sapiens GN=CGA PE=4 SV=1	K.TM#LVQ*KN*VTSESTCCVAK.S	76	NeuAc-Gal-GlcNAc-Man-(GlcNAc-)(NeuAc-Gal-GlcNAc-Man-)Man-GlcNAc-(Fuc-)GlcNAc-Asn		tr|Q7Z6V2|Q7Z6V2_HUMAN PLasma aLpha-L-fucosidase (Fragment) OS=Homo sapiens GN=FUCA2 PE=2 SV=1	R.SQN*DTVTPDVWYTSKPK.E	56	2
	sp|P11047|LAMC1_HUMAN Laminin subunit gamma-1 OS=Homo sapiens GN=LAMC1 PE=1 SV=3	R.IASAVQKN*ATSTK.A	1439	Man-Man-(Man-)Man-(Man-(Man-)Man-)Man-GlcNAc-GlcNAc-Asn		sp|Q86SQ4|GP126_HUMAN G-protein coupLed receptor 126 OS=Homo sapiens GN=GPR126 PE=1 SV=3	R.RAQFTFFN*K.T	750	2
	tr|B7Z577|B7Z577_HUMAN cDNA FLJ60780, highLy simiLar to Carboxypeptidase A4 (EC 3.4.17.-) OS=Homo sapiens PE=2 SV=1	R.SRNPGSSCIGADPNRNWN*ASFAGK.G	65	NeuAc-Gal-GlcNAc-Man-(GlclNAc-)(Gal-GlcNAc-Man-)Man-GlcNAc-(Fuc-)GlcNAc-Asn		tr|A4QPA1|A4QPA1_HUMAN PTGFRN protein (Fragment) OS=Homo sapiens GN=PTGFRN PE=2 SV=1	R.AAVPKN*VSVAEGK.E	60	2
	sp|O95274|LYPD3_HUMAN Ly6/PLAUR domain-containing protein 3 OS=Homo sapiens GN=LYPD3 PE=1 SV=2	R.CNAKLN*LTSR.A	118	NeuAc-Gal-GlcNAc-Man-(GlcNAc-)(NeuAc-Gal-GlcNAc-Man-)Man-GlcNAc-(Fuc-)GlcNAc-Asn		tr|H0Y5C3|H0Y5C3_HUMAN NeuraL ceLL adhesion moLecuLe L1 (Fragment) OS=Homo sapiens GN=L1CAM PE=4 SV=1	K.GEGN*ETTNMVITWKPLR.W	147	2
	sp|Q13214|SEM3B_HUMAN Semaphorin-3B OS=Homo sapiens GN=SEMA3B PE=2 SV=1	K.LLHAYN*R.T	124	NeuAc-Gal-GlcNAc-Man-(Gal-GlcNAc-(Man-)Man-)Man-GlcNAc-GlcNAc-Asn		sp|Q13740|CD166_HUMAN CD166 antigen OS=Homo sapiens GN=ALCAM PE=1 SV=2	K.EGDN*ITLK.C	265	2
	tr|K7ERZ6|K7ERZ6_HUMAN GaLectin-3-binding protein OS=Homo sapiens GN=LGALS3BP PE=4 SV=1	R.ALGFEN*ATQALGR.A	69	NeuAc-Gal-GalNAc-GlcNAc-(Gal-GlcNAc-)Man-(NeuAc-Gal-GlcNAc-(Gal-GlcNAc-)Man-)Man-GlcNAc-GlcNAc-Asn		sp|O94907|DKK1_HUMAN Dickkopf-reLated protein 1 OS=Homo sapiens GN=DKK1 PE=1 SV=1	R.IQKDHHQASN*SSR.L	256	2
	tr|B4DTT5|B4DTT5_HUMAN FoLListatin-reLated protein 1 OS=Homo sapiens GN=FSTL1 PE=2 SV=1	K.GSN*YSEILDKYFK.N	109	NeuAc-Gal-GlcNAc-Man-(Man-(Man-)Man-)Man-GlcNAc-GlcNAc-Asn		sp|P15509|CSF2R_HUMAN GranuLocyte-macrophage coLony-stimuLating factor receptor subunit aLpha OS=Homo sapiens GN=CSF2RA PE=1 SV=1	R.CN*TTHCLVR.W	229	2
	tr|Q6FGX5|Q6FGX5_HUMAN TIMP metaLLopeptidase inhibitor 1, isoform CRA_a OS=Homo sapiens GN=TIMP1 PE=2 SV=1	K.FVGTPEVN*QTTLYQR.Y	53	NeuAc-NeuAc-Gal-GlcNAc-(GlcNAc-)Man-(GlcNAc-(GlcNAc-)Man-)Man-GlcNAc-(Fuc-)GlcNAc-Asn		tr|B9EJB8|B9EJB8_HUMAN CoLLagen, type XII, aLpha 1 OS=Homo sapiens GN=COL12A1 PE=2 SV=1	K.MLEAYN*LTEK.N	1364	2
	sp|P10909|CLUS_HUMAN CLusterin OS=Homo sapiens GN=CLU PE=1 SV=1	R.LAN*LTQGEDQYYLR.V	374	NeuAc-Gal-GlcNAc-Man-(GlcNAc-)(NeuAc-Gal-GlcNAc-Man-)Man-GlcNAc-(Fuc-)GlcNAc-Asn		tr|B4E1I8|B4E1I8_HUMAN cDNA FLJ54228, highLy simiLar to Leucine-rich aLpha-2-gLycoprotein OS=Homo sapiens PE=2 SV=1	K.MFSQN*DTR.C	308	2
	tr|F8W7M9|F8W7M9_HUMAN FibuLin-1 OS=Homo sapiens GN=FBLN1 PE=2 SV=1	R.CATPHGDN*ASLEATFVKR.C	98	NeuAc-Gal-GlcNAc-Man-(Gal-GlcNAc-Man-)Man-GlcNAc-(Fuc-)GlcNAc-Asn		tr|A8K9V7|A8K9V7_HUMAN cDNA FLJ77207 OS=Homo sapiens PE=2 SV=1	K.RGPECSQN*YTTPSGVIK.S	150	2
	tr|Q6FGX5|Q6FGX5_HUMAN TIMP metaLLopeptidase inhibitor 1, isoform CRA_a OS=Homo sapiens GN=TIMP1 PE=2 SV=1	K.FVGTPEVN*QTTLYQR.Y	53	NeuAc-(GalNAc-)Gal-GlcNAc-Man-(GlcNAc-)(Gal-GlcNAc-Man-)Man-GlcNAc-GlcNAc-Asn		sp|Q13740|CD166_HUMAN CD166 antigen OS=Homo sapiens GN=ALCAM PE=1 SV=2	K.KLGDCISEDSYPDGN*ITWYR.N	167	2
	tr|B4DWA8|B4DWA8_HUMAN cDNA FLJ53427, highLy simiLar to GaLectin-3-binding protein OS=Homo sapiens PE=2 SV=1	K.AAIPSALDTN*SSK.S	432	NeuAc-Gal-GlcNAc-(GlcNAc-)Man-(NeuAc-Gal-GlcNAc-(Gal-GlcNAc-)Man-)Man-GlcNAc-(Fuc-)GlcNAc-Asn		sp|Q9UHL4|DPP2_HUMAN DipeptidyL peptidase 2 OS=Homo sapiens GN=DPP7 PE=1 SV=3	R.ALAGLVYN*ASGSEHCYDIYR.L	315	2
	sp|P11047|LAMC1_HUMAN Laminin subunit gamma-1 OS=Homo sapiens GN=LAMC1 PE=1 SV=3	R.TLAGEN*QTAFEIEELNR.K	1223	NeuAc-Gal-GlcNAc-Man-(Gal-GlcNAc-Man-)Man-GlcNAc-(Fuc-)GlcNAc-Asn		tr|Q5U4N9|Q5U4N9_HUMAN LAMA5 protein OS=Homo sapiens GN=LAMA5 PE=2 SV=1	R.PGAM#N*FSYSPLLR.E	243	2
	tr|B4DWA8|B4DWA8_HUMAN cDNA FLJ53427, highLy simiLar to GaLectin-3-binding protein OS=Homo sapiens PE=2 SV=1	R.TVIRPFYLTN*SSGVD.-	461	NeuAc-Gal-GlcNAc-(Gal-GlcNAc-)Man-(Gal-GlcNAc-Man-)Man-GlcNAc-(Fuc-)GlcNAc-Asn		sp|P01024|CO3_HUMAN CompLement C3 OS=Homo sapiens GN=C3 PE=1 SV=2	K.TVLTPATNHM#GN*VTFTIPANR.E	85	1
	sp|P35555|FBN1_HUMAN FibriLLin-1 OS=Homo sapiens GN=FBN1 PE=1 SV=3	K.TAIFAFN*ISHVSNK.V	2767	NeuAc-Gal-GlcNAc-(GlcNAc-)Man-(NeuAc-Gal-GlcNAc-(GlcNAc-)Man)Man-GlcNAc-(Fuc-)GlcNAc-Asn		sp|P32004|L1CAM_HUMAN NeuraL ceLL adhesion moLecuLe L1 OS=Homo sapiens GN=L1CAM PE=1 SV=2	R.GYN*VTYWR.E	849	1
	tr|B4DWA8|B4DWA8_HUMAN cDNA FLJ53427, highLy simiLar to GaLectin-3-binding protein OS=Homo sapiens PE=2 SV=1	R.YKGLN*LTEDTYKPR.I	279	NeuAc-Gal-GlcNAc-Man-(Gal-GlcNAc-Man-)Man-GlcNAc-GlcNAc-Asn		tr|Q9NPA9|Q9NPA9_HUMAN Rheumatoid arthritis reLated antigen RA-A47 (Fragment) OS=Homo sapiens GN=ra-a47 PE=2 SV=1	R.SLSN*STAR.N	14	1
	tr|Q6FGX5|Q6FGX5_HUMAN TIMP metaLLopeptidase inhibitor 1, isoform CRA_a OS=Homo sapiens GN=TIMP1 PE=2 SV=1	R.SHN*RSEEFLIAGK.L	101	NeuAc-Gal-GlcNAc-(Gal-GlcNAc-)Man-(GlcNAc-(GlcNAc-)Man-)Man-GlcNAc-(Fuc-)GlcNAc-Asn		tr|A8MWK3|A8MWK3_HUMAN Cadherin-2 OS=Homo sapiens GN=CDH2 PE=2 SV=1	K.RN*WTITR.L	620	1
	sp|Q13214|SEM3B_HUMAN Semaphorin-3B OS=Homo sapiens GN=SEMA3B PE=2 SV=1	K.LLHAYN*R.T	124	Man-Man-(Man-Man-)Man-GlcNAc-GlcNAc-Asn		tr|Q6MZF4|Q6MZF4_HUMAN Putative uncharacterized protein DKFZp686F219 (Fragment) OS=Homo sapiens GN=DKFZp686K139 PE=2 SV=1	R.DQCIVDDITYNVN*DTFHK.R	617	1
	tr|B4DWA8|B4DWA8_HUMAN cDNA FLJ53427, highLy simiLar to GaLectin-3-binding protein OS=Homo sapiens PE=2 SV=1	K.AAIPSALDTN*SSK.S	432	Gal-GlcNAc-Man-(Man-Man-)Man-GlcNAc-(Fuc-)GlcNAc-Asn		tr|B4DPY4|B4DPY4_HUMAN cDNA FLJ54272, highLy simiLar to CompLement decay-acceLerating factor OS=Homo sapiens PE=2 SV=1	K.GSQWSDIEEFCN*R.S	95	1
	sp|P11047|LAMC1_HUMAN Laminin subunit gamma-1 OS=Homo sapiens GN=LAMC1 PE=1 SV=3	R.TLAGEN*QTAFEIEELNR.K	1223	NeuAc-Gal-GlcNAc-Man-(NeuAc-Gal-GlcNAc-(NeuAc-Gal-(NeuAc-)GlcNAc-)Man-)Man-GlcNAc-(Fuc-)GlcNAc-Asn		sp|Q02388|CO7A1_HUMAN CoLLagen aLpha-1(VII) chain OS=Homo sapiens GN=COL7A1 PE=1 SV=2	R.LQILN*ASSDVLR.I	786	1
	tr|B4DTY8|B4DTY8_HUMAN cDNA FLJ61587, highLy simiLar to Integrin aLpha-1 (Fragment) OS=Homo sapiens PE=2 SV=1	R.SEN*ASLVLSSSNQKR.E	1113	Man-Man-(Man-)Man-(Man-(Man-)Man-)Man-GlcNAc-GlcNAc-Asn		tr|Q54A51|Q54A51_HUMAN Basigin (Ok bLood group), isoform CRA_a OS=Homo sapiens GN=hEMMPRIN PE=2 SV=1	K.ITDSEDKALMN*GSESR.F	152	1
	tr|C9JBB3|C9JBB3_HUMAN Tissue factor pathway inhibitor (Fragment) OS=Homo sapiens GN=TFPI PE=2 SV=1	R.YFYNN*QTK.Q	145	NeuAc-Gal-GlcNAc-Man-(GlcNAc-)(NeuAc-Gal-GlcNAc-Man-)Man-GlcNAc-(Fuc-)GlcNAc-Asn		tr|B4DTY8|B4DTY8_HUMAN cDNA FLJ61587, highLy simiLar to Integrin aLpha-1 (Fragment) OS=Homo sapiens PE=2 SV=1	K.DSCESNHN*ITCK.V	883	1
	tr|E7ETB4|E7ETB4_HUMAN CLusterin beta chain (Fragment) OS=Homo sapiens GN=CLU PE=2 SV=1	R.HN*STGCLR.M	257	NeuAc-Gal-GlcNAc-Man-(GlcNAc-)(NeuAc-Gal-GlcNAc-Man-)Man-GlcNAc-(Fuc-)GlcNAc-Asn		sp|P02786|TFR1_HUMAN Transferrin receptor protein 1 OS=Homo sapiens GN=TFRC PE=1 SV=2	K.KDFEDLYTPVN*GSIVIVR.A	251	1
	tr|B4DWA8|B4DWA8_HUMAN cDNA FLJ53427, highLy simiLar to GaLectin-3-binding protein OS=Homo sapiens PE=2 SV=1	R.TVIRPFYLTN*SSGVD.-	461	NeuAc-Gal-GlcNAc-Man-(Gal-GlcNAc-(Man-)Man-)Man-GlcNAc-GlcNAc-Asn		sp|Q99523|SORT_HUMAN SortiLin OS=Homo sapiens GN=SORT1 PE=1 SV=3	R.HLYTTTGGETDFTN*VTSLR.G	406	1
	tr|C9JBB3|C9JBB3_HUMAN Tissue factor pathway inhibitor (Fragment) OS=Homo sapiens GN=TFPI PE=2 SV=1	R.YFYNN*QTK.Q	145	NeuAc-NeuAc-Gal-GlcNAc-(GlcNAc-)Man-(GlcNAc-(GlcNAc-)Man-)Man-GlcNAc-(Fuc-)GlcNAc-Asn		sp|O95274|LYPD3_HUMAN Ly6/PLAUR domain-containing protein 3 OS=Homo sapiens GN=LYPD3 PE=1 SV=2	R.CNAKLN*LTSR.A	118	1
	sp|P05187|PPB1_HUMAN ALkaLine phosphatase, pLacentaL type OS=Homo sapiens GN=ALPP PE=1 SV=2	R.FNQCN*TTR.G	144	NeuAc-Gal-GlcNAc-(GlcNAc-)Man-(NeuAc-Gal-GlcNAc-(GlcNAc-)Man)Man-GlcNAc-(Fuc-)GlcNAc-Asn		sp|P10909|CLUS_HUMAN CLusterin OS=Homo sapiens GN=CLU PE=1 SV=1	R.LAN*LTQGEDQYYLR.V	374	1
	tr|Q6FGX5|Q6FGX5_HUMAN TIMP metaLLopeptidase inhibitor 1, isoform CRA_a OS=Homo sapiens GN=TIMP1 PE=2 SV=1	K.FVGTPEVN*QTTLYQR.Y	53	Glc-Man-Man-Man-(Glc-Man-Man-(Glc-Man-Man-)Man-)Man-GlcNAc-GlcNAc-Asn		tr|F8W7M9|F8W7M9_HUMAN FibuLin-1 OS=Homo sapiens GN=FBLN1 PE=2 SV=1	R.CATPHGDN*ASLEATFVKR.C	98	1
	tr|F5H2L1|F5H2L1_HUMAN G-protein-coupLed receptor 126 (Fragment) OS=Homo sapiens GN=GPR126 PE=2 SV=1	K.GFN*ASYIR.V	142	NeuAc-Gal-GlcNAc-Man-(GlcNAc-)(Gal-GlcNAc-Man-)Man-GlcNAc-GlcNAc-Asn		tr|B4DTT0|B4DTT0_HUMAN cDNA FLJ51090, highLy simiLar to N-acetyLgLucosamine-6-suLfatase (EC 3.1.6.14) OS=Homo sapiens PE=2 SV=1	R.GASN*LTWR.S	322	1
	tr|B4DWA8|B4DWA8_HUMAN cDNA FLJ53427, highLy simiLar to GaLectin-3-binding protein OS=Homo sapiens PE=2 SV=1	K.AAIPSALDTN*SSK.S	432	Gal-GlcNAc-Man-(Man-Man-)Man-GlcNAc-GlcNAc-Asn		sp|Q9UMF0|ICAM5_HUMAN InterceLLuLar adhesion moLecuLe 5 OS=Homo sapiens GN=ICAM5 PE=1 SV=3	R.AELDLRPHGLGLFEN*SSAPR.E	214	1
	tr|B7Z577|B7Z577_HUMAN cDNA FLJ60780, highLy simiLar to Carboxypeptidase A4 (EC 3.4.17.-) OS=Homo sapiens PE=2 SV=1	R.NWN*ASFAGK.G	65	NeuAc-Gal-GlcNAc-Man-(GlcNAc-)(NeuAc-Gal-GlcNAc-Man-)Man-GlcNAc-(Fuc-)GlcNAc-Asn		sp|Q6YHK3|CD109_HUMAN CD109 antigen OS=Homo sapiens GN=CD109 PE=1 SV=2	K.HLN*GTITAK.Y	247	1
	tr|J3KTJ8|J3KTJ8_HUMAN 60S ribosomaL protein L26 (Fragment) OS=Homo sapiens GN=RPL26 PE=4 SV=1	K.AN*GTTVHV.-	91	NeuAc-Gal-GlcNAc-(GlcNAc-)Man-(NeuAc-Gal-GlcNAc-(GlcNAc-)Man)Man-GlcNAc-(Fuc-)GlcNAc-Asn		tr|B4DZ36|B4DZ36_HUMAN cDNA FLJ58441, highLy simiLar to Attractin OS=Homo sapiens PE=2 SV=1	R.VFHIHN*ESWVLLTPK.A	312	1
	tr|B4DTT0|B4DTT0_HUMAN cDNA FLJ51090, highLy simiLar to N-acetyLgLucosamine-6-suLfatase (EC 3.1.6.14) OS=Homo sapiens PE=2 SV=1	R.GASN*LTWR.S	322	Man-Man-(Man-)Man-(Man-Man-)Man-GlcNAc-GlcNAc-Asn		tr|B5A929|B5A929_HUMAN SoLubLe MET variant 1 OS=Homo sapiens GN=MET PE=2 SV=1	R.N*FTVACQHR.S	785	1
	tr|B4DTT5|B4DTT5_HUMAN FoLListatin-reLated protein 1 OS=Homo sapiens GN=FSTL1 PE=2 SV=1	K.GSN*YSEILDKYFK.N	109	NeuAc-Gal-GlcNAc-Man-(Man-Man-)Man-GlcNAc-(Fuc-)GlcNAc-Asn		tr|B3KRY3|B3KRY3_HUMAN cDNA FLJ35079 fis, cLone PLACE6005283, highLy simiLar to Lysosome-associated membrane gLycoprotein 1 OS=Homo sapiens PE=2 SV=1	R.GHTLTLN*FTR.N	81	1
	tr|E7ETB4|E7ETB4_HUMAN CLusterin beta chain (Fragment) OS=Homo sapiens GN=CLU PE=2 SV=1	R.HN*STGCLR.M	257	NeuAc-Gal-GlcNAc-Man-(GlclNAc-)(Gal-GlcNAc-Man-)Man-GlcNAc-(Fuc-)GlcNAc-Asn		sp|Q86SQ4|GP126_HUMAN G-protein coupLed receptor 126 OS=Homo sapiens GN=GPR126 PE=1 SV=3	K.SFGGWN*TSGCVAHR.D	818	1
	tr|B4DTY8|B4DTY8_HUMAN cDNA FLJ61587, highLy simiLar to Integrin aLpha-1 (Fragment) OS=Homo sapiens PE=2 SV=1	R.SEN*ASLVLSSSNQKR.E	1113	Man-Man-Man-(Man-Man-(Man-Man-)Man-)Man-GlcNAc-GlcNAc-Asn		tr|B4E1I8|B4E1I8_HUMAN cDNA FLJ54228, highLy simiLar to Leucine-rich aLpha-2-gLycoprotein OS=Homo sapiens PE=2 SV=1	R.KLPPGLLAN*FTLLR.T	169	1
	tr|Q54A51|Q54A51_HUMAN Basigin (Ok bLood group), isoform CRA_a OS=Homo sapiens GN=hEMMPRIN PE=2 SV=1	K.ILLTCSLN*DSATEVTGHR.W	44	NeuAc-Gal-GlcNAc-Man-(Gal-GlcNAc-Man-)Man-GlcNAc-(Fuc-)GlcNAc-Asn		tr|Q59FG2|Q59FG2_HUMAN Low density Lipoprotein-reLated protein 1 variant (Fragment) OS=Homo sapiens PE=2 SV=1	R.LN*GTDPIVAADSKR.G	1890	1
	tr|Q6FGX5|Q6FGX5_HUMAN TIMP metaLLopeptidase inhibitor 1, isoform CRA_a OS=Homo sapiens GN=TIMP1 PE=2 SV=1	R.SHN*RSEEFLIAGK.L	101	NeuAc-Gal-GlcNAc-Man-(Man-)Man-GlcNAc-(Fuc-)GlcNAc-Asn		sp|O15230|LAMA5_HUMAN Laminin subunit aLpha-5 OS=Homo sapiens GN=LAMA5 PE=1 SV=8	R.GVHN*ASLALSASIGR.V	2707	1
	sp|P11047|LAMC1_HUMAN Laminin subunit gamma-1 OS=Homo sapiens GN=LAMC1 PE=1 SV=3	R.IASAVQKN*ATSTK.A	1439	NeuAc-Gal-GlcNAc-(GlcNAc-)Man-(NeuAc-Gal-GlcNAc-(GlcNAc-)Man)Man-GlcNAc-(Fuc-)GlcNAc-Asn		tr|D6REQ6|D6REQ6_HUMAN RibonucLease T2 OS=Homo sapiens GN=RNASET2 PE=3 SV=1	R.AYWPDVIHSFPN*R.S	68	1
	sp|Q9H4F8|SMOC1_HUMAN SPARC-reLated moduLar caLcium-binding protein 1 OS=Homo sapiens GN=SMOC1 PE=1 SV=1	K.DSKLN*NTNIR.N	214	NeuAc-Gal-GlcNAc-Man-(GlclNAc-)(Gal-GlcNAc-Man-)Man-GlcNAc-(Fuc-)GlcNAc-Asn		tr|F8WAD0|F8WAD0_HUMAN ADAMTS-Like protein 4 OS=Homo sapiens GN=ADAMTSL4 PE=2 SV=1	R.CGHLPRPN*ITQSCQLR.L	796	1
	tr|K7ERZ6|K7ERZ6_HUMAN GaLectin-3-binding protein OS=Homo sapiens GN=LGALS3BP PE=4 SV=1	R.ALGFEN*ATQALGR.A	69	NeuAc-Gal-GlcNAc-(GlcNAc-)Man-(NeuAc-Gal-GlcNAc-(GlcNAc-)Man)Man-GlcNAc-(Fuc-)GlcNAc-Asn		tr|B3KWK6|B3KWK6_HUMAN ALpha-L-iduronidase OS=Homo sapiens GN=IDUA PE=2 SV=1	R.FQVN*NTRPPHVQLLR.K	394	1
	sp|P32004|L1CAM_HUMAN NeuraL ceLL adhesion moLecuLe L1 OS=Homo sapiens GN=L1CAM PE=1 SV=2	R.THN*LTDLSPHLR.Y	979	NeuAc-Gal-GlcNAc-Man-(Gal-GlcNAc-(Man-)Man-)Man-GlcNAc-GlcNAc-Asn		sp|Q9HAT2|SIAE_HUMAN SiaLate O-acetyLesterase OS=Homo sapiens GN=SIAE PE=1 SV=1	R.ALAYGEKN*LTFEGPLPEKIELLAHK.G	401	1
	sp|Q9H4F8|SMOC1_HUMAN SPARC-reLated moduLar caLcium-binding protein 1 OS=Homo sapiens GN=SMOC1 PE=1 SV=1	K.LN*NTNIR.N	214	NeuAc-Gal-GlcNAc-(GlcNAc)Man-(GlcNAc-)(GlcNAc-Man-)Man-GlcNAc-(Fuc-)GlcNAc-Asn		tr|B7Z552|B7Z552_HUMAN cDNA FLJ51033, highLy simiLar to LysosomaL acid phosphatase (EC 3.1.3.2) OS=Homo sapiens PE=2 SV=1	R.KN*LTLMATTSQLPK.L	239	1
	tr|E7ETB4|E7ETB4_HUMAN CLusterin beta chain (Fragment) OS=Homo sapiens GN=CLU PE=2 SV=1	R.HN*STGCLR.M	257	Gal-GlcNAc-Man-(Man-(Man-)Man-)Man-GlcNAc-GlcNAc-Asn		tr|B4DZ36|B4DZ36_HUMAN cDNA FLJ58441, highLy simiLar to Attractin OS=Homo sapiens PE=2 SV=1	R.N*HSCSEGQISIFR.Y	615	1
	tr|E7ETB4|E7ETB4_HUMAN CLusterin beta chain (Fragment) OS=Homo sapiens GN=CLU PE=2 SV=1	R.HN*STGCLR.M	257	NeuAc-Gal-GlcNAc-(GlcNAc-)Man-(NeuAc-Gal-GlcNAc-(GlcNAc-)Man)Man-GlcNAc-(Fuc-)GlcNAc-Asn		sp|O00468|AGRIN_HUMAN Agrin OS=Homo sapiens GN=AGRN PE=1 SV=5	K.NELMLN*SSLMR.I	135	1
	sp|P32004|L1CAM_HUMAN NeuraL ceLL adhesion moLecuLe L1 OS=Homo sapiens GN=L1CAM PE=1 SV=2	R.THN*LTDLSPHLR.Y	979	NeuAc-Gal-GlcNAc-Man-(GlcNAc-)(NeuAc-Gal-GlcNAc-Man-)Man-GlcNAc-(Fuc-)GlcNAc-Asn		sp|Q99650|OSMR_HUMAN Oncostatin-M-specific receptor subunit beta OS=Homo sapiens GN=OSMR PE=1 SV=1	R.SVNILFN*LTHR.V	326	1
	tr|B4DTT5|B4DTT5_HUMAN FoLListatin-reLated protein 1 OS=Homo sapiens GN=FSTL1 PE=2 SV=1	K.GSN*YSEILDKYFK.N	109	GalNAc-(NeuAc-)Gal-GlcNAc-Man-(GalNAc-(NeuAc-)Gal-GlcNAc-(GalNAc-(NeuAc-)Gal-GlcNAc-)Man-)Man-GlcNAc-(Fuc-)GlcNAc-Asn		sp|Q13438|OS9_HUMAN Protein OS-9 OS=Homo sapiens GN=OS9 PE=1 SV=1	R.YHSQTYGN*GSK.C	177	1
	tr|B4DTT5|B4DTT5_HUMAN FoLListatin-reLated protein 1 OS=Homo sapiens GN=FSTL1 PE=2 SV=1	K.GSN*YSEILDKYFK.N	109	NeuAc-Gal-GlcNAc-Man-(GlclNAc-)(Gal-GlcNAc-Man-)Man-GlcNAc-(Fuc-)GlcNAc-Asn		tr|B7Z230|B7Z230_HUMAN PeptidyL-proLyL cis-trans isomerase FKBP9 OS=Homo sapiens GN=FKBP9 PE=2 SV=1	R.YHYN*GTFLDGTLFDSSHNR.M	36	1
	tr|C9JBB3|C9JBB3_HUMAN Tissue factor pathway inhibitor (Fragment) OS=Homo sapiens GN=TFPI PE=2 SV=1	R.YFYNN*QTK.Q	145	NeuAc-Gal-GlcNAc-(GlcNAc-)Man-(NeuAc-Gal-GlcNAc-(GlcNAc-)Man)Man-GlcNAc-(Fuc-)GlcNAc-Asn		sp|O15230|LAMA5_HUMAN Laminin subunit aLpha-5 OS=Homo sapiens GN=LAMA5 PE=1 SV=8	R.LN*ASIADLQSQLR.S	2209	1
	tr|J7HHH7|J7HHH7_HUMAN Retinoic acid earLy transcript 1H (Fragment) OS=Homo sapiens GN=RAET1L PE=4 SV=1	K.TFLHYDCGN*K.T	39	Man-Man-(Man-)Man-(Man-Man-)Man-GlcNAc-GlcNAc-Asn		sp|Q07954|LRP1_HUMAN ProLow-density Lipoprotein receptor-reLated protein 1 OS=Homo sapiens GN=LRP1 PE=1 SV=2	K.WTGHN*VTVVQR.T	1511	1
	tr|Q59E99|Q59E99_HUMAN Thrombospondin 1 variant (Fragment) OS=Homo sapiens PE=2 SV=1	K.VVN*STTGPGEHLR.N	1122	NeuAc-Gal-GlcNAc-Man-(GlclNAc-)(Gal-GlcNAc-Man-)Man-GlcNAc-(Fuc-)GlcNAc-Asn		sp|Q8NES3|LFNG_HUMAN Beta-1,3-N-acetyLgLucosaminyLtransferase Lunatic fringe OS=Homo sapiens GN=LFNG PE=1 SV=2	R.HTGNVVITN*CSAAHSR.Q	167	1
	tr|K7EKQ5|K7EKQ5_HUMAN GaLectin-3-binding protein OS=Homo sapiens GN=LGALS3BP PE=4 SV=1	R.DAGVVCTN*ETR.S	125	NeuAc-Gal-GlcNAc-Man-(NeuAc-Gal-GlcNAc-(Gal-GlcNAc-)Man-)Man-GlcNAc-GlcNAc-Asn		sp|Q07954|LRP1_HUMAN ProLow-density Lipoprotein receptor-reLated protein 1 OS=Homo sapiens GN=LRP1 PE=1 SV=2	K.LYWISSGN*HTINR.C	1763	1
	tr|B4DWA8|B4DWA8_HUMAN cDNA FLJ53427, highLy simiLar to GaLectin-3-binding protein OS=Homo sapiens PE=2 SV=1	R.TVIRPFYLTN*SSGVD.-	461	NeuAc-Gal-GlcNAc-Man-(GlclNAc-)(Gal-GlcNAc-Man-)Man-GlcNAc-(Fuc-)GlcNAc-Asn		tr|A8K5T0|A8K5T0_HUMAN cDNA FLJ75416, highLy simiLar to Homo sapiens compLement factor H (CFH), mRNA OS=Homo sapiens PE=2 SV=1	K.IPCSQPPQIEHGTIN*SSR.S	882	1
	tr|E7ETB4|E7ETB4_HUMAN CLusterin beta chain (Fragment) OS=Homo sapiens GN=CLU PE=2 SV=1	R.HN*STGCLR.M	257	NeuAc-Gal-GlcNAc-Man-(GlcNAc-)(Man-)Man-GlcNAc-(Fuc-)GlcNAc-Asn		sp|Q8NFZ8|CADM4_HUMAN CeLL adhesion moLecuLe 4 OS=Homo sapiens GN=CADM4 PE=1 SV=1	R.QTLFFN*GTR.A	67	1
	tr|J3KTJ8|J3KTJ8_HUMAN 60S ribosomaL protein L26 (Fragment) OS=Homo sapiens GN=RPL26 PE=4 SV=1	K.AN*GTTVHV.-	91	NeuAc-Gal-GlcNAc-Man-(GlcNAc-)(NeuAc-Gal-GlcNAc-Man-)Man-GlcNAc-(Fuc-)GlcNAc-Asn		tr|B4DZ36|B4DZ36_HUMAN cDNA FLJ58441, highLy simiLar to Attractin OS=Homo sapiens PE=2 SV=1	K.CIN*QSICEK.C	957	1
	tr|B4E089|B4E089_HUMAN cDNA FLJ55377, highLy simiLar to Angiopoietin-reLated protein 4 OS=Homo sapiens PE=2 SV=1	-.MAQPVDPAHN*VSR.L	10	NeuAc-Gal-GlcNAc-Man-(GlcNAc-)(GlcNAc-Man-)Man-GlcNAc-(Fuc-)GlcNAc-Asn		tr|D6REQ6|D6REQ6_HUMAN RibonucLease T2 OS=Homo sapiens GN=RNASET2 PE=3 SV=1	K.QDQQLQN*CTEPGEQPSPK.Q	174	1
	tr|Q59E99|Q59E99_HUMAN Thrombospondin 1 variant (Fragment) OS=Homo sapiens PE=2 SV=1	K.VVN*STTGPGEHLR.N	1122	NeuAc-Gal-GlcNAc-Man-(GlcNAc-)(Gal-GlcNAc-Man-)Man-GlcNAc-GlcNAc-Asn		sp|Q4LDE5|SVEP1_HUMAN Sushi, von WiLLebrand factor type A, EGF and pentraxin domain-containing protein 1 OS=Homo sapiens GN=SVEP1 PE=1 SV=3	R.SCLSCPEN*TSTVKR.G	1092	1
	tr|K7EKQ5|K7EKQ5_HUMAN GaLectin-3-binding protein OS=Homo sapiens GN=LGALS3BP PE=4 SV=1	R.DAGVVCTN*ETR.S	125	NeuAc-Gal-GlcNAc-Man-(Gal-GlcNAc-(Man-)Man-)Man-GlcNAc-GlcNAc-Asn		tr|H3BTD4|H3BTD4_HUMAN Beta-hexosaminidase subunit aLpha OS=Homo sapiens GN=HEXA PE=2 SV=1	K.SAEGTFFIN*KTEIEDFPR.F	157	1
	sp|Q9UMF0|ICAM5_HUMAN InterceLLuLar adhesion moLecuLe 5 OS=Homo sapiens GN=ICAM5 PE=1 SV=3	R.AELDLRPHGLGLFEN*SSAPR.E	214	Man-Man-(Man-)Man-(Man-Man-)Man-GlcNAc-GlcNAc-Asn		tr|Q5JXB7|Q5JXB7_HUMAN ProcoLLagen-Lysine,2-oxogLutarate 5-dioxygenase 1 (Fragment) OS=Homo sapiens GN=PLOD1 PE=2 SV=1	R.EQIN*ITLDHR.C	197	1
	tr|B4DWA8|B4DWA8_HUMAN cDNA FLJ53427, highLy simiLar to GaLectin-3-binding protein OS=Homo sapiens PE=2 SV=1	R.TVIRPFYLTN*SSGVD.-	461	NeuAc-Gal-GlcNAc-Man-(Gal-GlcNAc-Man-)Man-GlcNAc-(Fuc-)GlcNAc-Asn		tr|Q59GI7|Q59GI7_HUMAN GLypican 1 variant (Fragment) OS=Homo sapiens PE=3 SV=1	R.SFDDHFQHLLN*DSER.T	82	1
	tr|E7ETB4|E7ETB4_HUMAN CLusterin beta chain (Fragment) OS=Homo sapiens GN=CLU PE=2 SV=1	R.HN*STGCLR.M	257	Man-Man-(Man-)Man-(Man-Man-)Man-GlcNAc-GlcNAc-Asn		tr|Q96GF5|Q96GF5_HUMAN PXDN protein (Fragment) OS=Homo sapiens GN=PXDN PE=2 SV=2	R.LSTTECVDAGGESHAN*NTK.W	165	1
	tr|B4DWA8|B4DWA8_HUMAN cDNA FLJ53427, highLy simiLar to GaLectin-3-binding protein OS=Homo sapiens PE=2 SV=1	R.TVIRPFYLTN*SSGVD.-	461	NeuAc-Gal-GlcNAc-Man-(GlcNAc-)(NeuAc-Gal-GlcNAc-Man-)Man-GlcNAc-(Fuc-)GlcNAc-Asn		tr|B7Z6S1|B7Z6S1_HUMAN cDNA FLJ50695, highLy simiLar to GLucosyLceramidase (EC 3.2.1.45) OS=Homo sapiens PE=2 SV=1	R.DLGPTLAN*STHHNVR.L	222	1
	sp|P11047|LAMC1_HUMAN Laminin subunit gamma-1 OS=Homo sapiens GN=LAMC1 PE=1 SV=3	R.TLAGEN*QTAFEIEELNR.K	1223	NeuAc-Gal-GlcNAc-(GlcNAc-)Man-(NeuAc-Gal-GlcNAc-(GlcNAc-)Man)Man-GlcNAc-(Fuc-)GlcNAc-Asn		sp|Q9H173|SIL1_HUMAN NucLeotide exchange factor SIL1 OS=Homo sapiens GN=SIL1 PE=1 SV=1	R.LINKFN*SSSSSLEEK.I	193	1
	sp|Q9H4F8|SMOC1_HUMAN SPARC-reLated moduLar caLcium-binding protein 1 OS=Homo sapiens GN=SMOC1 PE=1 SV=1	K.DSKLN*NTNIR.N	214	NeuAc-Gal-GlcNAc-Man-(Man-(Man-)Man-)Man-GlcNAc-(Fuc-)GlcNAc-Asn		tr|B2R642|B2R642_HUMAN cDNA, FLJ92775, highLy simiLar to Homo sapiens meLanoma ceLL adhesion moLecuLe (MCAM), mRNA OS=Homo sapiens PE=2 SV=1	R.CVASVPSIPGLN*R.T	418	1
	sp|P11047|LAMC1_HUMAN Laminin subunit gamma-1 OS=Homo sapiens GN=LAMC1 PE=1 SV=3	R.IASAVQKN*ATSTK.A	1439	NeuAc-Gal-GlcNAc-Man-(GlcNAc-)(NeuAc-Gal-GlcNAc-Man-)Man-GlcNAc-(Fuc-)GlcNAc-Asn		tr|H0Y9H9|H0Y9H9_HUMAN Semaphorin-5A (Fragment) OS=Homo sapiens GN=SEMA5A PE=4 SV=1	R.SLSN*LTEIHDQISGMAR.C	95	1
	tr|E2D5S3|E2D5S3_HUMAN MHC cLass I antigen (Fragment) OS=Homo sapiens GN=HLA-C PE=3 SV=1	R.GYYN*QSEAGSHTIQR.M	85	NeuAc-Gal-GlcNAc-(Gal-GlcNAc-)Man-(Gal-GlcNAc-Man-)Man-GlcNAc-(Fuc-)GlcNAc-Asn		tr|A8K5T0|A8K5T0_HUMAN cDNA FLJ75416, highLy simiLar to Homo sapiens compLement factor H (CFH), mRNA OS=Homo sapiens PE=2 SV=1	K.MDGASN*VTCINSR.W	1029	1
	tr|B4DWA8|B4DWA8_HUMAN cDNA FLJ53427, highLy simiLar to GaLectin-3-binding protein OS=Homo sapiens PE=2 SV=1	K.AAIPSALDTN*SSK.S	432	NeuAc-Gal-GlcNAc-Man-(GlclNAc-)(Gal-GlcNAc-Man-)Man-GlcNAc-(Fuc-)GlcNAc-Asn		tr|B2R642|B2R642_HUMAN cDNA, FLJ92775, highLy simiLar to Homo sapiens meLanoma ceLL adhesion moLecuLe (MCAM), mRNA OS=Homo sapiens PE=2 SV=1	K.CGLSQSQGN*LSHVDWFSVHK.E	56	1
	sp|P11047|LAMC1_HUMAN Laminin subunit gamma-1 OS=Homo sapiens GN=LAMC1 PE=1 SV=3	R.TLAGEN*QTAFEIEELNR.K	1223	NeuAc-NeuAc-Gal-GlcNAc-(NeuAc-Gal-(NeuAc-)GlcNAc-)Man-(GlcNAc-)(Man-(Man-)Man-)Man-GlcNAc-GlcNAc-Asn		tr|F5H4C6|F5H4C6_HUMAN N-acetyLgLucosamine-6-suLfatase (Fragment) OS=Homo sapiens GN=GNS PE=2 SV=1	K.YYN*YTLSINGK.A	107	1
	tr|Q59EE7|Q59EE7_HUMAN Pro-aLpha-1 type V coLLagen variant (Fragment) OS=Homo sapiens PE=2 SV=1	K.N*VTLILDCK.K	130	NeuAc-Gal-GlcNAc-Man-(GlcNAc-)(NeuAc-Gal-GlcNAc-Man-)Man-GlcNAc-GlcNAc-Asn		sp|P25391|LAMA1_HUMAN Laminin subunit aLpha-1 OS=Homo sapiens GN=LAMA1 PE=1 SV=2	R.HQVSIN*NTAVM#QR.L	555	1
	sp|P35555|FBN1_HUMAN FibriLLin-1 OS=Homo sapiens GN=FBN1 PE=1 SV=3	K.TAIFAFN*ISHVSNK.V	2767	NeuAc-Gal-GlcNAc-Man-(GlcNAc-)(NeuAc-Gal-GlcNAc-Man-)Man-GlcNAc-(Fuc-)GlcNAc-Asn		tr|J3KSI6|J3KSI6_HUMAN DesmogLein-2 OS=Homo sapiens GN=DSG2 PE=4 SV=1	K.IN*ATDADEPNTLNSK.I	182	1
	tr|K7ERZ6|K7ERZ6_HUMAN GaLectin-3-binding protein OS=Homo sapiens GN=LGALS3BP PE=4 SV=1	R.ALGFEN*ATQALGR.A	69	NeuAc-Gal-GlcNAc-Man-(GlcNAc-)(NeuAc-Gal-GlcNAc-Man-)Man-GlcNAc-(Fuc-)GlcNAc-Asn		tr|E2PU09|E2PU09_HUMAN PLexin-B2 (Fragment) OS=Homo sapiens GN=PLXNB2 PE=2 SV=1	R.ALSN*ISLR.L	127	1
	tr|B4DWA8|B4DWA8_HUMAN cDNA FLJ53427, highLy simiLar to GaLectin-3-binding protein OS=Homo sapiens PE=2 SV=1	R.TVIRPFYLTN*SSGVD.-	461	NeuAc-Gal-GlcNAc-Man-(NeuAc-Gal-GlcNAc-(Gal-GlcNAc-)Man-)Man-GlcNAc-GlcNAc-Asn		sp|Q4LDE5|SVEP1_HUMAN Sushi, von WiLLebrand factor type A, EGF and pentraxin domain-containing protein 1 OS=Homo sapiens GN=SVEP1 PE=1 SV=3	K.CMEGFVLN*TSAK.I	2119	1
	tr|B4DWA8|B4DWA8_HUMAN cDNA FLJ53427, highLy simiLar to GaLectin-3-binding protein OS=Homo sapiens PE=2 SV=1	K.GLN*LTEDTYKPR.I	279	NeuAc-Gal-GlcNAc-Man-(GlcNAc-)(NeuAc-Gal-GlcNAc-Man-)Man-GlcNAc-(Fuc-)GlcNAc-Asn		tr|Q53HT9|Q53HT9_HUMAN CompLement component 1, r subcomponent variant (Fragment) OS=Homo sapiens PE=2 SV=1	K.EHEAQSN*ASLDVFLGHTNVEELM#K.L	514	1
	sp|Q9H4F8|SMOC1_HUMAN SPARC-reLated moduLar caLcium-binding protein 1 OS=Homo sapiens GN=SMOC1 PE=1 SV=1	K.DSKLN*NTNIR.N	214	NeuAc-Gal-GlcNAc-(GlcNAc)Man-(GlcNAc-)(GlcNAc-Man-)Man-GlcNAc-(Fuc-)GlcNAc-Asn		tr|Q6FHM9|Q6FHM9_HUMAN CD59 antigen, compLement reguLatory protein, isoform CRA_b OS=Homo sapiens GN=CD59 PE=2 SV=1	K.TAVN*CSSDFDACLITK.A	43	1
	sp|P30530|UFO_HUMAN Tyrosine-protein kinase receptor UFO OS=Homo sapiens GN=AXL PE=1 SV=3	R.SLHVPGLN*K.T	198	NeuAc-Gal-GlcNAc-Man-(GlclNAc-)(Gal-GlcNAc-Man-)Man-GlcNAc-(Fuc-)GlcNAc-Asn		sp|P10253|LYAG_HUMAN LysosomaL aLpha-gLucosidase OS=Homo sapiens GN=GAA PE=1 SV=4	R.QVVEN*MTR.A	390	1
	tr|B4DWA8|B4DWA8_HUMAN cDNA FLJ53427, highLy simiLar to GaLectin-3-binding protein OS=Homo sapiens PE=2 SV=1	K.AAIPSALDTN*SSK.S	432	Gal-GlcNAc-Man-(Gal-GlcNAc-Man-)Man-GlcNAc-GlcNAc-Asn		tr|A8K5D4|A8K5D4_HUMAN MyeLin protein zero-Like 1, isoform CRA_b OS=Homo sapiens GN=MPZL1 PE=2 SV=1	K.EIFVAN*GTQGK.L	50	1
	sp|P05187|PPB1_HUMAN ALkaLine phosphatase, pLacentaL type OS=Homo sapiens GN=ALPP PE=1 SV=2	R.FNQCN*TTR.G	144	NeuAc-Gal-GlcNAc-Man-(GlclNAc-)(Gal-GlcNAc-Man-)Man-GlcNAc-(Fuc-)GlcNAc-Asn		sp|O00468|AGRIN_HUMAN Agrin OS=Homo sapiens GN=AGRN PE=1 SV=5	R.CVEESGSAHCVCPMLTCPEAN*ATK.V	932	1
	tr|K7EKQ5|K7EKQ5_HUMAN GaLectin-3-binding protein OS=Homo sapiens GN=LGALS3BP PE=4 SV=1	R.DAGVVCTN*ETR.S	125	NeuAc-Gal-GlcNAc-Man-(GlcNAc-)(NeuAc-Gal-GlcNAc-Man-)Man-GlcNAc-(Fuc-)GlcNAc-Asn		tr|Q6IMJ8|Q6IMJ8_HUMAN NOELIN1_V1 OS=Homo sapiens GN=OLFM1 PE=2 SV=1	R.LDPVSLQTLQTWN*TSYPKR.S	376	1
	sp|Q9H4F8|SMOC1_HUMAN SPARC-reLated moduLar caLcium-binding protein 1 OS=Homo sapiens GN=SMOC1 PE=1 SV=1	K.DSKLN*NTNIR.N	214	NeuAc-NeuAc-Gal-GlcNAc-(GlcNAc-)Man-(GlcNAc-(GlcNAc-)Man-)Man-GlcNAc-(Fuc-)GlcNAc-Asn		tr|B3KNK9|B3KNK9_HUMAN GoLgi phosphoprotein 2, isoform CRA_a OS=Homo sapiens GN=GOLPH2 PE=2 SV=1	R.LQQDVLQFQKN*QTNLER.K	144	1
	tr|B4DWA8|B4DWA8_HUMAN cDNA FLJ53427, highLy simiLar to GaLectin-3-binding protein OS=Homo sapiens PE=2 SV=1	K.AAIPSALDTN*SSK.S	432	NeuAc-Gal-GlcNAc-(Gal-GlcNAc-)Man-(Gal-GlcNAc-(Gal-GlcNAc-)Man-)Man-GlcNAc-GlcNAc-Asn		tr|A5PLK9|A5PLK9_HUMAN Bone morphogenetic protein 1 OS=Homo sapiens GN=BMP1 PE=2 SV=1	K.LN*GSITSPGWPK.E	599	1
	tr|B4DWA8|B4DWA8_HUMAN cDNA FLJ53427, highLy simiLar to GaLectin-3-binding protein OS=Homo sapiens PE=2 SV=1	K.AAIPSALDTN*SSK.S	432	Gal-GlcNAc-Man-(Man-(Man-)Man-)Man-GlcNAc-GlcNAc-Asn		tr|A8K4C2|A8K4C2_HUMAN cDNA FLJ75458, highLy simiLar to Homo sapiens suLfhydryL oxidase mRNA OS=Homo sapiens PE=2 SV=1	K.N*GSGAVFPVAGADVQTLR.E	130	1
	tr|J7HHH7|J7HHH7_HUMAN Retinoic acid earLy transcript 1H (Fragment) OS=Homo sapiens GN=RAET1L PE=4 SV=1	K.TFLHYDCGN*K.T	39	Man-(Man-)Man-(Man-Man-)Man-GlcNAc-GlcNAc-Asn		tr|Q6IBC3|Q6IBC3_HUMAN CTSH protein OS=Homo sapiens GN=CTSH PE=2 SV=1	K.YLWSEPQN*CSATK.S	101	1
	sp|Q9H4F8|SMOC1_HUMAN SPARC-reLated moduLar caLcium-binding protein 1 OS=Homo sapiens GN=SMOC1 PE=1 SV=1	K.DSKLN*NTNIR.N	214	NeuAc-Gal-GlcNAc-Man-(GlcNAc-)(NeuAc-Gal-GlcNAc-Man-)Man-GlcNAc-(Fuc-)GlcNAc-Asn		sp|O15031|PLXB2_HUMAN PLexin-B2 OS=Homo sapiens GN=PLXNB2 PE=1 SV=3	R.N*CSFQPER.Y	844	1
	sp|P32004|L1CAM_HUMAN NeuraL ceLL adhesion moLecuLe L1 OS=Homo sapiens GN=L1CAM PE=1 SV=2	R.THN*LTDLSPHLR.Y	979	NeuAc-Gal-GlcNAc-Man-(GlclNAc-)(Gal-GlcNAc-Man-)Man-GlcNAc-(Fuc-)GlcNAc-Asn
	tr|K7EKQ5|K7EKQ5_HUMAN GaLectin-3-binding protein OS=Homo sapiens GN=LGALS3BP PE=4 SV=1	R.DAGVVCTN*ETR.S	125	Gal-GlcNAc-(Gal-GlcNAc-)Man-(Gal-GlcNAc-(Gal-GlcNAc-)Man-)Man-GlcNAc-(Fuc-)GlcNAc-Asn
	tr|B4E3I5|B4E3I5_HUMAN cDNA FLJ56216, highLy simiLar to AmyLoid-Like protein 2 (CDEIbox-binding protein) (CDEBP) OS=Homo sapiens PE=2 SV=1	R.RN*QSLSLLYK.V	479	NeuAc-Gal-GlcNAc-Man-(GlcNAc-)(NeuAc-Gal-GlcNAc-Man-)Man-GlcNAc-(Fuc-)GlcNAc-Asn
	sp|P11047|LAMC1_HUMAN Laminin subunit gamma-1 OS=Homo sapiens GN=LAMC1 PE=1 SV=3	R.TLAGEN*QTAFEIEELNR.K	1223	NeuAc-Gal-GlcNAc-Man-(GlcNAc-)(NeuAc-Gal-GlcNAc-Man-)Man-GlcNAc-(Fuc-)GlcNAc-Asn
	tr|A3KFI4|A3KFI4_HUMAN NeurobLastoma suppressor of tumorigenicity 1 (Fragment) OS=Homo sapiens GN=NBL1 PE=2 SV=1	K.N*ITQIVGHSGCEAK.S	39	NeuAc-Gal-GlcNAc-(GlcNAc-)Man-(NeuAc-Gal-GlcNAc-(GlcNAc-)Man)Man-GlcNAc-(Fuc-)GlcNAc-Asn
	tr|Q2VPA1|Q2VPA1_HUMAN HSPG2 protein (Fragment) OS=Homo sapiens GN=HSPG2 PE=2 SV=1	R.IQGEEIVFHDLN*LTAHGISHCPTCR.D	71	NeuAc-Gal-GlcNAc-Man-(GlclNAc-)(Gal-GlcNAc-Man-)Man-GlcNAc-(Fuc-)GlcNAc-Asn
	sp|Q9H4F8|SMOC1_HUMAN SPARC-reLated moduLar caLcium-binding protein 1 OS=Homo sapiens GN=SMOC1 PE=1 SV=1	K.DSKLN*NTNIR.N	214	NeuAc-Gal-GlcNAc-(GlcNAc-)Man-(NeuAc-Gal-GlcNAc-(GlcNAc-)Man)Man-GlcNAc-(Fuc-)GlcNAc-Asn
	tr|D6W5P7|D6W5P7_HUMAN ADAM metaLLopeptidase domain 22, isoform CRA_a OS=Homo sapiens GN=ADAM22 PE=2 SV=1	R.ETCSGN*SSQCAPNIHK.M	519	Man-Man-(Man-)Man-(Man-Man-)Man-GlcNAc-GlcNAc-Asn
	tr|Q6FGX5|Q6FGX5_HUMAN TIMP metaLLopeptidase inhibitor 1, isoform CRA_a OS=Homo sapiens GN=TIMP1 PE=2 SV=1	R.SHN*RSEEFLIAGK.L	101	NeuAc-NeuAc-Gal-GlcNAc-(GlcNAc-)Man-(GlcNAc-(GlcNAc-)Man-)Man-GlcNAc-(Fuc-)GlcNAc-Asn
	tr|B4DWA8|B4DWA8_HUMAN cDNA FLJ53427, highLy simiLar to GaLectin-3-binding protein OS=Homo sapiens PE=2 SV=1	K.GLN*LTEDTYKPR.I	279	NeuAc-Gal-GlcNAc-(GlcNAc-)Man-(NeuAc-Gal-GlcNAc-(GlcNAc-)Man)Man-GlcNAc-(Fuc-)GlcNAc-Asn
	tr|B4DWA8|B4DWA8_HUMAN cDNA FLJ53427, highLy simiLar to GaLectin-3-binding protein OS=Homo sapiens PE=2 SV=1	R.YKGLN*LTEDTYKPR.I	279	NeuAc-Gal-GlcNAc-Man-(GlcNAc-)(NeuAc-Gal-GlcNAc-Man-)Man-GlcNAc-(Fuc-)GlcNAc-Asn
	sp|O95633|FSTL3_HUMAN FoLListatin-reLated protein 3 OS=Homo sapiens GN=FSTL3 PE=1 SV=1	R.AECCASGNIDTAWSN*LTHPGNK.I	73	NeuAc-Gal-GlcNAc-Man-(GlcNAc-)(NeuAc-Gal-GlcNAc-Man-)Man-GlcNAc-(Fuc-)GlcNAc-Asn
	tr|Q6FGX5|Q6FGX5_HUMAN TIMP metaLLopeptidase inhibitor 1, isoform CRA_a OS=Homo sapiens GN=TIMP1 PE=2 SV=1	R.SHN*RSEEFLIAGK.L	101	NeuAc-Gal-GlcNAc-Man-(Gal-GlcNAc-(Man-)Man-)Man-GlcNAc-GlcNAc-Asn
	tr|D6W5P7|D6W5P7_HUMAN ADAM metaLLopeptidase domain 22, isoform CRA_a OS=Homo sapiens GN=ADAM22 PE=2 SV=1	R.ETCSGN*SSQCAPNIHK.M	519	Man-(Man-)Man-(Man-Man-)Man-GlcNAc-GlcNAc-Asn
	tr|E2D5S3|E2D5S3_HUMAN MHC cLass I antigen (Fragment) OS=Homo sapiens GN=HLA-C PE=3 SV=1	R.GYYN*QSEAGSHTIQR.M	85	NeuAc-Gal-GlcNAc-Man-(GlclNAc-)(Gal-GlcNAc-Man-)Man-GlcNAc-(Fuc-)GlcNAc-Asn
	tr|B4DTT5|B4DTT5_HUMAN FoLListatin-reLated protein 1 OS=Homo sapiens GN=FSTL1 PE=2 SV=1	K.GSN*YSEILDKYFK.N	109	NeuAc-Gal-GlcNAc-Man-(GlcNAc-)(NeuAc-Gal-GlcNAc-Man-)Man-GlcNAc-(Fuc-)GlcNAc-Asn
	sp|P11047|LAMC1_HUMAN Laminin subunit gamma-1 OS=Homo sapiens GN=LAMC1 PE=1 SV=3	R.TLAGEN*QTAFEIEELNR.K	1223	NeuAc-Gal-GlcNAc-(GlcNAc)Man-(GlcNAc-)(GlcNAc-Man-)Man-GlcNAc-(Fuc-)GlcNAc-Asn
	tr|E2D5S3|E2D5S3_HUMAN MHC cLass I antigen (Fragment) OS=Homo sapiens GN=HLA-C PE=3 SV=1	R.GYYN*QSEAGSHTIQR.M	85	NeuAc-Gal-GlcNAc-Man-(GlcNAc-)(NeuAc-Gal-GlcNAc-Man-)Man-GlcNAc-GlcNAc-Asn
	tr|Q6FGX5|Q6FGX5_HUMAN TIMP metaLLopeptidase inhibitor 1, isoform CRA_a OS=Homo sapiens GN=TIMP1 PE=2 SV=1	R.SHN*RSEEFLIAGK.L	101	NeuAc-Gal-GlcNAc-Man-(Gal-Gal-GlcNAc-Man-)Man-GlcNAc-(Fuc-)GlcNAc-Asn
	tr|Q6FGX5|Q6FGX5_HUMAN TIMP metaLLopeptidase inhibitor 1, isoform CRA_a OS=Homo sapiens GN=TIMP1 PE=2 SV=1	R.SHN*RSEEFLIAGK.L	101	NeuAc-Gal-GlcNAc-(GlcNAc)Man-(GlcNAc-)(GlcNAc-Man-)Man-GlcNAc-(Fuc-)GlcNAc-Asn
	tr|Q86SE4|Q86SE4_HUMAN L1 ceLL adhesion moLecuLe (Fragment) OS=Homo sapiens GN=L1CAM PE=2 SV=1	K.VPGN*QTSTTLK.L	503	NeuAc-Gal-GlcNAc-Man-(GlclNAc-)(Gal-GlcNAc-Man-)Man-GlcNAc-(Fuc-)GlcNAc-Asn
	tr|Q6FGX5|Q6FGX5_HUMAN TIMP metaLLopeptidase inhibitor 1, isoform CRA_a OS=Homo sapiens GN=TIMP1 PE=2 SV=1	K.FVGTPEVN*QTTLYQR.Y	53	NeuAc-Gal-GlcNAc-(GlcNAc)Man-(GlcNAc-)(GlcNAc-Man-)Man-GlcNAc-(Fuc-)GlcNAc-Asn
	tr|B4E3I5|B4E3I5_HUMAN cDNA FLJ56216, highLy simiLar to AmyLoid-Like protein 2 (CDEIbox-binding protein) (CDEBP) OS=Homo sapiens PE=2 SV=1	R.RN*QSLSLLYK.V	479	NeuAc-Gal-GlcNAc-(GlcNAc-)Man-(NeuAc-Gal-GlcNAc-(GlcNAc-)Man)Man-GlcNAc-(Fuc-)GlcNAc-Asn
	tr|Q6FGX5|Q6FGX5_HUMAN TIMP metaLLopeptidase inhibitor 1, isoform CRA_a OS=Homo sapiens GN=TIMP1 PE=2 SV=1	R.SHN*RSEEFLIAGK.L	101	NeuAc-Gal-GlcNAc-Man-(GlclNAc-)(Gal-GlcNAc-Man-)Man-GlcNAc-(Fuc-)GlcNAc-Asn
	tr|C9JIZ6|C9JIZ6_HUMAN PuLmonary surfactant-associated protein A2 OS=Homo sapiens GN=PSAP PE=2 SV=1	R.NLEKN*STK.Q	428	Man-Man-(Man-Man-)Man-GlcNAc-GlcNAc-Asn
	tr|E7ETB4|E7ETB4_HUMAN CLusterin beta chain (Fragment) OS=Homo sapiens GN=CLU PE=2 SV=1	R.HN*STGCLR.M	257	NeuAc-Gal-GlcNAc-Man-(Man-Man-)Man-GlcNAc-(Fuc-)GlcNAc-Asn
	sp|P32004|L1CAM_HUMAN NeuraL ceLL adhesion moLecuLe L1 OS=Homo sapiens GN=L1CAM PE=1 SV=2	R.THN*LTDLSPHLR.Y	979	NeuAc-Gal-GlcNAc-Man-(Man-(Man-)Man-)Man-GlcNAc-GlcNAc-Asn
	sp|P11047|LAMC1_HUMAN Laminin subunit gamma-1 OS=Homo sapiens GN=LAMC1 PE=1 SV=3	R.IASAVQKN*ATSTK.A	1439	NeuAc-Gal-GlcNAc-Man-(Man-)Man-GlcNAc-(Fuc-)GlcNAc-Asn
	tr|E7ETB4|E7ETB4_HUMAN CLusterin beta chain (Fragment) OS=Homo sapiens GN=CLU PE=2 SV=1	R.HN*STGCLR.M	257	Man-(Man-)Man-(Man-Man-)Man-GlcNAc-GlcNAc-Asn
	sp|Q03405|UPAR_HUMAN Urokinase pLasminogen activator surface receptor OS=Homo sapiens GN=PLAUR PE=1 SV=1	K.SCTHSEKTN*R.T	74	NeuAc-Gal-GlcNAc-Man-(NeuAc-Gal-GlcNAc-Man-)Man-GlcNAc-(Fuc-)GlcNAc-Asn
	sp|P05187|PPB1_HUMAN ALkaLine phosphatase, pLacentaL type OS=Homo sapiens GN=ALPP PE=1 SV=2	R.FNQCN*TTR.G	144	NeuAc-Gal-GlcNAc-Man-(NeuAc-Gal-GlcNAc-Man-)Man-GlcNAc-(Fuc-)GlcNAc-Asn
	sp|Q6YHK3|CD109_HUMAN CD109 antigen OS=Homo sapiens GN=CD109 PE=1 SV=2	K.HLN*GTITAK.Y	247	Man-Man-(Man-)Man-(Man-Man-)Man-GlcNAc-GlcNAc-Asn
	sp|P11047|LAMC1_HUMAN Laminin subunit gamma-1 OS=Homo sapiens GN=LAMC1 PE=1 SV=3	R.IASAVQKN*ATSTK.A	1439	NeuAc-Gal-GlcNAc-Man-(Gal-GlcNAc-Man-)Man-GlcNAc-(Fuc-)GlcNAc-Asn
	tr|Q86SE4|Q86SE4_HUMAN L1 ceLL adhesion moLecuLe (Fragment) OS=Homo sapiens GN=L1CAM PE=2 SV=1	K.VPGN*QTSTTLK.L	503	NeuAc-Gal-GlcNAc-Man-(NeuAc-Gal-GlcNAc-Man-)Man-GlcNAc-(Fuc-)GlcNAc-Asn
	sp|P11047|LAMC1_HUMAN Laminin subunit gamma-1 OS=Homo sapiens GN=LAMC1 PE=1 SV=3	K.N*ISQDLEK.Q	1241	NeuAc-Gal-GlcNAc-Man-(Gal-GlcNAc-Man-)Man-GlcNAc-(Fuc-)GlcNAc-Asn
	sp|P07942|LAMB1_HUMAN Laminin subunit beta-1 OS=Homo sapiens GN=LAMB1 PE=1 SV=2	K.GTN*YTVR.L	677	Gal-GlcNAc-Man-(Gal-GlcNAc-Man-)Man-GlcNAc-(Fuc-)GlcNAc-Asn
	tr|E7ETB4|E7ETB4_HUMAN CLusterin beta chain (Fragment) OS=Homo sapiens GN=CLU PE=2 SV=1	R.HN*STGCLR.M	257	NeuAc-Gal-GlcNAc-Man-(NeuAc-Gal-GalNAc-Man-)Man-GlcNAc-GlcNAc-Asn
	tr|B4DWA8|B4DWA8_HUMAN cDNA FLJ53427, highLy simiLar to GaLectin-3-binding protein OS=Homo sapiens PE=2 SV=1	R.YKGLN*LTEDTYKPR.I	279	NeuAc-Gal-GlcNAc-Man-(NeuAc-Gal-GalNAc-Man-)Man-GlcNAc-GlcNAc-Asn
	sp|P11047|LAMC1_HUMAN Laminin subunit gamma-1 OS=Homo sapiens GN=LAMC1 PE=1 SV=3	R.VN*NTLSSQISR.L	1107	Gal-GlcNAc-Man-(Gal-GlcNAc-Man-)Man-GlcNAc-GlcNAc-Asn
	tr|Q59EZ3|Q59EZ3_HUMAN InsuLin-Like growth factor 2 receptor variant (Fragment) OS=Homo sapiens PE=2 SV=1	R.YHN*QTLR.Y	323	Man-Man-(Man-)Man-(Man-Man-)Man-GlcNAc-GlcNAc-Asn
	tr|A3KFI4|A3KFI4_HUMAN NeurobLastoma suppressor of tumorigenicity 1 (Fragment) OS=Homo sapiens GN=NBL1 PE=2 SV=1	K.N*ITQIVGHSGCEAK.S	39	NeuAc-Gal-GlcNAc-Man-(NeuAc-Gal-GlcNAc-Man-)Man-GlcNAc-(Fuc-)GlcNAc-Asn
	tr|C9JIZ6|C9JIZ6_HUMAN PuLmonary surfactant-associated protein A2 OS=Homo sapiens GN=PSAP PE=2 SV=1	K.LIDNN*KTEK.E	334	Man-Man-(Man-)Man-GlcNAc-(Fuc-)GlcNAc-Asn
	tr|B4DWA8|B4DWA8_HUMAN cDNA FLJ53427, highLy simiLar to GaLectin-3-binding protein OS=Homo sapiens PE=2 SV=1	K.GLN*LTEDTYKPR.I	279	NeuAc-Gal-GlcNAc-Gal-GlcNAc-(NeuAc-Gal-GlcNAc-)Man-(NeuAc-Gal-GlcNAc-Man-)Man-GlcNAc-(Fuc-)GlcNAc-Asn
	tr|Q2VPA1|Q2VPA1_HUMAN HSPG2 protein (Fragment) OS=Homo sapiens GN=HSPG2 PE=2 SV=1	R.IQGEEIVFHDLN*LTAHGISHCPTCR.D	71	NeuAc-Gal-GlcNAc-Man-(NeuAc-Gal-GlcNAc-Man-)Man-GlcNAc-(Fuc-)GlcNAc-Asn
	sp|P11047|LAMC1_HUMAN Laminin subunit gamma-1 OS=Homo sapiens GN=LAMC1 PE=1 SV=3	R.KIPAIN*QTITEANEK.T	1395	NeuAc-Gal-GlcNAc-Man-(NeuAc-Gal-GlcNAc-Man-)Man-GlcNAc-(Fuc-)GlcNAc-Asn
	tr|B4DWA8|B4DWA8_HUMAN cDNA FLJ53427, highLy simiLar to GaLectin-3-binding protein OS=Homo sapiens PE=2 SV=1	R.TVIRPFYLTN*SSGVD.-	461	NeuAc-Gal-GlcNAc-Man-(NeuAc-Gal-GlcNAc-(NeuAc-Gal-GlcNAc-)Man-)Man-GlcNAc-(Fuc-)GlcNAc-Asn
	sp|P32004|L1CAM_HUMAN NeuraL ceLL adhesion moLecuLe L1 OS=Homo sapiens GN=L1CAM PE=1 SV=2	R.THN*LTDLSPHLR.Y	979	NeuAc-Gal-GlcNAc-Man-(NeuAc-Gal-GlcNAc-Man-)Man-GlcNAc-(Fuc-)GlcNAc-Asn
	tr|B4DTT0|B4DTT0_HUMAN cDNA FLJ51090, highLy simiLar to N-acetyLgLucosamine-6-suLfatase (EC 3.1.6.14) OS=Homo sapiens PE=2 SV=1	R.GPGIKPN*QTSK.M	279	Man-(Man-)Man-(Man-Man-)Man-GlcNAc-GlcNAc-Asn
	tr|B4DZ36|B4DZ36_HUMAN cDNA FLJ58441, highLy simiLar to Attractin OS=Homo sapiens PE=2 SV=1	R.VFHIHN*ESWVLLTPK.A	312	Man-Man-(Man-)Man-(Man-Man-)Man-GlcNAc-GlcNAc-Asn
	tr|C9JIZ6|C9JIZ6_HUMAN PuLmonary surfactant-associated protein A2 OS=Homo sapiens GN=PSAP PE=2 SV=1	K.LIDNN*KTEK.E	334	Man-(Man-)Man-GlcNAc-(Fuc-)GlcNAc-Asn
	tr|Q6FGX5|Q6FGX5_HUMAN TIMP metaLLopeptidase inhibitor 1, isoform CRA_a OS=Homo sapiens GN=TIMP1 PE=2 SV=1	K.FVGTPEVN*QTTLYQR.Y	53	NeuAc-Gal-GlcNAc-Man-(NeuAc-Gal-GlcNAc-(NeuAc-Gal-GlcNAc-)Man-)Man-GlcNAc-(Fuc-)GlcNAc-Asn
	tr|B5A929|B5A929_HUMAN SoLubLe MET variant 1 OS=Homo sapiens GN=MET PE=2 SV=1	R.N*FTVACQHR.S	785	NeuAc-Gal-GlcNAc-Man-(Man-(Man-)Man-)Man-GlcNAc-GlcNAc-Asn
	tr|Q2VPA1|Q2VPA1_HUMAN HSPG2 protein (Fragment) OS=Homo sapiens GN=HSPG2 PE=2 SV=1	R.IQGEEIVFHDLN*LTAHGISHCPTCR.D	71	NeuAc-Gal-GlcNAc-Man-(Gal-GlcNAc-Man-)Man-GlcNAc-(Fuc-)GlcNAc-Asn
	tr|C9JIZ6|C9JIZ6_HUMAN PuLmonary surfactant-associated protein A2 OS=Homo sapiens GN=PSAP PE=2 SV=1	R.NLEKN*STKQEILAALEK.G	428	Man-Man-(Man-Man-)Man-GlcNAc-GlcNAc-Asn
	tr|C9JIZ6|C9JIZ6_HUMAN PuLmonary surfactant-associated protein A2 OS=Homo sapiens GN=PSAP PE=2 SV=1	K.TCDWLPKPN*MSASCK.E	101	NeuAc-Gal-GlcNAc-Man-(NeuAc-Gal-GlcNAc-Man-)Man-GlcNAc-(Fuc-)GlcNAc-Asn
	tr|C9JIZ6|C9JIZ6_HUMAN PuLmonary surfactant-associated protein A2 OS=Homo sapiens GN=PSAP PE=2 SV=1	K.LIDNN*KTEK.E	334	Man-Man-(Man-)Man-(Man-Man-)Man-GlcNAc-GlcNAc-Asn
	tr|B3KRY3|B3KRY3_HUMAN cDNA FLJ35079 fis, cLone PLACE6005283, highLy simiLar to Lysosome-associated membrane gLycoprotein 1 OS=Homo sapiens PE=2 SV=1	R.GHTLTLN*FTR.N	81	Man-(Man-)Man-(Man-Man-)Man-GlcNAc-GlcNAc-Asn
	tr|E7ETB4|E7ETB4_HUMAN CLusterin beta chain (Fragment) OS=Homo sapiens GN=CLU PE=2 SV=1	R.HN*STGCLR.M	257	NeuAc-Gal-GlcNAc-(Gal-GlcNAc-)Man-(Gal-GlcNAc-Man-)Man-GlcNAc-(Fuc-)GlcNAc-Asn
	sp|P98160|PGBM_HUMAN Basement membrane-specific heparan suLfate proteogLycan core protein OS=Homo sapiens GN=HSPG2 PE=1 SV=4	R.ALVN*FTR.S	89	NeuAc-Gal-GlcNAc-Man-(Gal-GlcNAc-Man-)Man-GlcNAc-GlcNAc-Asn
	tr|B4DWA8|B4DWA8_HUMAN cDNA FLJ53427, highLy simiLar to GaLectin-3-binding protein OS=Homo sapiens PE=2 SV=1	K.GLN*LTEDTYKPR.I	279	NeuAc-Gal-GlcNAc-(NeuAc-Gal-GlcNAc-)Man-(NeuAc-Gal-GlcNAc-(NeuAc-Gal-GlcNAc-Man-)Man-GlcNAc-(Fuc-)GlcNAc-Asn
	sp|P11047|LAMC1_HUMAN Laminin subunit gamma-1 OS=Homo sapiens GN=LAMC1 PE=1 SV=3	R.KYEQAKN*ISQDLEK.Q	1241	NeuAc-Gal-GlcNAc-Man-(NeuAc-Gal-GlcNAc-Man-)Man-GlcNAc-(Fuc-)GlcNAc-Asn
	sp|Q92626|PXDN_HUMAN Peroxidasin homoLog OS=Homo sapiens GN=PXDN PE=1 SV=2	R.RVNN*CSDMCFHQK.Y	731	Man-Man-(Man-)Man-(Man-Man-)Man-GlcNAc-GlcNAc-Asn
	sp|Q9H4F8|SMOC1_HUMAN SPARC-reLated moduLar caLcium-binding protein 1 OS=Homo sapiens GN=SMOC1 PE=1 SV=1	K.DSKLN*NTNIR.N	214	NeuAc-Gal-GlcNAc-Man-(Gal-GlcNAc-Man-)Man-GlcNAc-(Fuc-)GlcNAc-Asn
	tr|E7ETB4|E7ETB4_HUMAN CLusterin beta chain (Fragment) OS=Homo sapiens GN=CLU PE=2 SV=1	R.HN*STGCLR.M	257	NeuAc-Gal-GlcNAc-Man-(Man-)Man-GlcNAc-(Fuc-)GlcNAc-Asn
	sp|P30530|UFO_HUMAN Tyrosine-protein kinase receptor UFO OS=Homo sapiens GN=AXL PE=1 SV=3	R.SLHVPGLN*K.T	198	NeuAc-Gal-GlcNAc-Man-(Gal-GlcNAc-Man-)Man-GlcNAc-(Fuc-)GlcNAc-Asn
	sp|Q9H4F8|SMOC1_HUMAN SPARC-reLated moduLar caLcium-binding protein 1 OS=Homo sapiens GN=SMOC1 PE=1 SV=1	K.DSKLN*NTNIR.N	214	NeuAc-Gal-GlcNAc-Man-(GalNAc-)(NeuAc-GlcNAc-Man-)Man-GlcNAc-GlcNAc-Asn
	tr|K7ERZ6|K7ERZ6_HUMAN GaLectin-3-binding protein OS=Homo sapiens GN=LGALS3BP PE=4 SV=1	R.ALGFEN*ATQALGR.A	69	NeuAc-Gal-GlcNAc-(NeuAc-Gal-GlcNAc-)Man-(Gal-Gal-GlcNAc-Man-)Man-GlcNAc-GlcNAc-Asn
	sp|Q86SQ4|GP126_HUMAN G-protein coupLed receptor 126 OS=Homo sapiens GN=GPR126 PE=1 SV=3	K.SFGGWN*TSGCVAHR.D	818	Man-Man-(Man-)Man-(Man-(Man-)Man-)Man-GlcNAc-GlcNAc-Asn
	sp|P11047|LAMC1_HUMAN Laminin subunit gamma-1 OS=Homo sapiens GN=LAMC1 PE=1 SV=3	R.VNDN*KTAAEEALR.K	1380	NeuAc-Gal-GlcNAc-Man-(Gal-GlcNAc-Man-)Man-GlcNAc-(Fuc-)GlcNAc-Asn
	tr|C9JIZ6|C9JIZ6_HUMAN PuLmonary surfactant-associated protein A2 OS=Homo sapiens GN=PSAP PE=2 SV=1	R.NLEKN*STKQEILAALEK.G	428	Man-Man-(Man-)Man-GlcNAc-GlcNAc-Asn
	tr|C9JIZ6|C9JIZ6_HUMAN PuLmonary surfactant-associated protein A2 OS=Homo sapiens GN=PSAP PE=2 SV=1	R.TN*STFVQALVEHVKEECDR.L	215	NeuAc-Gal-GlcNAc-Man-(NeuAc-Gal-GlcNAc-Man-)Man-GlcNAc-(Fuc-)GlcNAc-Asn
	tr|B4E1I8|B4E1I8_HUMAN cDNA FLJ54228, highLy simiLar to Leucine-rich aLpha-2-gLycoprotein OS=Homo sapiens PE=2 SV=1	R.KLPPGLLAN*FTLLR.T	169	NeuAc-Gal-GlcNAc-Man-(NeuAc-Gal-GlcNAc-Man-)Man-GlcNAc-(Fuc-)GlcNAc-Asn
	tr|Q59FG2|Q59FG2_HUMAN Low density Lipoprotein-reLated protein 1 variant (Fragment) OS=Homo sapiens PE=2 SV=1	R.LN*GTDPIVAADSKR.G	1890	Man-(Man-)Man-(Man-Man-)Man-GlcNAc-GlcNAc-Asn
	tr|Q6FGX5|Q6FGX5_HUMAN TIMP metaLLopeptidase inhibitor 1, isoform CRA_a OS=Homo sapiens GN=TIMP1 PE=2 SV=1	R.SHN*RSEEFLIAGK.L	101	NeuAc-Gal-GlcNAc-Man-(NeuAc-Gal-GalNAc-Man-)Man-GlcNAc-GlcNAc-Asn
	tr|H3BMA1|H3BMA1_HUMAN MesotheLin (Fragment) OS=Homo sapiens GN=MSLN PE=2 SV=2	R.KWN*VTSLETLK.A	110	NeuAc-Gal-GlcNAc-(Gal-GlcNAc-)Man-(NeuAc-Gal-GlcNAc-Man-)Man-GlcNAc-(Fuc-)GlcNAc-Asn
	tr|C9JIZ6|C9JIZ6_HUMAN PuLmonary surfactant-associated protein A2 OS=Homo sapiens GN=PSAP PE=2 SV=1	K.LIDNN*KTEK.E	334	NeuAc-Gal-GlcNAc-Man-(NeuAc-Gal-GlcNAc-(NeuAc-Gal-GlcNAc-)Man-)Man-GlcNAc-(Fuc-)GlcNAc-Asn
	tr|Q86SE4|Q86SE4_HUMAN L1 ceLL adhesion moLecuLe (Fragment) OS=Homo sapiens GN=L1CAM PE=2 SV=1	R.VTYQNHN*K.T	126	NeuAc-Gal-GlcNAc-Man-(NeuAc-Gal-GalNAc-Man-)Man-GlcNAc-GlcNAc-Asn
	sp|P32004|L1CAM_HUMAN NeuraL ceLL adhesion moLecuLe L1 OS=Homo sapiens GN=L1CAM PE=1 SV=2	R.THN*LTDLSPHLR.Y	979	NeuAc-Gal-GlcNAc-Man-(NeuAc-Gal-GalNAc-Man-)Man-GlcNAc-GlcNAc-Asn
	tr|Q6FGX5|Q6FGX5_HUMAN TIMP metaLLopeptidase inhibitor 1, isoform CRA_a OS=Homo sapiens GN=TIMP1 PE=2 SV=1	R.SHN*RSEEFLIAGK.L	101	NeuAc-Gal-GlcNAc-Man-(NeuAc-Gal-(NeuAc-)GlcNAc-Man-)Man-GlcNAc-GlcNAc-Asn
	sp|P15328|FOLR1_HUMAN FoLate receptor aLpha OS=Homo sapiens GN=FOLR1 PE=1 SV=3	K.NACCSTN*TSQEAHK.D	69	NeuAc-Gal-GlcNAc-Man-(NeuAc-Gal-GlcNAc-Man-)Man-GlcNAc-(Fuc-)GlcNAc-Asn
	sp|O15230|LAMA5_HUMAN Laminin subunit aLpha-5 OS=Homo sapiens GN=LAMA5 PE=1 SV=8	R.GVHN*ASLALSASIGR.V	2707	NeuAc-Gal-GlcNAc-Man-(Gal-GlcNAc-Man-)Man-GlcNAc-(Fuc-)GlcNAc-Asn
	tr|Q53FV4|Q53FV4_HUMAN Lumican variant (Fragment) OS=Homo sapiens PE=2 SV=1	K.LHINHNN*LTESVGPLPK.S	127	NeuAc-Gal-GlcNAc-Man-(NeuAc-Gal-GlcNAc-Man-)Man-GlcNAc-(Fuc-)GlcNAc-Asn
	tr|E7ETB4|E7ETB4_HUMAN CLusterin beta chain (Fragment) OS=Homo sapiens GN=CLU PE=2 SV=1	R.HN*STGCLR.M	257	NeuAc-Gal-GlcNAc-Man-(NeuAc-Gal-GlcNAc-(NeuAc-Gal-GlcNAc-)Man-)Man-GlcNAc-(Fuc-)GlcNAc-Asn
	sp|P15328|FOLR1_HUMAN FoLate receptor aLpha OS=Homo sapiens GN=FOLR1 PE=1 SV=3	K.SNWHKGWN*WTSGFNK.C	161	NeuAc-Gal-GlcNAc-Man-(NeuAc-Gal-GlcNAc-Man-)Man-GlcNAc-(Fuc-)GlcNAc-Asn
	sp|P80188|NGAL_HUMAN NeutrophiL geLatinase-associated LipocaLin OS=Homo sapiens GN=LCN2 PE=1 SV=2	K.SYN*VTSVLFR.K	85	NeuAc-Gal-GlcNAc-Man-(NeuAc-Gal-GalNAc-Man-)Man-GlcNAc-GlcNAc-Asn
	tr|H3BMA1|H3BMA1_HUMAN MesotheLin (Fragment) OS=Homo sapiens GN=MSLN PE=2 SV=2	R.KWN*VTSLETLK.A	110	NeuAc-Gal-GlcNAc-Man-(NeuAc-Gal-GalNAc-Man-)Man-GlcNAc-GlcNAc-Asn
	sp|P15328|FOLR1_HUMAN FoLate receptor aLpha OS=Homo sapiens GN=FOLR1 PE=1 SV=3	K.GWN*WTSGFNK.C	161	NeuAc-Gal-GlcNAc-Man-(NeuAc-Gal-GalNAc-Man-)Man-GlcNAc-GlcNAc-Asn
	sp|P80188|NGAL_HUMAN NeutrophiL geLatinase-associated LipocaLin OS=Homo sapiens GN=LCN2 PE=1 SV=2	K.EDKSYN*VTSVLFR.K	85	NeuAc-Gal-GlcNAc-Man-(NeuAc-Gal-GalNAc-Man-)Man-GlcNAc-GlcNAc-Asn
	sp|P11047|LAMC1_HUMAN Laminin subunit gamma-1 OS=Homo sapiens GN=LAMC1 PE=1 SV=3	R.KIPAIN*QTITEANEK.T	1395	NeuAc-Gal-GlcNAc-Man-(NeuAc-Gal-GalNAc-Man-)Man-GlcNAc-GlcNAc-Asn
	tr|Q6FGX5|Q6FGX5_HUMAN TIMP metaLLopeptidase inhibitor 1, isoform CRA_a OS=Homo sapiens GN=TIMP1 PE=2 SV=1	R.SHN*RSEEFLIAGK.L	101	GalNAc-GlcNAc-Man-(Fuc-(GalNAc-)GlcNAc-Man-)Man-GlcNAc-(Fuc-)GlcNAc-Asn
	sp|P15328|FOLR1_HUMAN FoLate receptor aLpha OS=Homo sapiens GN=FOLR1 PE=1 SV=3	K.NACCSTN*TSQEAHK.D	69	NeuAc-Gal-GlcNAc-Man-(Gal-GlcNAc-Man-)Man-GlcNAc-(Fuc-)GlcNAc-Asn
	tr|D6REQ6|D6REQ6_HUMAN RibonucLease T2 OS=Homo sapiens GN=RNASET2 PE=3 SV=1	R.AYWPDVIHSFPN*R.S	68	NeuAc-Gal-GlcNAc-Man-(NeuAc-Gal-GlcNAc-Man-)Man-GlcNAc-(Fuc-)GlcNAc-Asn
	sp|Q92820|GGH_HUMAN Gamma-gLutamyL hydroLase OS=Homo sapiens GN=GGH PE=1 SV=2	K.N*FTMNEK.L	203	NeuAc-Gal-GlcNAc-Man-(Man-(Man-)Man-)Man-GlcNAc-GlcNAc-Asn
	tr|Q7Z6V2|Q7Z6V2_HUMAN PLasma aLpha-L-fucosidase (Fragment) OS=Homo sapiens GN=FUCA2 PE=2 SV=1	R.SQN*DTVTPDVWYTSKPK.E	56	NeuAc-Gal-GlcNAc-Man-(NeuAc-Gal-GalNAc-Man-)Man-GlcNAc-GlcNAc-Asn
	sp|P30530|UFO_HUMAN Tyrosine-protein kinase receptor UFO OS=Homo sapiens GN=AXL PE=1 SV=3	R.SLHVPGLN*K.T	198	NeuAc-Gal-GlcNAc-Man-(NeuAc-Gal-GlcNAc-Man-)Man-GlcNAc-(Fuc-)GlcNAc-Asn
	tr|C9JIZ6|C9JIZ6_HUMAN PuLmonary surfactant-associated protein A2 OS=Homo sapiens GN=PSAP PE=2 SV=1	R.TN*STFVQALVEHVK.E	215	NeuAc-Gal-GlcNAc-Man-(NeuAc-Gal-GlcNAc-Man-)Man-GlcNAc-(Fuc-)GlcNAc-Asn
	tr|Q6FGX5|Q6FGX5_HUMAN TIMP metaLLopeptidase inhibitor 1, isoform CRA_a OS=Homo sapiens GN=TIMP1 PE=2 SV=1	R.SHN*RSEEFLIAGK.L	101	NeuAc-Gal-GlcNAc-Man-(GlcNAc-Man-)Man-GlcNAc-GlcNAc-Asn
	tr|Q6FGX5|Q6FGX5_HUMAN TIMP metaLLopeptidase inhibitor 1, isoform CRA_a OS=Homo sapiens GN=TIMP1 PE=2 SV=1	R.SHN*RSEEFLIAGK.L	101	NeuAc-Gal-GlcNAc-Man-(NeuAc-(Gal-)Gal-GlcNAc-Man-)Man-GlcNAc-GlcNAc-Asn
	sp|P15328|FOLR1_HUMAN FoLate receptor aLpha OS=Homo sapiens GN=FOLR1 PE=1 SV=3	K.GWN*WTSGFNK.C	161	NeuAc-Gal-GlcNAc-Man-(NeuAc-Gal-GlcNAc-(NeuAc-Gal-GlcNAc-)Man-)Man-GlcNAc-(Fuc-)GlcNAc-Asn
	tr|Q6FGX5|Q6FGX5_HUMAN TIMP metaLLopeptidase inhibitor 1, isoform CRA_a OS=Homo sapiens GN=TIMP1 PE=2 SV=1	K.FVGTPEVN*QTTLYQR.Y	53	NeuAc-Gal-GlcNAc-Man-(GalNAc-)(NeuAc-GlcNAc-Man-)Man-GlcNAc-GlcNAc-Asn
	tr|E7ETB4|E7ETB4_HUMAN CLusterin beta chain (Fragment) OS=Homo sapiens GN=CLU PE=2 SV=1	K.KKEDALN*ETR.E	86	NeuAc-Gal-GlcNAc-(Gal-GlcNAc-)Man-(NeuAc-Gal-GlcNAc-Man-)Man-GlcNAc-(Fuc-)GlcNAc-Asn
	sp|P80188|NGAL_HUMAN NeutrophiL geLatinase-associated LipocaLin OS=Homo sapiens GN=LCN2 PE=1 SV=2	K.SYN*VTSVLFR.K	85	NeuAc-Gal-GlcNAc-Man-(Gal-GlcNAc-Man-)Man-GlcNAc-GlcNAc-Asn
	tr|C9JIZ6|C9JIZ6_HUMAN PuLmonary surfactant-associated protein A2 OS=Homo sapiens GN=PSAP PE=2 SV=1	K.LIDNN*KTEK.E	334	NeuAc-Gal-GlcNAc-(Gal-GlcNAc-)Man-(NeuAc-Gal-GlcNAc-Man-)Man-GlcNAc-(Fuc-)GlcNAc-Asn
	sp|P15328|FOLR1_HUMAN FoLate receptor aLpha OS=Homo sapiens GN=FOLR1 PE=1 SV=3	K.GWN*WTSGFNK.C	161	NeuAc-Gal-GlcNAc-Man-(NeuAc-Gal-GlcNAc-Man-)Man-GlcNAc-(Fuc-)GlcNAc-Asn
	sp|P15328|FOLR1_HUMAN FoLate receptor aLpha OS=Homo sapiens GN=FOLR1 PE=1 SV=3	K.GWN*WTSGFNK.C	161	Gal-GlcNAc-Gal-GlcNAc-Gal-GlcNAc-Gal-GlcNAc-Man-(Gal-Gal-GlcNAc-Man-)Man-GlcNAc-(Fuc-)GlcNAc-Asn
	tr|F5H2L1|F5H2L1_HUMAN G-protein-coupLed receptor 126 (Fragment) OS=Homo sapiens GN=GPR126 PE=2 SV=1	K.KGFN*ASYIR.V	142	NeuAc-Gal-GlcNAc-Man-(Gal-GlcNAc-Man-)Man-GlcNAc-GlcNAc-Asn
	tr|B3KWK7|B3KWK7_HUMAN InsuLin-Like growth factor binding protein 3, isoform CRA_b OS=Homo sapiens GN=IGFBP3 PE=2 SV=1	R.GLCVN*ASAVSR.L	19	NeuAc-Gal-GlcNAc-Man-(GalNAc-)(NeuAc-GlcNAc-Man-)Man-GlcNAc-GlcNAc-Asn
	sp|P80188|NGAL_HUMAN NeutrophiL geLatinase-associated LipocaLin OS=Homo sapiens GN=LCN2 PE=1 SV=2	K.EDKSYN*VTSVLFR.K	85	NeuAc-Gal-GlcNAc-Man-(NeuAc-Gal-GlcNAc-Man-)Man-GlcNAc-(Fuc-)GlcNAc-Asn
	tr|H3BMA1|H3BMA1_HUMAN MesotheLin (Fragment) OS=Homo sapiens GN=MSLN PE=2 SV=2	R.KWN*VTSLETLK.A	110	NeuAc-Gal-GlcNAc-Man-(NeuAc-(Gal-)Gal-GlcNAc-Man-)Man-GlcNAc-GlcNAc-Asn
	tr|Q53FV4|Q53FV4_HUMAN Lumican variant (Fragment) OS=Homo sapiens PE=2 SV=1	K.LHINHNN*LTESVGPLPK.S	127	NeuAc-Gal-GlcNAc-Man-(Man-(Man-)Man-)Man-GlcNAc-GlcNAc-Asn
	sp|P30530|UFO_HUMAN Tyrosine-protein kinase receptor UFO OS=Homo sapiens GN=AXL PE=1 SV=3	R.SLHVPGLN*K.T	198	NeuAc-Gal-GlcNAc-Man-(NeuAc-Gal-GalNAc-Man-)Man-GlcNAc-GlcNAc-Asn
	tr|F5H2L1|F5H2L1_HUMAN G-protein-coupLed receptor 126 (Fragment) OS=Homo sapiens GN=GPR126 PE=2 SV=1	K.GFN*ASYIR.V	142	NeuAc-Gal-GlcNAc-Man-(NeuAc-Gal-GalNAc-Man-)Man-GlcNAc-GlcNAc-Asn
	sp|P98160|PGBM_HUMAN Basement membrane-specific heparan suLfate proteogLycan core protein OS=Homo sapiens GN=HSPG2 PE=1 SV=4	R.ALVN*FTR.S	89	NeuAc-Gal-GlcNAc-Man-(Gal-Gal-GlcNAc-Man-)Man-GlcNAc-(Fuc-)GlcNAc-Asn
	tr|Q59EE7|Q59EE7_HUMAN Pro-aLpha-1 type V coLLagen variant (Fragment) OS=Homo sapiens PE=2 SV=1	K.N*VTLILDCK.K	130	NeuAc-Gal-GlcNAc-Man-(Gal-Gal-GlcNAc-Man-)Man-GlcNAc-(Fuc-)GlcNAc-Asn
	sp|P80188|NGAL_HUMAN NeutrophiL geLatinase-associated LipocaLin OS=Homo sapiens GN=LCN2 PE=1 SV=2	K.SYN*VTSVLFR.K	85	NeuAc-Gal-GlcNAc-Man-(NeuAc-Gal-GlcNAc-Man-)Man-GlcNAc-(Fuc-)GlcNAc-Asn
	sp|P15328|FOLR1_HUMAN FoLate receptor aLpha OS=Homo sapiens GN=FOLR1 PE=1 SV=3	K.GWN*WTSGFN*K.C	161	NeuAc-Gal-GlcNAc-(NeuAc-Gal-GlcNAc-)Man-(NeuAc-Gal-GlcNAc-Man-)Man-GlcNAc-GlcNAc-Asn
	tr|A3KFI4|A3KFI4_HUMAN NeurobLastoma suppressor of tumorigenicity 1 (Fragment) OS=Homo sapiens GN=NBL1 PE=2 SV=1	K.N*ITQIVGHSGCEAK.S	39	NeuAc-Gal-GlcNAc-Man-(GlcNAc-)(GlcNAc-Man-)Man-GlcNAc-(Fuc-)GlcNAc-Asn
	sp|Q86SQ4|GP126_HUMAN G-protein coupLed receptor 126 OS=Homo sapiens GN=GPR126 PE=1 SV=3	R.LWN*FTMNAK.I	314	NeuAc-Gal-GlcNAc-(Gal-GlcNAc-)Man-(NeuAc-Gal-GlcNAc-Man-)Man-GlcNAc-(Fuc-)GlcNAc-Asn
	sp|Q86SQ4|GP126_HUMAN G-protein coupLed receptor 126 OS=Homo sapiens GN=GPR126 PE=1 SV=3	R.RAQFTFFN*K.T	750	Man-Man-(Man-)Man-(Man-(Man-)Man-)Man-GlcNAc-GlcNAc-Asn
	tr|Q6FGX5|Q6FGX5_HUMAN TIMP metaLLopeptidase inhibitor 1, isoform CRA_a OS=Homo sapiens GN=TIMP1 PE=2 SV=1	R.SHN*RSEEFLIAGK.L	101	NeuAc-Gal-(NeuAc-)GlcNAc-Man-(GlcNAc-Man-)Man-GlcNAc-(Fuc-)GlcNAc-Asn
	sp|P15328|FOLR1_HUMAN FoLate receptor aLpha OS=Homo sapiens GN=FOLR1 PE=1 SV=3	K.NACCSTN*TSQEAHK.D	69	NeuAc-Gal-GlcNAc-Man-(NeuAc-Gal-GalNAc-Man-)Man-GlcNAc-GlcNAc-Asn
	tr|A4QPA1|A4QPA1_HUMAN PTGFRN protein (Fragment) OS=Homo sapiens GN=PTGFRN PE=2 SV=1	R.AAVPKN*VSVAEGK.E	60	NeuAc-Gal-GlcNAc-Man-(NeuAc-Gal-GlcNAc-Man-)Man-GlcNAc-(Fuc-)GlcNAc-Asn
	tr|F8WAD0|F8WAD0_HUMAN ADAMTS-Like protein 4 OS=Homo sapiens GN=ADAMTSL4 PE=2 SV=1	R.CGHLPRPN*ITQSCQLR.L	796	NeuAc-Gal-GlcNAc-Man-(Gal-GlcNAc-Man-)Man-GlcNAc-(Fuc-)GlcNAc-Asn
	tr|H0Y5C3|H0Y5C3_HUMAN NeuraL ceLL adhesion moLecuLe L1 (Fragment) OS=Homo sapiens GN=L1CAM PE=4 SV=1	K.GEGN*ETTNMVITWKPLR.W	147	NeuAc-Gal-GlcNAc-Man-(NeuAc-Gal-GlcNAc-(NeuAc-Gal-GlcNAc-)Man-)Man-GlcNAc-(Fuc-)GlcNAc-Asn
	tr|B3KWK7|B3KWK7_HUMAN InsuLin-Like growth factor binding protein 3, isoform CRA_b OS=Homo sapiens GN=IGFBP3 PE=2 SV=1	R.GLCVN*ASAVSR.L	19	NeuAc-Gal-GlcNAc-Man-(NeuAc-Gal-GlcNAc-(NeuAc-Gal-GlcNAc-)Man-)Man-GlcNAc-(Fuc-)GlcNAc-Asn
	sp|P11047|LAMC1_HUMAN Laminin subunit gamma-1 OS=Homo sapiens GN=LAMC1 PE=1 SV=3	R.VN*NTLSSQISR.L	1107	NeuAc-Gal-GlcNAc-Man-(NeuAc-Gal-GlcNAc-Man-)Man-GlcNAc-(Fuc-)GlcNAc-Asn
	tr|E7ETB4|E7ETB4_HUMAN CLusterin beta chain (Fragment) OS=Homo sapiens GN=CLU PE=2 SV=1	K.EDALN*ETR.E	86	NeuAc-Gal-GlcNAc-Man-(NeuAc-Gal-GlcNAc-(NeuAc-Gal-GlcNAc-)Man-)Man-GlcNAc-(Fuc-)GlcNAc-Asn
	tr|Q86SE4|Q86SE4_HUMAN L1 ceLL adhesion moLecuLe (Fragment) OS=Homo sapiens GN=L1CAM PE=2 SV=1	K.WYSLGKVPGN*QTSTTLK.L	503	NeuAc-Gal-GlcNAc-Man-(NeuAc-Gal-GlcNAc-Man-)Man-GlcNAc-(Fuc-)GlcNAc-Asn
	sp|Q86SQ4|GP126_HUMAN G-protein coupLed receptor 126 OS=Homo sapiens GN=GPR126 PE=1 SV=3	R.LWN*FTMNAK.I	314	NeuAc-Gal-GlcNAc-Man-(NeuAc-Gal-GlcNAc-Man-)Man-GlcNAc-(Fuc-)GlcNAc-Asn
	sp|P15328|FOLR1_HUMAN FoLate receptor aLpha OS=Homo sapiens GN=FOLR1 PE=1 SV=3	K.GWN*WTSGFNK.C	161	NeuAc-Gal-GlcNAc-(Gal-GlcNAc-)Man-(NeuAc-Gal-GlcNAc-Man-)Man-GlcNAc-(Fuc-)GlcNAc-Asn
	tr|B3KWK6|B3KWK6_HUMAN ALpha-L-iduronidase OS=Homo sapiens GN=IDUA PE=2 SV=1	R.FQVN*NTRPPHVQLLR.K	394	Man-Man-(Man-)Man-(Man-(Man-)Man-)Man-GlcNAc-GlcNAc-Asn
	tr|B4DWA8|B4DWA8_HUMAN cDNA FLJ53427, highLy simiLar to GaLectin-3-binding protein OS=Homo sapiens PE=2 SV=1	K.AAIPSALDTN*SSK.S	432	NeuAc-Gal-GlcNAc-(NeuAc-Gal-GlcNAc-)Man-(NeuAc-Gal-GlcNAc-Man-)Man-GlcNAc-GlcNAc-Asn
	tr|H3BMA1|H3BMA1_HUMAN MesotheLin (Fragment) OS=Homo sapiens GN=MSLN PE=2 SV=2	R.KWN*VTSLETLK.A	110	NeuAc-Gal-GlcNAc-(NeuAc-Gal-GlcNAc-)Man-(NeuAc-Gal-GlcNAc-Man-)Man-GlcNAc-GlcNAc-Asn
	sp|Q92820|GGH_HUMAN Gamma-gLutamyL hydroLase OS=Homo sapiens GN=GGH PE=1 SV=2	K.N*FTMNEK.L	203	NeuAc-Gal-GlcNAc-Man-(Man-Man-)Man-GlcNAc-GlcNAc-Asn
	tr|C9JIZ6|C9JIZ6_HUMAN PuLmonary surfactant-associated protein A2 OS=Homo sapiens GN=PSAP PE=2 SV=1	K.TCDWLPKPN*MSASCK.E	101	NeuAc-Gal-GlcNAc-(Gal-GlcNAc-)Man-(NeuAc-Gal-GlcNAc-Man-)Man-GlcNAc-(Fuc-)GlcNAc-Asn
	sp|P80188|NGAL_HUMAN NeutrophiL geLatinase-associated LipocaLin OS=Homo sapiens GN=LCN2 PE=1 SV=2	K.EDKSYN*VTSVLFR.K	85	NeuAc-Gal-GlcNAc-Man-(Man-Man-)Man-GlcNAc-GlcNAc-Asn
	tr|A3KFI4|A3KFI4_HUMAN NeurobLastoma suppressor of tumorigenicity 1 (Fragment) OS=Homo sapiens GN=NBL1 PE=2 SV=1	K.N*ITQIVGHSGCEAK.S	39	Gal-GlcNAc-(Gal-GlcNAc-)Man-(GlcNAc-)(Gal-GlcNAc-Man-)Man-GlcNAc-(Fuc-)GlcNAc-Asn
	sp|P11047|LAMC1_HUMAN Laminin subunit gamma-1 OS=Homo sapiens GN=LAMC1 PE=1 SV=3	R.RVNDN*KTAAEEALR.K	1380	NeuAc-Gal-GlcNAc-Man-(NeuAc-Gal-GalNAc-Man-)Man-GlcNAc-GlcNAc-Asn
	tr|C9JIZ6|C9JIZ6_HUMAN PuLmonary surfactant-associated protein A2 OS=Homo sapiens GN=PSAP PE=2 SV=1	R.NLEKN*STKQEILAALEK.G	428	NeuAc-Gal-GlcNAc-Man-(Man-)Man-GlcNAc-(Fuc-)GlcNAc-Asn
	sp|Q9HAT2|SIAE_HUMAN SiaLate O-acetyLesterase OS=Homo sapiens GN=SIAE PE=1 SV=1	R.ALAYGEKN*LTFEGPLPEKIELLAHK.G	401	NeuAc-Gal-GlcNAc-Man-(NeuAc-Gal-GlcNAc-Man-)Man-GlcNAc-(Fuc-)GlcNAc-Asn
	sp|P30530|UFO_HUMAN Tyrosine-protein kinase receptor UFO OS=Homo sapiens GN=AXL PE=1 SV=3	R.SLHVPGLN*K.T	198	NeuAc-Gal-GlcNAc-Man-(Man-(Man-)Man-)Man-GlcNAc-GlcNAc-Asn
	tr|B7Z552|B7Z552_HUMAN cDNA FLJ51033, highLy simiLar to LysosomaL acid phosphatase (EC 3.1.3.2) OS=Homo sapiens PE=2 SV=1	R.KN*LTLMATTSQLPK.L	239	Man-Man-(Man-)Man-(Man-(Man-)Man-)Man-GlcNAc-GlcNAc-Asn
	sp|P15328|FOLR1_HUMAN FoLate receptor aLpha OS=Homo sapiens GN=FOLR1 PE=1 SV=3	K.SNWHKGWN*WTSGFNK.C	161	NeuAc-Gal-GlcNAc-Man-(NeuAc-Gal-GalNAc-Man-)Man-GlcNAc-GlcNAc-Asn
	sp|Q86SQ4|GP126_HUMAN G-protein coupLed receptor 126 OS=Homo sapiens GN=GPR126 PE=1 SV=3	R.LWN*FTMNAK.I	314	NeuAc-Gal-GlcNAc-Man-(NeuAc-Gal-GlcNAc-(NeuAc-Gal-GlcNAc-)Man-)Man-GlcNAc-(Fuc-)GlcNAc-Asn
	tr|H0Y5C3|H0Y5C3_HUMAN NeuraL ceLL adhesion moLecuLe L1 (Fragment) OS=Homo sapiens GN=L1CAM PE=4 SV=1	K.GEGN*ETTNMVITWKPLR.W	147	NeuAc-Gal-GlcNAc-(Gal-GlcNAc-)Man-(NeuAc-Gal-GlcNAc-Man-)Man-GlcNAc-(Fuc-)GlcNAc-Asn
	tr|Q53FV4|Q53FV4_HUMAN Lumican variant (Fragment) OS=Homo sapiens PE=2 SV=1	K.LHINHNN*LTESVGPLPK.S	127	NeuAc-Gal-GlcNAc-Man-(Gal-GlcNAc-Man-)Man-GlcNAc-(Fuc-)GlcNAc-Asn
	tr|B4DTT5|B4DTT5_HUMAN FoLListatin-reLated protein 1 OS=Homo sapiens GN=FSTL1 PE=2 SV=1	K.GSN*YSEILDK.Y	109	NeuAc-Gal-GlcNAc-Man-(NeuAc-Gal-GlcNAc-(NeuAc-Gal-GlcNAc-)Man-)Man-GlcNAc-(Fuc-)GlcNAc-Asn
	tr|B4DZ36|B4DZ36_HUMAN cDNA FLJ58441, highLy simiLar to Attractin OS=Homo sapiens PE=2 SV=1	R.N*HSCSEGQISIFR.Y	615	NeuAc-Gal-GlcNAc-Man-(NeuAc-Gal-GlcNAc-Man-)Man-GlcNAc-(Fuc-)GlcNAc-Asn
	tr|C9JH19|C9JH19_HUMAN Cathepsin D Light chain (Fragment) OS=Homo sapiens GN=CTSD PE=2 SV=1	K.GSLSYLN*VTR.K	248	Man-Man-(Man-)Man-(Man-Man-)Man-GlcNAc-GlcNAc-Asn
	tr|B4DTT5|B4DTT5_HUMAN FoLListatin-reLated protein 1 OS=Homo sapiens GN=FSTL1 PE=2 SV=1	K.GSN*YSEILDK.Y	109	Gal-GlcNAc-Gal-GlcNAc-Gal-GlcNAc-Gal-GlcNAc-Man-(Gal-Gal-GlcNAc-Man-)Man-GlcNAc-(Fuc-)GlcNAc-Asn
	tr|C9JIZ6|C9JIZ6_HUMAN PuLmonary surfactant-associated protein A2 OS=Homo sapiens GN=PSAP PE=2 SV=1	R.NLEKN*STKQEILAALEK.G	428	Man-(Man-)Man-(Man-Man-)Man-GlcNAc-(Fuc-)GlcNAc-Asn
	sp|P15328|FOLR1_HUMAN FoLate receptor aLpha OS=Homo sapiens GN=FOLR1 PE=1 SV=3	K.NACCSTN*TSQEAHKDVSYLYR.F	69	NeuAc-Gal-GlcNAc-Man-(Man-)Man-GlcNAc-(Fuc-)GlcNAc-Asn
	sp|O00468|AGRIN_HUMAN Agrin OS=Homo sapiens GN=AGRN PE=1 SV=5	K.NELMLN*SSLMR.I	135	NeuAc-Gal-GlcNAc-Man-(NeuAc-Gal-GalNAc-Man-)Man-GlcNAc-GlcNAc-Asn
	sp|Q99650|OSMR_HUMAN Oncostatin-M-specific receptor subunit beta OS=Homo sapiens GN=OSMR PE=1 SV=1	R.SVNILFN*LTHR.V	326	NeuAc-Gal-GlcNAc-Man-(NeuAc-Gal-GlcNAc-Man-)Man-GlcNAc-(Fuc-)GlcNAc-Asn
	sp|Q86SQ4|GP126_HUMAN G-protein coupLed receptor 126 OS=Homo sapiens GN=GPR126 PE=1 SV=3	K.ILSN*LSCNVK.G	324	NeuAc-Gal-GlcNAc-Man-(NeuAc-Gal-GlcNAc-(NeuAc-Gal-GlcNAc-)Man-)Man-GlcNAc-(Fuc-)GlcNAc-Asn
	sp|Q13740|CD166_HUMAN CD166 antigen OS=Homo sapiens GN=ALCAM PE=1 SV=2	K.EGDN*ITLK.C	265	NeuAc-Gal-GlcNAc-Man-(NeuAc-Gal-GlcNAc-(NeuAc-Gal-GlcNAc-)Man-)Man-GlcNAc-(Fuc-)GlcNAc-Asn
	sp|O94907|DKK1_HUMAN Dickkopf-reLated protein 1 OS=Homo sapiens GN=DKK1 PE=1 SV=1	R.IQKDHHQASN*SSR.L	256	NeuAc-Gal-GlcNAc-Man-(NeuAc-Gal-GlcNAc-Man-)Man-GlcNAc-(Fuc-)GlcNAc-Asn
	sp|P07942|LAMB1_HUMAN Laminin subunit beta-1 OS=Homo sapiens GN=LAMB1 PE=1 SV=2	K.GTN*YTVR.L	677	NeuAc-Gal-GlcNAc-Man-(NeuAc-(Gal-)Gal-GlcNAc-Man-)Man-GlcNAc-GlcNAc-Asn
	sp|P80188|NGAL_HUMAN NeutrophiL geLatinase-associated LipocaLin OS=Homo sapiens GN=LCN2 PE=1 SV=2	K.SYN*VTSVLFR.K	85	NeuAc-Gal-GlcNAc-Man-(Gal-Gal-GlcNAc-Man-)Man-GlcNAc-(Fuc-)GlcNAc-Asn
	sp|P15509|CSF2R_HUMAN GranuLocyte-macrophage coLony-stimuLating factor receptor subunit aLpha OS=Homo sapiens GN=CSF2RA PE=1 SV=1	R.CN*TTHCLVR.W	229	NeuAc-Gal-GlcNAc-Man-(NeuAc-Gal-GalNAc-Man-)Man-GlcNAc-GlcNAc-Asn
	sp|Q13438|OS9_HUMAN Protein OS-9 OS=Homo sapiens GN=OS9 PE=1 SV=1	R.YHSQTYGN*GSK.C	177	NeuAc-Gal-GlcNAc-Man-(NeuAc-Gal-GlcNAc-Man-)Man-GlcNAc-(Fuc-)GlcNAc-Asn
	tr|Q2VPA1|Q2VPA1_HUMAN HSPG2 protein (Fragment) OS=Homo sapiens GN=HSPG2 PE=2 SV=1	R.IQGEEIVFHDLN*LTAHGISHCPTCR.D	71	NeuAc-Gal-GlcNAc-Man-(NeuAc-Gal-GalNAc-Man-)Man-GlcNAc-GlcNAc-Asn
	tr|B9EJB8|B9EJB8_HUMAN CoLLagen, type XII, aLpha 1 OS=Homo sapiens GN=COL12A1 PE=2 SV=1	K.MLEAYN*LTEK.N	1364	NeuAc-Gal-GlcNAc-Man-(Man-Man-)Man-GlcNAc-GlcNAc-Asn
	tr|C9JH19|C9JH19_HUMAN Cathepsin D Light chain (Fragment) OS=Homo sapiens GN=CTSD PE=2 SV=1	K.GSLSYLN*VTR.K	248	NeuAc-Gal-GlcNAc-Man-(NeuAc-Gal-GlcNAc-Man-)Man-GlcNAc-(Fuc-)GlcNAc-Asn
	sp|P98160|PGBM_HUMAN Basement membrane-specific heparan suLfate proteogLycan core protein OS=Homo sapiens GN=HSPG2 PE=1 SV=4	R.ALVN*FTR.S	89	NeuAc-Gal-GlcNAc-(NeuAc-Gal-GlcNAc-)Man-(NeuAc-Gal-GlcNAc-Man-)Man-GlcNAc-GlcNAc-Asn
	tr|C9JIZ6|C9JIZ6_HUMAN PuLmonary surfactant-associated protein A2 OS=Homo sapiens GN=PSAP PE=2 SV=1	K.TCDWLPKPN*MSASCK.E	101	NeuAc-NeuAc-Gal-GlcNAc-Man-(NeuAc-GlcNAc-Man-)Man-GlcNAc-GlcNAc-Asn
	tr|Q59E99|Q59E99_HUMAN Thrombospondin 1 variant (Fragment) OS=Homo sapiens PE=2 SV=1	K.VVN*STTGPGEHLR.N	1122	NeuAc-Gal-GlcNAc-Man-(Gal-Gal-GlcNAc-Man-)Man-GlcNAc-(Fuc-)GlcNAc-Asn
	tr|Q59E99|Q59E99_HUMAN Thrombospondin 1 variant (Fragment) OS=Homo sapiens PE=2 SV=1	K.VVN*STTGPGEHLR.N	1122	Gal-Gal-GlcNAc-Man-(GlcNAc-)(Man-(Man-)Man-)Man-GlcNAc-GlcNAc-Asn
	tr|E7ETB4|E7ETB4_HUMAN CLusterin beta chain (Fragment) OS=Homo sapiens GN=CLU PE=2 SV=1	K.KKEDALN*ETR.E	86	NeuAc-NeuAc-Gal-GlcNAc-Man-(GlcNAc-)(NeuAc-NeuAc-Gal-GlcNAc-Man-)Man-GlcNAc-GlcNAc-Asn
	tr|B7Z230|B7Z230_HUMAN PeptidyL-proLyL cis-trans isomerase FKBP9 OS=Homo sapiens GN=FKBP9 PE=2 SV=1	R.YHYN*GTFLDGTLFDSSHNR.M	36	Man-Man-(Man-)Man-(Man-(Man-)Man-)Man-GlcNAc-GlcNAc-Asn
	sp|P30530|UFO_HUMAN Tyrosine-protein kinase receptor UFO OS=Homo sapiens GN=AXL PE=1 SV=3	R.SLHVPGLN*K.T	198	NeuAc-Gal-GlcNAc-(Gal-GlcNAc-)Man-(NeuAc-Gal-GlcNAc-Man-)Man-GlcNAc-(Fuc-)GlcNAc-Asn
	sp|Q9H4F8|SMOC1_HUMAN SPARC-reLated moduLar caLcium-binding protein 1 OS=Homo sapiens GN=SMOC1 PE=1 SV=1	K.LN*NTNIR.N	214	NeuAc-Gal-GlcNAc-Man-(GalNAc-)(NeuAc-GlcNAc-Man-)Man-GlcNAc-GlcNAc-Asn
	tr|Q6FGX5|Q6FGX5_HUMAN TIMP metaLLopeptidase inhibitor 1, isoform CRA_a OS=Homo sapiens GN=TIMP1 PE=2 SV=1	R.AKFVGTPEVN*QTTLYQR.Y	53	NeuAc-Gal-GlcNAc-Man-(GalNAc-)(NeuAc-GlcNAc-Man-)Man-GlcNAc-GlcNAc-Asn
	tr|D3DQU2|D3DQU2_HUMAN TripeptidyL peptidase I, isoform CRA_a OS=Homo sapiens GN=TPP1 PE=2 SV=1	K.FLSSSPHLPPSSYFN*ASGR.A	452	NeuAc-Gal-GlcNAc-Man-(NeuAc-Gal-GlcNAc-Man-)Man-GlcNAc-(Fuc-)GlcNAc-Asn
	tr|C9JIZ6|C9JIZ6_HUMAN PuLmonary surfactant-associated protein A2 OS=Homo sapiens GN=PSAP PE=2 SV=1	K.LIDNN*KTEKEILDAFDK.M	334	NeuAc-Gal-GlcNAc-Man-(NeuAc-Gal-GlcNAc-Man-)Man-GlcNAc-(Fuc-)GlcNAc-Asn
	tr|F5H2L1|F5H2L1_HUMAN G-protein-coupLed receptor 126 (Fragment) OS=Homo sapiens GN=GPR126 PE=2 SV=1	K.GFN*ASYIR.V	142	NeuAc-Gal-GlcNAc-Man-(NeuAc-Gal-GlcNAc-(Gal-GlcNAc-)Man-)Man-GlcNAc-GlcNAc-Asn
	tr|Q59EZ3|Q59EZ3_HUMAN InsuLin-Like growth factor 2 receptor variant (Fragment) OS=Homo sapiens PE=2 SV=1	R.YHN*QTLR.Y	323	Man-Man-(Man-Man-)Man-GlcNAc-GlcNAc-Asn
	sp|P11047|LAMC1_HUMAN Laminin subunit gamma-1 OS=Homo sapiens GN=LAMC1 PE=1 SV=3	R.IASAVQKN*ATSTK.A	1439	NeuAc-Gal-GlcNAc-Man-(NeuAc-(Gal-)Gal-GlcNAc-Man-)Man-GlcNAc-GlcNAc-Asn
	tr|K7EKQ5|K7EKQ5_HUMAN GaLectin-3-binding protein OS=Homo sapiens GN=LGALS3BP PE=4 SV=1	R.DAGVVCTN*ETR.S	125	NeuAc-Gal-GlcNAc-(NeuAc-Gal-GlcNAc-)Man-(Gal-Gal-GlcNAc-Man-)Man-GlcNAc-GlcNAc-Asn
	sp|P30530|UFO_HUMAN Tyrosine-protein kinase receptor UFO OS=Homo sapiens GN=AXL PE=1 SV=3	R.SLHVPGLN*K.T	198	NeuAc-Gal-GlcNAc-Man-(Man-Man-)Man-GlcNAc-(Fuc-)GlcNAc-Asn
	tr|B4E1I8|B4E1I8_HUMAN cDNA FLJ54228, highLy simiLar to Leucine-rich aLpha-2-gLycoprotein OS=Homo sapiens PE=2 SV=1	K.MFSQN*DTR.C	308	NeuAc-Gal-GlcNAc-Man-(NeuAc-Gal-GlcNAc-Man-)Man-GlcNAc-(Fuc-)GlcNAc-Asn
	sp|O15230|LAMA5_HUMAN Laminin subunit aLpha-5 OS=Homo sapiens GN=LAMA5 PE=1 SV=8	R.LN*ASIADLQSQLR.S	2209	NeuAc-Gal-GlcNAc-Man-(NeuAc-Gal-GlcNAc-Man-)Man-GlcNAc-(Fuc-)GlcNAc-Asn
	sp|P20827|EFNA1_HUMAN Ephrin-A1 OS=Homo sapiens GN=EFNA1 PE=1 SV=2	R.HTVFWN*SSNPK.F	26	Man-Man-(Man-Man-)Man-GlcNAc-GlcNAc-Asn
	sp|P11047|LAMC1_HUMAN Laminin subunit gamma-1 OS=Homo sapiens GN=LAMC1 PE=1 SV=3	K.N*ISQDLEK.Q	1241	NeuAc-Gal-GlcNAc-Man-(NeuAc-Gal-GalNAc-Man-)Man-GlcNAc-GlcNAc-Asn
	sp|P30530|UFO_HUMAN Tyrosine-protein kinase receptor UFO OS=Homo sapiens GN=AXL PE=1 SV=3	R.SLHVPGLN*KTSSFSCEAHNAK.G	198	NeuAc-Gal-GlcNAc-Man-(NeuAc-Gal-GlcNAc-Man-)Man-GlcNAc-(Fuc-)GlcNAc-Asn
	sp|P15509|CSF2R_HUMAN GranuLocyte-macrophage coLony-stimuLating factor receptor subunit aLpha OS=Homo sapiens GN=CSF2RA PE=1 SV=1	R.CN*TTHCLVR.W	229	NeuAc-Gal-GlcNAc-Man-(NeuAc-Gal-GlcNAc-Man-)Man-GlcNAc-(Fuc-)GlcNAc-Asn
	tr|Q59E99|Q59E99_HUMAN Thrombospondin 1 variant (Fragment) OS=Homo sapiens PE=2 SV=1	K.VVN*STTGPGEHLR.N	1122	NeuAc-Gal-GlcNAc-Man-(Gal-GlcNAc-(Gal-GlcNAc-)Man-)Man-GlcNAc-GlcNAc-Asn
	sp|P32004|L1CAM_HUMAN NeuraL ceLL adhesion moLecuLe L1 OS=Homo sapiens GN=L1CAM PE=1 SV=2	R.THN*LTDLSPHLR.Y	979	NeuAc-Gal-GlcNAc-Man-(Man-)Man-GlcNAc-(Fuc-)GlcNAc-Asn
	tr|Q86SE4|Q86SE4_HUMAN L1 ceLL adhesion moLecuLe (Fragment) OS=Homo sapiens GN=L1CAM PE=2 SV=1	K.VPGN*QTSTTLK.L	503	NeuAc-Gal-GlcNAc-Man-(NeuAc-Gal-GlcNAc-(NeuAc-Gal-GlcNAc-)Man-)Man-GlcNAc-(Fuc-)GlcNAc-Asn
	tr|A8K9V7|A8K9V7_HUMAN cDNA FLJ77207 OS=Homo sapiens PE=2 SV=1	K.RGPECSQN*YTTPSGVIK.S	150	NeuAc-Gal-GlcNAc-Man-(Man-Man-)Man-GlcNAc-GlcNAc-Asn
	tr|H3BMA1|H3BMA1_HUMAN MesotheLin (Fragment) OS=Homo sapiens GN=MSLN PE=2 SV=2	R.KWN*VTSLETLK.A	110	NeuAc-Gal-GlcNAc-Man-(GlcNAc-)(NeuAc-GalNAc-Man-)Man-GlcNAc-(Fuc-)GlcNAc-Asn
	tr|C9JIZ6|C9JIZ6_HUMAN PuLmonary surfactant-associated protein A2 OS=Homo sapiens GN=PSAP PE=2 SV=1	K.LIDNN*KTEK.E	334	NeuAc-NeuAc-Gal-GlcNAc-Man-(GlcNAc-)(NeuAc-NeuAc-Gal-GlcNAc-Man-)Man-GlcNAc-GlcNAc-Asn
	tr|E9PMG2|E9PMG2_HUMAN PaLmitoyL-protein thioesterase 1 (Fragment) OS=Homo sapiens GN=PPT1 PE=2 SV=1	R.GIN*ESYKK.N	241	NeuAc-Gal-GlcNAc-Man-(Man-(Man-)Man-)Man-GlcNAc-GlcNAc-Asn
	tr|E7ETB4|E7ETB4_HUMAN CLusterin beta chain (Fragment) OS=Homo sapiens GN=CLU PE=2 SV=1	R.HN*STGCLR.M	257	NeuAc-Gal-GlcNAc-Man-(NeuAc-Gal-GlcNAc-(Gal-GlcNAc-)Man-)Man-GlcNAc-GlcNAc-Asn
	sp|Q13740|CD166_HUMAN CD166 antigen OS=Homo sapiens GN=ALCAM PE=1 SV=2	K.EGDN*ITLK.C	265	NeuAc-Gal-GlcNAc-Man-(NeuAc-Gal-GlcNAc-Man-)Man-GlcNAc-(Fuc-)GlcNAc-Asn
	sp|P07942|LAMB1_HUMAN Laminin subunit beta-1 OS=Homo sapiens GN=LAMB1 PE=1 SV=2	K.LSDTTSQSN*STAK.E	1279	NeuAc-Gal-GlcNAc-(Gal-GlcNAc-)Man-(NeuAc-Gal-GlcNAc-Man-)Man-GlcNAc-(Fuc-)GlcNAc-Asn
	tr|E2D5S3|E2D5S3_HUMAN MHC cLass I antigen (Fragment) OS=Homo sapiens GN=HLA-C PE=3 SV=1	R.GYYN*QSEAGSHTIQR.M	85	NeuAc-Gal-GlcNAc-Man-(NeuAc-Gal-(NeuAc-)GlcNAc-Man-)Man-GlcNAc-GlcNAc-Asn
	tr|H3BMA1|H3BMA1_HUMAN MesotheLin (Fragment) OS=Homo sapiens GN=MSLN PE=2 SV=2	R.KWN*VTSLETLK.A	110	NeuAc-NeuAc-Gal-GlcNAc-Man-(GlcNAc-)(NeuAc-NeuAc-Gal-GlcNAc-Man-)Man-GlcNAc-GlcNAc-Asn
	tr|H3BMA1|H3BMA1_HUMAN MesotheLin (Fragment) OS=Homo sapiens GN=MSLN PE=2 SV=2	R.KWN*VTSLETLK.A	110	NeuAc-Gal-GlcNAc-Man-(NeuAc-Gal-(NeuAc-)GlcNAc-Man-)Man-GlcNAc-GlcNAc-Asn
	sp|Q86SQ4|GP126_HUMAN G-protein coupLed receptor 126 OS=Homo sapiens GN=GPR126 PE=1 SV=3	R.RAQFTFFN*K.T	750	Man-Man-(Man-)Man-(Man-Man-)Man-GlcNAc-GlcNAc-Asn
	sp|Q07954|LRP1_HUMAN ProLow-density Lipoprotein receptor-reLated protein 1 OS=Homo sapiens GN=LRP1 PE=1 SV=2	K.WTGHN*VTVVQR.T	1511	NeuAc-Gal-GlcNAc-Man-(Gal-GlcNAc-Man-)Man-GlcNAc-(Fuc-)GlcNAc-Asn
	tr|Q59E99|Q59E99_HUMAN Thrombospondin 1 variant (Fragment) OS=Homo sapiens PE=2 SV=1	K.VVN*STTGPGEHLR.N	1122	NeuAc-Gal-GlcNAc-Man-(GlcNAc-)(GlcNAc-Man-)Man-GlcNAc-(Fuc-)GlcNAc-Asn
	sp|Q8NES3|LFNG_HUMAN Beta-1,3-N-acetyLgLucosaminyLtransferase Lunatic fringe OS=Homo sapiens GN=LFNG PE=1 SV=2	R.HTGNVVITN*CSAAHSR.Q	167	NeuAc-Gal-GlcNAc-Man-(NeuAc-Gal-GlcNAc-Man-)Man-GlcNAc-(Fuc-)GlcNAc-Asn
	sp|Q07954|LRP1_HUMAN ProLow-density Lipoprotein receptor-reLated protein 1 OS=Homo sapiens GN=LRP1 PE=1 SV=2	K.LYWISSGN*HTINR.C	1763	Man-Man-(Man-)Man-(Man-Man-)Man-GlcNAc-GlcNAc-Asn
	tr|C9JIZ6|C9JIZ6_HUMAN PuLmonary surfactant-associated protein A2 OS=Homo sapiens GN=PSAP PE=2 SV=1	K.LIDNN*KTEK.E	334	NeuAc-Gal-GlcNAc-Man-(NeuAc-Gal-GalNAc-Man-)Man-GlcNAc-GlcNAc-Asn
	tr|C9JIZ6|C9JIZ6_HUMAN PuLmonary surfactant-associated protein A2 OS=Homo sapiens GN=PSAP PE=2 SV=1	R.NLEKN*STKQEILAALEK.G	428	Man-(Man-)Man-GlcNAc-(Fuc-)GlcNAc-Asn
	sp|Q86SQ4|GP126_HUMAN G-protein coupLed receptor 126 OS=Homo sapiens GN=GPR126 PE=1 SV=3	K.ILSN*LSCNVK.G	324	Gal-GlcNAc-Gal-GlcNAc-Gal-GlcNAc-Gal-GlcNAc-Man-(Gal-Gal-GlcNAc-Man-)Man-GlcNAc-(Fuc-)GlcNAc-Asn
	tr|H3BMA1|H3BMA1_HUMAN MesotheLin (Fragment) OS=Homo sapiens GN=MSLN PE=2 SV=2	R.KWN*VTSLETLK.A	110	Gal-GlcNAc-Gal-GlcNAc-(Gal-GlcNAc-)Man-(Gal-GlcNAc-(Gal-GlcNAc-)Man-)Man-GlcNAc-(Fuc-)GlcNAc-Asn
	tr|A8K5T0|A8K5T0_HUMAN cDNA FLJ75416, highLy simiLar to Homo sapiens compLement factor H (CFH), mRNA OS=Homo sapiens PE=2 SV=1	K.IPCSQPPQIEHGTIN*SSR.S	882	NeuAc-Gal-GlcNAc-Man-(Gal-GlcNAc-Man-)Man-GlcNAc-(Fuc-)GlcNAc-Asn
	tr|B4DWA8|B4DWA8_HUMAN cDNA FLJ53427, highLy simiLar to GaLectin-3-binding protein OS=Homo sapiens PE=2 SV=1	K.AAIPSALDTN*SSK.S	432	Gal-GlcNAc-Gal-GlcNAc-Gal-GlcNAc-Gal-GlcNAc-Man-(Gal-Gal-GlcNAc-Man-)Man-GlcNAc-GlcNAc-Asn
	tr|B4E089|B4E089_HUMAN cDNA FLJ55377, highLy simiLar to Angiopoietin-reLated protein 4 OS=Homo sapiens PE=2 SV=1	M.AQPVDPAHN*VSR.L	10	NeuAc-Gal-GlcNAc-Man-(NeuAc-Gal-GlcNAc-Man-)Man-GlcNAc-(Fuc-)GlcNAc-Asn
	sp|P11047|LAMC1_HUMAN Laminin subunit gamma-1 OS=Homo sapiens GN=LAMC1 PE=1 SV=3	R.IASAVQKN*ATSTK.A	1439	Man-(Man-)Man-(Man-Man-)Man-GlcNAc-GlcNAc-Asn
	sp|Q8NFZ8|CADM4_HUMAN CeLL adhesion moLecuLe 4 OS=Homo sapiens GN=CADM4 PE=1 SV=1	R.QTLFFN*GTR.A	67	NeuAc-Gal-GlcNAc-Man-(NeuAc-Gal-GlcNAc-Man-)Man-GlcNAc-(Fuc-)GlcNAc-Asn
	tr|H3BMA1|H3BMA1_HUMAN MesotheLin (Fragment) OS=Homo sapiens GN=MSLN PE=2 SV=2	R.KWN*VTSLETLK.A	110	NeuAc-NeuAc-Gal-GlcNAc-Man-(NeuAc-GlcNAc-Man-)Man-GlcNAc-GlcNAc-Asn
	tr|E7ETB4|E7ETB4_HUMAN CLusterin beta chain (Fragment) OS=Homo sapiens GN=CLU PE=2 SV=1	R.HN*STGCLR.M	257	Gal-GlcNAc-Man-(Gal-GlcNAc-Man-)Man-GlcNAc-(Fuc-)GlcNAc-Asn
	tr|D3DQU2|D3DQU2_HUMAN TripeptidyL peptidase I, isoform CRA_a OS=Homo sapiens GN=TPP1 PE=2 SV=1	K.FLSSSPHLPPSSYFN*ASGR.A	452	NeuAc-Gal-GlcNAc-Man-(Gal-GlcNAc-Man-)Man-GlcNAc-GlcNAc-Asn
	tr|B4DZ36|B4DZ36_HUMAN cDNA FLJ58441, highLy simiLar to Attractin OS=Homo sapiens PE=2 SV=1	K.CIN*QSICEK.C	957	NeuAc-Gal-GlcNAc-Man-(NeuAc-Gal-GlcNAc-Man-)Man-GlcNAc-(Fuc-)GlcNAc-Asn
	tr|C9JIZ6|C9JIZ6_HUMAN PuLmonary surfactant-associated protein A2 OS=Homo sapiens GN=PSAP PE=2 SV=1	K.LIDNN*KTEK.E	334	NeuAc-Gal-GlcNAc-Man-(Man-(Man-)Man-)Man-GlcNAc-(Fuc-)GlcNAc-Asn
	tr|D6REQ6|D6REQ6_HUMAN RibonucLease T2 OS=Homo sapiens GN=RNASET2 PE=3 SV=1	K.QDQQLQN*CTEPGEQPSPK.Q	174	NeuAc-Gal-GlcNAc-Man-(NeuAc-Gal-GlcNAc-Man-)Man-GlcNAc-(Fuc-)GlcNAc-Asn
	tr|Q86SE4|Q86SE4_HUMAN L1 ceLL adhesion moLecuLe (Fragment) OS=Homo sapiens GN=L1CAM PE=2 SV=1	R.VTYQNHN*K.T	126	NeuAc-Gal-GlcNAc-(NeuAc-Gal-GlcNAc-)Man-(NeuAc-Gal-GlcNAc-Man-)Man-GlcNAc-GlcNAc-Asn
	sp|Q4LDE5|SVEP1_HUMAN Sushi, von WiLLebrand factor type A, EGF and pentraxin domain-containing protein 1 OS=Homo sapiens GN=SVEP1 PE=1 SV=3	R.SCLSCPEN*TSTVKR.G	1092	NeuAc-Gal-GlcNAc-Man-(NeuAc-Gal-GlcNAc-Man-)Man-GlcNAc-(Fuc-)GlcNAc-Asn
	sp|Q9H4F8|SMOC1_HUMAN SPARC-reLated moduLar caLcium-binding protein 1 OS=Homo sapiens GN=SMOC1 PE=1 SV=1	K.DSKLN*NTNIR.N	214	Fuc-(GalNAc-)GlcNAc-Man-(Man-)Man-GlcNAc-(Fuc-)GlcNAc-Asn
	tr|H3BTD4|H3BTD4_HUMAN Beta-hexosaminidase subunit aLpha OS=Homo sapiens GN=HEXA PE=2 SV=1	K.SAEGTFFIN*KTEIEDFPR.F	157	Man-(Man-)Man-(Man-Man-)Man-GlcNAc-GlcNAc-Asn
	tr|Q5JXB7|Q5JXB7_HUMAN ProcoLLagen-Lysine,2-oxogLutarate 5-dioxygenase 1 (Fragment) OS=Homo sapiens GN=PLOD1 PE=2 SV=1	R.EQIN*ITLDHR.C	197	NeuAc-Gal-GlcNAc-Man-(NeuAc-Gal-GalNAc-Man-)Man-GlcNAc-GlcNAc-Asn
	tr|Q6FGX5|Q6FGX5_HUMAN TIMP metaLLopeptidase inhibitor 1, isoform CRA_a OS=Homo sapiens GN=TIMP1 PE=2 SV=1	R.SHN*RSEEFLIAGK.L	101	Gal-GlcNAc-(Gal-GlcNAc-)Man-(Gal-GlcNAc-(Gal-GlcNAc-)Man-)Man-GlcNAc-(Fuc-)GlcNAc-Asn
	tr|Q59GI7|Q59GI7_HUMAN GLypican 1 variant (Fragment) OS=Homo sapiens PE=3 SV=1	R.SFDDHFQHLLN*DSER.T	82	NeuAc-Gal-GlcNAc-Man-(NeuAc-Gal-GalNAc-Man-)Man-GlcNAc-GlcNAc-Asn
	tr|Q96GF5|Q96GF5_HUMAN PXDN protein (Fragment) OS=Homo sapiens GN=PXDN PE=2 SV=2	R.LSTTECVDAGGESHAN*NTK.W	165	NeuAc-Gal-GlcNAc-Man-(NeuAc-Gal-GlcNAc-Man-)Man-GlcNAc-(Fuc-)GlcNAc-Asn
	tr|K7EKQ5|K7EKQ5_HUMAN GaLectin-3-binding protein OS=Homo sapiens GN=LGALS3BP PE=4 SV=1	R.DAGVVCTN*ETR.S	125	NeuAc-NeuAc-Gal-GlcNAc-Man-(GlcNAc-)(NeuAc-NeuAc-Gal-GlcNAc-Man-)Man-GlcNAc-GlcNAc-Asn
	sp|Q13740|CD166_HUMAN CD166 antigen OS=Homo sapiens GN=ALCAM PE=1 SV=2	K.KLGDCISEDSYPDGN*ITWYR.N	167	NeuAc-Gal-GlcNAc-Man-(NeuAc-Gal-GlcNAc-Man-)Man-GlcNAc-(Fuc-)GlcNAc-Asn
	tr|B4DWA8|B4DWA8_HUMAN cDNA FLJ53427, highLy simiLar to GaLectin-3-binding protein OS=Homo sapiens PE=2 SV=1	K.AAIPSALDTN*SSK.S	432	Gal-GlcNAc-Gal-GlcNAc-(Gal-GlcNAc-)Man-(Gal-GlcNAc-(Gal-GlcNAc-)Man-)Man-GlcNAc-(Fuc-)GlcNAc-Asn
	tr|B7Z6S1|B7Z6S1_HUMAN cDNA FLJ50695, highLy simiLar to GLucosyLceramidase (EC 3.2.1.45) OS=Homo sapiens PE=2 SV=1	R.DLGPTLAN*STHHNVR.L	222	NeuAc-Gal-GlcNAc-Man-(NeuAc-Gal-GlcNAc-Man-)Man-GlcNAc-(Fuc-)GlcNAc-Asn
	tr|B4DWA8|B4DWA8_HUMAN cDNA FLJ53427, highLy simiLar to GaLectin-3-binding protein OS=Homo sapiens PE=2 SV=1	K.GLN*LTEDTYKPR.I	279	NeuAc-Gal-GlcNAc-(NeuAc-Gal-GlcNAc-)Man-(NeuAc-Gal-GlcNAc-(NeuAc-Gal-GlcNAc-)Man-)Man-GlcNAc-GlcNAc-Asn
	tr|Q6FGX5|Q6FGX5_HUMAN TIMP metaLLopeptidase inhibitor 1, isoform CRA_a OS=Homo sapiens GN=TIMP1 PE=2 SV=1	R.SHN*RSEEFLIAGK.L	101	NeuAc-Gal-GlcNAc-(Gal-GlcNAc-)Man-(Gal-GlcNAc-(Gal-GlcNAc-)Man-)Man-GlcNAc-GlcNAc-Asn
	tr|A4QPA1|A4QPA1_HUMAN PTGFRN protein (Fragment) OS=Homo sapiens GN=PTGFRN PE=2 SV=1	K.N*VSVAEGK.E	60	NeuAc-Gal-GlcNAc-Man-(NeuAc-Gal-GlcNAc-(NeuAc-Gal-GlcNAc-)Man-)Man-GlcNAc-(Fuc-)GlcNAc-Asn
	sp|P05187|PPB1_HUMAN ALkaLine phosphatase, pLacentaL type OS=Homo sapiens GN=ALPP PE=1 SV=2	R.FNQCN*TTR.G	144	NeuAc-Gal-GlcNAc-Man-(Gal-Gal-GlcNAc-Man-)Man-GlcNAc-(Fuc-)GlcNAc-Asn
	tr|C9JIZ6|C9JIZ6_HUMAN PuLmonary surfactant-associated protein A2 OS=Homo sapiens GN=PSAP PE=2 SV=1	R.NLEKN*STKQEILAALEK.G	428	NeuAc-Gal-GlcNAc-(Gal-GlcNAc-)Man-(NeuAc-Gal-GlcNAc-Man-)Man-GlcNAc-(Fuc-)GlcNAc-Asn
	tr|C9JIZ6|C9JIZ6_HUMAN PuLmonary surfactant-associated protein A2 OS=Homo sapiens GN=PSAP PE=2 SV=1	R.TN*STFVQALVEHVKEECDR.L	215	NeuAc-Gal-GlcNAc-Man-(NeuAc-Gal-GalNAc-Man-)Man-GlcNAc-GlcNAc-Asn
	sp|Q9UHL4|DPP2_HUMAN DipeptidyL peptidase 2 OS=Homo sapiens GN=DPP7 PE=1 SV=3	R.ALAGLVYN*ASGSEHCYDIYR.L	315	Man-(Man-)Man-(Man-Man-)Man-GlcNAc-GlcNAc-Asn
	tr|Q53FV4|Q53FV4_HUMAN Lumican variant (Fragment) OS=Homo sapiens PE=2 SV=1	K.LHINHNN*LTESVGPLPK.S	127	Man-(Man-)Man-(Man-Man-)Man-GlcNAc-GlcNAc-Asn
	tr|B9EJB8|B9EJB8_HUMAN CoLLagen, type XII, aLpha 1 OS=Homo sapiens GN=COL12A1 PE=2 SV=1	K.EAGN*ITTDGYEILGK.L	1515	NeuAc-Gal-GlcNAc-Man-(Gal-GlcNAc-(Man-)Man-)Man-GlcNAc-GlcNAc-Asn
	tr|D3DQU2|D3DQU2_HUMAN TripeptidyL peptidase I, isoform CRA_a OS=Homo sapiens GN=TPP1 PE=2 SV=1	K.FLSSSPHLPPSSYFN*ASGR.A	452	NeuAc-Gal-GlcNAc-Man-(Gal-GlcNAc-Man-)Man-GlcNAc-(Fuc-)GlcNAc-Asn
	tr|F5H2D0|F5H2D0_HUMAN CompLement C1r subcomponent (Fragment) OS=Homo sapiens GN=C1R PE=2 SV=2	R.CN*YSIR.V	187	NeuAc-Gal-GlcNAc-(NeuAc-Gal-GlcNAc-)Man-(NeuAc-Gal-GlcNAc-Man-)Man-GlcNAc-GlcNAc-Asn
	sp|P05187|PPB1_HUMAN ALkaLine phosphatase, pLacentaL type OS=Homo sapiens GN=ALPP PE=1 SV=2	R.FNQCN*TTR.G	144	NeuAc-Gal-GlcNAc-Man-(NeuAc-Gal-GlcNAc-(NeuAc-Gal-GlcNAc-)Man-)Man-GlcNAc-(Fuc-)GlcNAc-Asn
	tr|B4DWA8|B4DWA8_HUMAN cDNA FLJ53427, highLy simiLar to GaLectin-3-binding protein OS=Homo sapiens PE=2 SV=1	K.GLN*LTEDTYKPR.I	279	NeuAc-NeuAc-Gal-GlcNAc-(NeuAc-Gal-GlcNAc-)Man-(NeuAc-Gal-GlcNAc-(GlcNAc-)Man-)Man-GlcNAc-(Fuc-)GlcNAc-Asn
	sp|Q9H173|SIL1_HUMAN NucLeotide exchange factor SIL1 OS=Homo sapiens GN=SIL1 PE=1 SV=1	R.LINKFN*SSSSSLEEK.I	193	NeuAc-Gal-GlcNAc-Man-(NeuAc-Gal-GlcNAc-Man-)Man-GlcNAc-(Fuc-)GlcNAc-Asn
	sp|Q9H4F8|SMOC1_HUMAN SPARC-reLated moduLar caLcium-binding protein 1 OS=Homo sapiens GN=SMOC1 PE=1 SV=1	K.LN*NTNIR.N	214	NeuAc-Gal-GlcNAc-Man-(GlclNAc-)(Gal-GlcNAc-Man-)Man-GlcNAc-(Fuc-)GlcNAc-Asn
	tr|B2R642|B2R642_HUMAN cDNA, FLJ92775, highLy simiLar to Homo sapiens meLanoma ceLL adhesion moLecuLe (MCAM), mRNA OS=Homo sapiens PE=2 SV=1	R.CVASVPSIPGLN*R.T	418	Gal-Gal-GlcNAc-Man-(Gal-GlcNAc-Man-)Man-GlcNAc-(Fuc-)GlcNAc-Asn
	tr|C9JIZ6|C9JIZ6_HUMAN PuLmonary surfactant-associated protein A2 OS=Homo sapiens GN=PSAP PE=2 SV=1	R.NLEKN*STK.Q	428	NeuAc-Gal-GlcNAc-(Gal-GlcNAc-)Man-(NeuAc-Gal-GlcNAc-Man-)Man-GlcNAc-(Fuc-)GlcNAc-Asn
	sp|P15328|FOLR1_HUMAN FoLate receptor aLpha OS=Homo sapiens GN=FOLR1 PE=1 SV=3	K.NACCSTN*TSQEAHKDVSYLYR.F	69	NeuAc-Gal-GlcNAc-Man-(Gal-GlcNAc-Man-)Man-GlcNAc-(Fuc-)GlcNAc-Asn
	tr|Q7Z6V2|Q7Z6V2_HUMAN PLasma aLpha-L-fucosidase (Fragment) OS=Homo sapiens GN=FUCA2 PE=2 SV=1	R.SQN*DTVTPDVWYTSKPK.E	56	Man-Man-(Man-)Man-(Man-Man-)Man-GlcNAc-GlcNAc-Asn
	tr|M0QZZ9|M0QZZ9_HUMAN Mucin-16 (Fragment) OS=Homo sapiens GN=MUC16 PE=4 SV=1	R.KFN*TTER.V	189	NeuAc-Gal-GlcNAc-Man-(Gal-GlcNAc-Man-)Man-GlcNAc-(Fuc-)GlcNAc-Asn
	tr|H0Y9H9|H0Y9H9_HUMAN Semaphorin-5A (Fragment) OS=Homo sapiens GN=SEMA5A PE=4 SV=1	R.SLSN*LTEIHDQISGMAR.C	95	NeuAc-Gal-GlcNAc-Man-(NeuAc-Gal-GlcNAc-Man-)Man-GlcNAc-(Fuc-)GlcNAc-Asn
	tr|E2D5S3|E2D5S3_HUMAN MHC cLass I antigen (Fragment) OS=Homo sapiens GN=HLA-C PE=3 SV=1	R.GYYN*QSEAGSHTIQR.M	85	NeuAc-Gal-GlcNAc-Man-(NeuAc-(Gal-)Gal-GlcNAc-Man-)Man-GlcNAc-GlcNAc-Asn
	tr|B9EJB8|B9EJB8_HUMAN CoLLagen, type XII, aLpha 1 OS=Homo sapiens GN=COL12A1 PE=2 SV=1	K.MLEAYN*LTEK.N	1364	NeuAc-Gal-GlcNAc-Man-(NeuAc-Gal-GalNAc-Man-)Man-GlcNAc-GlcNAc-Asn
	tr|E7ETB4|E7ETB4_HUMAN CLusterin beta chain (Fragment) OS=Homo sapiens GN=CLU PE=2 SV=1	R.HN*STGCLR.M	257	NeuAc-Gal-GlcNAc-(NeuAc-Gal-GlcNAc-)Man-(NeuAc-Gal-GlcNAc-Man-)Man-GlcNAc-GlcNAc-Asn
	tr|B4DWA8|B4DWA8_HUMAN cDNA FLJ53427, highLy simiLar to GaLectin-3-binding protein OS=Homo sapiens PE=2 SV=1	K.AAIPSALDTN*SSK.S	432	NeuAc-NeuAc-Gal-GlcNAc-Man-(GlcNAc-)(NeuAc-NeuAc-Gal-GlcNAc-Man-)Man-GlcNAc-GlcNAc-Asn
	tr|A8K5T0|A8K5T0_HUMAN cDNA FLJ75416, highLy simiLar to Homo sapiens compLement factor H (CFH), mRNA OS=Homo sapiens PE=2 SV=1	K.MDGASN*VTCINSR.W	1029	NeuAc-Gal-GlcNAc-Man-(Gal-GlcNAc-Man-)Man-GlcNAc-(Fuc-)GlcNAc-Asn
	sp|Q86SQ4|GP126_HUMAN G-protein coupLed receptor 126 OS=Homo sapiens GN=GPR126 PE=1 SV=3	R.LWN*FTMNAK.I	314	Gal-GlcNAc-Gal-GlcNAc-Gal-GlcNAc-Gal-GlcNAc-Man-(Gal-Gal-GlcNAc-Man-)Man-GlcNAc-(Fuc-)GlcNAc-Asn
	tr|C9JIZ6|C9JIZ6_HUMAN PuLmonary surfactant-associated protein A2 OS=Homo sapiens GN=PSAP PE=2 SV=1	R.NLEKN*STK.Q	428	NeuAc-Gal-GlcNAc-Man-(NeuAc-Gal-GlcNAc-(NeuAc-Gal-GlcNAc-)Man-)Man-GlcNAc-(Fuc-)GlcNAc-Asn
	sp|Q86SQ4|GP126_HUMAN G-protein coupLed receptor 126 OS=Homo sapiens GN=GPR126 PE=1 SV=3	K.ILSN*LSCNVK.G	324	NeuAc-Gal-GlcNAc-Man-(NeuAc-(Gal-)Gal-GlcNAc-Man-)Man-GlcNAc-GlcNAc-Asn
	sp|P07942|LAMB1_HUMAN Laminin subunit beta-1 OS=Homo sapiens GN=LAMB1 PE=1 SV=2	K.LSDTTSQSN*STAK.E	1279	NeuAc-Gal-GlcNAc-Man-(NeuAc-Gal-GlcNAc-Man-)Man-GlcNAc-(Fuc-)GlcNAc-Asn
	tr|C9JH19|C9JH19_HUMAN Cathepsin D Light chain (Fragment) OS=Homo sapiens GN=CTSD PE=2 SV=1	K.GSLSYLN*VTRK.A	248	Man-Man-(Man-)Man-(Man-Man-)Man-GlcNAc-GlcNAc-Asn
	sp|P98160|PGBM_HUMAN Basement membrane-specific heparan suLfate proteogLycan core protein OS=Homo sapiens GN=HSPG2 PE=1 SV=4	R.ALVN*FTR.S	89	NeuAc-Gal-GlcNAc-Man-(NeuAc-Gal-GlcNAc-(Gal-GlcNAc-)Man-)Man-GlcNAc-GlcNAc-Asn
	tr|F5H2L1|F5H2L1_HUMAN G-protein-coupLed receptor 126 (Fragment) OS=Homo sapiens GN=GPR126 PE=2 SV=1	K.KGFN*ASYIR.V	142	NeuAc-Gal-GlcNAc-Man-(Man-(Man-)Man-)Man-GlcNAc-GlcNAc-Asn
	sp|P11047|LAMC1_HUMAN Laminin subunit gamma-1 OS=Homo sapiens GN=LAMC1 PE=1 SV=3	R.IASAVQKN*ATSTKAEAER.T	1439	NeuAc-Gal-GlcNAc-Man-(Gal-GlcNAc-Man-)Man-GlcNAc-(Fuc-)GlcNAc-Asn
	tr|E7ETB4|E7ETB4_HUMAN CLusterin beta chain (Fragment) OS=Homo sapiens GN=CLU PE=2 SV=1	R.HN*STGCLR.M	257	NeuAc-NeuAc-Gal-GlcNAc-Man-(GlcNAc-)(NeuAc-Gal-GlcNAc-Man-)Man-GlcNAc-GlcNAc-Asn
	sp|P11047|LAMC1_HUMAN Laminin subunit gamma-1 OS=Homo sapiens GN=LAMC1 PE=1 SV=3	R.VN*NTLSSQISR.L	1107	Gal-Gal-GlcNAc-Man-(Gal-GlcNAc-Man-)Man-GlcNAc-(Fuc-)GlcNAc-Asn
	tr|C9JIZ6|C9JIZ6_HUMAN PuLmonary surfactant-associated protein A2 OS=Homo sapiens GN=PSAP PE=2 SV=1	K.TCDWLPKPN*MSASCK.E	101	NeuAc-Gal-GlcNAc-Man-(NeuAc-Gal-GlcNAc-(NeuAc-Gal-GlcNAc-)Man-)Man-GlcNAc-(Fuc-)GlcNAc-Asn
	tr|E7ETB4|E7ETB4_HUMAN CLusterin beta chain (Fragment) OS=Homo sapiens GN=CLU PE=2 SV=1	R.EIRHN*STGCLR.M	257	NeuAc-Gal-GlcNAc-Man-(NeuAc-Gal-GlcNAc-Man-)Man-GlcNAc-(Fuc-)GlcNAc-Asn
	sp|P11047|LAMC1_HUMAN Laminin subunit gamma-1 OS=Homo sapiens GN=LAMC1 PE=1 SV=3	R.IASAVQKN*ATSTK.A	1439	NeuAc-Gal-GlcNAc-Man-(NeuAc-Gal-GalNAc-Man-)Man-GlcNAc-GlcNAc-Asn
	tr|A3KFI4|A3KFI4_HUMAN NeurobLastoma suppressor of tumorigenicity 1 (Fragment) OS=Homo sapiens GN=NBL1 PE=2 SV=1	K.N*ITQIVGHSGCEAK.S	39	NeuAc-NeuAc-Gal-GlcNAc-Man-(NeuAc-GlcNAc-Man-)Man-GlcNAc-GlcNAc-Asn
	tr|E9PMG2|E9PMG2_HUMAN PaLmitoyL-protein thioesterase 1 (Fragment) OS=Homo sapiens GN=PPT1 PE=2 SV=1	R.GIN*ESYKK.N	241	NeuAc-Gal-GlcNAc-Man-(Man-Man-)Man-GlcNAc-GlcNAc-Asn
	sp|P11047|LAMC1_HUMAN Laminin subunit gamma-1 OS=Homo sapiens GN=LAMC1 PE=1 SV=3	R.IASAVQKN*ATSTK.A	1439	NeuAc-NeuAc-Gal-GlcNAc-Man-(NeuAc-GlcNAc-Man-)Man-GlcNAc-GlcNAc-Asn
	tr|C9JIZ6|C9JIZ6_HUMAN PuLmonary surfactant-associated protein A2 OS=Homo sapiens GN=PSAP PE=2 SV=1	R.TN*STFVQALVEHVKEECDR.L	215	NeuAc-Gal-GlcNAc-Man-(Man-(Man-)Man-)Man-GlcNAc-GlcNAc-Asn
	tr|M0QZZ9|M0QZZ9_HUMAN Mucin-16 (Fragment) OS=Homo sapiens GN=MUC16 PE=4 SV=1	R.KFN*TTER.V	189	Man-Man-(Man-)Man-(Man-Man-)Man-GlcNAc-GlcNAc-Asn
	tr|B4DWA8|B4DWA8_HUMAN cDNA FLJ53427, highLy simiLar to GaLectin-3-binding protein OS=Homo sapiens PE=2 SV=1	K.GLN*LTEDTYKPR.I	279	NeuAc-Gal-GlcNAc-(NeuAc-Gal-GlcNAc-)Man-(NeuAc-Gal-GlcNAc-Man-)Man-GlcNAc-GlcNAc-Asn
	sp|Q9UHL4|DPP2_HUMAN DipeptidyL peptidase 2 OS=Homo sapiens GN=DPP7 PE=1 SV=3	R.ALAGLVYN*ASGSEHCYDIYR.L	315	Man-Man-(Man-)Man-(Man-Man-)Man-GlcNAc-GlcNAc-Asn
	tr|C9JIZ6|C9JIZ6_HUMAN PuLmonary surfactant-associated protein A2 OS=Homo sapiens GN=PSAP PE=2 SV=1	R.NLEKN*STKQEILAALEK.G	428	NeuAc-NeuAc-Gal-GlcNAc-Man-(GlcNAc-)(NeuAc-NeuAc-Gal-GlcNAc-Man-)Man-GlcNAc-GlcNAc-Asn
	sp|P80188|NGAL_HUMAN NeutrophiL geLatinase-associated LipocaLin OS=Homo sapiens GN=LCN2 PE=1 SV=2	K.EDKSYN*VTSVLFR.K	85	NeuAc-Gal-GlcNAc-Man-(Gal-GlcNAc-Man-)Man-GlcNAc-(Fuc-)GlcNAc-Asn
	tr|B2R642|B2R642_HUMAN cDNA, FLJ92775, highLy simiLar to Homo sapiens meLanoma ceLL adhesion moLecuLe (MCAM), mRNA OS=Homo sapiens PE=2 SV=1	K.CGLSQSQGN*LSHVDWFSVHK.E	56	NeuAc-Gal-GlcNAc-Man-(Gal-GlcNAc-Man-)Man-GlcNAc-(Fuc-)GlcNAc-Asn
	tr|E7ETB4|E7ETB4_HUMAN CLusterin beta chain (Fragment) OS=Homo sapiens GN=CLU PE=2 SV=1	R.HN*STGCLR.M	257	NeuAc-Gal-GlcNAc-Gal-GlcNAc-(NeuAc-Gal-GlcNAc-)Man-(NeuAc-Gal-GlcNAc-Man-)Man-GlcNAc-(Fuc-)GlcNAc-Asn
	sp|Q92820|GGH_HUMAN Gamma-gLutamyL hydroLase OS=Homo sapiens GN=GGH PE=1 SV=2	K.N*FTMNEK.L	203	NeuAc-Gal-GlcNAc-Man-(NeuAc-Gal-GalNAc-Man-)Man-GlcNAc-GlcNAc-Asn
	tr|Q86SE4|Q86SE4_HUMAN L1 ceLL adhesion moLecuLe (Fragment) OS=Homo sapiens GN=L1CAM PE=2 SV=1	R.VTYQNHN*K.T	126	NeuAc-Gal-GlcNAc-Man-(NeuAc-Gal-GlcNAc-(Gal-GlcNAc-)Man-)Man-GlcNAc-GlcNAc-Asn
	tr|B4E1I8|B4E1I8_HUMAN cDNA FLJ54228, highLy simiLar to Leucine-rich aLpha-2-gLycoprotein OS=Homo sapiens PE=2 SV=1	K.DKMFSQN*DTR.C	308	NeuAc-Gal-GlcNAc-Man-(NeuAc-Gal-GlcNAc-Man-)Man-GlcNAc-(Fuc-)GlcNAc-Asn
	tr|F5H4C6|F5H4C6_HUMAN N-acetyLgLucosamine-6-suLfatase (Fragment) OS=Homo sapiens GN=GNS PE=2 SV=1	K.YYN*YTLSINGK.A	107	NeuAc-Gal-GlcNAc-Man-(NeuAc-Gal-GlcNAc-Man-)Man-GlcNAc-(Fuc-)GlcNAc-Asn
	sp|P25391|LAMA1_HUMAN Laminin subunit aLpha-1 OS=Homo sapiens GN=LAMA1 PE=1 SV=2	R.HQVSIN*NTAVM#QR.L	555	NeuAc-Gal-GlcNAc-Man-(NeuAc-Gal-GlcNAc-Man-)Man-GlcNAc-(Fuc-)GlcNAc-Asn
	sp|Q9H4F8|SMOC1_HUMAN SPARC-reLated moduLar caLcium-binding protein 1 OS=Homo sapiens GN=SMOC1 PE=1 SV=1	K.DSKLN*NTNIR.N	214	NeuAc-GalNAc-GlcNAc-Man-(NeuAc-GalNA-GlcNAc-Man-)Man-GlcNAc-GlcNAc-Asn
	tr|B4DWA8|B4DWA8_HUMAN cDNA FLJ53427, highLy simiLar to GaLectin-3-binding protein OS=Homo sapiens PE=2 SV=1	R.YKGLN*LTEDTYKPR.I	279	NeuAc-NeuAc-Gal-GlcNAc-Man-(GlcNAc-)(NeuAc-NeuAc-Gal-GlcNAc-Man-)Man-GlcNAc-GlcNAc-Asn
	tr|Q59E99|Q59E99_HUMAN Thrombospondin 1 variant (Fragment) OS=Homo sapiens PE=2 SV=1	K.VVN*STTGPGEHLR.N	1122	NeuAc-Gal-GlcNAc-Man-(NeuAc-Gal-GlcNAc-Man-)Man-GlcNAc-(Fuc-)GlcNAc-Asn
	tr|J3KSI6|J3KSI6_HUMAN DesmogLein-2 OS=Homo sapiens GN=DSG2 PE=4 SV=1	K.IN*ATDADEPNTLNSK.I	182	NeuAc-Gal-GlcNAc-Man-(NeuAc-Gal-GlcNAc-Man-)Man-GlcNAc-(Fuc-)GlcNAc-Asn
	sp|Q13740|CD166_HUMAN CD166 antigen OS=Homo sapiens GN=ALCAM PE=1 SV=2	K.KLGDCISEDSYPDGN*ITWYR.N	167	NeuAc-Gal-GlcNAc-Man-(Gal-GlcNAc-Man-)Man-GlcNAc-GlcNAc-Asn
	tr|B4DWA8|B4DWA8_HUMAN cDNA FLJ53427, highLy simiLar to GaLectin-3-binding protein OS=Homo sapiens PE=2 SV=1	R.TVIRPFYLTN*SSGVD.-	461	NeuAc-NeuAc-Gal-GlcNAc-Man-(GlcNAc-)(NeuAc-NeuAc-Gal-GlcNAc-Man-)Man-GlcNAc-GlcNAc-Asn
	tr|E7ETB4|E7ETB4_HUMAN CLusterin beta chain (Fragment) OS=Homo sapiens GN=CLU PE=2 SV=1	R.HN*STGCLR.M	257	NeuAc-Gal-(NeuAc-)GlcNAc-Man-(GlcNAc-Man-)Man-GlcNAc-GlcNAc-Asn
	sp|P11047|LAMC1_HUMAN Laminin subunit gamma-1 OS=Homo sapiens GN=LAMC1 PE=1 SV=3	K.YEQAKN*ISQDLEK.Q	1241	NeuAc-Gal-GlcNAc-Man-(NeuAc-Gal-GlcNAc-Man-)Man-GlcNAc-(Fuc-)GlcNAc-Asn
	sp|P11047|LAMC1_HUMAN Laminin subunit gamma-1 OS=Homo sapiens GN=LAMC1 PE=1 SV=3	R.KIPAIN*QTITEANEK.T	1395	NeuAc-Gal-GlcNAc-Man-(Gal-GlcNAc-Man-)Man-GlcNAc-(Fuc-)GlcNAc-Asn
	sp|O94907|DKK1_HUMAN Dickkopf-reLated protein 1 OS=Homo sapiens GN=DKK1 PE=1 SV=1	K.DHHQASN*SSR.L	256	NeuAc-Gal-GlcNAc-Man-(NeuAc-Gal-GalNAc-Man-)Man-GlcNAc-GlcNAc-Asn
	tr|C9JIZ6|C9JIZ6_HUMAN PuLmonary surfactant-associated protein A2 OS=Homo sapiens GN=PSAP PE=2 SV=1	R.NLEKN*STK.Q	428	NeuAc-Gal-GlcNAc-Man-(Man-)Man-GlcNAc-(Fuc-)GlcNAc-Asn
	sp|P32004|L1CAM_HUMAN NeuraL ceLL adhesion moLecuLe L1 OS=Homo sapiens GN=L1CAM PE=1 SV=2	R.THN*LTDLSPHLR.Y	979	NeuAc-Gal-GlcNAc-Man-(NeuAc-Gal-GlcNAc-(Gal-GlcNAc-)Man-)Man-GlcNAc-GlcNAc-Asn
	tr|E2PU09|E2PU09_HUMAN PLexin-B2 (Fragment) OS=Homo sapiens GN=PLXNB2 PE=2 SV=1	R.ALSN*ISLR.L	127	NeuAc-Gal-GlcNAc-Man-(NeuAc-Gal-GlcNAc-Man-)Man-GlcNAc-(Fuc-)GlcNAc-Asn
	tr|C9JIZ6|C9JIZ6_HUMAN PuLmonary surfactant-associated protein A2 OS=Homo sapiens GN=PSAP PE=2 SV=1	K.LIDNN*KTEKEILDAFDK.M	334	NeuAc-Gal-GlcNAc-Man-(NeuAc-Gal-GlcNAc-(NeuAc-Gal-GlcNAc-)Man-)Man-GlcNAc-(Fuc-)GlcNAc-Asn
	sp|Q4LDE5|SVEP1_HUMAN Sushi, von WiLLebrand factor type A, EGF and pentraxin domain-containing protein 1 OS=Homo sapiens GN=SVEP1 PE=1 SV=3	K.CMEGFVLN*TSAK.I	2119	NeuAc-Gal-GlcNAc-Man-(NeuAc-Gal-GlcNAc-Man-)Man-GlcNAc-(Fuc-)GlcNAc-Asn
	tr|B4DWA8|B4DWA8_HUMAN cDNA FLJ53427, highLy simiLar to GaLectin-3-binding protein OS=Homo sapiens PE=2 SV=1	K.AAIPSALDTN*SSK.S	432	NeuAc-Gal-(Gal-)GlcNAc-(NeuAc-Gal-GlcNAc-)Man-(NeuAc-Gal-GlcNAc-(NeuAc-Gal-GlcNAc-)Man-)Man-GlcNAc-GlcNAc-Asn
	tr|B4DWA8|B4DWA8_HUMAN cDNA FLJ53427, highLy simiLar to GaLectin-3-binding protein OS=Homo sapiens PE=2 SV=1	K.AAIPSALDTN*SSK.S	432	NeuAc-Gal-GlcNAc-Man-(Gal-Gal-GlcNAc-Man-)Man-GlcNAc-(Fuc-)GlcNAc-Asn
	tr|M0QZZ9|M0QZZ9_HUMAN Mucin-16 (Fragment) OS=Homo sapiens GN=MUC16 PE=4 SV=1	R.KFN*TTER.V	189	NeuAc-Gal-GlcNAc-Man-(Gal-GlcNAc-Man-)Man-GlcNAc-GlcNAc-Asn
	tr|A8K9V7|A8K9V7_HUMAN cDNA FLJ77207 OS=Homo sapiens PE=2 SV=1	K.RGPECSQN*YTTPSGVIK.S	150	NeuAc-Gal-GlcNAc-Man-(Man-(Man-)Man-)Man-GlcNAc-GlcNAc-Asn
	tr|Q53HT9|Q53HT9_HUMAN CompLement component 1, r subcomponent variant (Fragment) OS=Homo sapiens PE=2 SV=1	K.EHEAQSN*ASLDVFLGHTNVEELM#K.L	514	NeuAc-Gal-GlcNAc-Man-(NeuAc-Gal-GlcNAc-Man-)Man-GlcNAc-(Fuc-)GlcNAc-Asn
	tr|Q5U4N9|Q5U4N9_HUMAN LAMA5 protein OS=Homo sapiens GN=LAMA5 PE=2 SV=1	R.PGAM#N*FSYSPLLR.E	243	NeuAc-Gal-GlcNAc-Man-(GalNAc-)(NeuAc-GlcNAc-Man-)Man-GlcNAc-GlcNAc-Asn
	tr|Q6FGX5|Q6FGX5_HUMAN TIMP metaLLopeptidase inhibitor 1, isoform CRA_a OS=Homo sapiens GN=TIMP1 PE=2 SV=1	K.FVGTPEVN*QTTLYQR.Y	53	Gal-GlcNAc-(Gal-GlcNAc-)Man-(Gal-GlcNAc-(Gal-GlcNAc-)Man-)Man-GlcNAc-(Fuc-)GlcNAc-Asn
	tr|Q6FGX5|Q6FGX5_HUMAN TIMP metaLLopeptidase inhibitor 1, isoform CRA_a OS=Homo sapiens GN=TIMP1 PE=2 SV=1	R.SHN*RSEEFLIAGK.L	101	NeuAc-Gal-(NeuAc-)GlcNAc-Man-(GlcNAc-Man-)Man-GlcNAc-GlcNAc-Asn
	sp|P80188|NGAL_HUMAN NeutrophiL geLatinase-associated LipocaLin OS=Homo sapiens GN=LCN2 PE=1 SV=2	K.EDKSYN*VTSVLFR.K	85	NeuAc-Gal-GlcNAc-Man-(Gal-GlcNAc-Man-)Man-GlcNAc-GlcNAc-Asn
	tr|Q6FHM9|Q6FHM9_HUMAN CD59 antigen, compLement reguLatory protein, isoform CRA_b OS=Homo sapiens GN=CD59 PE=2 SV=1	K.TAVN*CSSDFDACLITK.A	43	NeuAc-Gal-GlcNAc-Man-(NeuAc-(Gal-)Gal-GlcNAc-Man-)Man-GlcNAc-GlcNAc-Asn
	sp|P10253|LYAG_HUMAN LysosomaL aLpha-gLucosidase OS=Homo sapiens GN=GAA PE=1 SV=4	R.QVVEN*MTR.A	390	NeuAc-Gal-GlcNAc-Man-(NeuAc-Gal-GalNAc-Man-)Man-GlcNAc-GlcNAc-Asn
	sp|P15328|FOLR1_HUMAN FoLate receptor aLpha OS=Homo sapiens GN=FOLR1 PE=1 SV=3	K.NACCSTN*TSQEAHKDVSYLYR.F	69	NeuAc-Gal-GlcNAc-Man-(NeuAc-Gal-GalNAc-Man-)Man-GlcNAc-GlcNAc-Asn
	sp|P15328|FOLR1_HUMAN FoLate receptor aLpha OS=Homo sapiens GN=FOLR1 PE=1 SV=3	K.NACCSTN*TSQEAHKDVSYLYR.F	69	NeuAc-Gal-GlcNAc-Man-(Gal-GlcNAc-Man-)Man-GlcNAc-GlcNAc-Asn
	tr|A8K5D4|A8K5D4_HUMAN MyeLin protein zero-Like 1, isoform CRA_b OS=Homo sapiens GN=MPZL1 PE=2 SV=1	K.EIFVAN*GTQGK.L	50	NeuAc-Gal-GlcNAc-Man-(Man-(Man-)Man-)Man-GlcNAc-(Fuc-)GlcNAc-Asn
	tr|B4DTT5|B4DTT5_HUMAN FoLListatin-reLated protein 1 OS=Homo sapiens GN=FSTL1 PE=2 SV=1	K.GSN*YSEILDKYFK.N	109	NeuAc-Gal-GlcNAc-Man-(NeuAc-Gal-GalNAc-Man-)Man-GlcNAc-GlcNAc-Asn
	tr|C9JH19|C9JH19_HUMAN Cathepsin D Light chain (Fragment) OS=Homo sapiens GN=CTSD PE=2 SV=1	K.YYKGSLSYLN*VTR.K	248	Man-Man-(Man-)Man-(Man-Man-)Man-GlcNAc-GlcNAc-Asn
	sp|P07942|LAMB1_HUMAN Laminin subunit beta-1 OS=Homo sapiens GN=LAMB1 PE=1 SV=2	K.LSDTTSQSN*STAK.E	1279	NeuAc-Gal-GlcNAc-Man-(NeuAc-Gal-GlcNAc-(NeuAc-Gal-GlcNAc-)Man-)Man-GlcNAc-(Fuc-)GlcNAc-Asn
	tr|E7ETB4|E7ETB4_HUMAN CLusterin beta chain (Fragment) OS=Homo sapiens GN=CLU PE=2 SV=1	R.HN*STGCLR.M	257	NeuAc-Gal-GlcNAc-(Gal-GlcNAc-)Man-(NeuAc-Gal-GlcNAc-(Gal-GlcNAc-)Man-)Man-GlcNAc-GlcNAc-Asn
	tr|C9JIZ6|C9JIZ6_HUMAN PuLmonary surfactant-associated protein A2 OS=Homo sapiens GN=PSAP PE=2 SV=1	K.LIDNN*KTEK.E	334	NeuAc-Gal-GlcNAc-Man-(GlcNAc-)(NeuAc-GalNAc-Man-)Man-GlcNAc-(Fuc-)GlcNAc-Asn
	tr|Q5U4N9|Q5U4N9_HUMAN LAMA5 protein OS=Homo sapiens GN=LAMA5 PE=2 SV=1	R.PGAM#N*FSYSPLLR.E	243	NeuAc-Gal-GlcNAc-Man-(GlcNAc-)(Gal-GlcNAc-Man-)Man-GlcNAc-GlcNAc-Asn
	sp|Q9H4F8|SMOC1_HUMAN SPARC-reLated moduLar caLcium-binding protein 1 OS=Homo sapiens GN=SMOC1 PE=1 SV=1	K.LN*NTNIR.N	214	NeuAc-Gal-GlcNAc-Man-(GlcNAc-)(GlcNAc-Man-)Man-GlcNAc-GlcNAc-Asn
	sp|O00468|AGRIN_HUMAN Agrin OS=Homo sapiens GN=AGRN PE=1 SV=5	R.CVEESGSAHCVCPMLTCPEAN*ATK.V	932	NeuAc-Gal-GlcNAc-Man-(Gal-GlcNAc-Man-)Man-GlcNAc-(Fuc-)GlcNAc-Asn
	tr|C9JIZ6|C9JIZ6_HUMAN PuLmonary surfactant-associated protein A2 OS=Homo sapiens GN=PSAP PE=2 SV=1	K.LIDNN*KTEK.E	334	Man-(Man-)Man-(Man-)Man-GlcNAc-(Fuc-)GlcNAc-Asn
	tr|E7ETB4|E7ETB4_HUMAN CLusterin beta chain (Fragment) OS=Homo sapiens GN=CLU PE=2 SV=1	R.HN*STGCLR.M	257	NeuAc-Gal-GlcNAc-Man-(GlcNAc-)(GlcNAc-Man-)Man-GlcNAc-(Fuc-)GlcNAc-Asn
	tr|Q6IMJ8|Q6IMJ8_HUMAN NOELIN1_V1 OS=Homo sapiens GN=OLFM1 PE=2 SV=1	R.LDPVSLQTLQTWN*TSYPKR.S	376	Gal-GlcNAc-Gal-GlcNAc-Gal-GlcNAc-Gal-GlcNAc-Man-(NeuAc-Gal-GlcNAc-Man-)Man-GlcNAc-GlcNAc-Asn
	tr|B3KNK9|B3KNK9_HUMAN GoLgi phosphoprotein 2, isoform CRA_a OS=Homo sapiens GN=GOLPH2 PE=2 SV=1	R.LQQDVLQFQKN*QTNLER.K	144	NeuAc-Gal-GlcNAc-Man-(NeuAc-Gal-GlcNAc-Man-)Man-GlcNAc-(Fuc-)GlcNAc-Asn
	sp|P05187|PPB1_HUMAN ALkaLine phosphatase, pLacentaL type OS=Homo sapiens GN=ALPP PE=1 SV=2	R.FNQCN*TTR.G	144	NeuAc-Gal-GlcNAc-(Gal-GlcNAc-)Man-(NeuAc-Gal-GlcNAc-Man-)Man-GlcNAc-(Fuc-)GlcNAc-Asn
	tr|C9JIZ6|C9JIZ6_HUMAN PuLmonary surfactant-associated protein A2 OS=Homo sapiens GN=PSAP PE=2 SV=1	R.TN*STFVQALVEHVKEECDR.L	215	NeuAc-Gal-GlcNAc-Man-(Gal-GlcNAc-Man-)Man-GlcNAc-GlcNAc-Asn
	sp|P15328|FOLR1_HUMAN FoLate receptor aLpha OS=Homo sapiens GN=FOLR1 PE=1 SV=3	K.NACCSTN*TSQEAHKDVSYLYR.F	69	NeuAc-Gal-GlcNAc-Man-(NeuAc-Gal-GlcNAc-Man-)Man-GlcNAc-(Fuc-)GlcNAc-Asn
	sp|P15328|FOLR1_HUMAN FoLate receptor aLpha OS=Homo sapiens GN=FOLR1 PE=1 SV=3	K.GWN*WTSGFNK.C	161	NeuAc-Gal-GlcNAc-Man-(NeuAc-(Gal-)Gal-GlcNAc-Man-)Man-GlcNAc-GlcNAc-Asn
	tr|A5PLK9|A5PLK9_HUMAN Bone morphogenetic protein 1 OS=Homo sapiens GN=BMP1 PE=2 SV=1	K.LN*GSITSPGWPK.E	599	NeuAc-Gal-GlcNAc-Man-(NeuAc-Gal-GlcNAc-Man-)Man-GlcNAc-(Fuc-)GlcNAc-Asn
	tr|B4DWA8|B4DWA8_HUMAN cDNA FLJ53427, highLy simiLar to GaLectin-3-binding protein OS=Homo sapiens PE=2 SV=1	R.YKGLN*LTEDTYKPR.I	279	NeuAc-Gal-GlcNAc-(Gal-GlcNAc-)Man-(NeuAc-Gal-GlcNAc-Man-)Man-GlcNAc-(Fuc-)GlcNAc-Asn
	tr|F5H2D0|F5H2D0_HUMAN CompLement C1r subcomponent (Fragment) OS=Homo sapiens GN=C1R PE=2 SV=2	R.CN*YSIR.V	187	Gal-GlcNAc-Gal-GlcNAc-Gal-GlcNAc-Gal-GlcNAc-Man-(Gal-Gal-GlcNAc-Man-)Man-GlcNAc-GlcNAc-Asn
	tr|E7ETB4|E7ETB4_HUMAN CLusterin beta chain (Fragment) OS=Homo sapiens GN=CLU PE=2 SV=1	K.KKEDALN*ETR.E	86	NeuAc-Gal-GlcNAc-Gal-GlcNAc-(NeuAc-Gal-GlcNAc-)Man-(NeuAc-Gal-GlcNAc-Man-)Man-GlcNAc-(Fuc-)GlcNAc-Asn
	tr|Q59E99|Q59E99_HUMAN Thrombospondin 1 variant (Fragment) OS=Homo sapiens PE=2 SV=1	K.VVN*STTGPGEHLR.N	1122	Gal-GlcNAc-(GlcNAc-)Man-(GlcNAc-Man-)Man-GlcNAc-(Fuc-)GlcNAc-Asn
	tr|E9PMG2|E9PMG2_HUMAN PaLmitoyL-protein thioesterase 1 (Fragment) OS=Homo sapiens GN=PPT1 PE=2 SV=1	R.GIN*ESYKK.N	241	Man-Man-(Man-Man-)Man-GlcNAc-GlcNAc-Asn
	tr|A8K4C2|A8K4C2_HUMAN cDNA FLJ75458, highLy simiLar to Homo sapiens suLfhydryL oxidase mRNA OS=Homo sapiens PE=2 SV=1	K.N*GSGAVFPVAGADVQTLR.E	130	NeuAc-Gal-GlcNAc-Man-(NeuAc-Gal-GlcNAc-Man-)Man-GlcNAc-(Fuc-)GlcNAc-Asn
	tr|F5H2D0|F5H2D0_HUMAN CompLement C1r subcomponent (Fragment) OS=Homo sapiens GN=C1R PE=2 SV=2	R.CN*YSIR.V	187	NeuAc-Gal-GlcNAc-(Gal-GlcNAc-)Man-(Gal-Gal-GlcNAc-Man-)Man-GlcNAc-(Fuc-)GlcNAc-Asn
	sp|P11047|LAMC1_HUMAN Laminin subunit gamma-1 OS=Homo sapiens GN=LAMC1 PE=1 SV=3	R.IASAVQKN*ATSTK.A	1439	NeuAc-Gal-GlcNAc-(Gal-GlcNAc-)Man-(NeuAc-Gal-GlcNAc-Man-)Man-GlcNAc-(Fuc-)GlcNAc-Asn
	tr|B4DWA8|B4DWA8_HUMAN cDNA FLJ53427, highLy simiLar to GaLectin-3-binding protein OS=Homo sapiens PE=2 SV=1	K.AAIPSALDTN*SSK.S	432	NeuAc-Gal-GlcNAc-(Gal-GlcNAc-)Man-(Gal-Gal-GlcNAc-Man-)Man-GlcNAc-(Fuc-)GlcNAc-Asn
	tr|D3DQU2|D3DQU2_HUMAN TripeptidyL peptidase I, isoform CRA_a OS=Homo sapiens GN=TPP1 PE=2 SV=1	K.FLSSSPHLPPSSYFN*ASGR.A	452	NeuAc-Gal-(NeuAc-)GlcNAc-Man-(GlcNAc-Man-)Man-GlcNAc-(Fuc-)GlcNAc-Asn
	sp|P11047|LAMC1_HUMAN Laminin subunit gamma-1 OS=Homo sapiens GN=LAMC1 PE=1 SV=3	R.VN*NTLSSQISR.L	1107	NeuAc-Gal-GlcNAc-Man-(Gal-GlcNAc-Man-)Man-GlcNAc-GlcNAc-Asn
	tr|C9JIZ6|C9JIZ6_HUMAN PuLmonary surfactant-associated protein A2 OS=Homo sapiens GN=PSAP PE=2 SV=1	K.TCDWLPKPN*MSASCK.E	101	NeuAc-NeuAc-Gal-GlcNAc-Man-(GlcNAc-)(NeuAc-NeuAc-Gal-GlcNAc-Man-)Man-GlcNAc-GlcNAc-Asn
	tr|Q6FGX5|Q6FGX5_HUMAN TIMP metaLLopeptidase inhibitor 1, isoform CRA_a OS=Homo sapiens GN=TIMP1 PE=2 SV=1	K.FVGTPEVN*QTTLYQR.Y	53	NeuAc-Gal-GlcNAc-Man-(NeuAc-Gal-(NeuAc-)GlcNAc-Man-)Man-GlcNAc-GlcNAc-Asn
	tr|Q6FGX5|Q6FGX5_HUMAN TIMP metaLLopeptidase inhibitor 1, isoform CRA_a OS=Homo sapiens GN=TIMP1 PE=2 SV=1	K.FVGTPEVN*QTTLYQR.Y	53	Gal-GlcNAc-Gal-GlcNAc-Gal-GlcNAc-Man-(Gal-Gal-GlcNAc-Man-)Man-GlcNAc-GlcNAc-Asn
	tr|Q6IBC3|Q6IBC3_HUMAN CTSH protein OS=Homo sapiens GN=CTSH PE=2 SV=1	K.YLWSEPQN*CSATK.S	101	NeuAc-Gal-GlcNAc-Man-(NeuAc-Gal-GlcNAc-Man-)Man-GlcNAc-(Fuc-)GlcNAc-Asn
	sp|O15031|PLXB2_HUMAN PLexin-B2 OS=Homo sapiens GN=PLXNB2 PE=1 SV=3	R.N*CSFQPER.Y	844	NeuAc-Gal-GlcNAc-Man-(NeuAc-Gal-GlcNAc-Man-)Man-GlcNAc-(Fuc-)GlcNAc-Asn
