# Supplementary material for: Characterization of site-specific glycosylation of secreted proteins associated with multi-drug resistance of gastric cancer
Source: Oncotarget. 2016 Mar 23;7(18):25315–27. doi: 10.18632/oncotarget.8287 (PMC5041906; doi:10.18632/oncotarget.8287)
Supplement: Supplementary file 6 [file oncotarget-07-25315-s006.xlsx]

## Sheet: Sheet1
				Site-specific glycoforms	Reference	Sequence	Site	IUPAC Name		Spetra Count(7901)	Spetra Count(ADR)	Spetra Count(VCR)	Nor.Log2 Ratio(ADR/7901)	Nor.Log2 Ratio(VCR/7901)
Red	Up-regulation in ADR&VCR				sp|P30530|UFO_HUMAN Tyrosine-protein kinase receptor UFO OS=Homo sapiens GN=AXL PE=1 SV=3	R.SLHVPGLN*K.T	198	NeuAc-Gal-GlcNAc-Man-(GlclNAc-)(Gal-GlcNAc-Man-)Man-GlcNAc-(Fuc-)GlcNAc-Asn	Fuc1 Hex5 HexNAc5 NeuAc1	0	2	15
Purple	Down-regulation in ADR&VCR				sp|P30530|UFO_HUMAN Tyrosine-protein kinase receptor UFO OS=Homo sapiens GN=AXL PE=1 SV=3	R.SLHVPGLN*K.T	198	NeuAc-Gal-GlcNAc-Man-(Gal-GlcNAc-Man-)Man-GlcNAc-(Fuc-)GlcNAc-Asn	Fuc1 Hex5 HexNAc4 NeuAc1	18	5	3	-1.88041	-2.71938
Green	Only found in 7901				sp|P30530|UFO_HUMAN Tyrosine-protein kinase receptor UFO OS=Homo sapiens GN=AXL PE=1 SV=3	R.SLHVPGLN*K.T	198	NeuAc-Gal-GlcNAc-Man-(NeuAc-Gal-GlcNAc-Man-)Man-GlcNAc-(Fuc-)GlcNAc-Asn	Fuc1 Hex5 HexNAc4 NeuAc2	16
Yellow	Only found in ADR&VCR				sp|P30530|UFO_HUMAN Tyrosine-protein kinase receptor UFO OS=Homo sapiens GN=AXL PE=1 SV=3	R.SLHVPGLN*K.T	198	NeuAc-Gal-GlcNAc-Man-(NeuAc-Gal-GalNAc-Man-)Man-GlcNAc-GlcNAc-Asn	Hex5 HexNAc4 NeuAc2	11
					sp|P30530|UFO_HUMAN Tyrosine-protein kinase receptor UFO OS=Homo sapiens GN=AXL PE=1 SV=3	R.SLHVPGLN*K.T	198	NeuAc-Gal-GlcNAc-Man-(Man-(Man-)Man-)Man-GlcNAc-GlcNAc-Asn	Hex6 HexNAc3 NeuAc1	9
					sp|P30530|UFO_HUMAN Tyrosine-protein kinase receptor UFO OS=Homo sapiens GN=AXL PE=1 SV=3	R.SLHVPGLN*K.T	198	NeuAc-Gal-GlcNAc-(Gal-GlcNAc-)Man-(NeuAc-Gal-GlcNAc-Man-)Man-GlcNAc-(Fuc-)GlcNAc-Asn	Fuc1 Hex6 HexNAc5 NeuAc2	8
Proteins	site sequence		Ratio(ADR/7901)	Ratio(VCR/7901)	sp|P30530|UFO_HUMAN Tyrosine-protein kinase receptor UFO OS=Homo sapiens GN=AXL PE=1 SV=3	R.SLHVPGLN*K.T	198	NeuAc-Gal-GlcNAc-Man-(Man-Man-)Man-GlcNAc-(Fuc-)GlcNAc-Asn	Fuc1 Hex5 HexNAc3 NeuAc1	8
sp|P30530|UFO_HUMAN	VACTSSQGPSSWTHWLPVETPEGVPLGPPEN(1)ISATR	339	0.959134	0.654344	sp|P30530|UFO_HUMAN Tyrosine-protein kinase receptor UFO OS=Homo sapiens GN=AXL PE=1 SV=3	R.SLHVPGLN*KTSSFSCEAHNAK.G	198	NeuAc-Gal-GlcNAc-Man-(NeuAc-Gal-GlcNAc-Man-)Man-GlcNAc-(Fuc-)GlcNAc-Asn	Fuc1 Hex5 HexNAc4 NeuAc2	8
sp|P30530|UFO_HUMAN	N(1)GSQAFVHWQEPR	345	1.0791	1.16125
sp|P30530|UFO_HUMAN	SLHVPGLN(1)KTSSFSCEAHN(1)AK	198	0.464903	0.569481
