# Supplementary material for: Characterization of site-specific glycosylation of secreted proteins associated with multi-drug resistance of gastric cancer
Source: Oncotarget. 2016 Mar 23;7(18):25315–27. doi: 10.18632/oncotarget.8287 (PMC5041906; doi:10.18632/oncotarget.8287)
Supplement: Supplementary file 7 [file oncotarget-07-25315-s007.xlsx]

## Sheet: Sheet1
				Site-specific glycoforms	Reference	Sequence	Site	IUPAC Name		Spetra Count(7901)	Spetra Count(ADR)	Spetra Count(VCR)	Nor.Log2 Ratio(ADR/7901)	Nor.Log2 Ratio(VCR/7901)
Red	Up-regulation in ADR&VCR				tr|Q86SE4|Q86SE4_HUMAN L1 ceLL adhesion moLecuLe (Fragment) OS=Homo sapiens GN=L1CAM PE=2 SV=1	K.VPGN*QTSTTLK.L	671	NeuAc-Gal-GlcNAc-Man-(GlclNAc-)(Gal-GlcNAc-Man-)Man-GlcNAc-(Fuc-)GlcNAc-Asn	Fuc1 Hex5 HexNAc5 NeuAc1	0	3	15
Purple	Down-regulation in ADR&VCR				tr|Q86SE4|Q86SE4_HUMAN L1 ceLL adhesion moLecuLe (Fragment) OS=Homo sapiens GN=L1CAM PE=2 SV=1	K.VPGN*QTSTTLK.L	671	NeuAc-Gal-GlcNAc-Man-(NeuAc-Gal-GlcNAc-Man-)Man-GlcNAc-(Fuc-)GlcNAc-Asn	Fuc1 Hex5 HexNAc4 NeuAc2	25	8	11	-1.23061	-1.38141
Green	Only found in 7901				tr|Q86SE4|Q86SE4_HUMAN L1 ceLL adhesion moLecuLe (Fragment) OS=Homo sapiens GN=L1CAM PE=2 SV=1	R.VTYQNHN*K.T	294	NeuAc-Gal-GlcNAc-Man-(NeuAc-Gal-GalNAc-Man-)Man-GlcNAc-GlcNAc-Asn	Hex5 HexNAc4 NeuAc2	24
Yellow	Only found in ADR&VCR				tr|Q86SE4|Q86SE4_HUMAN L1 ceLL adhesion moLecuLe (Fragment) OS=Homo sapiens GN=L1CAM PE=2 SV=1	K.WYSLGKVPGN*QTSTTLK.L	671	NeuAc-Gal-GlcNAc-Man-(NeuAc-Gal-GlcNAc-Man-)Man-GlcNAc-(Fuc-)GlcNAc-Asn	Fuc1 Hex5 HexNAc4 NeuAc2	10
					tr|Q86SE4|Q86SE4_HUMAN L1 ceLL adhesion moLecuLe (Fragment) OS=Homo sapiens GN=L1CAM PE=2 SV=1	K.VPGN*QTSTTLK.L	671	NeuAc-Gal-GlcNAc-Man-(NeuAc-Gal-GlcNAc-(NeuAc-Gal-GlcNAc-)Man-)Man-GlcNAc-(Fuc-)GlcNAc-Asn	Fuc1 Hex6 HexNAc5 NeuAc3	8
					tr|Q86SE4|Q86SE4_HUMAN L1 ceLL adhesion moLecuLe (Fragment) OS=Homo sapiens GN=L1CAM PE=2 SV=1	R.VTYQNHN*K.T	294	NeuAc-Gal-GlcNAc-(NeuAc-Gal-GlcNAc-)Man-(NeuAc-Gal-GlcNAc-Man-)Man-GlcNAc-GlcNAc-Asn	Hex6 HexNAc5 NeuAc3	7
Proteins	site sequence		Ratio(ADR/7901)	Ratio(VCR/7901)	tr|Q86SE4|Q86SE4_HUMAN L1 ceLL adhesion moLecuLe (Fragment) OS=Homo sapiens GN=L1CAM PE=2 SV=1	R.VTYQNHN*K.T	294	NeuAc-Gal-GlcNAc-Man-(NeuAc-Gal-GlcNAc-(Gal-GlcNAc-)Man-)Man-GlcNAc-GlcNAc-Asn	Hex6 HexNAc5 NeuAc2	6
tr|Q7Z3Z9|Q7Z3Z9_HUMAN	GSGPASEFTFSTPEGVPGHPEALHLECQSN(1)TSLLLR	777	1.63209	1.40338
tr|Q7Z3Z9|Q7Z3Z9_HUMAN	THN(1)LTDLSPHLR	979	0.720719	0.664455
tr|Q7Z3Z9|Q7Z3Z9_HUMAN	WYSLGKVPGN(1)QTSTTLK	671	1.03353	0.76408
tr|Q7Z3Z9|Q7Z3Z9_HUMAN	GYN(1)VTYWR	849	1.02684	0.878702
tr|Q7Z3Z9|Q7Z3Z9_HUMAN	VTMGQN(0.828)GN(0.172)LYFANVLTSDN(1)HSDYICHAHFPGTR	203	0.688044	1.27515
tr|Q7Z3Z9|Q7Z3Z9_HUMAN	LVIHSLDYSDQGN(1)YSCVASTELDVVESR	588	1.08138	1.17251
tr|Q7Z3Z9|Q7Z3Z9_HUMAN	DLQAN(1)DTGR	490	0.928189	0.794084
tr|Q7Z3Z9|Q7Z3Z9_HUMAN	FFPYAN(1)GTLGIR	479	0.911008	0.957236
tr|Q7Z3Z9|Q7Z3Z9_HUMAN	GEGN(1)ETTNMVITWKPLR	726	0.201326	1.08834
tr|Q7Z3Z9|Q7Z3Z9_HUMAN	WLRPSGPMPADRVTYQN(1)HN(1)K	294	3.02915	0.784192
