# Supplementary material for: Characterization of site-specific glycosylation of secreted proteins associated with multi-drug resistance of gastric cancer
Source: Oncotarget. 2016 Mar 23;7(18):25315–27. doi: 10.18632/oncotarget.8287 (PMC5041906; doi:10.18632/oncotarget.8287)
Supplement: Supplementary file 8 [file oncotarget-07-25315-s008.xlsx]

## Sheet: Sheet1
				Site-specific glycoforms	Reference	Sequence	Site	IUPAC Name		Spetra Count(7901)	Spetra Count(ADR)	Spetra Count(VCR)	Nor.Log2 Ratio(ADR/7901)	Nor.Log2 Ratio(VCR/7901)
Red	Up-regulation in ADR&VCR				tr|Q6FGX5|Q6FGX5_HUMAN TIMP metaLLopeptidase inhibitor 1, isoform CRA_a OS=Homo sapiens GN=TIMP1 PE=2 SV=1	K.FVGTPEVN*QTTLYQR.Y	53	NeuAc-Gal-GlcNAc-Man-(NeuAc-Gal-GlcNAc-(Gal-GlcNAc-)Man-)Man-GlcNAc-GlcNAc-Asn	Hex6 HexNAc5 NeuAc2	2	4	4	1.38544	1.29853
Purple	Down-regulation in ADR&VCR				tr|Q6FGX5|Q6FGX5_HUMAN TIMP metaLLopeptidase inhibitor 1, isoform CRA_a OS=Homo sapiens GN=TIMP1 PE=2 SV=1	R.SHN*RSEEFLIAGK.L	101	NeuAc-Gal-GlcNAc-Man-(GlcNAc-)(NeuAc-Gal-GlcNAc-Man-)Man-GlcNAc-(Fuc-)GlcNAc-Asn	Fuc1 Hex5 HexNAc5 NeuAc2	16	30	58	2.7264	1.63884
Green	Only found in 7901				tr|Q6FGX5|Q6FGX5_HUMAN TIMP metaLLopeptidase inhibitor 1, isoform CRA_a OS=Homo sapiens GN=TIMP1 PE=2 SV=1	R.SHN*RSEEFLIAGK.L	101	NeuAc-Gal-GlcNAc-Man-(Man-(Man-)Man-)Man-GlcNAc-GlcNAc-Asn	Hex6 HexNAc3 NeuAc1	14	17	38	1.39297	2.09066
Yellow	Only found in ADR&VCR				tr|Q6FGX5|Q6FGX5_HUMAN TIMP metaLLopeptidase inhibitor 1, isoform CRA_a OS=Homo sapiens GN=TIMP1 PE=2 SV=1	R.SHN*RSEEFLIAGK.L	101	NeuAc-Gal-GlcNAc-Man-(Man-(Man-)Man-)Man-GlcNAc-(Fuc-)GlcNAc-Asn	Fuc1 Hex6 HexNAc3 NeuAc1	4	12	24	2.48569	2.7971
					tr|Q6FGX5|Q6FGX5_HUMAN TIMP metaLLopeptidase inhibitor 1, isoform CRA_a OS=Homo sapiens GN=TIMP1 PE=2 SV=1	R.SHN*RSEEFLIAGK.L	101	NeuAc-Gal-GlcNAc-Man-(GlcNAc-)(Man-)Man-GlcNAc-(Fuc-)GlcNAc-Asn	Fuc1 Hex4 HexNAc4 NeuAc1	4	14	56	1.501	3.11711
Glycosite level					tr|Q6FGX5|Q6FGX5_HUMAN TIMP metaLLopeptidase inhibitor 1, isoform CRA_a OS=Homo sapiens GN=TIMP1 PE=2 SV=1	R.SHN*RSEEFLIAGK.L	101	NeuAc-Gal-GlcNAc-Man-(Man-Man-)Man-GlcNAc-(Fuc-)GlcNAc-Asn	Fuc1 Hex5 HexNAc3 NeuAc1	3	11	28	2.40533	3.2094
Proteins	site sequence window	Site	Ratio(ADR/7901)	Ratio(VCR/7901)	tr|Q6FGX5|Q6FGX5_HUMAN TIMP metaLLopeptidase inhibitor 1, isoform CRA_a OS=Homo sapiens GN=TIMP1 PE=2 SV=1	R.SHN*RSEEFLIAGK.L	101	NeuAc-Gal-GlcNAc-(GlcNAc-)Man-(NeuAc-Gal-GlcNAc-(Gal-GlcNAc-)Man-)Man-GlcNAc-(Fuc-)GlcNAc-Asn	Fuc1 Hex6 HexNAc6 NeuAc2	0	2	2
tr|Q6FGX5|Q6FGX5_HUMAN	SDLVIRAKFVGTPEVNQTTLYQRYEIKMTKM	53	2.22467	1.13583	tr|Q6FGX5|Q6FGX5_HUMAN TIMP metaLLopeptidase inhibitor 1, isoform CRA_a OS=Homo sapiens GN=TIMP1 PE=2 SV=1	K.FVGTPEVN*QTTLYQR.Y	53	NeuAc-Gal-GlcNAc-Man-(GlcNAc-)(NeuAc-Gal-GlcNAc-(GlcNAc-)Man-)Man-GlcNAc-GlcNAc-Asn	Hex5 HexNAc6 NeuAc2	0	4	2
tr|Q6FGX5|Q6FGX5_HUMAN	TPAMESVCGYFHRSHNRSEEFLIAGKLQDGL	101	1.43178	1.00718	tr|Q6FGX5|Q6FGX5_HUMAN TIMP metaLLopeptidase inhibitor 1, isoform CRA_a OS=Homo sapiens GN=TIMP1 PE=2 SV=1	K.FVGTPEVN*QTTLYQR.Y	53	NeuAc-NeuAc-Gal-GlcNAc-(GlcNAc-)Man-(GlcNAc-(GlcNAc-)Man-)Man-GlcNAc-(Fuc-)GlcNAc-Asn	Fuc1 Hex4 HexNAc6 NeuAc2	0	4	4
					tr|Q6FGX5|Q6FGX5_HUMAN TIMP metaLLopeptidase inhibitor 1, isoform CRA_a OS=Homo sapiens GN=TIMP1 PE=2 SV=1	K.FVGTPEVN*QTTLYQR.Y	53	NeuAc-(GalNAc-)Gal-GlcNAc-Man-(GlcNAc-)(Gal-GlcNAc-Man-)Man-GlcNAc-GlcNAc-Asn	Hex5 HexNAc6 NeuAc1	0	6	6
					tr|Q6FGX5|Q6FGX5_HUMAN TIMP metaLLopeptidase inhibitor 1, isoform CRA_a OS=Homo sapiens GN=TIMP1 PE=2 SV=1	R.SHN*RSEEFLIAGK.L	101	NeuAc-Gal-GlcNAc-(Gal-GlcNAc-)Man-(GlcNAc-(GlcNAc-)Man-)Man-GlcNAc-(Fuc-)GlcNAc-Asn	Fuc1 Hex5 HexNAc6 NeuAc1	0	8	5
					tr|Q6FGX5|Q6FGX5_HUMAN TIMP metaLLopeptidase inhibitor 1, isoform CRA_a OS=Homo sapiens GN=TIMP1 PE=2 SV=1	K.FVGTPEVN*QTTLYQR.Y	53	Glc-Man-Man-Man-(Glc-Man-Man-(Glc-Man-Man-)Man-)Man-GlcNAc-GlcNAc-Asn	Hex12 HexNAc2	0	4	2
					tr|Q6FGX5|Q6FGX5_HUMAN TIMP metaLLopeptidase inhibitor 1, isoform CRA_a OS=Homo sapiens GN=TIMP1 PE=2 SV=1	R.SHN*RSEEFLIAGK.L	101	NeuAc-Gal-GlcNAc-Man-(Man-)Man-GlcNAc-(Fuc-)GlcNAc-Asn	Fuc1 Hex4 HexNAc3 NeuAc1	0	4	20
					tr|Q6FGX5|Q6FGX5_HUMAN TIMP metaLLopeptidase inhibitor 1, isoform CRA_a OS=Homo sapiens GN=TIMP1 PE=2 SV=1	R.SHN*RSEEFLIAGK.L	101	NeuAc-NeuAc-Gal-GlcNAc-(GlcNAc-)Man-(GlcNAc-(GlcNAc-)Man-)Man-GlcNAc-(Fuc-)GlcNAc-Asn	Fuc1 Hex4 HexNAc6 NeuAc2	0	21	39
					tr|Q6FGX5|Q6FGX5_HUMAN TIMP metaLLopeptidase inhibitor 1, isoform CRA_a OS=Homo sapiens GN=TIMP1 PE=2 SV=1	R.SHN*RSEEFLIAGK.L	101	NeuAc-Gal-GlcNAc-Man-(Gal-GlcNAc-(Man-)Man-)Man-GlcNAc-GlcNAc-Asn	Hex6 HexNAc4 NeuAc1	0	5	41
					tr|Q6FGX5|Q6FGX5_HUMAN TIMP metaLLopeptidase inhibitor 1, isoform CRA_a OS=Homo sapiens GN=TIMP1 PE=2 SV=1	R.SHN*RSEEFLIAGK.L	101	NeuAc-Gal-GlcNAc-Man-(Gal-Gal-GlcNAc-Man-)Man-GlcNAc-(Fuc-)GlcNAc-Asn	Fuc1 Hex6 HexNAc4 NeuAc1	0	4	46
					tr|Q6FGX5|Q6FGX5_HUMAN TIMP metaLLopeptidase inhibitor 1, isoform CRA_a OS=Homo sapiens GN=TIMP1 PE=2 SV=1	R.SHN*RSEEFLIAGK.L	101	NeuAc-Gal-GlcNAc-(GlcNAc)Man-(GlcNAc-)(GlcNAc-Man-)Man-GlcNAc-(Fuc-)GlcNAc-Asn	Fuc1 Hex4 HexNAc6 NeuAc1	0	26	42
					tr|Q6FGX5|Q6FGX5_HUMAN TIMP metaLLopeptidase inhibitor 1, isoform CRA_a OS=Homo sapiens GN=TIMP1 PE=2 SV=1	K.FVGTPEVN*QTTLYQR.Y	53	NeuAc-Gal-GlcNAc-(GlcNAc)Man-(GlcNAc-)(GlcNAc-Man-)Man-GlcNAc-(Fuc-)GlcNAc-Asn	Fuc1 Hex4 HexNAc6 NeuAc1	0	14	14
					tr|Q6FGX5|Q6FGX5_HUMAN TIMP metaLLopeptidase inhibitor 1, isoform CRA_a OS=Homo sapiens GN=TIMP1 PE=2 SV=1	R.SHN*RSEEFLIAGK.L	101	NeuAc-Gal-GlcNAc-Man-(GlclNAc-)(Gal-GlcNAc-Man-)Man-GlcNAc-(Fuc-)GlcNAc-Asn	Fuc1 Hex5 HexNAc5 NeuAc1	0	26	68
					tr|Q6FGX5|Q6FGX5_HUMAN TIMP metaLLopeptidase inhibitor 1, isoform CRA_a OS=Homo sapiens GN=TIMP1 PE=2 SV=1	K.FVGTPEVN*QTTLYQR.Y	53	NeuAc-Gal-GlcNAc-Man-(NeuAc-Gal-GlcNAc-(NeuAc-Gal-GlcNAc-)Man-)Man-GlcNAc-(Fuc-)GlcNAc-Asn	Fuc1 Hex6 HexNAc5 NeuAc3	2	3	2	-2.24724	-2.0715
					tr|Q6FGX5|Q6FGX5_HUMAN TIMP metaLLopeptidase inhibitor 1, isoform CRA_a OS=Homo sapiens GN=TIMP1 PE=2 SV=1	R.SHN*RSEEFLIAGK.L	101	NeuAc-Gal-GlcNAc-Man-(NeuAc-Gal-GalNAc-Man-)Man-GlcNAc-GlcNAc-Asn	Hex5 HexNAc4 NeuAc2	88	20	2	-1.09076	-7.78446
					tr|Q6FGX5|Q6FGX5_HUMAN TIMP metaLLopeptidase inhibitor 1, isoform CRA_a OS=Homo sapiens GN=TIMP1 PE=2 SV=1	R.SHN*RSEEFLIAGK.L	101	NeuAc-Gal-GlcNAc-Man-(NeuAc-Gal-(NeuAc-)GlcNAc-Man-)Man-GlcNAc-GlcNAc-Asn	Hex5 HexNAc4 NeuAc3	23	0	0
					tr|Q6FGX5|Q6FGX5_HUMAN TIMP metaLLopeptidase inhibitor 1, isoform CRA_a OS=Homo sapiens GN=TIMP1 PE=2 SV=1	R.SHN*RSEEFLIAGK.L	101	GalNAc-GlcNAc-Man-(Fuc-(GalNAc-)GlcNAc-Man-)Man-GlcNAc-(Fuc-)GlcNAc-Asn	Fuc2 Hex3 HexNAc6	17	0	0
					tr|Q6FGX5|Q6FGX5_HUMAN TIMP metaLLopeptidase inhibitor 1, isoform CRA_a OS=Homo sapiens GN=TIMP1 PE=2 SV=1	R.SHN*RSEEFLIAGK.L	101	NeuAc-Gal-GlcNAc-Man-(GlcNAc-Man-)Man-GlcNAc-GlcNAc-Asn	Hex4 HexNAc4 NeuAc1	16	0	0
					tr|Q6FGX5|Q6FGX5_HUMAN TIMP metaLLopeptidase inhibitor 1, isoform CRA_a OS=Homo sapiens GN=TIMP1 PE=2 SV=1	R.SHN*RSEEFLIAGK.L	101	NeuAc-Gal-GlcNAc-Man-(NeuAc-(Gal-)Gal-GlcNAc-Man-)Man-GlcNAc-GlcNAc-Asn	Hex6 HexNAc4 NeuAc2	15	0	0
					tr|Q6FGX5|Q6FGX5_HUMAN TIMP metaLLopeptidase inhibitor 1, isoform CRA_a OS=Homo sapiens GN=TIMP1 PE=2 SV=1	K.FVGTPEVN*QTTLYQR.Y	53	NeuAc-Gal-GlcNAc-Man-(GalNAc-)(NeuAc-GlcNAc-Man-)Man-GlcNAc-GlcNAc-Asn	Hex4 HexNAc5 NeuAc2	14	0	0
					tr|Q6FGX5|Q6FGX5_HUMAN TIMP metaLLopeptidase inhibitor 1, isoform CRA_a OS=Homo sapiens GN=TIMP1 PE=2 SV=1	R.SHN*RSEEFLIAGK.L	101	NeuAc-Gal-(NeuAc-)GlcNAc-Man-(GlcNAc-Man-)Man-GlcNAc-(Fuc-)GlcNAc-Asn	Fuc1 Hex4 HexNAc4 NeuAc2	11	0	0
					tr|Q6FGX5|Q6FGX5_HUMAN TIMP metaLLopeptidase inhibitor 1, isoform CRA_a OS=Homo sapiens GN=TIMP1 PE=2 SV=1	R.AKFVGTPEVN*QTTLYQR.Y	53	NeuAc-Gal-GlcNAc-Man-(GalNAc-)(NeuAc-GlcNAc-Man-)Man-GlcNAc-GlcNAc-Asn	Hex4 HexNAc5 NeuAc2	8	0	0
					tr|Q6FGX5|Q6FGX5_HUMAN TIMP metaLLopeptidase inhibitor 1, isoform CRA_a OS=Homo sapiens GN=TIMP1 PE=2 SV=1	R.SHN*RSEEFLIAGK.L	101	Gal-GlcNAc-(Gal-GlcNAc-)Man-(Gal-GlcNAc-(Gal-GlcNAc-)Man-)Man-GlcNAc-(Fuc-)GlcNAc-Asn	Fuc1 Hex7 HexNAc6	6	0	0
					tr|Q6FGX5|Q6FGX5_HUMAN TIMP metaLLopeptidase inhibitor 1, isoform CRA_a OS=Homo sapiens GN=TIMP1 PE=2 SV=1	R.SHN*RSEEFLIAGK.L	101	NeuAc-Gal-GlcNAc-(Gal-GlcNAc-)Man-(Gal-GlcNAc-(Gal-GlcNAc-)Man-)Man-GlcNAc-GlcNAc-Asn	Hex7 HexNAc6 NeuAc1	6	0	0
					tr|Q6FGX5|Q6FGX5_HUMAN TIMP metaLLopeptidase inhibitor 1, isoform CRA_a OS=Homo sapiens GN=TIMP1 PE=2 SV=1	K.FVGTPEVN*QTTLYQR.Y	53	Gal-GlcNAc-(Gal-GlcNAc-)Man-(Gal-GlcNAc-(Gal-GlcNAc-)Man-)Man-GlcNAc-(Fuc-)GlcNAc-Asn	Fuc1 Hex7 HexNAc6	5	0	0
					tr|Q6FGX5|Q6FGX5_HUMAN TIMP metaLLopeptidase inhibitor 1, isoform CRA_a OS=Homo sapiens GN=TIMP1 PE=2 SV=1	R.SHN*RSEEFLIAGK.L	101	NeuAc-Gal-(NeuAc-)GlcNAc-Man-(GlcNAc-Man-)Man-GlcNAc-GlcNAc-Asn	Hex4 HexNAc4 NeuAc2	5	0	0
					tr|Q6FGX5|Q6FGX5_HUMAN TIMP metaLLopeptidase inhibitor 1, isoform CRA_a OS=Homo sapiens GN=TIMP1 PE=2 SV=1	K.FVGTPEVN*QTTLYQR.Y	53	NeuAc-Gal-GlcNAc-Man-(NeuAc-Gal-(NeuAc-)GlcNAc-Man-)Man-GlcNAc-GlcNAc-Asn	Hex5 HexNAc4 NeuAc3	5	0	0
					tr|Q6FGX5|Q6FGX5_HUMAN TIMP metaLLopeptidase inhibitor 1, isoform CRA_a OS=Homo sapiens GN=TIMP1 PE=2 SV=1	K.FVGTPEVN*QTTLYQR.Y	53	Gal-GlcNAc-Gal-GlcNAc-Gal-GlcNAc-Man-(Gal-Gal-GlcNAc-Man-)Man-GlcNAc-GlcNAc-Asn	Hex8 HexNAc6	5	0	0
