# Supplementary material for: Characterization of site-specific glycosylation of secreted proteins associated with multi-drug resistance of gastric cancer
Source: Oncotarget. 2016 Mar 23;7(18):25315–27. doi: 10.18632/oncotarget.8287 (PMC5041906; doi:10.18632/oncotarget.8287)
Supplement: Supplementary file 9 [file oncotarget-07-25315-s009.xlsx]

## Sheet: Sheet1
					Site-specific glycoforms	Reference	Sequence	Site	IUPAC Name		Spetra Count(7901)	Spetra Count(ADR)	Spetra Count(VCR)	Nor.Log2 Ratio(ADR/7901)	Nor.Log2 Ratio(VCR/7901)
Red	Up-regulation in ADR&VCR					tr|E7ETB4|E7ETB4_HUMAN CLusterin beta chain (Fragment) OS=Homo sapiens GN=CLU PE=2 SV=1	R.HN*STGCLR.M	291	NeuAc-Gal-GlcNAc-Man-(GlcNAc-)(NeuAc-Gal-GlcNAc-Man-)Man-GlcNAc-(Fuc-)GlcNAc-Asn	Fuc1 Hex5 HexNAc5 NeuAc2	0	2	8
Purple	Down-regulation in ADR&VCR					tr|E7ETB4|E7ETB4_HUMAN CLusterin beta chain (Fragment) OS=Homo sapiens GN=CLU PE=2 SV=1	R.HN*STGCLR.M	291	NeuAc-Gal-GlcNAc-Man-(GlclNAc-)(Gal-GlcNAc-Man-)Man-GlcNAc-(Fuc-)GlcNAc-Asn	Fuc1 Hex5 HexNAc5 NeuAc1	0	3	10
Green	Only found in 7901					tr|E7ETB4|E7ETB4_HUMAN CLusterin beta chain (Fragment) OS=Homo sapiens GN=CLU PE=2 SV=1	R.HN*STGCLR.M	291	Gal-GlcNAc-Man-(Man-(Man-)Man-)Man-GlcNAc-GlcNAc-Asn	Hex6 HexNAc3	0	2	3
Yellow	Only found in ADR&VCR					tr|E7ETB4|E7ETB4_HUMAN CLusterin beta chain (Fragment) OS=Homo sapiens GN=CLU PE=2 SV=1	R.HN*STGCLR.M	291	NeuAc-Gal-GlcNAc-(GlcNAc-)Man-(NeuAc-Gal-GlcNAc-(GlcNAc-)Man)Man-GlcNAc-(Fuc-)GlcNAc-Asn	Fuc1 Hex5 HexNAc6 NeuAc2	0	2	13
						tr|E7ETB4|E7ETB4_HUMAN CLusterin beta chain (Fragment) OS=Homo sapiens GN=CLU PE=2 SV=1	R.HN*STGCLR.M	291	NeuAc-Gal-GlcNAc-Man-(GlcNAc-)(Man-)Man-GlcNAc-(Fuc-)GlcNAc-Asn	Fuc1 Hex4 HexNAc4 NeuAc1	0	2	9
						tr|E7ETB4|E7ETB4_HUMAN CLusterin beta chain (Fragment) OS=Homo sapiens GN=CLU PE=2 SV=1	R.HN*STGCLR.M	291	Man-Man-(Man-)Man-(Man-Man-)Man-GlcNAc-GlcNAc-Asn	Hex7 HexNAc2	0	3	10
Proteins	site sequence		Ratio(ADR/7901)	Ratio(VCR/7901)		tr|E7ETB4|E7ETB4_HUMAN CLusterin beta chain (Fragment) OS=Homo sapiens GN=CLU PE=2 SV=1	R.HN*STGCLR.M	291	NeuAc-Gal-GlcNAc-Man-(Man-Man-)Man-GlcNAc-(Fuc-)GlcNAc-Asn	Fuc1 Hex5 HexNAc3 NeuAc1	9	2	7	-2.03554	-1.03669
sp|P10909|CLUS_HUMAN	KKEDALN(1)ETR	86	0.446466	0.514171		tr|E7ETB4|E7ETB4_HUMAN CLusterin beta chain (Fragment) OS=Homo sapiens GN=CLU PE=2 SV=1	R.HN*STGCLR.M	291	Man-(Man-)Man-(Man-Man-)Man-GlcNAc-GlcNAc-Asn	Hex6 HexNAc2	5	3	9	-2.80006	-1.18893
sp|P10909|CLUS_HUMAN	HN(1)STGCLR	291	2.34495	0.529815		tr|E7ETB4|E7ETB4_HUMAN CLusterin beta chain (Fragment) OS=Homo sapiens GN=CLU PE=2 SV=1	R.HN*STGCLR.M	291	NeuAc-Gal-GlcNAc-Man-(NeuAc-Gal-GalNAc-Man-)Man-GlcNAc-GlcNAc-Asn	Hex5 HexNAc4 NeuAc2	21	2	9	-4.15307	-1.44745
sp|P10909|CLUS_HUMAN	LAN(1)LTQGEDQYYLR	374	0.837134	0.747049		tr|E7ETB4|E7ETB4_HUMAN CLusterin beta chain (Fragment) OS=Homo sapiens GN=CLU PE=2 SV=1	R.HN*STGCLR.M	291	NeuAc-Gal-GlcNAc-(Gal-GlcNAc-)Man-(Gal-GlcNAc-Man-)Man-GlcNAc-(Fuc-)GlcNAc-Asn	Fuc1 Hex6 HexNAc5 NeuAc1	12	2	4	-1.68778	-2.3995
sp|P10909|CLUS_HUMAN	LKELPGVCN(1)ETMMALWEECKPCLK	103	0.351025	0.862124		tr|E7ETB4|E7ETB4_HUMAN CLusterin beta chain (Fragment) OS=Homo sapiens GN=CLU PE=2 SV=1	R.HN*STGCLR.M	291	NeuAc-Gal-GlcNAc-Man-(Man-)Man-GlcNAc-(Fuc-)GlcNAc-Asn	Fuc1 Hex4 HexNAc3 NeuAc1	6	2	5	-3.86405	-2.69514
						tr|E7ETB4|E7ETB4_HUMAN CLusterin beta chain (Fragment) OS=Homo sapiens GN=CLU PE=2 SV=1	R.HN*STGCLR.M	291	NeuAc-Gal-GlcNAc-Man-(NeuAc-Gal-GlcNAc-(NeuAc-Gal-GlcNAc-)Man-)Man-GlcNAc-(Fuc-)GlcNAc-Asn	Fuc1 Hex6 HexNAc5 NeuAc3	20
						tr|E7ETB4|E7ETB4_HUMAN CLusterin beta chain (Fragment) OS=Homo sapiens GN=CLU PE=2 SV=1	K.KKEDALN*ETR.E	86	NeuAc-Gal-GlcNAc-(Gal-GlcNAc-)Man-(NeuAc-Gal-GlcNAc-Man-)Man-GlcNAc-(Fuc-)GlcNAc-Asn	Fuc1 Hex6 HexNAc5 NeuAc2	14
						tr|E7ETB4|E7ETB4_HUMAN CLusterin beta chain (Fragment) OS=Homo sapiens GN=CLU PE=2 SV=1	K.EDALN*ETR.E	86	NeuAc-Gal-GlcNAc-Man-(NeuAc-Gal-GlcNAc-(NeuAc-Gal-GlcNAc-)Man-)Man-GlcNAc-(Fuc-)GlcNAc-Asn	Fuc1 Hex6 HexNAc5 NeuAc3	10
						tr|E7ETB4|E7ETB4_HUMAN CLusterin beta chain (Fragment) OS=Homo sapiens GN=CLU PE=2 SV=1	K.KKEDALN*ETR.E	86	NeuAc-NeuAc-Gal-GlcNAc-Man-(GlcNAc-)(NeuAc-NeuAc-Gal-GlcNAc-Man-)Man-GlcNAc-GlcNAc-Asn	Hex5 HexNAc5 NeuAc4	8
						tr|E7ETB4|E7ETB4_HUMAN CLusterin beta chain (Fragment) OS=Homo sapiens GN=CLU PE=2 SV=1	R.HN*STGCLR.M	291	NeuAc-Gal-GlcNAc-Man-(NeuAc-Gal-GlcNAc-(Gal-GlcNAc-)Man-)Man-GlcNAc-GlcNAc-Asn	Hex6 HexNAc5 NeuAc2	7
						tr|E7ETB4|E7ETB4_HUMAN CLusterin beta chain (Fragment) OS=Homo sapiens GN=CLU PE=2 SV=1	R.HN*STGCLR.M	291	Gal-GlcNAc-Man-(Gal-GlcNAc-Man-)Man-GlcNAc-(Fuc-)GlcNAc-Asn	Fuc1 Hex5 HexNAc4	7
						tr|E7ETB4|E7ETB4_HUMAN CLusterin beta chain (Fragment) OS=Homo sapiens GN=CLU PE=2 SV=1	R.HN*STGCLR.M	291	NeuAc-Gal-GlcNAc-(NeuAc-Gal-GlcNAc-)Man-(NeuAc-Gal-GlcNAc-Man-)Man-GlcNAc-GlcNAc-Asn	Hex6 HexNAc5 NeuAc3	6
						tr|E7ETB4|E7ETB4_HUMAN CLusterin beta chain (Fragment) OS=Homo sapiens GN=CLU PE=2 SV=1	R.HN*STGCLR.M	291	NeuAc-NeuAc-Gal-GlcNAc-Man-(GlcNAc-)(NeuAc-Gal-GlcNAc-Man-)Man-GlcNAc-GlcNAc-Asn	Hex5 HexNAc5 NeuAc3	6
						tr|E7ETB4|E7ETB4_HUMAN CLusterin beta chain (Fragment) OS=Homo sapiens GN=CLU PE=2 SV=1	R.HN*STGCLR.M	291	NeuAc-Gal-GlcNAc-Man-(NeuAc-Gal-GlcNAc-Man-)Man-GlcNAc-(Fuc-)GlcNAc-Asn	Fuc1 Hex5 HexNAc4 NeuAc2	6
						tr|E7ETB4|E7ETB4_HUMAN CLusterin beta chain (Fragment) OS=Homo sapiens GN=CLU PE=2 SV=1	R.HN*STGCLR.M	291	NeuAc-Gal-GlcNAc-Gal-GlcNAc-(NeuAc-Gal-GlcNAc-)Man-(NeuAc-Gal-GlcNAc-Man-)Man-GlcNAc-(Fuc-)GlcNAc-Asn	Fuc1 Hex7 HexNAc6 NeuAc3	6
						tr|E7ETB4|E7ETB4_HUMAN CLusterin beta chain (Fragment) OS=Homo sapiens GN=CLU PE=2 SV=1	R.HN*STGCLR.M	291	NeuAc-Gal-(NeuAc-)GlcNAc-Man-(GlcNAc-Man-)Man-GlcNAc-GlcNAc-Asn	Hex4 HexNAc4 NeuAc2	5
						tr|E7ETB4|E7ETB4_HUMAN CLusterin beta chain (Fragment) OS=Homo sapiens GN=CLU PE=2 SV=1	R.HN*STGCLR.M	291	NeuAc-Gal-GlcNAc-(Gal-GlcNAc-)Man-(NeuAc-Gal-GlcNAc-(Gal-GlcNAc-)Man-)Man-GlcNAc-GlcNAc-Asn	Hex7 HexNAc6 NeuAc2	5
						tr|E7ETB4|E7ETB4_HUMAN CLusterin beta chain (Fragment) OS=Homo sapiens GN=CLU PE=2 SV=1	R.HN*STGCLR.M	291	NeuAc-Gal-GlcNAc-Man-(GlcNAc-)(GlcNAc-Man-)Man-GlcNAc-(Fuc-)GlcNAc-Asn	Fuc1 Hex4 HexNAc5 NeuAc1	5
						tr|E7ETB4|E7ETB4_HUMAN CLusterin beta chain (Fragment) OS=Homo sapiens GN=CLU PE=2 SV=1	K.KKEDALN*ETR.E	86	NeuAc-Gal-GlcNAc-Gal-GlcNAc-(NeuAc-Gal-GlcNAc-)Man-(NeuAc-Gal-GlcNAc-Man-)Man-GlcNAc-(Fuc-)GlcNAc-Asn	Fuc1 Hex7 HexNAc6 NeuAc3	5
